# Supplementary material for: Genome-wide development of transposable elements-based markers in foxtail millet and construction of an integrated database
Source: DNA Res. 2014 Nov 26;22(1):79–90. doi: 10.1093/dnares/dsu039 (PMC4379977; doi:10.1093/dnares/dsu039)
Supplement: Supplementary Data [file supp_dsu039_dsu039supp_table1.xls]

## Sheet: Sheet1
Supplementary Table S1: List of plant materials used in the present study
S. No	Genera/Species	common name	Accession	Origin
1	Setaria italica	Foxtail millet	GS-479	USA
2	Setaria italica	Foxtail millet	GS-957	-
3	Setaria italica	Foxtail millet	GS-459	USA
4	Setaria italica	Foxtail millet	GS-460	USA
5	Setaria italica	Foxtail millet	GS-953	-
6	Setaria italica	Foxtail millet	GS-496	KENYA
7	Setaria italica	Foxtail millet	GS-662	-
8	Setaria italica	Foxtail millet	GS-651	-
9	Setaria italica	Foxtail millet	GS-646	-
10	Setaria italica	Foxtail millet	GS-473	USA
11	Setaria italica	Foxtail millet	GS-656	-
12	Setaria italica	Foxtail millet	GS-652	-
13	Setaria italica	Foxtail millet	GS-449	INDIA
14	Setaria italica	Foxtail millet	GS-461	USA
15	Setaria italica	Foxtail millet	GS-520	INDIA
16	Setaria italica	Foxtail millet	GS-928	-
17	Setaria italica	Foxtail millet	GS-481	USA
18	Setaria italica	Foxtail millet	GS-456	USA/AFRICA
19	Setaria italica	Foxtail millet	GS-507	USA
20	Setaria italica	Foxtail millet	GS-494	KENYA
21	Setaria italica	Foxtail millet	GS-942	-
22	Setaria italica	Foxtail millet	GS-503	USA
23	Setaria italica	Foxtail millet	GS-502	USA
24	Setaria italica	Foxtail millet	GS-2039	CHINA
25	Setaria italica	Foxtail millet	GS-451	NEFA
26	Setaria italica	Foxtail millet	GS-453	INDIA
27	Setaria italica	Foxtail millet	GS-490	CHINA
28	Setaria italica	Foxtail millet	GS-459	USA
29	Setaria italica	Foxtail millet	GS-944	-
30	Setaria italica	Foxtail millet	GS-653	-
31	Setaria italica	Foxtail millet	GS-456	USA/AFRICA
32	Setaria italica	Foxtail millet	GS-465	USA
33	Setaria italica	Foxtail millet	GS-498	KENYA
34	Setaria italica	Foxtail millet	GS-484	USA
35	Setaria italica	Foxtail millet	GS-920	-
36	Setaria italica	Foxtail millet	GS-945	INDIA
37	Setaria italica	Foxtail millet	GS-545	-
38	Setaria italica	Foxtail millet	GS-457	USA/AFRICA
39	Setaria italica	Foxtail millet	GS-447	INDIA
40	Setaria italica	Foxtail millet	GS-452	INDIA
41	Setaria italica	Foxtail millet	GS-636	-
42	Setaria italica	Foxtail millet	GS2026	INDIA
43	Setaria italica	Foxtail millet	GS-923	-
44	Setaria italica	Foxtail millet	GS-477	USA
45	Setaria italica	Foxtail millet	GS-954	-
46	Setaria italica	Foxtail millet	GS-651	-
47	Setaria italica	Foxtail millet	GS-947	-
48	Setaria italica	Foxtail millet	GS-492	CHINA
49	Setaria italica	Foxtail millet	GS-465	USA
50	Setaria italica	Foxtail millet	GS-450	INDIA
51	Setaria italica	Foxtail millet	GS-948	-
52	Setaria italica	Foxtail millet	GS-457	USA/AFRICA
53	Setaria italica	Foxtail millet	GS-2039	CHINA
54	Setaria italica	Foxtail millet	GS-643	-
55	Setaria italica	Foxtail millet	GS-2039	CHINA
56	Setaria italica	Foxtail millet	GS-515	INDIA
57	Setaria italica	Foxtail millet	GS-458	USA
58	Setaria italica	Foxtail millet	GS-476	USA
59	Setaria italica	Foxtail millet	GS-620	-
60	Setaria italica	Foxtail millet	GS-947	-
61	Setaria italica	Foxtail millet	GS-924	-
62	Setaria italica	Foxtail millet	GS-472	USA
63	Setaria italica	Foxtail millet	GS-512	USA
64	Setaria italica	Foxtail millet	GS-482	USA
65	Setaria italica	Foxtail millet	GS-497	KENYA
66	Setaria italica	Foxtail millet	GS-2043	INDIA
67	Setaria italica	Foxtail millet	GS-470	USA
68	Setaria italica	Foxtail millet	GS-505	USA
69	Setaria italica	Foxtail millet	GS-641	-
70	Setaria italica	Foxtail millet	GS-577	-
71	Setaria italica	Foxtail millet	GS-493	TURKEY
72	Setaria italica	Foxtail millet	GS-455	USA/AFRICA
73	Setaria italica	Foxtail millet	GS-650	-
74	Setaria italica	Foxtail millet	GS-2044	INDIA
75	Setaria italica	Foxtail millet	GS-658	-
76	Setaria italica	Foxtail millet	GS-2036	CHINA
77	Setaria italica	Foxtail millet	GS-655	-
78	Setaria italica	Foxtail millet	GS-480	USA
79	Setaria italica	Foxtail millet	GS-485	USA
80	Setaria italica	Foxtail millet	GS-462	USA
81	Setaria italica	Foxtail millet	GS-511	USA
82	Setaria italica	Foxtail millet	GS-518	INDIA
83	Setaria italica	Foxtail millet	GS-475	USA
84	Setaria italica	Foxtail millet	GS-461	USA
85	Setaria italica	Foxtail millet	GS-499	USA
86	Setaria italica	Foxtail millet	GS-516	INDIA
87	Setaria italica	Foxtail millet	GS-489	CHINA
88	Setaria italica	Foxtail millet	GS-500	USA
89	Setaria italica	Foxtail millet	cv. Prasad	India
90	S. italica	Foxtail millet	cv. Lepakshi	India
91	S. italica	Foxtail millet	IC403579	India
92	S. italica	Foxtail millet	IC480117	India
93	S. italica	Foxtail millet	GS464	USA
94	S. italica	Foxtail millet	IC403476	India
95	S. italica	Foxtail millet	IC404178	India
96	S. italica	Foxtail millet	IC403521	India
97	S. viridis	Green foxtail	EC539248	India
98	S. sphacelata	African bristle grass	EC539291	India
99	S. verticillata	Bristly foxtail	EC539300	India
