# Supplementary material for: Genome-wide development of transposable elements-based markers in foxtail millet and construction of an integrated database
Source: DNA Res. 2014 Nov 26;22(1):79–90. doi: 10.1093/dnares/dsu039 (PMC4379977; doi:10.1093/dnares/dsu039)
Supplement: Supplementary Data [file supp_dsu039_dsu039supp_table2.xls]

## Sheet: Sheet1
Supplementary Table S2: Details of Copia-type retrotransposons identified in foxtail millet
Copia ID	chromosome	Start	End	Length (bp)	Strand	5'-LTR-Start	5'-LTR-End	5'-LTR-Length	3'-LTR-Start	3'-LTR-End	3'-LTR-Length
copia1	1	890321	896415	6095	-	890321	891118	798	895619	896415	797
copia2	1	3045363	3052583	7221	+	3045363	3045855	493	3052079	3052583	505
copia3	1	3584618	3592756	8139	-	3584618	3586011	1394	3591370	3592756	1387
copia4	1	4045059	4047082	2024	-	4045059	4045207	149	4046928	4047082	155
copia5	1	5601157	5609279	8123	+	5601157	5602525	1369	5607845	5609279	1435
copia6	1	6949433	6954712	5280	-	6949433	6949671	239	6954474	6954712	239
copia7	1	7049976	7054676	4701	+	7049976	7050206	231	7054443	7054676	234
copia8	1	7384610	7387627	3018	+	7384610	7384766	157	7387472	7387627	156
copia9	1	8129507	8137497	7991	+	8129507	8129668	162	8137335	8137497	163
copia10	1	8308573	8318219	9647	+	8308573	8309965	1393	8316857	8318219	1363
copia11	1	9271520	9277031	5512	-	9271520	9272123	604	9276424	9277031	608
copia12	1	9544405	9552541	8137	+	9544405	9545782	1378	9551141	9552541	1401
copia13	1	9964260	9972414	8155	+	9964260	9965666	1407	9971008	9972414	1407
copia14	1	10569294	10593281	23988	+	10569294	10571896	2603	10590691	10593281	2591
copia15	1	11001101	11022594	21494	-	11001101	11002231	1131	11021463	11022594	1132
copia16	1	11005363	11013424	8062	+	11005363	11006728	1366	11012096	11013424	1329
copia17	1	11112931	11121103	8173	+	11112931	11114334	1404	11119700	11121103	1404
copia18	1	11549255	11554157	4903	-	11549255	11549494	240	11553918	11554157	240
copia19	1	11858878	11875777	16900	-	11858878	11859250	373	11875410	11875777	368
copia20	1	11937067	11945207	8141	+	11937067	11938453	1387	11943821	11945207	1387
copia21	1	12040651	12048782	8132	+	12040651	12042042	1392	12047401	12048782	1382
copia22	1	12515006	12522969	7964	+	12515006	12516403	1398	12521569	12522969	1401
copia23	1	12986313	12994426	8114	-	12986313	12987715	1403	12993024	12994426	1403
copia24	1	13079190	13086892	7703	+	13079190	13080581	1392	13085501	13086892	1392
copia25	1	13092611	13106268	13658	+	13092611	13093038	428	13105838	13106268	431
copia26	1	13128629	13137968	9340	-	13128629	13129570	942	13137024	13137968	945
copia27	1	13276086	13290335	14250	-	13276086	13277506	1421	13288920	13290335	1416
copia28	1	13815812	13823973	8162	+	13815812	13817212	1401	13822573	13823973	1401
copia29	1	13968957	13977059	8103	+	13968957	13970335	1379	13975692	13977059	1368
copia30	1	14096480	14104595	8116	+	14096480	14097856	1377	14103219	14104595	1377
copia31	1	14464227	14472817	8591	+	14464227	14465618	1392	14471417	14472817	1401
copia32	1	15305830	15313658	7829	+	15305830	15307223	1394	15312265	15313658	1394
copia33	1	15368501	15376659	8159	+	15368501	15369900	1400	15375260	15376659	1400
copia34	1	15425144	15433894	8751	+	15425144	15426548	1405	15432478	15433894	1417
copia35	1	15455352	15463513	8162	+	15455352	15456754	1403	15462111	15463513	1403
copia36	1	15506744	15514337	7594	+	15506744	15507606	863	15513472	15514337	866
copia37	1	15590198	15592226	2029	+	15590198	15590301	104	15592123	15592226	104
copia38	1	15688707	15696792	8086	-	15688707	15690062	1356	15695381	15696792	1412
copia39	1	15767353	15773303	5951	-	15767353	15767754	402	15772901	15773303	403
copia40	1	16081140	16089288	8149	+	16081140	16082533	1394	16087895	16089288	1394
copia41	1	16479643	16487702	8060	-	16479643	16481032	1390	16486329	16487702	1374
copia42	1	16515832	16527322	11491	+	16515832	16517194	1363	16525883	16527322	1440
copia43	1	17334805	17342920	8116	+	17334805	17336207	1403	17341518	17342920	1403
copia44	1	17406910	17420340	13431	-	17406910	17410162	3253	17417087	17420340	3254
copia45	1	17479442	17496613	17172	+	17479442	17480811	1370	17495196	17496613	1418
copia46	1	17715521	17726826	11306	+	17715521	17716895	1375	17725442	17726826	1385
copia47	1	17878676	17897146	18471	-	17878676	17879990	1315	17895786	17897146	1361
copia48	1	17940077	17947808	7732	+	17940077	17941470	1394	17946427	17947808	1382
copia49	1	17962287	17970038	7752	+	17962287	17963648	1362	17968644	17970038	1395
copia50	1	17975742	17983910	8169	+	17975742	17977145	1404	17982507	17983910	1404
copia51	1	18081313	18089471	8159	+	18081313	18082715	1403	18088069	18089471	1403
copia52	1	18093276	18101379	8104	+	18093276	18094658	1383	18099997	18101379	1383
copia53	1	18416879	18422907	6029	+	18416879	18418275	1397	18421492	18422907	1416
copia54	1	18687685	18704027	16343	+	18687685	18689099	1415	18702590	18704027	1438
copia55	1	18693379	18701515	8137	+	18693379	18694769	1391	18700125	18701515	1391
copia56	1	18725168	18733312	8145	+	18725168	18726570	1403	18731934	18733312	1379
copia57	1	18948304	18956185	7882	+	18948304	18949685	1382	18954799	18956185	1387
copia58	1	19407316	19423513	16198	-	19407316	19408682	1367	19422147	19423513	1367
copia59	1	19411586	19419733	8148	+	19411586	19412967	1382	19418329	19419733	1405
copia60	1	19487534	19495671	8138	+	19487534	19488923	1390	19494282	19495671	1390
copia61	1	19563433	19571505	8073	+	19563433	19564809	1377	19570164	19571505	1342
copia62	1	19633940	19642075	8136	+	19633940	19635325	1386	19640679	19642075	1397
copia63	1	19648785	19656954	8170	-	19648785	19650188	1404	19655541	19656954	1414
copia64	1	19904409	19912547	8139	+	19904409	19905797	1389	19911159	19912547	1389
copia65	1	20055172	20063292	8121	+	20055172	20056549	1378	20061916	20063292	1377
copia66	1	20182813	20190854	8042	+	20182813	20184176	1364	20189460	20190854	1395
copia67	1	20334200	20342371	8172	+	20334200	20335602	1403	20340969	20342371	1403
copia68	1	20549166	20554927	5762	+	20549166	20549413	248	20554690	20554927	238
copia69	1	20663354	20671434	8081	+	20663354	20664730	1377	20670058	20671434	1377
copia70	1	20768188	20776297	8110	+	20768188	20769559	1372	20774921	20776297	1377
copia71	1	20897096	20905103	8008	+	20897096	20898464	1369	20903734	20905103	1370
copia72	1	20908817	20916929	8113	+	20908817	20910195	1379	20915562	20916929	1368
copia73	1	20972682	20980819	8138	+	20972682	20974059	1378	20979416	20980819	1404
copia74	1	21021422	21029588	8167	+	21021422	21022824	1403	21028186	21029588	1403
copia75	1	21568200	21572930	4731	-	21568200	21568386	187	21572713	21572930	218
copia76	1	21631473	21639612	8140	+	21631473	21632853	1381	21638210	21639612	1403
copia77	1	21948874	21956993	8120	-	21948874	21950240	1367	21955604	21956993	1390
copia78	1	21981247	21989121	7875	+	21981247	21982649	1403	21987719	21989121	1403
copia79	1	22429673	22437795	8123	+	22429673	22431051	1379	22436417	22437795	1379
copia80	1	23011889	23019998	8110	-	23011889	23013247	1359	23018600	23019998	1399
copia81	1	23884273	23889204	4932	-	23884273	23884492	220	23888985	23889204	220
copia82	1	24182817	24199263	16447	+	24182817	24182951	135	24199129	24199263	135
copia83	1	24504171	24512287	8117	+	24504171	24505577	1407	24510925	24512287	1363
copia84	1	25121419	25129525	8107	+	25121419	25122786	1368	25128145	25129525	1381
copia85	1	25571238	25575941	4704	+	25571238	25571604	367	25575575	25575941	367
copia86	1	26404856	26412943	8088	+	26404856	26406234	1379	26411577	26412943	1367
copia87	1	26832949	26839092	6144	+	26832949	26834351	1403	26837690	26839092	1403
copia88	1	27826651	27828366	1716	-	27826651	27826822	172	27828195	27828366	172
copia89	1	28718885	28724120	5236	+	28718885	28719326	442	28723695	28724120	426
copia90	1	28785085	28791859	6775	+	28785085	28785556	472	28791405	28791859	455
copia91	1	29057432	29063411	5980	-	29057432	29057686	255	29063165	29063411	247
copia92	1	30993344	31001409	8066	+	30993344	30994713	1370	31000039	31001409	1371
copia93	1	31246834	31267677	20844	-	31246834	31247373	540	31267142	31267677	536
copia94	1	31862808	31866102	3295	+	31862808	31863014	207	31865894	31866102	209
copia95	1	32546156	32551517	5362	+	32546156	32546264	109	32551409	32551517	109
copia96	1	32650978	32660239	9262	-	32650978	32652133	1156	32659085	32660239	1155
copia97	1	33547824	33555967	8144	+	33547824	33549225	1402	33554594	33555967	1374
copia98	1	34047611	34053003	5393	+	34047611	34048194	584	34052420	34053003	584
copia99	1	36470865	36479032	8168	+	36470865	36472267	1403	36477628	36479032	1405
copia100	1	36918487	36924002	5516	+	36918487	36919112	626	36923377	36924002	626
copia101	1	39925798	39931160	5363	+	39925798	39926365	568	39930592	39931160	569
copia102	1	40658400	40663674	5275	+	40658400	40658560	161	40663514	40663674	161
copia103	1	40815681	40817991	2311	-	40815681	40815887	207	40817785	40817991	207
copia104	2	515075	520155	5081	-	515075	515420	346	519810	520155	346
copia105	2	971797	979973	8177	+	971797	973203	1407	978568	979973	1406
copia106	2	1027327	1030126	2800	+	1027327	1027488	162	1029968	1030126	159
copia107	2	1311931	1320097	8167	+	1311931	1313329	1399	1318697	1320097	1401
copia108	2	1683930	1689178	5249	-	1683930	1684512	583	1688637	1689178	542
copia109	2	1882185	1886539	4355	+	1882185	1882460	276	1886267	1886539	273
copia110	2	2583433	2588759	5327	-	2583433	2583812	380	2588380	2588759	380
copia111	2	3012817	3024137	11321	-	3012817	3014774	1958	3022175	3024137	1963
copia112	2	3294628	3306146	11519	-	3294628	3296676	2049	3304098	3306146	2049
copia113	2	4261922	4274317	12396	-	4261922	4262292	371	4273947	4274317	371
copia114	2	5814268	5819694	5427	-	5814268	5814886	619	5819076	5819694	619
copia115	2	7518597	7540093	21497	-	7518597	7519659	1063	7539030	7540093	1064
copia116	2	7520693	7528768	8076	+	7520693	7522076	1384	7527405	7528768	1364
copia117	2	8285991	8292703	6713	-	8285991	8286439	449	8292256	8292703	448
copia118	2	8831572	8839723	8152	+	8831572	8832963	1392	8838331	8839723	1393
copia119	2	8907350	8909175	1826	+	8907350	8907520	171	8909004	8909175	172
copia120	2	9056239	9067792	11554	-	9056239	9057393	1155	9066639	9067792	1154
copia121	2	9508244	9514946	6703	-	9508244	9508696	453	9514494	9514946	453
copia122	2	9992786	10001803	9018	+	9992786	9994164	1379	10000403	10001803	1401
copia123	2	10266162	10271581	5420	+	10266162	10266296	135	10271451	10271581	131
copia124	2	10551816	10559376	7561	+	10551816	10553218	1403	10557974	10559376	1403
copia125	2	10760643	10768801	8159	+	10760643	10762033	1391	10767400	10768801	1402
copia126	2	11100389	11108506	8118	+	11100389	11101764	1376	11107130	11108506	1377
copia127	2	11134293	11142084	7792	+	11134293	11135319	1027	11141056	11142084	1029
copia128	2	11354412	11359053	4642	+	11354412	11354589	178	11358876	11359053	178
copia129	2	11455801	11463972	8172	+	11455801	11457203	1403	11462570	11463972	1403
copia130	2	12087550	12095695	8146	+	12087550	12088941	1392	12094304	12095695	1392
copia131	2	12178093	12183516	5424	+	12178093	12178681	589	12182928	12183516	589
copia132	2	12532006	12540129	8124	+	12532006	12533387	1382	12538749	12540129	1381
copia133	2	12612734	12620902	8169	+	12612734	12614138	1405	12619500	12620902	1403
copia134	2	12822748	12830807	8060	+	12822748	12824114	1367	12829426	12830807	1382
copia135	2	12850795	12858939	8145	+	12850795	12852186	1392	12857548	12858939	1392
copia136	2	12970674	12978895	8222	+	12970674	12972076	1403	12977493	12978895	1403
copia137	2	13005939	13013907	7969	+	13005939	13007340	1402	13012506	13013907	1402
copia138	2	13058419	13066401	7983	+	13058419	13059790	1372	13065007	13066401	1395
copia139	2	13190131	13198217	8087	+	13190131	13191525	1395	13196857	13198217	1361
copia140	2	13260137	13268275	8139	+	13260137	13261525	1389	13266887	13268275	1389
copia141	2	13357766	13365935	8170	+	13357766	13359169	1404	13364532	13365935	1404
copia142	2	13449315	13469462	20148	-	13449315	13450374	1060	13468403	13469462	1060
copia143	2	13594588	13602168	7581	+	13594588	13595978	1391	13600767	13602168	1402
copia144	2	14041485	14047024	5540	-	14041485	14041612	128	14046897	14047024	128
copia145	2	14288670	14296843	8174	+	14288670	14290073	1404	14295440	14296843	1404
copia146	2	14470388	14491083	20696	+	14470388	14470817	430	14490654	14491083	430
copia147	2	14473259	14481417	8159	+	14473259	14474661	1403	14480016	14481417	1402
copia148	2	14832314	14851156	18843	+	14832314	14832743	430	14850731	14851156	426
copia149	2	15814258	15819348	5091	+	15814258	15814639	382	15818967	15819348	382
copia150	2	16219619	16226475	6857	-	16219619	16219813	195	16226280	16226475	196
copia151	2	16247635	16253105	5471	+	16247635	16247784	150	16252950	16253105	156
copia152	2	16628833	16634063	5231	+	16628833	16629235	403	16633661	16634063	403
copia153	2	16733707	16741688	7982	+	16733707	16735020	1314	16740347	16741688	1342
copia154	2	16963027	16968429	5403	+	16963027	16964417	1391	16967005	16968429	1425
copia155	2	17163328	17171511	8184	+	17163328	17164741	1414	17170109	17171511	1403
copia156	2	17185225	17191955	6731	+	17185225	17185675	451	17191505	17191955	451
copia157	2	17632667	17640820	8154	+	17632667	17634065	1399	17639432	17640820	1389
copia158	2	17910033	17918182	8150	+	17910033	17911432	1400	17916771	17918182	1412
copia159	2	18040591	18057339	16749	-	18040591	18041192	602	18056738	18057339	602
copia160	2	18047329	18057339	10011	+	18047329	18047930	602	18056738	18057339	602
copia161	2	18049468	18057339	7872	-	18049468	18050069	602	18056738	18057339	602
copia162	2	18455286	18463450	8165	+	18455286	18456682	1397	18462053	18463450	1398
copia163	2	18755894	18764048	8155	+	18755894	18757289	1396	18762653	18764048	1396
copia164	2	18904131	18920674	16544	+	18904131	18905634	1504	18919163	18920674	1512
copia165	2	18994733	19002875	8143	+	18994733	18996115	1383	19001472	19002875	1404
copia166	2	19415938	19417688	1751	-	19415938	19416076	139	19417551	19417688	138
copia167	2	19416301	19429378	13078	-	19416301	19416605	305	19429112	19429378	267
copia168	2	19440546	19448214	7669	-	19440546	19441957	1412	19446812	19448214	1403
copia169	2	19531839	19538663	6825	+	19531839	19533232	1394	19537264	19538663	1400
copia170	2	19544493	19552637	8145	+	19544493	19545895	1403	19551258	19552637	1380
copia171	2	20217258	20225378	8121	-	20217258	20218634	1377	20224002	20225378	1377
copia172	2	20232641	20240785	8145	+	20232641	20234015	1375	20239407	20240785	1379
copia173	2	20572945	20581110	8166	+	20572945	20574348	1404	20579717	20581110	1394
copia174	2	21150795	21158949	8155	+	21150795	21152188	1394	21157556	21158949	1394
copia175	2	21163205	21171364	8160	+	21163205	21164605	1401	21169964	21171364	1401
copia176	2	21193320	21200109	6790	+	21193320	21194664	1345	21198723	21200109	1387
copia177	2	21204042	21212183	8142	+	21204042	21205432	1391	21210793	21212183	1391
copia178	2	21384986	21392056	7071	+	21384986	21385300	315	21391742	21392056	315
copia179	2	21521590	21529734	8145	+	21521590	21522979	1390	21528346	21529734	1389
copia180	2	21540598	21548685	8088	-	21540598	21541970	1373	21547314	21548685	1372
copia181	2	21634385	21642534	8150	+	21634385	21635792	1408	21641160	21642534	1375
copia182	2	21835550	21841636	6087	+	21835550	21836345	796	21840872	21841636	765
copia183	2	21984074	21992241	8168	+	21984074	21985474	1401	21990843	21992241	1399
copia184	2	22469602	22477750	8149	+	22469602	22470988	1387	22476355	22477750	1396
copia185	2	22537730	22545876	8147	+	22537730	22539122	1393	22544483	22545876	1394
copia186	2	23770561	23778661	8101	+	23770561	23771950	1390	23777283	23778661	1379
copia187	2	24260965	24272085	11121	+	24260965	24261353	389	24271700	24272085	386
copia188	2	24262588	24270763	8176	+	24262588	24263947	1360	24269405	24270763	1359
copia189	2	24278117	24286747	8631	+	24278117	24279516	1400	24285348	24286747	1400
copia190	2	24337320	24345324	8005	+	24337320	24338724	1405	24343930	24345324	1395
copia191	2	24502760	24510092	7333	+	24502760	24503262	503	24509592	24510092	501
copia192	2	24708263	24716220	7958	-	24708263	24709654	1392	24714841	24716220	1380
copia193	2	24826936	24835026	8091	+	24826936	24828305	1370	24833668	24835026	1359
copia194	2	24887180	24892700	5521	+	24887180	24887283	104	24892597	24892700	104
copia195	2	25725452	25730725	5274	-	25725452	25725849	398	25730328	25730725	398
copia196	2	25890534	25898668	8135	+	25890534	25891905	1372	25897263	25898668	1406
copia197	2	26570407	26576881	6475	+	26570407	26571418	1012	26575868	26576881	1014
copia198	2	26644219	26652368	8150	+	26644219	26645604	1386	26650962	26652368	1407
copia199	2	26904140	26909724	5585	+	26904140	26904402	263	26909462	26909724	263
copia200	2	27577432	27587901	10470	+	27577432	27577753	322	27587584	27587901	318
copia201	2	27742390	27750511	8122	+	27742390	27743785	1396	27749116	27750511	1396
copia202	2	27862474	27869130	6657	-	27862474	27862923	450	27868680	27869130	451
copia203	2	28956085	28962776	6692	-	28956085	28956531	447	28962330	28962776	447
copia204	2	29334222	29338853	4632	+	29334222	29334479	258	29338596	29338853	258
copia205	2	29706887	29729104	22218	-	29706887	29708067	1181	29727924	29729104	1181
copia206	2	29708336	29716504	8169	+	29708336	29709739	1404	29715100	29716504	1405
copia207	2	29821579	29826910	5332	-	29821579	29821989	411	29826500	29826910	411
copia208	2	30138935	30148272	9338	-	30138935	30140089	1155	30147118	30148272	1155
copia209	2	30600096	30605129	5034	-	30600096	30600211	116	30605014	30605129	116
copia210	2	31922867	31928539	5673	-	31922867	31923168	302	31928215	31928539	325
copia211	2	32786124	32797723	11600	+	32786124	32788215	2092	32795634	32797723	2090
copia212	2	33275692	33287845	12154	+	33275692	33275879	188	33287653	33287845	193
copia213	2	33607204	33612551	5348	-	33607204	33607345	142	33612410	33612551	142
copia214	2	33636762	33643472	6711	-	33636762	33637208	447	33643026	33643472	447
copia215	2	33840310	33854068	13759	-	33840310	33840478	169	33853880	33854068	189
copia216	2	34215703	34223811	8109	+	34215703	34217069	1367	34222434	34223811	1378
copia217	2	34901283	34906154	4872	+	34901283	34901667	385	34905770	34906154	385
copia218	2	35945281	35953402	8122	+	35945281	35946670	1390	35952014	35953402	1389
copia219	2	37035773	37041052	5280	+	37035773	37036011	239	37040814	37041052	239
copia220	2	37238382	37243677	5296	+	37238382	37238542	161	37243517	37243677	161
copia221	2	37333300	37340045	6746	-	37333300	37333751	452	37339594	37340045	452
copia222	2	37550007	37558134	8128	+	37550007	37551389	1383	37556752	37558134	1383
copia223	2	38126109	38143609	17501	-	38126109	38126372	264	38143346	38143609	264
copia224	2	40210892	40212620	1729	+	40210892	40211064	173	40212449	40212620	172
copia225	2	40443198	40448240	5043	+	40443198	40443517	320	40447921	40448240	320
copia226	2	41447452	41454649	7198	+	41447452	41448624	1173	41453477	41454649	1173
copia227	2	41569287	41577449	8163	+	41569287	41570688	1402	41576048	41577449	1402
copia228	2	41852428	41853854	1427	+	41852428	41852599	172	41853683	41853854	172
copia229	2	42651771	42658394	6624	-	42651771	42652222	452	42657943	42658394	452
copia230	2	45264231	45272380	8150	+	45264231	45265622	1392	45270989	45272380	1392
copia231	2	47145415	47150404	4990	+	47145415	47145555	141	47150264	47150404	141
copia232	2	47984635	47997909	13275	+	47984635	47985213	579	47997338	47997909	572
copia233	2	48403565	48408847	5283	+	48403565	48403725	161	48408687	48408847	161
copia234	2	48469829	48474852	5024	+	48469829	48470115	287	48474566	48474852	287
copia235	3	1666168	1670940	4773	-	1666168	1666435	268	1670670	1670940	271
copia236	3	1687163	1689389	2227	+	1687163	1687758	596	1688779	1689389	611
copia237	3	1749748	1754535	4788	+	1749748	1749987	240	1754296	1754535	240
copia238	3	2156979	2163679	6701	-	2156979	2157430	452	2163228	2163679	452
copia239	3	4235201	4240419	5219	-	4235201	4235628	428	4239992	4240419	428
copia240	3	6530722	6538873	8152	+	6530722	6532111	1390	6537473	6538873	1401
copia241	3	7386223	7391150	4928	+	7386223	7386468	246	7390922	7391150	229
copia242	3	7953297	7958878	5582	+	7953297	7953654	358	7958522	7958878	357
copia243	3	8627316	8635513	8198	+	8627316	8628722	1407	8634075	8635513	1439
copia244	3	9180028	9188179	8152	+	9180028	9181420	1393	9186787	9188179	1393
copia245	3	10222912	10228306	5395	+	10222912	10223042	131	10228176	10228306	131
copia246	3	11034596	11039474	4879	+	11034596	11034978	383	11039094	11039474	381
copia247	3	11354220	11356027	1808	+	11354220	11354402	183	11355848	11356027	180
copia248	3	11589693	11597797	8105	+	11589693	11591061	1369	11596419	11597797	1379
copia249	3	12211923	12218019	6097	+	12211923	12212719	797	12217223	12218019	797
copia250	3	12655172	12667337	12166	+	12655172	12656562	1391	12665965	12667337	1373
copia251	3	12794206	12802373	8168	+	12794206	12795605	1400	12800974	12802373	1400
copia252	3	13277787	13289444	11658	+	13277787	13279903	2117	13287323	13289444	2122
copia253	3	13337381	13345452	8072	+	13337381	13338747	1367	13344107	13345452	1346
copia254	3	14625832	14631503	5672	+	14625832	14626741	910	14630591	14631503	913
copia255	3	15802561	15813434	10874	+	15802561	15804267	1707	15811742	15813434	1693
copia256	3	16160283	16166976	6694	+	16160283	16160720	438	16166525	16166976	452
copia257	3	16392937	16401116	8180	+	16392937	16394337	1401	16399714	16401116	1403
copia258	3	16638128	16652089	13962	+	16638128	16639185	1058	16651029	16652089	1061
copia259	3	16780817	16788977	8161	+	16780817	16782219	1403	16787575	16788977	1403
copia260	3	16869545	16882227	12683	+	16869545	16870924	1380	16880844	16882227	1384
copia261	3	17504372	17509803	5432	+	17504372	17504569	198	17509606	17509803	198
copia262	3	18486398	18491439	5042	+	18486398	18486560	163	18491280	18491439	160
copia263	3	20288194	20296368	8175	+	20288194	20289597	1404	20294965	20296368	1404
copia264	3	21074364	21079763	5400	-	21074364	21074545	182	21079577	21079763	187
copia265	3	22862527	22870635	8109	+	22862527	22863917	1391	22869234	22870635	1402
copia266	3	22948888	22954364	5477	+	22948888	22949495	608	22953757	22954364	608
copia267	3	23969033	23977179	8147	+	23969033	23970424	1392	23975788	23977179	1392
copia268	3	23986480	23994623	8144	+	23986480	23987869	1390	23993234	23994623	1390
copia269	3	24049168	24057242	8075	+	24049168	24050538	1371	24055873	24057242	1370
copia270	3	24668998	24676713	7716	+	24668998	24670360	1363	24675330	24676713	1384
copia271	3	24771722	24782155	10434	+	24771722	24771863	142	24782014	24782155	142
copia272	3	25418754	25427696	8943	-	25418754	25419121	368	25427324	25427696	373
copia273	3	25650415	25658502	8088	+	25650415	25651782	1368	25657141	25658502	1362
copia274	3	25664365	25672511	8147	+	25664365	25665754	1390	25671122	25672511	1390
copia275	3	25866987	25875143	8157	-	25866987	25868379	1393	25873750	25875143	1394
copia276	3	26791968	26799962	7995	+	26791968	26793361	1394	26798567	26799962	1396
copia277	3	27498651	27506803	8153	+	27498651	27500043	1393	27505411	27506803	1393
copia278	3	27967253	27975357	8105	+	27967253	27968629	1377	27973998	27975357	1360
copia279	3	28354721	28369082	14362	-	28354721	28355513	793	28368292	28369082	791
copia280	3	28773679	28781818	8140	-	28773679	28775070	1392	28780430	28781818	1389
copia281	3	28796798	28806687	9890	-	28796798	28796938	141	28806547	28806687	141
copia282	3	29175873	29197758	21886	-	29175873	29176929	1057	29196701	29197758	1058
copia283	3	29502669	29510796	8128	-	29502669	29504046	1378	29509419	29510796	1378
copia284	3	29644853	29667108	22256	-	29644853	29646257	1405	29665703	29667108	1406
copia285	3	29916146	29924257	8112	+	29916146	29917535	1390	29922891	29924257	1367
copia286	3	29948124	29956716	8593	+	29948124	29949952	1829	29954903	29956716	1814
copia287	3	30192842	30200944	8103	+	30192842	30194219	1378	30199567	30200944	1378
copia288	3	30328504	30336557	8054	+	30328504	30329892	1389	30335148	30336557	1410
copia289	3	30427748	30435126	7379	+	30427748	30429149	1402	30433726	30435126	1401
copia290	3	30446421	30454552	8132	+	30446421	30447813	1393	30453172	30454552	1381
copia291	3	30748523	30756582	8060	+	30748523	30749890	1368	30755245	30756582	1338
copia292	3	30772588	30779782	7195	-	30772588	30773965	1378	30778405	30779782	1378
copia293	3	30964640	30979479	14840	+	30964640	30966043	1404	30978078	30979479	1402
copia294	3	31296120	31304254	8135	+	31296120	31297511	1392	31302863	31304254	1392
copia295	3	31631456	31639615	8160	+	31631456	31632851	1396	31638214	31639615	1402
copia296	3	31643647	31655859	12213	-	31643647	31646418	2772	31653087	31655859	2773
copia297	3	31696169	31704202	8034	+	31696169	31697561	1393	31702797	31704202	1406
copia298	3	31747682	31755797	8116	-	31747682	31749052	1371	31754403	31755797	1395
copia299	3	31776039	31784224	8186	+	31776039	31777433	1395	31782799	31784224	1426
copia300	3	31831911	31846414	14504	+	31831911	31833259	1349	31845034	31846414	1381
copia301	3	31907038	31921352	14315	+	31907038	31908420	1383	31919961	31921352	1392
copia302	3	32341178	32345978	4801	+	32341178	32341387	210	32345784	32345978	195
copia303	3	32406291	32414397	8107	+	32406291	32407664	1374	32413024	32414397	1374
copia304	3	32467865	32475935	8071	+	32467865	32469244	1380	32474529	32475935	1407
copia305	3	32575347	32583497	8151	+	32575347	32576732	1386	32582097	32583497	1401
copia306	3	33381292	33389865	8574	+	33381292	33382681	1390	33388476	33389865	1390
copia307	3	33406374	33414512	8139	+	33406374	33407774	1401	33413112	33414512	1401
copia308	3	33542653	33550807	8155	+	33542653	33544037	1385	33549402	33550807	1406
copia309	3	33613317	33619623	6307	-	33613317	33614693	1377	33618224	33619623	1400
copia310	3	33875131	33880760	5630	-	33875131	33875923	793	33879968	33880760	793
copia311	3	34082508	34091038	8531	+	34082508	34083909	1402	34089637	34091038	1402
copia312	3	34268824	34274704	5881	-	34268824	34269526	703	34274014	34274704	691
copia313	3	34964901	34972983	8083	+	34964901	34966270	1370	34971615	34972983	1369
copia314	3	35396935	35401881	4947	-	35396935	35397157	223	35401659	35401881	223
copia315	3	35612633	35620714	8082	+	35612633	35614006	1374	35619319	35620714	1396
copia316	3	35679656	35687786	8131	+	35679656	35681038	1383	35686393	35687786	1394
copia317	3	35881681	35889798	8118	+	35881681	35883059	1379	35888420	35889798	1379
copia318	3	35979472	35987611	8140	+	35979472	35980860	1389	35986223	35987611	1389
copia319	3	36382293	36396383	14091	+	36382293	36383682	1390	36394994	36396383	1390
copia320	3	36388183	36396380	8198	-	36388183	36390408	2226	36394135	36396380	2246
copia321	3	36508117	36515463	7347	+	36508117	36509523	1407	36514059	36515463	1405
copia322	3	36549450	36557557	8108	+	36549450	36550850	1401	36556157	36557557	1401
copia323	3	36605808	36611291	5484	+	36605808	36606419	612	36610680	36611291	612
copia324	3	36677579	36685692	8114	+	36677579	36678959	1381	36684313	36685692	1380
copia325	3	36752424	36760582	8159	+	36752424	36753815	1392	36759178	36760582	1405
copia326	3	36804137	36812253	8117	+	36804137	36805514	1378	36810877	36812253	1377
copia327	3	36804137	36817928	13792	+	36804137	36805900	1764	36816164	36817928	1765
copia328	3	37174468	37179412	4945	-	37174468	37174659	192	37179222	37179412	191
copia329	3	37252672	37260758	8087	+	37252672	37254072	1401	37259359	37260758	1400
copia330	3	37448520	37456587	8068	+	37448520	37449861	1342	37455189	37456587	1399
copia331	3	37460520	37468690	8171	+	37460520	37461923	1404	37467289	37468690	1402
copia332	3	37969171	37975840	6670	-	37969171	37970537	1367	37974464	37975840	1377
copia333	3	38218026	38226177	8152	+	38218026	38219417	1392	38224786	38226177	1392
copia334	3	38395459	38400641	5183	-	38395459	38395882	424	38400217	38400641	425
copia335	3	39011401	39018020	6620	+	39011401	39012464	1064	39016967	39018020	1054
copia336	3	40493511	40501636	8126	-	40493511	40494883	1373	40500241	40501636	1396
copia337	3	40780590	40788699	8110	+	40780590	40781978	1389	40787311	40788699	1389
copia338	3	41418445	41435443	16999	+	41418445	41418758	314	41435094	41435443	350
copia339	3	41473371	41481519	8149	+	41473371	41474758	1388	41480119	41481519	1401
copia340	3	41736105	41744266	8162	-	41736105	41737500	1396	41742871	41744266	1396
copia341	3	41833953	41849093	15141	-	41833953	41834862	910	41848187	41849093	907
copia342	3	41891698	41899853	8156	+	41891698	41893099	1402	41898452	41899853	1402
copia343	3	41923807	41931914	8108	+	41923807	41925169	1363	41930536	41931914	1379
copia344	3	42185779	42190695	4917	-	42185779	42186003	225	42190470	42190695	226
copia345	3	42557375	42562151	4777	+	42557375	42557613	239	42561913	42562151	239
copia346	3	42923100	42931237	8138	+	42923100	42924488	1389	42929849	42931237	1389
copia347	3	43011377	43019540	8164	+	43011377	43012774	1398	43018136	43019540	1405
copia348	3	44386354	44392113	5760	+	44386354	44386531	178	44391912	44392113	202
copia349	3	44806809	44818704	11896	+	44806809	44807179	371	44818371	44818704	334
copia350	3	46279032	46283933	4902	-	46279032	46279271	240	46283694	46283933	240
copia351	3	46328088	46334801	6714	+	46328088	46328539	452	46334350	46334801	452
copia352	3	46901543	46906821	5279	+	46901543	46901731	189	46906633	46906821	189
copia353	3	48040955	48050098	9144	+	48040955	48041181	227	48049871	48050098	228
copia354	3	48277528	48282348	4821	-	48277528	48277795	268	48282081	48282348	268
copia355	3	48391448	48396696	5249	+	48391448	48391676	229	48396467	48396696	230
copia356	3	48894267	48899295	5029	-	48894267	48894382	116	48899180	48899295	116
copia357	3	49378628	49387757	9130	+	49378628	49378730	103	49387655	49387757	103
copia358	3	50076494	50081548	5055	+	50076494	50076609	116	50081433	50081548	116
copia359	3	50362672	50367954	5283	-	50362672	50363072	401	50367556	50367954	399
copia360	4	27748	34435	6688	+	27748	28199	452	33982	34435	454
copia361	4	508821	514180	5360	-	508821	508929	109	514072	514180	109
copia362	4	1802021	1807147	5127	-	1802021	1802365	345	1806803	1807147	345
copia363	4	2467689	2473166	5478	+	2467689	2468314	626	2472541	2473166	626
copia364	4	2932000	2934263	2264	+	2932000	2932155	156	2934115	2934263	149
copia365	4	3233303	3235011	1709	-	3233303	3233473	171	3234840	3235011	172
copia366	4	3538587	3546174	7588	+	3538587	3539989	1403	3544772	3546174	1403
copia367	4	4605414	4611588	6175	-	4605414	4605545	132	4611457	4611588	132
copia368	4	4930786	4936041	5256	-	4930786	4931642	857	4935085	4936041	957
copia369	4	5265349	5270321	4973	+	5265349	5265657	309	5270013	5270321	309
copia370	4	5468525	5473486	4962	-	5468525	5468649	125	5473362	5473486	125
copia371	4	5522064	5527461	5398	-	5522064	5522192	129	5527334	5527461	128
copia372	4	6081196	6086177	4982	+	6081196	6081485	290	6085887	6086177	291
copia373	4	6414784	6422945	8162	+	6414784	6416184	1401	6421550	6422945	1396
copia374	4	7025933	7031012	5080	+	7025933	7026146	214	7030799	7031012	214
copia375	4	7569139	7577277	8139	+	7569139	7570544	1406	7575883	7577277	1395
copia376	4	7885738	7897658	11921	-	7885738	7887149	1412	7896260	7897658	1399
copia377	4	7931624	7939725	8102	+	7931624	7932975	1352	7938360	7939725	1366
copia378	4	8064396	8072503	8108	+	8064396	8065767	1372	8071132	8072503	1372
copia379	4	8486809	8491859	5051	+	8486809	8486924	116	8491744	8491859	116
copia380	4	8593083	8601198	8116	+	8593083	8594462	1380	8599829	8601198	1370
copia381	4	9218675	9226801	8127	+	9218675	9220040	1366	9225402	9226801	1400
copia382	4	9348780	9370272	21493	+	9348780	9350170	1391	9368904	9370272	1369
copia383	4	9429397	9434586	5190	-	9429397	9429521	125	9434462	9434586	125
copia384	4	9629205	9637333	8129	+	9629205	9630596	1392	9635963	9637333	1371
copia385	4	9681595	9689748	8154	+	9681595	9682994	1400	9688349	9689748	1400
copia386	4	9854735	9862793	8059	+	9854735	9856102	1368	9861459	9862793	1335
copia387	4	10980423	10985887	5465	+	10980423	10980526	104	10985784	10985887	104
copia388	4	11209587	11217656	8070	+	11209587	11210950	1364	11216290	11217656	1367
copia389	4	11328111	11336099	7989	+	11328111	11329499	1389	11334700	11336099	1400
copia390	4	11522169	11530080	7912	+	11522169	11523550	1382	11528698	11530080	1383
copia391	4	11532306	11540279	7974	+	11532306	11533688	1383	11538897	11540279	1383
copia392	4	12271954	12288996	17043	+	12271954	12272993	1040	12287942	12288996	1055
copia393	4	12353283	12361398	8116	+	12353283	12354683	1401	12360021	12361398	1378
copia394	4	12562216	12575390	13175	-	12562216	12562405	190	12575201	12575390	190
copia395	4	13360119	13366208	6090	-	13360119	13360912	794	13365416	13366208	793
copia396	4	13689001	13697152	8152	+	13689001	13690403	1403	13695757	13697152	1396
copia397	4	14036997	14045102	8106	+	14036997	14038376	1380	14043725	14045102	1378
copia398	4	14050108	14058257	8150	+	14050108	14051489	1382	14056855	14058257	1403
copia399	4	14500251	14508411	8161	+	14500251	14501650	1400	14507012	14508411	1400
copia400	4	14705048	14713200	8153	+	14705048	14706433	1386	14711793	14713200	1408
copia401	4	14744500	14752992	8493	+	14744500	14745899	1400	14751593	14752992	1400
copia402	4	16259557	16266041	6485	-	16259557	16260554	998	16265001	16266041	1041
copia403	4	16807957	16816076	8120	+	16807957	16809335	1379	16814698	16816076	1379
copia404	4	16960926	16969009	8084	+	16960926	16962308	1383	16967639	16969009	1371
copia405	4	17099355	17104573	5219	-	17099355	17099782	428	17104146	17104573	428
copia406	4	17367549	17376870	9322	+	17367549	17368785	1237	17375634	17376870	1237
copia407	4	17517072	17525175	8104	+	17517072	17518440	1369	17523808	17525175	1368
copia408	4	17530881	17536105	5225	-	17530881	17531452	572	17535534	17536105	572
copia409	4	17977462	17982998	5537	-	17977462	17977592	131	17982835	17982998	164
copia410	4	18488662	18496815	8154	+	18488662	18490052	1391	18495415	18496815	1401
copia411	4	18565261	18586590	21330	-	18565261	18566616	1356	18585246	18586590	1345
copia412	4	18753172	18761239	8068	-	18753172	18754548	1377	18759823	18761239	1417
copia413	4	19077076	19085249	8174	+	19077076	19078478	1403	19083847	19085249	1403
copia414	4	19240392	19254064	13673	-	19240392	19240847	456	19253610	19254064	455
copia415	4	19513435	19516893	3459	-	19513435	19513577	143	19516751	19516893	143
copia416	4	19677236	19685323	8088	+	19677236	19678593	1358	19683956	19685323	1368
copia417	4	19691125	19699263	8139	+	19691125	19692514	1390	19697863	19699263	1401
copia418	4	19816759	19824900	8142	+	19816759	19818138	1380	19823500	19824900	1401
copia419	4	19912374	19920561	8188	+	19912374	19913788	1415	19919146	19920561	1416
copia420	4	19974801	19982973	8173	+	19974801	19976203	1403	19981571	19982973	1403
copia421	4	20441432	20449545	8114	+	20441432	20442825	1394	20448131	20449545	1415
copia422	4	20554470	20565480	11011	+	20554470	20554959	490	20564981	20565480	500
copia423	4	20554470	20567843	13374	+	20554470	20554959	490	20567344	20567843	500
copia424	4	20554470	20570206	15737	+	20554470	20554959	490	20569707	20570206	500
copia425	4	20601433	20609589	8157	+	20601433	20602838	1406	20608205	20609589	1385
copia426	4	20831338	20836591	5254	+	20831338	20832093	756	20835843	20836591	749
copia427	4	21372148	21394666	22519	-	21372148	21373536	1389	21393266	21394666	1401
copia428	4	21521819	21529941	8123	+	21521819	21523213	1395	21528557	21529941	1385
copia429	4	21588422	21596546	8125	+	21588422	21589801	1380	21595167	21596546	1380
copia430	4	21773569	21775267	1699	+	21773569	21773740	172	21775096	21775267	172
copia431	4	21818225	21826399	8175	+	21818225	21819624	1400	21825010	21826399	1390
copia432	4	21922678	21930808	8131	+	21922678	21924079	1402	21929442	21930808	1367
copia433	4	22071029	22079150	8122	+	22071029	22072409	1381	22077771	22079150	1380
copia434	4	22138369	22145328	6960	-	22138369	22138651	283	22145041	22145328	288
copia435	4	22350133	22357045	6913	+	22350133	22351521	1389	22355657	22357045	1389
copia436	4	22479414	22487115	7702	+	22479414	22480763	1350	22485720	22487115	1396
copia437	4	22560695	22568789	8095	+	22560695	22562061	1367	22567422	22568789	1368
copia438	4	22688866	22697017	8152	+	22688866	22690257	1392	22695626	22697017	1392
copia439	4	22768416	22776493	8078	+	22768416	22769794	1379	22775092	22776493	1402
copia440	4	23018015	23026116	8102	+	23018015	23019379	1365	23024731	23026116	1386
copia441	4	23264422	23272592	8171	+	23264422	23265822	1401	23271190	23272592	1403
copia442	4	23311834	23319925	8092	+	23311834	23313225	1392	23318534	23319925	1392
copia443	4	23452600	23460717	8118	+	23452600	23453979	1380	23459338	23460717	1380
copia444	4	24028542	24033584	5043	+	24028542	24028828	287	24033298	24033584	287
copia445	4	24156211	24164315	8105	+	24156211	24157577	1367	24162938	24164315	1378
copia446	4	24219990	24228146	8157	+	24219990	24221390	1401	24226757	24228146	1390
copia447	4	24766791	24774870	8080	+	24766791	24768155	1365	24773483	24774870	1388
copia448	4	24837572	24858250	20679	-	24837572	24837990	419	24857832	24858250	419
copia449	4	25641469	25646103	4635	+	25641469	25641644	176	25645928	25646103	176
copia450	4	26780512	26788635	8124	-	26780512	26781923	1412	26787251	26788635	1385
copia451	4	26891125	26896056	4932	+	26891125	26891344	220	26895837	26896056	220
copia452	4	27396190	27404339	8150	+	27396190	27397581	1392	27402948	27404339	1392
copia453	4	27564045	27572143	8099	+	27564045	27565409	1365	27570757	27572143	1387
copia454	4	27714340	27731491	17152	+	27714340	27715034	695	27730797	27731491	695
copia455	4	27931232	27939143	7912	-	27931232	27932406	1175	27937959	27939143	1185
copia456	4	28071746	28079812	8067	+	28071746	28073098	1353	28078470	28079812	1343
copia457	4	28360580	28368721	8142	+	28360580	28361973	1394	28367338	28368721	1384
copia458	4	28435369	28443530	8162	+	28435369	28436767	1399	28442130	28443530	1401
copia459	4	28601763	28607053	5291	+	28601763	28601923	161	28606893	28607053	161
copia460	4	29009260	29017411	8152	+	29009260	29010647	1388	29016014	29017411	1398
copia461	4	29436802	29448403	11602	-	29436802	29438150	1349	29447104	29448403	1300
copia462	4	29725759	29733857	8099	-	29725759	29727127	1369	29732489	29733857	1369
copia463	4	29893215	29901387	8173	+	29893215	29894617	1403	29899986	29901387	1402
copia464	4	30454600	30462763	8164	+	30454600	30456001	1402	30461362	30462763	1402
copia465	4	30754815	30759951	5137	+	30754815	30755214	400	30759546	30759951	406
copia466	4	30978696	30986870	8175	+	30978696	30980101	1406	30985465	30986870	1406
copia467	4	31683461	31688558	5098	+	31683461	31683674	214	31688345	31688558	214
copia468	4	31745423	31753574	8152	+	31745423	31746829	1407	31752169	31753574	1406
copia469	4	32099100	32105000	5901	-	32099100	32099778	679	32104295	32105000	706
copia470	4	33069036	33073942	4907	-	33069036	33069256	221	33073728	33073942	215
copia471	4	34740354	34745537	5184	+	34740354	34740477	124	34745418	34745537	120
copia472	4	34907488	34915646	8159	+	34907488	34908889	1402	34914245	34915646	1402
copia473	4	36031837	36039960	8124	+	36031837	36033238	1402	36038559	36039960	1402
copia474	4	36078909	36084996	6088	+	36078909	36079702	794	36084205	36084996	792
copia475	4	36393886	36399211	5326	-	36393886	36394006	121	36399091	36399211	121
copia476	4	38685555	38698650	13096	+	38685555	38686004	450	38698202	38698650	449
copia477	4	38950622	38958790	8169	-	38950622	38952024	1403	38957388	38958790	1403
copia478	4	39866160	39871529	5370	-	39866160	39866733	574	39870958	39871529	572
copia479	5	874674	882789	8116	+	874674	876053	1380	881410	882789	1380
copia480	5	947386	951845	4460	+	947386	947635	250	951596	951845	250
copia481	5	987291	995447	8157	+	987291	988682	1392	994045	995447	1403
copia482	5	1188523	1196690	8168	+	1188523	1189926	1404	1195287	1196690	1404
copia483	5	1295269	1302435	7167	+	1295269	1295675	407	1302018	1302435	418
copia484	5	1315457	1321118	5662	+	1315457	1316859	1403	1319716	1321118	1403
copia485	5	1548165	1556281	8117	+	1548165	1549542	1378	1554904	1556281	1378
copia486	5	1639431	1646712	7282	+	1639431	1640504	1074	1645639	1646712	1074
copia487	5	1868875	1874242	5368	-	1868875	1868982	108	1874135	1874242	108
copia488	5	1878426	1882188	3763	-	1878426	1878725	300	1881897	1882188	292
copia489	5	2161342	2166273	4932	-	2161342	2161561	220	2166054	2166273	220
copia490	5	4695324	4700413	5090	+	4695324	4695453	130	4700284	4700413	130
copia491	5	4938316	4944384	6069	-	4938316	4938762	447	4943938	4944384	447
copia492	5	5791029	5797742	6714	+	5791029	5791483	455	5797290	5797742	453
copia493	5	7289550	7297391	7842	+	7289550	7289959	410	7297006	7297391	386
copia494	5	7366404	7373104	6701	+	7366404	7366855	452	7372653	7373104	452
copia495	5	8556973	8565808	8836	-	8556973	8557100	128	8565676	8565808	133
copia496	5	9883777	9888564	4788	+	9883777	9883876	100	9888465	9888564	100
copia497	5	10040765	10046057	5293	+	10040765	10040925	161	10045897	10046057	161
copia498	5	10932235	10937835	5601	+	10932235	10932429	195	10937654	10937835	182
copia499	5	11373832	11378693	4862	+	11373832	11374071	240	11378454	11378693	240
copia500	5	11597947	11606122	8176	+	11597947	11599350	1404	11604719	11606122	1404
copia501	5	11986053	11991167	5115	+	11986053	11986450	398	11990766	11991167	402
copia502	5	12246759	12258943	12185	-	12246759	12249631	2873	12256072	12258943	2872
copia503	5	12832359	12835818	3460	+	12832359	12832505	147	12835672	12835818	147
copia504	5	14184737	14191429	6693	+	14184737	14185190	454	14190975	14191429	455
copia505	5	14394696	14402819	8124	+	14394696	14396074	1379	14401441	14402819	1379
copia506	5	14537302	14545426	8125	+	14537302	14538683	1382	14544045	14545426	1382
copia507	5	14755648	14763803	8156	+	14755648	14757040	1393	14762411	14763803	1393
copia508	5	15010141	15018289	8149	+	15010141	15011532	1392	15016898	15018289	1392
copia509	5	15324319	15332486	8168	+	15324319	15325721	1403	15331084	15332486	1403
copia510	5	15416935	15418751	1817	+	15416935	15417106	172	15418580	15418751	172
copia511	5	16137870	16142860	4991	+	16137870	16138253	384	16142481	16142860	380
copia512	5	16259367	16267484	8118	+	16259367	16260743	1377	16266108	16267484	1377
copia513	5	16415930	16424102	8173	+	16415930	16417332	1403	16422700	16424102	1403
copia514	5	16450283	16455233	4951	+	16450283	16450487	205	16455032	16455233	202
copia515	5	16582160	16590292	8133	+	16582160	16583533	1374	16588893	16590292	1400
copia516	5	16696129	16704321	8193	+	16696129	16697553	1425	16702920	16704321	1402
copia517	5	16729013	16746145	17133	+	16729013	16730427	1415	16744731	16746145	1415
copia518	5	16782551	16790628	8078	+	16782551	16783908	1358	16789271	16790628	1358
copia519	5	16998295	17003354	5060	-	16998295	16998671	377	17002978	17003354	377
copia520	5	17273321	17281389	8069	+	17273321	17274724	1404	17279986	17281389	1404
copia521	5	17508470	17513344	4875	-	17508470	17508850	381	17512964	17513344	381
copia522	5	17659878	17668044	8167	+	17659878	17661280	1403	17666643	17668044	1402
copia523	5	17750498	17758608	8111	-	17750498	17751878	1381	17757239	17758608	1370
copia524	5	17774189	17782356	8168	+	17774189	17775589	1401	17780954	17782356	1403
copia525	5	18098275	18106402	8128	-	18098275	18099670	1396	18104999	18106402	1404
copia526	5	18267593	18275736	8144	+	18267593	18268979	1387	18274346	18275736	1391
copia527	5	18399963	18408074	8112	+	18399963	18401340	1378	18406707	18408074	1368
copia528	5	18492125	18500279	8155	+	18492125	18493516	1392	18498877	18500279	1403
copia529	5	18535528	18555918	20391	+	18535528	18537675	2148	18553757	18555918	2162
copia530	5	18624290	18632419	8130	-	18624290	18625678	1389	18631042	18632419	1378
copia531	5	18644067	18652228	8162	+	18644067	18645469	1403	18650826	18652228	1403
copia532	5	18804434	18812407	7974	+	18804434	18805828	1395	18811016	18812407	1392
copia533	5	18829787	18837851	8065	+	18829787	18831163	1377	18836475	18837851	1377
copia534	5	18927285	18935458	8174	+	18927285	18928688	1404	18934055	18935458	1404
copia535	5	19398959	19402173	3215	+	19398959	19399100	142	19402032	19402173	142
copia536	5	19481547	19489684	8138	+	19481547	19482973	1427	19488289	19489684	1396
copia537	5	19510260	19518887	8628	-	19510260	19511651	1392	19517492	19518887	1396
copia538	5	19582389	19590545	8157	+	19582389	19583780	1392	19589144	19590545	1402
copia539	5	19765355	19773018	7664	+	19765355	19766720	1366	19771670	19773018	1349
copia540	5	19836218	19844245	8028	+	19836218	19837599	1382	19842874	19844245	1372
copia541	5	19962381	19970619	8239	+	19962381	19963791	1411	19969157	19970619	1463
copia542	5	20250652	20256716	6065	+	20250652	20251329	678	20256039	20256716	678
copia543	5	20346572	20354696	8125	+	20346572	20347948	1377	20353307	20354696	1390
copia544	5	20389503	20397567	8065	+	20389503	20390876	1374	20396183	20397567	1385
copia545	5	20499080	20507254	8175	+	20499080	20500483	1404	20505851	20507254	1404
copia546	5	20547741	20555453	7713	+	20547741	20549119	1379	20554076	20555453	1378
copia547	5	21368646	21386686	18041	+	21368646	21370003	1358	21385305	21386686	1382
copia548	5	21425696	21433838	8143	+	21425696	21427077	1382	21432436	21433838	1403
copia549	5	21627285	21638038	10754	-	21627285	21628700	1416	21636690	21638038	1349
copia550	5	21797690	21806501	8812	+	21797690	21797915	226	21806272	21806501	230
copia551	5	21945743	21953857	8115	+	21945743	21947120	1378	21952480	21953857	1378
copia552	5	22029177	22045457	16281	+	22029177	22030582	1406	22044058	22045457	1400
copia553	5	22033184	22041331	8148	+	22033184	22034607	1424	22039940	22041331	1392
copia554	5	22129054	22137190	8137	+	22129054	22130449	1396	22135808	22137190	1383
copia555	5	22348333	22356390	8058	+	22348333	22349701	1369	22355021	22356390	1370
copia556	5	22842520	22850593	8074	+	22842520	22843889	1370	22849232	22850593	1362
copia557	5	22947168	22953247	6080	+	22947168	22947956	789	22952458	22953247	790
copia558	5	23419919	23436779	16861	+	23419919	23420331	413	23436349	23436779	431
copia559	5	23419928	23436555	16628	+	23419928	23420109	182	23436358	23436555	198
copia560	5	23423364	23428313	4950	+	23423364	23423610	247	23428067	23428313	247
copia561	5	23818617	23825294	6678	+	23818617	23819068	452	23824843	23825294	452
copia562	5	24464471	24472590	8120	+	24464471	24465843	1373	24471218	24472590	1373
copia563	5	24825920	24835177	9258	+	24825920	24827297	1378	24833789	24835177	1389
copia564	5	25116636	25124760	8125	-	25116636	25118030	1395	25123385	25124760	1376
copia565	5	25156069	25160092	4024	+	25156069	25156171	103	25159992	25160092	101
copia566	5	27731594	27737805	6212	+	27731594	27732045	452	27737356	27737805	450
copia567	5	28136047	28144196	8150	+	28136047	28137440	1394	28142804	28144196	1393
copia568	5	28532452	28538853	6402	+	28532452	28532666	215	28538639	28538853	215
copia569	5	28648645	28653969	5325	+	28648645	28648745	101	28653869	28653969	101
copia570	5	28660039	28679916	19878	-	28660039	28660490	452	28679461	28679916	456
copia571	5	29050490	29055408	4919	-	29050490	29050737	248	29055184	29055408	225
copia572	5	29704232	29712395	8164	+	29704232	29705635	1404	29711004	29712395	1392
copia573	5	29811618	29822981	11364	+	29811618	29813596	1979	29820976	29822981	2006
copia574	5	29934121	29939254	5134	-	29934121	29934466	346	29938909	29939254	346
copia575	5	30651472	30658003	6532	-	30651472	30652509	1038	30656989	30658003	1015
copia576	5	32697361	32702306	4946	+	32697361	32697614	254	32702053	32702306	254
copia577	5	34062517	34070670	8154	+	34062517	34063909	1393	34069267	34070670	1404
copia578	5	35612714	35619417	6704	+	35612714	35613165	452	35618966	35619417	452
copia579	5	36175410	36182537	7128	+	36175410	36175947	538	36182009	36182537	529
copia580	5	38203345	38207628	4284	+	38203345	38203485	141	38207488	38207628	141
copia581	5	38748042	38754720	6679	-	38748042	38748490	449	38754276	38754720	445
copia582	5	39503530	39510196	6667	+	39503530	39503980	451	39509745	39510196	452
copia583	5	43178239	43183619	5381	-	43178239	43178816	578	43183042	43183619	578
copia584	5	44431371	44436007	4637	-	44431371	44431546	176	44435832	44436007	176
copia585	5	44614328	44621150	6823	-	44614328	44614741	414	44620719	44621150	432
copia586	5	44817670	44824330	6661	+	44817670	44818132	463	44823883	44824330	448
copia587	5	45636365	45641316	4952	+	45636365	45636628	264	45641053	45641316	264
copia588	6	290492	296006	5515	-	290492	291118	627	295383	296006	624
copia589	6	1422719	1429436	6718	-	1422719	1423171	453	1428984	1429436	453
copia590	6	1860786	1867976	7191	-	1860786	1861235	450	1867525	1867976	452
copia591	6	3162718	3175978	13261	+	3162718	3163056	339	3175660	3175978	319
copia592	6	3167090	3175253	8164	+	3167090	3168493	1404	3173854	3175253	1400
copia593	6	3191099	3196581	5483	-	3191099	3191669	571	3195971	3196581	611
copia594	6	3224180	3228804	4625	-	3224180	3224794	615	3228190	3228804	615
copia595	6	3661184	3666729	5546	-	3661184	3661806	623	3666107	3666729	623
copia596	6	4441044	4442783	1740	-	4441044	4441226	183	4442601	4442783	183
copia597	6	5323216	5334855	11640	+	5323216	5324620	1405	5333451	5334855	1405
copia598	6	5747023	5753694	6672	+	5747023	5747480	458	5753243	5753694	452
copia599	6	6266782	6274918	8137	-	6266782	6268150	1369	6273516	6274918	1403
copia600	6	7402130	7407621	5492	-	7402130	7402762	633	7406989	7407621	633
copia601	6	7868746	7873669	4924	+	7868746	7868993	248	7873422	7873669	248
copia602	6	8185208	8193340	8133	+	8185208	8186584	1377	8191946	8193340	1395
copia603	6	8491827	8496762	4936	-	8491827	8492057	231	8496539	8496762	224
copia604	6	8504892	8513057	8166	+	8504892	8506291	1400	8511658	8513057	1400
copia605	6	8772597	8780700	8104	+	8772597	8773962	1366	8779324	8780700	1377
copia606	6	8843200	8853859	10660	-	8843200	8844596	1397	8852506	8853859	1354
copia607	6	8991908	9000033	8126	+	8991908	8993286	1379	8998655	9000033	1379
copia608	6	9034393	9041078	6686	-	9034393	9034841	449	9040628	9041078	451
copia609	6	9068033	9076114	8082	+	9068033	9069381	1349	9074745	9076114	1370
copia610	6	9107289	9110665	3377	-	9107289	9107416	128	9110518	9110665	148
copia611	6	9334096	9342249	8154	+	9334096	9335491	1396	9340853	9342249	1397
copia612	6	9403853	9410577	6725	+	9403853	9404304	452	9410126	9410577	452
copia613	6	9430983	9439288	8306	+	9430983	9431266	284	9439007	9439288	282
copia614	6	9478562	9500379	21818	+	9478562	9479954	1393	9499034	9500379	1346
copia615	6	9732805	9740938	8134	+	9732805	9734203	1399	9739574	9740938	1365
copia616	6	9979647	9987780	8134	+	9979647	9981047	1401	9986380	9987780	1401
copia617	6	10408677	10416843	8167	+	10408677	10410080	1404	10415440	10416843	1404
copia618	6	10655444	10663547	8104	+	10655444	10656815	1372	10662176	10663547	1372
copia619	6	10882567	10890694	8128	+	10882567	10883937	1371	10889300	10890694	1395
copia620	6	10968253	10973693	5441	-	10968253	10968845	593	10973110	10973693	584
copia621	6	11485652	11493770	8119	+	11485652	11487031	1380	11492391	11493770	1380
copia622	6	11504331	11512504	8174	+	11504331	11505734	1404	11511101	11512504	1404
copia623	6	11547341	11554090	6750	-	11547341	11547790	450	11553641	11554090	450
copia624	6	11656509	11664662	8154	+	11656509	11657911	1403	11663260	11664662	1403
copia625	6	11958634	11966789	8156	-	11958634	11960034	1401	11965400	11966789	1390
copia626	6	12179722	12187843	8122	+	12179722	12181104	1383	12186471	12187843	1373
copia627	6	12343402	12351532	8131	-	12343402	12344783	1382	12350151	12351532	1382
copia628	6	12910718	12918876	8159	+	12910718	12912125	1408	12917487	12918876	1390
copia629	6	12937512	12945648	8137	+	12937512	12938900	1389	12944256	12945648	1393
copia630	6	13032607	13040675	8069	-	13032607	13034001	1395	13039313	13040675	1363
copia631	6	13047016	13055146	8131	+	13047016	13048395	1380	13053767	13055146	1380
copia632	6	13423776	13431944	8169	+	13423776	13425179	1404	13430541	13431944	1404
copia633	6	13527574	13536482	8909	+	13527574	13528977	1404	13535090	13536482	1393
copia634	6	13616856	13624519	7664	+	13616856	13618245	1390	13623130	13624519	1390
copia635	6	14044808	14050056	5249	+	14044808	14045195	388	14049665	14050056	392
copia636	6	14051137	14057288	6152	-	14051137	14051623	487	14056799	14057288	490
copia637	6	14091302	14099414	8113	+	14091302	14092684	1383	14098043	14099414	1372
copia638	6	14384017	14392158	8142	+	14384017	14385409	1393	14390771	14392158	1388
copia639	6	14566500	14574654	8155	+	14566500	14567903	1404	14573251	14574654	1404
copia640	6	14803656	14811748	8093	+	14803656	14805033	1378	14810398	14811748	1351
copia641	6	14934010	14942043	8034	+	14934010	14935371	1362	14940671	14942043	1373
copia642	6	14957562	14965439	7878	+	14957562	14958964	1403	14964103	14965439	1337
copia643	6	15037894	15041737	3844	-	15037894	15038157	264	15041462	15041737	276
copia644	6	15088834	15096751	7918	+	15088834	15090238	1405	15095347	15096751	1405
copia645	6	15206668	15214827	8160	+	15206668	15208059	1392	15213425	15214827	1403
copia646	6	15584244	15592401	8158	+	15584244	15585647	1404	15591009	15592401	1393
copia647	6	15873177	15881287	8111	+	15873177	15874555	1379	15879923	15881287	1365
copia648	6	16206736	16221056	14321	-	16206736	16207565	830	16220227	16221056	830
copia649	6	16532044	16540364	8321	+	16532044	16533447	1404	16538972	16540364	1393
copia650	6	16587313	16595408	8096	+	16587313	16588715	1403	16594006	16595408	1403
copia651	6	16732228	16739802	7575	-	16732228	16733637	1410	16738403	16739802	1400
copia652	6	16896051	16904153	8103	+	16896051	16897433	1383	16902795	16904153	1359
copia653	6	16927408	16935517	8110	+	16927408	16928785	1378	16934147	16935517	1371
copia654	6	17086787	17094527	7741	+	17086787	17088177	1391	17093126	17094527	1402
copia655	6	17361167	17369308	8142	+	17361167	17362550	1384	17367914	17369308	1395
copia656	6	17543125	17551267	8143	+	17543125	17544510	1386	17549872	17551267	1396
copia657	6	17935093	17942174	7082	+	17935093	17936458	1366	17940809	17942174	1366
copia658	6	18032537	18046156	13620	+	18032537	18034878	2342	18043815	18046156	2342
copia659	6	18227584	18234545	6962	+	18227584	18228973	1390	18233191	18234545	1355
copia660	6	19031196	19039363	8168	+	19031196	19032597	1402	19037962	19039363	1402
copia661	6	19656060	19664192	8133	+	19656060	19657459	1400	19662820	19664192	1373
copia662	6	19704073	19712160	8088	+	19704073	19705444	1372	19710799	19712160	1362
copia663	6	20177457	20185591	8135	+	20177457	20178853	1397	20184217	20185591	1375
copia664	6	20292329	20300459	8131	+	20292329	20293730	1402	20299069	20300459	1391
copia665	6	20395218	20399724	4507	+	20395218	20395448	231	20399515	20399724	210
copia666	6	20821998	20839223	17226	+	20821998	20822185	188	20839034	20839223	190
copia667	6	21467228	21479089	11862	-	21467228	21470092	2865	21476226	21479089	2864
copia668	6	21749230	21755929	6700	+	21749230	21749678	449	21755479	21755929	451
copia669	6	21832168	21840331	8164	+	21832168	21833573	1406	21838937	21840331	1395
copia670	6	22426806	22431687	4882	+	22426806	22426934	129	22431559	22431687	129
copia671	6	22629970	22633592	3623	+	22629970	22630121	152	22633442	22633592	151
copia672	6	22739078	22747224	8147	+	22739078	22740474	1397	22745828	22747224	1397
copia673	6	22820751	22840963	20213	+	22820751	22822909	2159	22838811	22840963	2153
copia674	6	22823926	22832046	8121	+	22823926	22825309	1384	22830665	22832046	1382
copia675	6	22954462	22971064	16603	+	22954462	22955839	1378	22969687	22971064	1378
copia676	6	23071677	23079688	8012	+	23071677	23073082	1406	23078281	23079688	1408
copia677	6	23314850	23322965	8116	+	23314850	23316228	1379	23321587	23322965	1379
copia678	6	24226909	24235049	8141	+	24226909	24228299	1391	24233659	24235049	1391
copia679	6	24428290	24436426	8137	+	24428290	24429654	1365	24435011	24436426	1416
copia680	6	24574336	24582497	8162	+	24574336	24575738	1403	24581094	24582497	1404
copia681	6	25634725	25642453	7729	+	25634725	25636127	1403	25641054	25642453	1400
copia682	6	25673333	25678211	4879	+	25673333	25673580	248	25677947	25678211	265
copia683	6	25726693	25732665	5973	+	25726693	25727486	794	25731875	25732665	791
copia684	6	26178759	26184226	5468	-	26178759	26179379	621	26183606	26184226	621
copia685	6	26267483	26272474	4992	+	26267483	26267801	319	26272156	26272474	319
copia686	6	26579814	26586079	6266	+	26579814	26580185	372	26585722	26586079	358
copia687	6	26647764	26657666	9903	+	26647764	26649194	1431	26656235	26657666	1432
copia688	6	27101736	27109823	8088	+	27101736	27103105	1370	27108444	27109823	1380
copia689	6	27984549	27992713	8165	+	27984549	27985950	1402	27991312	27992713	1402
copia690	6	28083928	28088890	4963	+	28083928	28084190	263	28088628	28088890	263
copia691	6	28328827	28336940	8114	+	28328827	28330209	1383	28335563	28336940	1378
copia692	6	28371056	28374393	3338	-	28371056	28371525	470	28373924	28374393	470
copia693	6	29025112	29030007	4896	-	29025112	29025272	161	29029842	29030007	166
copia694	6	31488885	31498251	9367	+	31488885	31490153	1269	31496983	31498251	1269
copia695	6	32544389	32549728	5340	+	32544389	32544519	131	32549598	32549728	131
copia696	6	32862627	32867556	4930	+	32862627	32862865	239	32867318	32867556	239
copia697	6	34137517	34145669	8153	-	34137517	34138911	1395	34144275	34145669	1395
copia698	6	35000296	35006921	6626	+	35000296	35000542	247	35006680	35006921	242
copia699	6	35139491	35144708	5218	+	35139491	35139866	376	35144333	35144708	376
copia700	7	663690	671819	8130	+	663690	665079	1390	670441	671819	1379
copia701	7	913708	921847	8140	+	913708	915097	1390	920458	921847	1390
copia702	7	1053060	1062393	9334	+	1053060	1054213	1154	1061241	1062393	1153
copia703	7	1079463	1084639	5177	+	1079463	1079836	374	1084266	1084639	374
copia704	7	1224053	1229432	5380	+	1224053	1224370	318	1229115	1229432	318
copia705	7	1375328	1383461	8134	+	1375328	1376725	1398	1382083	1383461	1379
copia706	7	2563093	2571225	8133	-	2563093	2564482	1390	2569836	2571225	1390
copia707	7	2690043	2698174	8132	+	2690043	2691424	1382	2696782	2698174	1393
copia708	7	3178889	3187049	8161	+	3178889	3180304	1416	3185661	3187049	1389
copia709	7	3355243	3363387	8145	+	3355243	3356631	1389	3361998	3363387	1390
copia710	7	3595774	3600725	4952	+	3595774	3596115	342	3600384	3600725	342
copia711	7	3613896	3617634	3739	+	3613896	3614047	152	3617483	3617634	152
copia712	7	3638930	3650107	11178	+	3638930	3640355	1426	3648705	3650107	1403
copia713	7	3891079	3894711	3633	+	3891079	3891313	235	3894485	3894711	227
copia714	7	3926074	3928630	2557	-	3926074	3926297	224	3928407	3928630	224
copia715	7	4345649	4353464	7816	-	4345649	4347028	1380	4352095	4353464	1370
copia716	7	4631946	4653637	21692	+	4631946	4633349	1404	4652234	4653637	1404
copia717	7	4759377	4778529	19153	+	4759377	4760237	861	4777686	4778529	844
copia718	7	4951331	4954962	3632	+	4951331	4951509	179	4954743	4954962	220
copia719	7	5203741	5211919	8179	+	5203741	5205143	1403	5210504	5211919	1416
copia720	7	5646591	5664854	18264	+	5646591	5646877	287	5664568	5664854	287
copia721	7	5676372	5684452	8081	+	5676372	5677756	1385	5683047	5684452	1406
copia722	7	6408229	6416397	8169	+	6408229	6409632	1404	6414994	6416397	1404
copia723	7	6470768	6478891	8124	+	6470768	6472169	1402	6477490	6478891	1402
copia724	7	6747863	6753214	5352	+	6747863	6748256	394	6752821	6753214	394
copia725	7	6821975	6839873	17899	-	6821975	6823380	1406	6838461	6839873	1413
copia726	7	6915773	6926852	11080	+	6915773	6917180	1408	6925445	6926852	1408
copia727	7	6984947	7005066	20120	+	6984947	6986314	1368	7003698	7005066	1369
copia728	7	7049397	7054522	5126	+	7049397	7049522	126	7054397	7054522	126
copia729	7	7132119	7140322	8204	+	7132119	7133510	1392	7138954	7140322	1369
copia730	7	7141966	7150063	8098	+	7141966	7143356	1391	7148673	7150063	1391
copia731	7	7360050	7368202	8153	+	7360050	7361441	1392	7366811	7368202	1392
copia732	7	7749860	7753792	3933	+	7749860	7750084	225	7753579	7753792	214
copia733	7	7823064	7831228	8165	+	7823064	7824466	1403	7829826	7831228	1403
copia734	7	8366106	8374191	8086	+	8366106	8367470	1365	8372838	8374191	1354
copia735	7	8489130	8496326	7197	+	8489130	8490510	1381	8494935	8496326	1392
copia736	7	8644061	8652134	8074	+	8644061	8645427	1367	8650769	8652134	1366
copia737	7	9005348	9013517	8170	+	9005348	9006749	1402	9012116	9013517	1402
copia738	7	9333927	9340718	6792	-	9333927	9334378	452	9340267	9340718	452
copia739	7	9350375	9359574	9200	+	9350375	9351778	1404	9358176	9359574	1399
copia740	7	9438745	9441436	2692	-	9438745	9438875	131	9441306	9441436	131
copia741	7	9570036	9578157	8122	-	9570036	9571418	1383	9576775	9578157	1383
copia742	7	9947804	9955955	8152	+	9947804	9949208	1405	9954571	9955955	1385
copia743	7	10250012	10258096	8085	-	10250012	10251377	1366	10256732	10258096	1365
copia744	7	10268627	10276741	8115	-	10268627	10270019	1393	10275374	10276741	1368
copia745	7	10796446	10803182	6737	+	10796446	10797848	1403	10801784	10803182	1399
copia746	7	11357128	11365283	8156	+	11357128	11358517	1390	11363883	11365283	1401
copia747	7	11466343	11474440	8098	+	11466343	11467720	1378	11473085	11474440	1356
copia748	7	12192739	12198761	6023	-	12192739	12193164	426	12198336	12198761	426
copia749	7	13080138	13085765	5628	-	13080138	13080838	701	13085065	13085765	701
copia750	7	14047085	14051486	4402	-	14047085	14047307	223	14051264	14051486	223
copia751	7	15658826	15664392	5567	-	15658826	15658929	104	15664289	15664392	104
copia752	7	16438717	16443629	4913	+	16438717	16438962	246	16443384	16443629	246
copia753	7	17815408	17817820	2413	+	17815408	17815565	158	17817664	17817820	157
copia754	7	18854917	18860457	5541	+	18854917	18855020	104	18860354	18860457	104
copia755	7	20588526	20592632	4107	+	20588526	20588656	131	20592502	20592632	131
copia756	7	21033734	21039604	5871	+	21033734	21033906	173	21039433	21039604	172
copia757	7	21283320	21288371	5052	+	21283320	21283435	116	21288256	21288371	116
copia758	7	24248297	24254564	6268	+	24248297	24248455	159	24254395	24254564	170
copia759	7	25956642	25962312	5671	-	25956642	25956867	226	25962099	25962312	214
copia760	7	26865073	26870068	4996	+	26865073	26865392	320	26869749	26870068	320
copia761	7	27036254	27042921	6668	-	27036254	27036703	450	27042472	27042921	450
copia762	7	27043351	27049967	6617	-	27043351	27043800	450	27049525	27049967	443
copia763	7	29525942	29530903	4962	+	29525942	29526204	263	29530641	29530903	263
copia764	7	32319436	32324722	5287	-	32319436	32320055	620	32324103	32324722	620
copia765	7	32438244	32441237	2994	-	32438244	32438456	213	32441024	32441237	214
copia766	7	32497550	32502617	5068	-	32497550	32497658	109	32502501	32502617	117
copia767	7	34159899	34166534	6636	-	34159899	34160348	450	34166085	34166534	450
copia768	8	767214	772438	5225	+	767214	767613	400	772039	772438	400
copia769	8	860346	865625	5280	-	860346	860584	239	865387	865625	239
copia770	8	1171626	1178463	6838	+	1171626	1172077	452	1178012	1178463	452
copia771	8	1186383	1193164	6782	+	1186383	1186831	449	1192716	1193164	449
copia772	8	2404438	2409903	5466	+	2404438	2404635	198	2409713	2409903	191
copia773	8	2936630	2939193	2564	+	2936630	2937327	698	2938496	2939193	698
copia774	8	4363609	4368447	4839	-	4363609	4363989	381	4368066	4368447	382
copia775	8	5810641	5818745	8105	+	5810641	5812029	1389	5817376	5818745	1370
copia776	8	5823585	5831579	7995	+	5823585	5824992	1408	5830183	5831579	1397
copia777	8	6049795	6055231	5437	+	6049795	6050382	588	6054644	6055231	588
copia778	8	6318553	6323435	4883	+	6318553	6318681	129	6323307	6323435	129
copia779	8	6571864	6579983	8120	+	6571864	6573259	1396	6578588	6579983	1396
copia780	8	6736662	6742632	5971	+	6736662	6737052	391	6742240	6742632	393
copia781	8	7316638	7322718	6081	+	7316638	7317433	796	7321923	7322718	796
copia782	8	7652402	7660498	8097	+	7652402	7653779	1378	7659120	7660498	1379
copia783	8	7794305	7814208	19904	-	7794305	7794722	418	7813792	7814208	417
copia784	8	8081538	8087102	5565	+	8081538	8082170	633	8086470	8087102	633
copia785	8	8285761	8293867	8107	+	8285761	8287140	1380	8292499	8293867	1369
copia786	8	9071873	9079937	8065	-	9071873	9073269	1397	9078619	9079937	1319
copia787	8	10029379	10037460	8082	+	10029379	10030725	1347	10036082	10037460	1379
copia788	8	10172354	10180518	8165	+	10172354	10173755	1402	10179117	10180518	1402
copia789	8	10277706	10284912	7207	-	10277706	10277998	293	10284619	10284912	294
copia790	8	10898719	10908416	9698	+	10898719	10900148	1430	10907025	10908416	1392
copia791	8	11014611	11022719	8109	+	11014611	11015979	1369	11021340	11022719	1380
copia792	8	11162469	11170647	8179	-	11162469	11163871	1403	11169231	11170647	1417
copia793	8	11175702	11183858	8157	+	11175702	11177104	1403	11182456	11183858	1403
copia794	8	11381769	11403240	21472	+	11381769	11383154	1386	11401857	11403240	1384
copia795	8	11881378	11886321	4944	+	11881378	11882735	1358	11884945	11886321	1377
copia796	8	11979152	11984663	5512	+	11979152	11979774	623	11984041	11984663	623
copia797	8	12024136	12029568	5433	-	12024136	12024266	131	12029438	12029568	131
copia798	8	12278367	12289148	10782	-	12278367	12280144	1778	12287353	12289148	1796
copia799	8	12656124	12663604	7481	+	12656124	12657501	1378	12662220	12663604	1385
copia800	8	12681007	12686512	5506	-	12681007	12681137	131	12686382	12686512	131
copia801	8	12730937	12736370	5434	+	12730937	12731555	619	12735752	12736370	619
copia802	8	12927591	12935763	8173	+	12927591	12928997	1407	12934368	12935763	1396
copia803	8	13197161	13205321	8161	+	13197161	13198562	1402	13203931	13205321	1391
copia804	8	13677765	13685909	8145	+	13677765	13679154	1390	13684520	13685909	1390
copia805	8	13728392	13740158	11767	-	13728392	13728602	211	13739947	13740158	212
copia806	8	13754560	13759437	4878	-	13754560	13755147	588	13758850	13759437	588
copia807	8	13783179	13791346	8168	+	13783179	13784580	1402	13789941	13791346	1406
copia808	8	14045168	14053268	8101	+	14045168	14046563	1396	14051867	14053268	1402
copia809	8	14065833	14071414	5582	+	14065833	14066064	232	14071183	14071414	232
copia810	8	14452294	14460433	8140	+	14452294	14453675	1382	14459031	14460433	1403
copia811	8	14577472	14582731	5260	+	14577472	14577813	342	14582390	14582731	342
copia812	8	14633202	14634900	1699	+	14633202	14633513	312	14634590	14634900	311
copia813	8	14828826	14836950	8125	-	14828826	14830232	1407	14835553	14836950	1398
copia814	8	15001836	15009984	8149	+	15001836	15003229	1394	15008592	15009984	1393
copia815	8	15001836	15012784	10949	-	15001836	15003226	1391	15011395	15012784	1390
copia816	8	15208217	15217318	9102	+	15208217	15209622	1406	15215901	15217318	1418
copia817	8	15593039	15601081	8043	-	15593039	15594389	1351	15599711	15601081	1371
copia818	8	15959427	15971552	12126	-	15959427	15960795	1369	15970199	15971552	1354
copia819	8	16730228	16738379	8152	+	16730228	16731616	1389	16736980	16738379	1400
copia820	8	16741287	16752432	11146	+	16741287	16742703	1417	16750981	16752432	1452
copia821	8	17145273	17153445	8173	+	17145273	17146682	1410	17152044	17153445	1402
copia822	8	17180610	17187321	6712	+	17180610	17180880	271	17187055	17187321	267
copia823	8	17465078	17481032	15955	-	17465078	17466437	1360	17479651	17481032	1382
copia824	8	17484057	17489887	5831	+	17484057	17485406	1350	17488519	17489887	1369
copia825	8	17631470	17639630	8161	+	17631470	17632870	1401	17638230	17639630	1401
copia826	8	17774665	17781896	7232	+	17774665	17776046	1382	17780527	17781896	1370
copia827	8	17817479	17825624	8146	+	17817479	17818878	1400	17824244	17825624	1381
copia828	8	17849050	17857211	8162	+	17849050	17850452	1403	17855809	17857211	1403
copia829	8	18170000	18177636	7637	-	18170000	18171394	1395	18176253	18177636	1384
copia830	8	18273667	18281699	8033	+	18273667	18275033	1367	18280336	18281699	1364
copia831	8	18544371	18552457	8087	+	18544371	18545741	1371	18551076	18552457	1382
copia832	8	18589028	18597199	8172	+	18589028	18590429	1402	18595796	18597199	1404
copia833	8	18663368	18671534	8167	+	18663368	18664770	1403	18670133	18671534	1402
copia834	8	18730973	18739104	8132	+	18730973	18732354	1382	18737723	18739104	1382
copia835	8	18807057	18815151	8095	+	18807057	18808441	1385	18813775	18815151	1377
copia836	8	18867410	18872642	5233	-	18867410	18867981	572	18872068	18872642	575
copia837	8	18989001	18997166	8166	+	18989001	18990402	1402	18995765	18997166	1402
copia838	8	19083941	19092000	8060	+	19083941	19085327	1387	19090614	19092000	1387
copia839	8	19093676	19101841	8166	+	19093676	19095079	1404	19100439	19101841	1403
copia840	8	19206540	19214712	8173	+	19206540	19207942	1403	19213310	19214712	1403
copia841	8	19247942	19258812	10871	+	19247942	19249345	1404	19257409	19258812	1404
copia842	8	19414399	19429394	14996	-	19414399	19415803	1405	19427991	19429394	1404
copia843	8	19463852	19469827	5976	+	19463852	19464061	210	19469618	19469827	210
copia844	8	20468102	20488108	20007	-	20468102	20470650	2549	20485596	20488108	2513
copia845	8	20569765	20577873	8109	+	20569765	20571137	1373	20576485	20577873	1389
copia846	8	20712265	20731938	19674	-	20712265	20713175	911	20730993	20731938	946
copia847	8	20713188	20721350	8163	+	20713188	20714584	1397	20719948	20721350	1403
copia848	8	21171368	21179130	7763	-	21171368	21172758	1391	21177763	21179130	1368
copia849	8	21241271	21250281	9011	-	21241271	21242676	1406	21248905	21250281	1377
copia850	8	21364517	21372612	8096	+	21364517	21365894	1378	21371235	21372612	1378
copia851	8	21597489	21602402	4914	+	21597489	21597728	240	21602165	21602402	238
copia852	8	21946189	21954339	8151	+	21946189	21947590	1402	21952938	21954339	1402
copia853	8	21987011	21995204	8194	+	21987011	21988416	1406	21993776	21995204	1429
copia854	8	22163894	22167831	3938	+	22163894	22164462	569	22167260	22167831	572
copia855	8	22257414	22265496	8083	+	22257414	22258793	1380	22264117	22265496	1380
copia856	8	22699156	22712410	13255	-	22699156	22702335	3180	22709233	22712410	3178
copia857	8	23103106	23108935	5830	-	23103106	23103402	297	23108643	23108935	293
copia858	8	23103106	23108935	5830	-	23103106	23103449	344	23108643	23108935	293
copia859	8	23149283	23158542	9260	-	23149283	23149630	348	23158190	23158542	353
copia860	8	23163169	23182282	19114	-	23163169	23163342	174	23182089	23182282	194
copia861	8	23408591	23413915	5325	-	23408591	23408980	390	23413527	23413915	389
copia862	8	24216911	24225075	8165	+	24216911	24218313	1403	24223673	24225075	1403
copia863	8	24389595	24391210	1616	+	24389595	24389824	230	24390890	24391210	321
copia864	8	24389595	24391944	2350	+	24389595	24390142	548	24391299	24391944	646
copia865	8	24389595	24393039	3445	+	24389595	24390459	865	24392033	24393039	1007
copia866	8	24389595	24393039	3445	+	24389595	24390142	548	24392391	24393039	649
copia867	8	24389595	24393039	3445	+	24389595	24389824	230	24392779	24393039	261
copia868	8	24389734	24393296	3563	-	24389734	24390378	645	24392600	24393296	697
copia869	8	24389734	24393658	3925	-	24389734	24390720	987	24392600	24393658	1059
copia870	8	24389913	24393039	3127	+	24389913	24390459	547	24392391	24393039	649
copia871	8	24390052	24391817	1766	-	24390052	24390378	327	24391483	24391817	335
copia872	8	24390369	24392563	2195	-	24390369	24390720	352	24392212	24392563	352
copia873	8	24390369	24393658	3290	-	24390369	24390720	352	24393333	24393658	326
copia874	8	24513887	24522053	8167	+	24513887	24515289	1403	24520651	24522053	1403
copia875	8	24922023	24930183	8161	+	24922023	24923425	1403	24928781	24930183	1403
copia876	8	25020801	25027213	6413	-	25020801	25020993	193	25027021	25027213	193
copia877	8	25140481	25145649	5169	+	25140481	25140588	108	25145542	25145649	108
copia878	8	25230572	25236018	5447	+	25230572	25230702	131	25235888	25236018	131
copia879	8	25668359	25676487	8129	+	25668359	25669736	1378	25675088	25676487	1400
copia880	8	26483673	26491843	8171	+	26483673	26485075	1403	26490441	26491843	1403
copia881	8	26544546	26552692	8147	+	26544546	26545924	1379	26551291	26552692	1402
copia882	8	26666477	26673169	6693	-	26666477	26666927	451	26672718	26673169	452
copia883	8	28419999	28425763	5765	-	28419999	28420194	196	28425568	28425763	196
copia884	8	28433526	28440064	6539	+	28433526	28433832	307	28439759	28440064	306
copia885	8	29590146	29593187	3042	-	29590146	29590594	449	29592712	29593187	476
copia886	8	29959965	29961991	2027	-	29959965	29960109	145	29961847	29961991	145
copia887	8	30054413	30061072	6660	-	30054413	30054863	451	30060622	30061072	451
copia888	8	30146325	30153034	6710	+	30146325	30146772	448	30152587	30153034	448
copia889	8	30505280	30507264	1985	+	30505280	30505572	293	30506988	30507264	277
copia890	8	30642553	30658330	15778	-	30642553	30643001	449	30657811	30658330	520
copia891	8	30686647	30691353	4707	+	30686647	30686871	225	30691130	30691353	224
copia892	8	30715060	30723913	8854	+	30715060	30715284	225	30723692	30723913	222
copia893	8	31573821	31578803	4983	+	31573821	31574106	286	31578517	31578803	287
copia894	8	31973766	31979281	5516	+	31973766	31974387	622	31978658	31979281	624
copia895	8	32284396	32299321	14926	+	32284396	32285798	1403	32297919	32299321	1403
copia896	8	32358108	32363178	5071	-	32358108	32358426	319	32362860	32363178	319
copia897	8	32743396	32757641	14246	-	32743396	32746273	2878	32754764	32757641	2878
copia898	8	32826262	32832739	6478	+	32826262	32827303	1042	32831708	32832739	1032
copia899	8	32859071	32863263	4193	-	32859071	32859269	199	32863065	32863263	199
copia900	8	33957229	33965329	8101	+	33957229	33958607	1379	33963951	33965329	1379
copia901	8	34825743	34831151	5409	+	34825743	34826306	564	34830508	34831151	644
copia902	8	35099354	35106003	6650	+	35099354	35099804	451	35105553	35106003	451
copia903	8	36055336	36063256	7921	+	36055336	36056732	1397	36061860	36063256	1397
copia904	8	36076246	36084373	8128	+	36076246	36077641	1396	36082999	36084373	1375
copia905	8	36801881	36803341	1461	+	36801881	36802060	180	36803173	36803341	169
copia906	8	37822751	37827772	5022	+	37822751	37823037	287	37827486	37827772	287
copia907	8	38319831	38335992	16162	+	38319831	38320010	180	38335803	38335992	190
copia908	8	38741947	38747367	5421	+	38741947	38742525	579	38746788	38747367	580
copia909	8	39161714	39169140	7427	-	39161714	39162618	905	39168216	39169140	925
copia910	8	39553498	39559001	5504	+	39553498	39554117	620	39558382	39559001	620
copia911	8	39997788	40004452	6665	-	39997788	39998235	448	40004005	40004452	448
copia912	8	40037742	40045909	8168	+	40037742	40039144	1403	40044506	40045909	1404
copia913	8	40645925	40667183	21259	+	40645925	40646926	1002	40666210	40667183	974
copia914	9	1859218	1864576	5359	+	1859218	1859399	182	1864401	1864576	176
copia915	9	2587210	2588618	1409	+	2587210	2587327	118	2588501	2588618	118
copia916	9	5179363	5187462	8100	+	5179363	5180731	1369	5186094	5187462	1369
copia917	9	8466699	8472023	5325	+	8466699	8467129	431	8471593	8472023	431
copia918	9	10158651	10163395	4745	+	10158651	10158845	195	10163200	10163395	196
copia919	9	10433096	10437992	4897	+	10433096	10433279	184	10437809	10437992	184
copia920	9	11592399	11597503	5105	+	11592399	11592775	377	11597134	11597503	370
copia921	9	14236877	14241967	5091	+	14236877	14237006	130	14241838	14241967	130
copia922	9	15569305	15574449	5145	+	15569305	15569681	377	15574083	15574449	367
copia923	9	15900055	15906146	6092	-	15900055	15900850	796	15905352	15906146	795
copia924	9	16867432	16875458	8027	+	16867432	16868797	1366	16874059	16875458	1400
copia925	9	18105644	18110921	5278	+	18105644	18105832	189	18110733	18110921	189
copia926	9	18173833	18178562	4730	+	18173833	18174012	180	18178383	18178562	180
copia927	9	18816274	18821261	4988	-	18816274	18816558	285	18820983	18821261	279
copia928	9	20095277	20101287	6011	+	20095277	20095701	425	20100871	20101287	417
copia929	9	20363868	20371973	8106	+	20363868	20365246	1379	20370584	20371973	1390
copia930	9	22639115	22647240	8126	+	22639115	22640494	1380	22645861	22647240	1380
copia931	9	22694294	22699156	4863	-	22694294	22695616	1323	22697767	22699156	1390
copia932	9	23123501	23131630	8130	+	23123501	23124902	1402	23130240	23131630	1391
copia933	9	23542862	23550958	8097	-	23542862	23544248	1387	23549567	23550958	1392
copia934	9	23699688	23705398	5711	-	23699688	23699788	101	23705298	23705398	101
copia935	9	24148470	24156588	8119	+	24148470	24149825	1356	24155188	24156588	1401
copia936	9	24624893	24633052	8160	+	24624893	24626295	1403	24631659	24633052	1394
copia937	9	24665294	24671215	5922	+	24665294	24665713	420	24670809	24671215	407
copia938	9	24779640	24787690	8051	+	24779640	24781017	1378	24786313	24787690	1378
copia939	9	25299278	25307440	8163	+	25299278	25300680	1403	25306049	25307440	1392
copia940	9	25544700	25554864	10165	-	25544700	25546071	1372	25553514	25554864	1351
copia941	9	25700074	25708123	8050	-	25700074	25700773	700	25707416	25708123	708
copia942	9	25701039	25708794	7756	+	25701039	25702439	1401	25707416	25708794	1379
copia943	9	26058504	26069748	11245	-	26058504	26059874	1371	26068403	26069748	1346
copia944	9	26209071	26217192	8122	+	26209071	26210463	1393	26215823	26217192	1370
copia945	9	26263717	26271792	8076	+	26263717	26265109	1393	26270401	26271792	1392
copia946	9	26376733	26384841	8109	+	26376733	26378102	1370	26383470	26384841	1372
copia947	9	26423469	26431632	8164	+	26423469	26424870	1402	26430231	26431632	1402
copia948	9	26517460	26523774	6315	+	26517460	26518833	1374	26522380	26523774	1395
copia949	9	26559412	26567509	8098	-	26559412	26560754	1343	26566119	26567509	1391
copia950	9	26559849	26572987	13139	+	26559849	26561328	1480	26571507	26572987	1481
copia951	9	26571039	26579165	8127	+	26571039	26572413	1375	26577772	26579165	1394
copia952	9	26649317	26657478	8162	+	26649317	26650732	1416	26656063	26657478	1416
copia953	9	26662543	26682220	19678	+	26662543	26662931	389	26681854	26682220	367
copia954	9	26700300	26708300	8001	+	26700300	26701640	1341	26706924	26708300	1377
copia955	9	26845098	26862052	16955	-	26845098	26845240	143	26861910	26862052	143
copia956	9	26884023	26906205	22183	+	26884023	26887466	3444	26902746	26906205	3460
copia957	9	26945083	26953247	8165	+	26945083	26946487	1405	26951844	26953247	1404
copia958	9	27154697	27162808	8112	+	27154697	27156074	1378	27161442	27162808	1367
copia959	9	27519685	27540723	21039	-	27519685	27521937	2253	27538471	27540723	2253
copia960	9	27522413	27541303	18891	-	27522413	27522611	199	27541105	27541303	199
copia961	9	27522621	27530729	8109	+	27522621	27523998	1378	27529363	27530729	1367
copia962	9	27587536	27609082	21547	-	27587536	27590380	2845	27606240	27609082	2843
copia963	9	27590390	27598499	8110	+	27590390	27591767	1378	27597133	27598499	1367
copia964	9	27613577	27621718	8142	-	27613577	27614946	1370	27620292	27621718	1427
copia965	9	27870015	27877237	7223	+	27870015	27871393	1379	27875838	27877237	1400
copia966	9	27969727	27977840	8114	+	27969727	27971095	1369	27976459	27977840	1382
copia967	9	28068284	28076400	8117	+	28068284	28069661	1378	28075023	28076400	1378
copia968	9	28100320	28107987	7668	+	28100320	28101696	1377	28106611	28107987	1377
copia969	9	28210969	28219117	8149	+	28210969	28212368	1400	28217729	28219117	1389
copia970	9	28266139	28274279	8141	+	28266139	28267517	1379	28272876	28274279	1404
copia971	9	28398401	28406514	8114	+	28398401	28399779	1379	28405136	28406514	1379
copia972	9	28614681	28622887	8207	+	28614681	28616061	1381	28621495	28622887	1393
copia973	9	28763990	28780266	16277	+	28763990	28765367	1378	28778877	28780266	1390
copia974	9	28768494	28776646	8153	+	28768494	28769908	1415	28775243	28776646	1404
copia975	9	28942320	28950492	8173	+	28942320	28943722	1403	28949090	28950492	1403
copia976	9	29046118	29054289	8172	+	29046118	29047523	1406	29052884	29054289	1406
copia977	9	29135775	29143946	8172	+	29135775	29137176	1402	29142545	29143946	1402
copia978	9	29324066	29332196	8131	+	29324066	29325446	1381	29330814	29332196	1383
copia979	9	29370184	29376916	6733	+	29370184	29371585	1402	29375515	29376916	1402
copia980	9	29379830	29387692	7863	+	29379830	29381232	1403	29386290	29387692	1403
copia981	9	29525732	29531064	5333	-	29525732	29525941	210	29530855	29531064	210
copia982	9	29562107	29570173	8067	+	29562107	29563467	1361	29568825	29570173	1349
copia983	9	29649888	29658011	8124	+	29649888	29651268	1381	29656631	29658011	1381
copia984	9	29797878	29805229	7352	+	29797878	29799265	1388	29803853	29805229	1377
copia985	9	30029372	30037288	7917	+	30029372	30030738	1367	30035921	30037288	1368
copia986	9	30165158	30173236	8079	+	30165158	30166514	1357	30171880	30173236	1357
copia987	9	30224750	30232897	8148	+	30224750	30226130	1381	30231494	30232897	1404
copia988	9	30256924	30265046	8123	+	30256924	30258304	1381	30263666	30265046	1381
copia989	9	30727571	30731710	4140	+	30727571	30727829	259	30731448	30731710	263
copia990	9	31091301	31099412	8112	+	31091301	31092667	1367	31098035	31099412	1378
copia991	9	31100540	31114999	14460	+	31100540	31100681	142	31114859	31114999	141
copia992	9	31123904	31131994	8091	-	31123904	31125265	1362	31130599	31131994	1396
copia993	9	31249115	31257249	8135	+	31249115	31250520	1406	31255868	31257249	1382
copia994	9	31362933	31371052	8120	+	31362933	31364312	1380	31369675	31371052	1378
copia995	9	31540531	31548667	8137	+	31540531	31541933	1403	31547290	31548667	1378
copia996	9	31819611	31821018	1408	-	31819611	31819781	171	31820847	31821018	172
copia997	9	31972321	31993609	21289	+	31972321	31973673	1353	31992226	31993609	1384
copia998	9	32348193	32356344	8152	+	32348193	32349596	1404	32354952	32356344	1393
copia999	9	32663758	32675419	11662	-	32663758	32666534	2777	32672662	32675419	2758
copia1000	9	32740008	32748171	8164	+	32740008	32741408	1401	32746771	32748171	1401
copia1001	9	33224005	33231436	7432	+	33224005	33225406	1402	33230035	33231436	1402
copia1002	9	33233664	33241801	8138	+	33233664	33235075	1412	33240432	33241801	1370
copia1003	9	33795022	33802605	7584	+	33795022	33796411	1390	33801226	33802605	1380
copia1004	9	34027931	34036053	8123	+	34027931	34029308	1378	34034676	34036053	1378
copia1005	9	34206674	34212104	5431	+	34206674	34206874	201	34211904	34212104	201
copia1006	9	36293129	36302406	9278	-	36293129	36294278	1150	36301257	36302406	1150
copia1007	9	36842416	36847277	4862	-	36842416	36842654	239	36847038	36847277	240
copia1008	9	37315643	37323770	8128	+	37315643	37317035	1393	37322367	37323770	1404
copia1009	9	37367277	37375429	8153	+	37367277	37368665	1389	37374030	37375429	1400
copia1010	9	37402756	37411031	8276	+	37402756	37404151	1396	37409613	37411031	1419
copia1011	9	37584549	37590501	5953	-	37584549	37584950	402	37590102	37590501	400
copia1012	9	37780664	37788820	8157	-	37780664	37782060	1397	37787424	37788820	1397
copia1013	9	38187044	38195188	8145	+	38187044	38188445	1402	38193787	38195188	1402
copia1014	9	38225733	38230995	5263	-	38225733	38225921	189	38230807	38230995	189
copia1015	9	38256975	38272266	15292	-	38256975	38257369	395	38271883	38272266	384
copia1016	9	38907896	38929291	21396	+	38907896	38909289	1394	38927887	38929291	1405
copia1017	9	38963605	38971779	8175	+	38963605	38965008	1404	38970376	38971779	1404
copia1018	9	39307129	39312589	5461	+	39307129	39307741	613	39311977	39312589	613
copia1019	9	40385107	40388434	3328	-	40385107	40385473	367	40388068	40388434	367
copia1020	9	41441267	41448611	7345	-	41441267	41441387	121	41448491	41448611	121
copia1021	9	41488843	41499998	11156	+	41488843	41489506	664	41499352	41499998	647
copia1022	9	42747354	42752232	4879	+	42747354	42747512	159	42752074	42752232	159
copia1023	9	42982134	42985675	3542	-	42982134	42982286	153	42985523	42985675	153
copia1024	9	43375034	43383206	8173	-	43375034	43376439	1406	43381801	43383206	1406
copia1025	9	44332287	44340439	8153	+	44332287	44333676	1390	44339039	44340439	1401
copia1026	9	44469032	44477172	8141	+	44469032	44470420	1389	44475784	44477172	1389
copia1027	9	44736720	44743473	6754	-	44736720	44737171	452	44743022	44743473	452
copia1028	9	44810510	44818566	8057	+	44810510	44811857	1348	44817207	44818566	1360
copia1029	9	45039588	45053194	13607	+	45039588	45039833	246	45052949	45053194	246
copia1030	9	45061884	45071334	9451	-	45061884	45063120	1237	45070098	45071334	1237
copia1031	9	45264726	45269799	5074	-	45264726	45265084	359	45269440	45269799	360
copia1032	9	48689356	48694979	5624	+	48689356	48689495	140	48694840	48694979	140
copia1033	9	48794082	48799265	5184	+	48794082	48794462	381	48798839	48799265	427
copia1034	9	48794104	48799265	5162	+	48794104	48794462	359	48798901	48799265	365
copia1035	9	51391290	51396313	5024	-	51391290	51391557	268	51396046	51396313	268
copia1036	9	52208370	52213708	5339	+	52208370	52208969	600	52213091	52213708	618
copia1037	9	56265555	56267686	2132	+	56265555	56265708	154	56267521	56267686	166
copia1038	9	57603201	57609683	6483	+	57603201	57603649	449	57609235	57609683	449
