# Supplementary material for: Genome-wide development of transposable elements-based markers in foxtail millet and construction of an integrated database
Source: DNA Res. 2014 Nov 26;22(1):79–90. doi: 10.1093/dnares/dsu039 (PMC4379977; doi:10.1093/dnares/dsu039)
Supplement: Supplementary Data [file supp_dsu039_dsu039supp_table3.xls]

## Sheet: Sheet1
Supplementary Table S3: Details of Gypsy-type retrotransposons identified in foxtail millet
Gypsy ID	chromosome	Start	End	Length (bp)	Strand	5'-LTR-Start	5'-LTR-End	5'-LTR-Length	3'-LTR-Start	3'-LTR-End	3'-LTR-Length
gypsy1	1	1699234	1702369	3136	+	1699234	1699501	268	1702102	1702369	268
gypsy2	1	2017693	2030816	13124	-	2017693	2020845	3153	2027666	2030816	3151
gypsy3	1	3334040	3347497	13458	-	3334040	3335205	1166	3346358	3347497	1140
gypsy4	1	3688284	3693705	5422	+	3688284	3688577	294	3693412	3693705	294
gypsy5	1	4155337	4168467	13131	-	4155337	4158493	3157	4165311	4168467	3157
gypsy6	1	4378576	4390239	11664	+	4378576	4379693	1118	4389119	4390239	1121
gypsy7	1	4783479	4790305	6827	-	4783479	4784081	603	4789703	4790305	603
gypsy8	1	5647594	5660747	13154	+	5647594	5648647	1054	5659694	5660747	1054
gypsy9	1	5848171	5853175	5005	-	5848171	5848460	290	5852886	5853175	290
gypsy10	1	6681642	6694105	12464	+	6681642	6682680	1039	6693067	6694105	1039
gypsy11	1	8747493	8761493	14001	-	8747493	8748682	1190	8760303	8761493	1191
gypsy12	1	8858203	8872420	14218	-	8858203	8859389	1187	8871234	8872420	1187
gypsy13	1	8974830	8988203	13374	+	8974830	8975893	1064	8987140	8988203	1064
gypsy14	1	9079685	9090336	10652	-	9079685	9080310	626	9089713	9090336	624
gypsy15	1	9248846	9253844	4999	+	9248846	9249160	315	9253530	9253844	315
gypsy16	1	9342896	9356148	13253	-	9342896	9343902	1007	9355142	9356148	1007
gypsy17	1	9511680	9524266	12587	+	9511680	9512108	429	9523838	9524266	429
gypsy18	1	9709581	9720712	11132	+	9709581	9710008	428	9720285	9720712	428
gypsy19	1	9997293	10010534	13242	-	9997293	9998353	1061	10009474	10010534	1061
gypsy20	1	10177304	10197369	20066	-	10177304	10177680	377	10196987	10197369	383
gypsy21	1	10183346	10196564	13219	-	10183346	10186521	3176	10193390	10196564	3175
gypsy22	1	10305058	10311073	6016	+	10305058	10305369	312	10310786	10311073	288
gypsy23	1	10669161	10683188	14028	-	10669161	10670328	1168	10682021	10683188	1168
gypsy24	1	10927406	10940640	13235	-	10927406	10930586	3181	10937478	10940640	3163
gypsy25	1	11213412	11218368	4957	+	11213412	11213739	328	11218037	11218368	332
gypsy26	1	11340911	11353439	12529	-	11340911	11341327	417	11353023	11353439	417
gypsy27	1	11497931	11510552	12622	+	11497931	11498360	430	11510123	11510552	430
gypsy28	1	11817145	11823482	6338	+	11817145	11817306	162	11823320	11823482	163
gypsy29	1	11817147	11823880	6734	+	11817147	11817752	606	11823323	11823880	558
gypsy30	1	11817391	11823880	6490	+	11817391	11817752	362	11823519	11823880	362
gypsy31	1	12092491	12105687	13197	+	12092491	12095671	3181	12102507	12105687	3181
gypsy32	1	12121381	12132919	11539	-	12121381	12122442	1062	12131858	12132919	1062
gypsy33	1	12159005	12161831	2827	-	12159005	12159389	385	12161449	12161831	383
gypsy34	1	12187508	12197764	10257	+	12187508	12187937	430	12197335	12197764	430
gypsy35	1	12270705	12281111	10407	-	12270705	12271738	1034	12280078	12281111	1034
gypsy36	1	12455489	12468795	13307	-	12455489	12456550	1062	12467734	12468795	1062
gypsy37	1	12490782	12505070	14289	-	12490782	12492115	1334	12503737	12505070	1334
gypsy38	1	12884941	12891644	6704	+	12884941	12885586	646	12891004	12891644	641
gypsy39	1	12936882	12950895	14014	-	12936882	12938043	1162	12949733	12950895	1163
gypsy40	1	13051604	13071040	19437	-	13051604	13052032	429	13070612	13071040	429
gypsy41	1	13450762	13464071	13310	-	13450762	13451822	1061	13463011	13464071	1061
gypsy42	1	13703077	13715335	12259	+	13703077	13703500	424	13714912	13715335	424
gypsy43	1	14035474	14047095	11622	-	14035474	14038046	2573	14044523	14047095	2573
gypsy44	1	14167000	14180258	13259	+	14167000	14168056	1057	14179202	14180258	1057
gypsy45	1	14299019	14305787	6769	+	14299019	14299624	606	14305182	14305787	606
gypsy46	1	14334848	14348235	13388	+	14334848	14335893	1046	14347197	14348235	1039
gypsy47	1	14482420	14486926	4507	+	14482420	14483435	1016	14485911	14486926	1016
gypsy48	1	14792546	14802953	10408	+	14792546	14792934	389	14802565	14802953	389
gypsy49	1	14833858	14846350	12493	+	14833858	14834286	429	14845927	14846350	424
gypsy50	1	14924525	14931352	6828	-	14924525	14925127	603	14930750	14931352	603
gypsy51	1	14962348	14968937	6590	-	14962348	14962953	606	14968332	14968937	606
gypsy52	1	15046661	15059874	13214	-	15046661	15049832	3172	15056703	15059874	3172
gypsy53	1	15221392	15229040	7649	+	15221392	15222322	931	15228111	15229040	930
gypsy54	1	15350190	15363535	13346	+	15350190	15351233	1044	15362492	15363535	1044
gypsy55	1	15720034	15733285	13252	-	15720034	15721094	1061	15732225	15733285	1061
gypsy56	1	15804675	15810718	6044	-	15804675	15805277	603	15810116	15810718	603
gypsy57	1	15866870	15871135	4266	+	15866870	15867875	1006	15870120	15871135	1016
gypsy58	1	15882758	15896151	13394	-	15882758	15883889	1132	15895020	15896151	1132
gypsy59	1	15962303	15972008	9706	+	15962303	15962662	360	15971658	15972008	351
gypsy60	1	16060548	16067161	6614	-	16060548	16061151	604	16066558	16067161	604
gypsy61	1	16181611	16194774	13164	+	16181611	16184773	3163	16191611	16194774	3164
gypsy62	1	16199298	16212362	13065	+	16199298	16200494	1197	16211166	16212362	1197
gypsy63	1	16397088	16410967	13880	-	16397088	16398481	1394	16409525	16410967	1443
gypsy64	1	16547517	16560925	13409	-	16547517	16548574	1058	16559868	16560925	1058
gypsy65	1	16612404	16625506	13103	-	16612404	16614909	2506	16623002	16625506	2505
gypsy66	1	16780077	16784587	4511	-	16780077	16781092	1016	16783572	16784587	1016
gypsy67	1	16816565	16825330	8766	+	16816565	16816871	307	16825024	16825330	307
gypsy68	1	16882411	16889168	6758	+	16882411	16883013	603	16888566	16889168	603
gypsy69	1	16903036	16909836	6801	-	16903036	16903640	605	16909232	16909836	605
gypsy70	1	16951585	16958344	6760	+	16951585	16952184	600	16957745	16958344	600
gypsy71	1	16992218	17004940	12723	-	16992218	16995311	3094	17001796	17004940	3145
gypsy72	1	17017797	17040074	22278	+	17017797	17018959	1163	17038912	17040074	1163
gypsy73	1	17053571	17058922	5352	+	17053571	17054149	579	17058344	17058922	579
gypsy74	1	17125692	17132414	6723	-	17125692	17126267	576	17131839	17132414	576
gypsy75	1	17145596	17152372	6777	+	17145596	17146198	603	17151770	17152372	603
gypsy76	1	17638100	17649558	11459	+	17638100	17640832	2733	17646846	17649558	2713
gypsy77	1	17680655	17694403	13749	+	17680655	17681905	1251	17693153	17694403	1251
gypsy78	1	18156176	18177273	21098	-	18156176	18157061	886	18176392	18177273	882
gypsy79	1	18435043	18441812	6770	+	18435043	18435749	707	18441106	18441812	707
gypsy80	1	18472991	18478597	5607	-	18472991	18473566	576	18478022	18478597	576
gypsy81	1	18494758	18502419	7662	+	18494758	18495688	931	18501489	18502419	931
gypsy82	1	18505043	18518212	13170	+	18505043	18508211	3169	18515044	18518212	3169
gypsy83	1	18527664	18534491	6828	-	18527664	18528269	606	18533886	18534491	606
gypsy84	1	18566355	18581664	15310	+	18566355	18569504	3150	18578517	18581664	3148
gypsy85	1	18914819	18931498	16680	+	18914819	18915998	1180	18930319	18931498	1180
gypsy86	1	18958783	18965563	6781	+	18958783	18959385	603	18964961	18965563	603
gypsy87	1	18988243	19007930	19688	-	18988243	18988470	228	19007673	19007930	258
gypsy88	1	18998816	19005592	6777	-	18998816	18999421	606	19004987	19005592	606
gypsy89	1	19126622	19133425	6804	+	19126622	19127197	576	19132850	19133425	576
gypsy90	1	19211267	19221822	10556	+	19211267	19212325	1059	19220780	19221822	1043
gypsy91	1	19257309	19264856	7548	+	19257309	19258221	913	19263944	19264856	913
gypsy92	1	19316965	19323782	6818	-	19316965	19317567	603	19323180	19323782	603
gypsy93	1	19537605	19550290	12686	+	19537605	19538032	428	19549863	19550290	428
gypsy94	1	19974445	19995015	20571	+	19974445	19975860	1416	19993630	19995015	1386
gypsy95	1	20091820	20105186	13367	-	20091820	20095031	3212	20101976	20105186	3211
gypsy96	1	20240305	20252863	12559	-	20240305	20240734	430	20252435	20252863	429
gypsy97	1	20328972	20349007	20036	-	20328972	20329400	429	20348579	20349007	429
gypsy98	1	20365509	20378765	13257	+	20365509	20366569	1061	20377705	20378765	1061
gypsy99	1	20691842	20704254	12413	+	20691842	20692270	429	20703826	20704254	429
gypsy100	1	20800441	20814046	13606	-	20800441	20801506	1066	20812965	20814046	1082
gypsy101	1	21029396	21043444	14049	+	21029396	21029599	204	21043223	21043444	222
gypsy102	1	21145935	21159294	13360	-	21145935	21146991	1057	21158238	21159294	1057
gypsy103	1	21344144	21356452	12309	+	21344144	21344574	431	21356025	21356452	428
gypsy104	1	21409685	21421939	12255	-	21409685	21410108	424	21421482	21421939	458
gypsy105	1	21519525	21532653	13129	+	21519525	21522675	3151	21529504	21532653	3150
gypsy106	1	21762155	21775569	13415	+	21762155	21763241	1087	21774485	21775569	1085
gypsy107	1	21910537	21916822	6286	+	21910537	21910964	428	21916395	21916822	428
gypsy108	1	21934187	21941021	6835	+	21934187	21934791	605	21940417	21941021	605
gypsy109	1	22483437	22491154	7718	-	22483437	22484362	926	22490229	22491154	926
gypsy110	1	22501845	22516154	14310	-	22501845	22502483	639	22515516	22516154	639
gypsy111	1	22892035	22905523	13489	-	22892035	22893091	1057	22904467	22905523	1057
gypsy112	1	22941171	22953302	12132	-	22941171	22941559	389	22952916	22953302	387
gypsy113	1	23210087	23223494	13408	-	23210087	23211142	1056	23222440	23223494	1055
gypsy114	1	23298518	23311602	13085	-	23298518	23301689	3172	23308445	23311602	3158
gypsy115	1	23697896	23713310	15415	+	23697896	23698455	560	23712751	23713310	560
gypsy116	1	23701417	23708143	6727	+	23701417	23701989	573	23707571	23708143	573
gypsy117	1	24476229	24484157	7929	-	24476229	24476772	544	24483614	24484157	544
gypsy118	1	24540029	24551925	11897	-	24540029	24541229	1201	24550725	24551925	1201
gypsy119	1	24596649	24606841	10193	-	24596649	24597067	419	24606425	24606841	417
gypsy120	1	24677818	24691179	13362	+	24677818	24678870	1053	24690112	24691179	1068
gypsy121	1	24946329	24958547	12219	+	24946329	24946758	430	24958117	24958547	431
gypsy122	1	25241151	25254875	13725	+	25241151	25242386	1236	25253642	25254875	1234
gypsy123	1	25672296	25685648	13353	+	25672296	25673359	1064	25684585	25685648	1064
gypsy124	1	26543514	26557049	13536	-	26543514	26544703	1190	26555861	26557049	1189
gypsy125	1	26809703	26823118	13416	-	26809703	26810818	1116	26821974	26823118	1145
gypsy126	1	27918266	27931550	13285	+	27918266	27919323	1058	27930493	27931550	1058
gypsy127	1	28140836	28155011	14176	-	28140836	28142015	1180	28153816	28155011	1196
gypsy128	1	29414013	29427143	13131	+	29414013	29417165	3153	29423991	29427143	3153
gypsy129	1	30003580	30016702	13123	+	30003580	30006730	3151	30013555	30016702	3148
gypsy130	1	30363787	30377015	13229	-	30363787	30364845	1059	30375957	30377015	1059
gypsy131	1	30834289	30848364	14076	-	30834289	30835467	1179	30847187	30848364	1178
gypsy132	1	31007515	31020917	13403	-	31007515	31008568	1054	31019864	31020917	1054
gypsy133	1	31113096	31118500	5405	+	31113096	31113403	308	31118190	31118500	311
gypsy134	1	31144056	31157400	13345	+	31144056	31145113	1058	31156343	31157400	1058
gypsy135	1	31201610	31205915	4306	+	31201610	31202623	1014	31204901	31205915	1015
gypsy136	1	31248876	31262062	13187	-	31248876	31252033	3158	31258907	31262062	3156
gypsy137	1	31645684	31659002	13319	+	31645684	31646745	1062	31657940	31659002	1063
gypsy138	1	32154777	32167109	12333	-	32154777	32155192	416	32166692	32167109	418
gypsy139	1	33057076	33068751	11676	+	33057076	33059922	2847	33065940	33068751	2812
gypsy140	1	33526546	33533981	7436	+	33526546	33527771	1226	33532751	33533981	1231
gypsy141	1	35377576	35391594	14019	+	35377576	35378725	1150	35390445	35391594	1150
gypsy142	1	36487972	36504428	16457	+	36487972	36489145	1174	36503255	36504428	1174
gypsy143	1	36809596	36820506	10911	-	36809596	36810043	448	36820059	36820506	448
gypsy144	1	37113223	37127466	14244	+	37113223	37114414	1192	37126275	37127466	1192
gypsy145	1	37834839	37848079	13241	-	37834839	37835902	1064	37847015	37848079	1065
gypsy146	1	38016449	38029820	13372	-	38016449	38017482	1034	38028787	38029820	1034
gypsy147	1	42072836	42092114	19279	-	42072836	42073148	313	42091802	42092114	313
gypsy148	1	42078075	42092114	14040	-	42078075	42080015	1941	42090170	42092114	1945
gypsy149	2	52909	66259	13351	-	52909	53971	1063	65197	66259	1063
gypsy150	2	709596	716364	6769	+	709596	710375	780	715621	716364	744
gypsy151	2	1250106	1254964	4859	+	1250106	1250437	332	1254638	1254964	327
gypsy152	2	1338034	1342614	4581	+	1338034	1338770	737	1341853	1342614	762
gypsy153	2	3315787	3330149	14363	-	3315787	3316888	1102	3329007	3330149	1143
gypsy154	2	3315858	3330170	14313	+	3315858	3316909	1052	3329116	3330170	1055
gypsy155	2	4016982	4029273	12292	-	4016982	4017392	411	4028844	4029273	430
gypsy156	2	4192477	4206704	14228	+	4192477	4193143	667	4206038	4206704	667
gypsy157	2	5854485	5876138	21654	-	5854485	5855405	921	5875214	5876138	925
gypsy158	2	6276160	6289524	13365	+	6276160	6277213	1054	6288471	6289524	1054
gypsy159	2	6580468	6588279	7812	-	6580468	6580905	438	6587843	6588279	437
gypsy160	2	6647859	6656960	9102	+	6647859	6649222	1364	6655600	6656960	1361
gypsy161	2	6649227	6656960	7734	+	6649227	6650587	1361	6655600	6656960	1361
gypsy162	2	6757694	6760865	3172	+	6757694	6758233	540	6760330	6760865	536
gypsy163	2	7270740	7284722	13983	-	7270740	7271892	1153	7283570	7284722	1153
gypsy164	2	7689116	7698459	9344	-	7689116	7691279	2164	7696294	7698459	2166
gypsy165	2	8189366	8202486	13121	+	8189366	8192513	3148	8199339	8202486	3148
gypsy166	2	9225717	9238981	13265	+	9225717	9226788	1072	9237910	9238981	1072
gypsy167	2	9353354	9358552	5199	-	9353354	9353454	101	9358453	9358552	100
gypsy168	2	9623064	9636312	13249	-	9623064	9624112	1049	9635263	9636312	1050
gypsy169	2	9696781	9708690	11910	-	9696781	9699506	2726	9705965	9708690	2726
gypsy170	2	9768367	9782276	13910	-	9768367	9768845	479	9781807	9782276	470
gypsy171	2	9819309	9832597	13289	-	9819309	9820366	1058	9831540	9832597	1058
gypsy172	2	10009353	10018767	9415	-	10009353	10011516	2164	10016614	10018767	2154
gypsy173	2	10393752	10407739	13988	+	10393752	10394977	1226	10406514	10407739	1226
gypsy174	2	10757550	10779722	22173	+	10757550	10758710	1161	10778564	10779722	1159
gypsy175	2	11090940	11108682	17743	-	11090940	11091106	167	11108516	11108682	167
gypsy176	2	11150232	11163393	13162	-	11150232	11153362	3131	11160222	11163393	3172
gypsy177	2	11172875	11185880	13006	+	11172875	11173882	1008	11184873	11185880	1008
gypsy178	2	11294024	11308021	13998	+	11294024	11295274	1251	11306768	11308021	1254
gypsy179	2	11381249	11394526	13278	+	11381249	11382314	1066	11393461	11394526	1066
gypsy180	2	11541212	11546383	5172	-	11541212	11541638	427	11545957	11546383	427
gypsy181	2	12306138	12319879	13742	+	12306138	12307303	1166	12318696	12319879	1184
gypsy182	2	12436863	12460836	23974	-	12436863	12440030	3168	12457669	12460836	3168
gypsy183	2	12561160	12573550	12391	+	12561160	12561578	419	12573127	12573550	424
gypsy184	2	12600895	12612142	11248	-	12600895	12601614	720	12611421	12612142	722
gypsy185	2	12838498	12850784	12287	+	12838498	12839595	1098	12849687	12850784	1098
gypsy186	2	12882523	12894253	11731	-	12882523	12885430	2908	12891346	12894253	2908
gypsy187	2	12992253	13005643	13391	-	12992253	12993315	1063	13004581	13005643	1063
gypsy188	2	13100853	13111058	10206	+	13100853	13101082	230	13110829	13111058	230
gypsy189	2	13100853	13114221	13369	-	13100853	13104008	3156	13111066	13114221	3156
gypsy190	2	13225332	13239589	14258	+	13225332	13226395	1064	13238517	13239589	1073
gypsy191	2	13398962	13412274	13313	-	13398962	13400027	1066	13411209	13412274	1066
gypsy192	2	13713018	13727913	14896	+	13713018	13714276	1259	13726657	13727913	1257
gypsy193	2	13743069	13756369	13301	+	13743069	13744127	1059	13755310	13756369	1060
gypsy194	2	14001207	14014365	13159	+	14001207	14004370	3164	14011202	14014365	3164
gypsy195	2	14206392	14213167	6776	+	14206392	14206994	603	14212565	14213167	603
gypsy196	2	14285762	14308091	22330	-	14285762	14286943	1182	14306910	14308091	1182
gypsy197	2	14628042	14638633	10592	+	14628042	14629302	1261	14637374	14638633	1260
gypsy198	2	14647239	14653385	6147	-	14647239	14647841	603	14652783	14653385	603
gypsy199	2	14675534	14689096	13563	+	14675534	14676736	1203	14687894	14689096	1203
gypsy200	2	14813882	14827007	13126	+	14813882	14817035	3154	14823856	14827007	3152
gypsy201	2	14840095	14843313	3219	+	14840095	14840499	405	14842909	14843313	405
gypsy202	2	15114442	15126863	12422	+	15114442	15115628	1187	15125679	15126863	1185
gypsy203	2	15551594	15559246	7653	-	15551594	15552524	931	15558316	15559246	931
gypsy204	2	15834880	15848085	13206	-	15834880	15838054	3175	15844910	15848085	3176
gypsy205	2	15889754	15903352	13599	+	15889754	15890938	1185	15902168	15903352	1185
gypsy206	2	15922508	15936508	14001	+	15922508	15923703	1196	15935313	15936508	1196
gypsy207	2	15972936	15985389	12454	+	15972936	15974070	1135	15984257	15985389	1133
gypsy208	2	16081743	16101213	19471	+	16081743	16081971	229	16100987	16101213	227
gypsy209	2	16171164	16184308	13145	+	16171164	16174280	3117	16181193	16184308	3116
gypsy210	2	16219477	16225682	6206	-	16219477	16219601	125	16225558	16225682	125
gypsy211	2	16466866	16472021	5156	-	16466866	16468052	1187	16470832	16472021	1190
gypsy212	2	16660471	16669425	8955	+	16660471	16661783	1313	16668113	16669425	1313
gypsy213	2	16747288	16765094	17807	-	16747288	16747716	429	16764666	16765094	429
gypsy214	2	17131688	17144944	13257	+	17131688	17132746	1059	17143886	17144944	1059
gypsy215	2	17387224	17397761	10538	+	17387224	17388377	1154	17396592	17397761	1170
gypsy216	2	17546239	17561708	15470	-	17546239	17547644	1406	17560266	17561708	1443
gypsy217	2	17596327	17610944	14618	-	17596327	17599490	3164	17607790	17610944	3155
gypsy218	2	17642338	17661610	19273	-	17642338	17643185	848	17660755	17661610	856
gypsy219	2	17943839	17958154	14316	+	17943839	17944275	437	17957717	17958154	438
gypsy220	2	18020104	18033644	13541	+	18020104	18021268	1165	18032507	18033644	1138
gypsy221	2	18154426	18171090	16665	+	18154426	18154985	560	18170533	18171090	558
gypsy222	2	18183985	18197339	13355	+	18183985	18185042	1058	18196282	18197339	1058
gypsy223	2	18319231	18331587	12357	-	18319231	18319658	428	18331177	18331587	411
gypsy224	2	18381906	18392220	10315	-	18381906	18382342	437	18391785	18392220	436
gypsy225	2	18561784	18568581	6798	+	18561784	18562386	603	18567979	18568581	603
gypsy226	2	18561784	18575211	13428	+	18561784	18562372	589	18574620	18575211	592
gypsy227	2	18563343	18570665	7323	+	18563343	18563925	583	18570088	18570665	578
gypsy228	2	18614535	18621954	7420	+	18614535	18615137	603	18621352	18621954	603
gypsy229	2	18826643	18834701	8059	+	18826643	18826870	228	18834473	18834701	229
gypsy230	2	18991063	19012439	21377	-	18991063	18994237	3175	19009291	19012439	3149
gypsy231	2	19022398	19036313	13916	-	19022398	19023811	1414	19034871	19036313	1443
gypsy232	2	19146240	19156396	10157	-	19146240	19147299	1060	19155337	19156396	1060
gypsy233	2	19187499	19201567	14069	+	19187499	19188670	1172	19200391	19201567	1177
gypsy234	2	19524306	19543603	19298	+	19524306	19524721	416	19543188	19543603	416
gypsy235	2	19612873	19626112	13240	+	19612873	19613911	1039	19625073	19626112	1040
gypsy236	2	19689021	19695812	6792	-	19689021	19689623	603	19695210	19695812	603
gypsy237	2	19766531	19780031	13501	-	19766531	19767691	1161	19778870	19780031	1162
gypsy238	2	19790263	19804503	14241	-	19790263	19793218	2956	19801531	19804503	2973
gypsy239	2	19831377	19844808	13432	-	19831377	19832437	1061	19843748	19844808	1061
gypsy240	2	19939084	19945878	6795	+	19939084	19939686	603	19945276	19945878	603
gypsy241	2	19965383	19970580	5198	+	19965383	19965988	606	19969975	19970580	606
gypsy242	2	19989406	20001615	12210	+	19989406	19989788	383	20001186	20001615	430
gypsy243	2	19989511	20001615	12105	+	19989511	19989788	278	20001339	20001615	277
gypsy244	2	20003976	20010743	6768	-	20003976	20004578	603	20010168	20010743	576
gypsy245	2	20003976	20023390	19415	+	20003976	20004578	603	20022815	20023390	576
gypsy246	2	20004090	20023390	19301	+	20004090	20004578	489	20022902	20023390	489
gypsy247	2	20015004	20034275	19272	+	20015004	20016627	1624	20032649	20034275	1627
gypsy248	2	20016727	20023390	6664	+	20016727	20017302	576	20022815	20023390	576
gypsy249	2	20101981	20109131	7151	-	20101981	20102626	646	20108488	20109131	644
gypsy250	2	20287938	20301343	13406	-	20287938	20288968	1031	20300283	20301343	1061
gypsy251	2	20499702	20515226	15525	-	20499702	20500151	450	20514777	20515226	450
gypsy252	2	20618986	20632214	13229	-	20618986	20622172	3187	20629027	20632214	3188
gypsy253	2	20856332	20861183	4852	+	20856332	20857131	800	20860388	20861183	796
gypsy254	2	20972800	20979124	6325	+	20972800	20972899	100	20978989	20979124	136
gypsy255	2	20972800	20979184	6385	+	20972800	20972993	194	20978989	20979184	196
gypsy256	2	20972800	20979626	6827	+	20972800	20973405	606	20978989	20979626	638
gypsy257	2	20972800	20979626	6827	+	20972800	20973405	606	20979013	20979626	614
gypsy258	2	20972996	20979626	6631	+	20972996	20973405	410	20979217	20979626	410
gypsy259	2	21057985	21071309	13325	+	21057985	21059045	1061	21070248	21071309	1062
gypsy260	2	21139863	21146675	6813	-	21139863	21140465	603	21146073	21146675	603
gypsy261	2	21221789	21237874	16086	-	21221789	21222153	365	21237505	21237874	370
gypsy262	2	21444648	21462491	17844	-	21444648	21445688	1041	21461496	21462491	996
gypsy263	2	21553494	21566832	13339	-	21553494	21554551	1058	21565775	21566832	1058
gypsy264	2	21589992	21603338	13347	+	21589992	21591055	1064	21602275	21603338	1064
gypsy265	2	21940107	21958940	18834	-	21940107	21940534	428	21958513	21958940	428
gypsy266	2	21943547	21950204	6658	-	21943547	21944151	605	21949599	21950204	606
gypsy267	2	21966124	21972934	6811	+	21966124	21966726	603	21972332	21972934	603
gypsy268	2	22002409	22009163	6755	+	22002409	22003014	606	22008558	22009163	606
gypsy269	2	22031850	22038469	6620	-	22031850	22032455	606	22037864	22038469	606
gypsy270	2	22192020	22197344	5325	+	22192020	22192624	605	22196749	22197344	596
gypsy271	2	22366334	22374011	7678	+	22366334	22367122	789	22373240	22374011	772
gypsy272	2	22383303	22390127	6825	-	22383303	22383905	603	22389524	22390127	604
gypsy273	2	22411717	22418529	6813	+	22411717	22412319	603	22417927	22418529	603
gypsy274	2	22420875	22434101	13227	-	22420875	22421934	1060	22433042	22434101	1060
gypsy275	2	22514621	22520740	6120	+	22514621	22514757	137	22520631	22520740	110
gypsy276	2	22514621	22521209	6589	+	22514621	22515226	606	22520631	22521209	579
gypsy277	2	22514702	22521209	6508	+	22514702	22515226	525	22520685	22521209	525
gypsy278	2	22566267	22586125	19859	-	22566267	22567406	1140	22584986	22586125	1140
gypsy279	2	22572091	22578553	6463	-	22572091	22572693	603	22577951	22578553	603
gypsy280	2	22670834	22682404	11571	-	22670834	22671859	1026	22681379	22682404	1026
gypsy281	2	23134791	23148474	13684	-	23134791	23136048	1258	23147217	23148474	1258
gypsy282	2	23223916	23238361	14446	-	23223916	23225109	1194	23237168	23238361	1194
gypsy283	2	23360344	23371217	10874	+	23360344	23361210	867	23370345	23371217	873
gypsy284	2	23361550	23373185	11636	+	23361550	23363516	1967	23371219	23373185	1967
gypsy285	2	23379557	23393016	13460	-	23379557	23380687	1131	23391885	23393016	1132
gypsy286	2	23397986	23416063	18078	+	23397986	23399270	1285	23414769	23416063	1295
gypsy287	2	23681613	23694735	13123	-	23681613	23684763	3151	23691586	23694735	3150
gypsy288	2	23722525	23740424	17900	+	23722525	23723963	1439	23738996	23740424	1429
gypsy289	2	23724262	23737634	13373	+	23724262	23725327	1066	23736569	23737634	1066
gypsy290	2	23741223	23745705	4483	+	23741223	23742236	1014	23744692	23745705	1014
gypsy291	2	23932865	23945317	12453	+	23932865	23933295	431	23944887	23945317	431
gypsy292	2	25314860	25328413	13554	-	25314860	25315921	1062	25327357	25328413	1057
gypsy293	2	25434076	25447334	13259	+	25434076	25435137	1062	25446273	25447334	1062
gypsy294	2	25847854	25860965	13112	+	25847854	25850992	3139	25857824	25860965	3142
gypsy295	2	25918700	25939225	20526	+	25918700	25920391	1692	25937534	25939225	1692
gypsy296	2	26048933	26062036	13104	+	26048933	26052082	3150	26058910	26062036	3127
gypsy297	2	26086916	26100998	14083	-	26086916	26088084	1169	26099837	26100998	1162
gypsy298	2	26175622	26187483	11862	+	26175622	26178575	2954	26184543	26187483	2941
gypsy299	2	26347549	26360926	13378	-	26347549	26348605	1057	26359870	26360926	1057
gypsy300	2	26865950	26879265	13316	-	26865950	26866355	406	26878860	26879265	406
gypsy301	2	26920239	26934202	13964	-	26920239	26921387	1149	26933055	26934202	1148
gypsy302	2	27032038	27045182	13145	-	27032038	27035164	3127	27042035	27045182	3148
gypsy303	2	27098558	27107202	8645	+	27098558	27099048	491	27106742	27107202	461
gypsy304	2	27158592	27170879	12288	-	27158592	27159291	700	27170137	27170879	743
gypsy305	2	27603613	27617512	13900	-	27603613	27604932	1320	27616193	27617512	1320
gypsy306	2	28270800	28285385	14586	+	28270800	28274075	3276	28282111	28285385	3275
gypsy307	2	28447526	28459695	12170	-	28447526	28448153	628	28459058	28459695	638
gypsy308	2	28535952	28541475	5524	+	28535952	28536247	296	28541182	28541475	294
gypsy309	2	28678462	28691037	12576	-	28678462	28678889	428	28690610	28691037	428
gypsy310	2	29620211	29632545	12335	-	29620211	29620639	429	29632118	29632545	428
gypsy311	2	29840644	29852051	11408	-	29840644	29841924	1281	29850755	29852051	1297
gypsy312	2	30337835	30351938	14104	+	30337835	30339025	1191	30350748	30351938	1191
gypsy313	2	30553735	30566048	12314	+	30553735	30555450	1716	30564340	30566048	1709
gypsy314	2	30794629	30807800	13172	+	30794629	30797804	3176	30804625	30807800	3176
gypsy315	2	30943193	30946113	2921	+	30943193	30943394	202	30945962	30946113	152
gypsy316	2	31651393	31664157	12765	+	31651393	31652454	1062	31663096	31664157	1062
gypsy317	2	32340573	32352753	12181	+	32340573	32341217	645	32352109	32352753	645
gypsy318	2	32357014	32370262	13249	-	32357014	32358055	1042	32369231	32370262	1032
gypsy319	2	32485322	32502370	17049	+	32485322	32485752	431	32501940	32502370	431
gypsy320	2	33843827	33851361	7535	-	33843827	33844739	913	33850449	33851361	913
gypsy321	2	34245636	34258035	12400	-	34245636	34246054	419	34257616	34258035	420
gypsy322	2	34525710	34528707	2998	+	34525710	34526112	403	34528305	34528707	403
gypsy323	2	35401829	35418414	16586	-	35401829	35402894	1066	35417350	35418414	1065
gypsy324	2	35768342	35781598	13257	+	35768342	35769403	1062	35780537	35781598	1062
gypsy325	2	35934109	35954515	20407	+	35934109	35934538	430	35954085	35954515	431
gypsy326	2	36178272	36189806	11535	-	36178272	36178710	439	36189370	36189806	437
gypsy327	2	36221678	36235107	13430	-	36221678	36222740	1063	36234045	36235107	1063
gypsy328	2	38694947	38707147	12201	-	38694947	38695379	433	38706708	38707147	440
gypsy329	2	42423293	42426323	3031	+	42423293	42423677	385	42425939	42426323	385
gypsy330	2	42745932	42751355	5424	-	42745932	42746248	317	42751039	42751355	317
gypsy331	2	42902369	42910074	7706	+	42902369	42903432	1064	42909011	42910074	1064
gypsy332	2	43085655	43097776	12122	-	43085655	43088487	2833	43094944	43097776	2833
gypsy333	2	47656016	47669376	13361	+	47656016	47657085	1070	47668307	47669376	1070
gypsy334	2	48584219	48597293	13075	-	48584219	48585286	1068	48596226	48597293	1068
gypsy335	3	4648477	4654423	5947	-	4648477	4649118	642	4653779	4654423	645
gypsy336	3	5431190	5441084	9895	-	5431190	5431856	667	5440418	5441084	667
gypsy337	3	5936725	5948882	12158	+	5936725	5939722	2998	5945884	5948882	2999
gypsy338	3	6045846	6059097	13252	+	6045846	6046905	1060	6058038	6059097	1060
gypsy339	3	6954421	6968343	13923	-	6954421	6955657	1237	6967108	6968343	1236
gypsy340	3	7120807	7130804	9998	+	7120807	7121326	520	7130284	7130804	521
gypsy341	3	7523296	7536789	13494	+	7523296	7524429	1134	7535656	7536789	1134
gypsy342	3	9993795	10006962	13168	+	9993795	9996969	3175	10003809	10006962	3154
gypsy343	3	10163304	10176345	13042	-	10163304	10164488	1185	10175163	10176345	1183
gypsy344	3	10256572	10270270	13699	+	10256572	10257741	1170	10269100	10270270	1171
gypsy345	3	11296798	11299331	2534	+	11296798	11297076	279	11299053	11299331	279
gypsy346	3	11504276	11515106	10831	-	11504276	11506175	1900	11513210	11515106	1897
gypsy347	3	11506505	11516139	9635	-	11506505	11507209	705	11515436	11516139	704
gypsy348	3	12221078	12237980	16903	+	12221078	12222376	1299	12236682	12237980	1299
gypsy349	3	12553678	12569232	15555	+	12553678	12554779	1102	12568122	12569232	1111
gypsy350	3	12676824	12684810	7987	+	12676824	12678014	1191	12683623	12684810	1188
gypsy351	3	13294666	13298959	4294	+	13294666	13295009	344	13298616	13298959	344
gypsy352	3	13346222	13359860	13639	+	13346222	13347408	1187	13358657	13359860	1204
gypsy353	3	13461015	13474393	13379	-	13461015	13462052	1038	13473356	13474393	1038
gypsy354	3	13623521	13634549	11029	+	13623521	13625685	2165	13632366	13634549	2184
gypsy355	3	15136341	15148342	12002	-	15136341	15137012	672	15147668	15148342	675
gypsy356	3	15413399	15425725	12327	-	15413399	15413830	432	15425296	15425725	430
gypsy357	3	15562614	15575786	13173	+	15562614	15565738	3125	15572612	15575786	3175
gypsy358	3	15861346	15867773	6428	-	15861346	15861948	603	15867171	15867773	603
gypsy359	3	15913438	15927065	13628	-	15913438	15914642	1205	15925864	15927065	1202
gypsy360	3	16218970	16232306	13337	+	16218970	16222200	3231	16229076	16232306	3231
gypsy361	3	16249253	16262948	13696	-	16249253	16250439	1187	16261762	16262948	1187
gypsy362	3	16359837	16372663	12827	-	16359837	16362409	2573	16370064	16372663	2600
gypsy363	3	16593533	16607711	14179	-	16593533	16594790	1258	16606465	16607711	1247
gypsy364	3	16691606	16696938	5333	+	16691606	16691876	271	16696666	16696938	273
gypsy365	3	16743400	16756807	13408	-	16743400	16744541	1142	16755667	16756807	1141
gypsy366	3	16817298	16829516	12219	-	16817298	16818358	1061	16828455	16829516	1062
gypsy367	3	17007284	17020069	12786	-	17007284	17008349	1066	17019005	17020069	1065
gypsy368	3	17078389	17090499	12111	-	17078389	17081221	2833	17087667	17090499	2833
gypsy369	3	17117055	17129026	11972	-	17117055	17117486	432	17128596	17129026	431
gypsy370	3	17187234	17200327	13094	-	17187234	17190378	3145	17197183	17200327	3145
gypsy371	3	17496864	17502431	5568	+	17496864	17497240	377	17502055	17502431	377
gypsy372	3	17890378	17896764	6387	-	17890378	17891360	983	17895754	17896764	1011
gypsy373	3	18187916	18195461	7546	+	18187916	18188828	913	18194549	18195461	913
gypsy374	3	18405761	18418652	12892	+	18405761	18406202	442	18418205	18418652	448
gypsy375	3	18563932	18577395	13464	-	18563932	18565151	1220	18576101	18577395	1295
gypsy376	3	19309084	19319795	10712	+	19309084	19309827	744	19319052	19319795	744
gypsy377	3	19432484	19442234	9751	-	19432484	19434372	1889	19440347	19442234	1888
gypsy378	3	19493859	19507106	13248	-	19493859	19494914	1056	19506050	19507106	1057
gypsy379	3	19837145	19850903	13759	+	19837145	19838323	1179	19849725	19850903	1179
gypsy380	3	19869752	19874799	5048	+	19869752	19871046	1295	19873506	19874799	1294
gypsy381	3	19976579	19988954	12376	-	19976579	19976998	420	19988535	19988954	420
gypsy382	3	20538232	20543330	5099	-	20538232	20538556	325	20542999	20543330	332
gypsy383	3	20784705	20797926	13222	-	20784705	20785767	1063	20796864	20797926	1063
gypsy384	3	21104144	21117494	13351	+	21104144	21105183	1040	21116445	21117494	1050
gypsy385	3	21881327	21894785	13459	+	21881327	21882380	1054	21893731	21894785	1055
gypsy386	3	21908618	21921749	13132	+	21908618	21911742	3125	21918655	21921749	3095
gypsy387	3	22155875	22167346	11472	+	22155875	22158614	2740	22164600	22167346	2747
gypsy388	3	22190927	22203353	12427	+	22190927	22191988	1062	22202292	22203353	1062
gypsy389	3	22643418	22649298	5881	+	22643418	22644123	706	22648593	22649298	706
gypsy390	3	22925284	22938367	13084	+	22925284	22928406	3123	22935227	22938367	3141
gypsy391	3	23104644	23109180	4537	+	23104644	23104804	161	23109019	23109180	162
gypsy392	3	23313014	23326826	13813	+	23313014	23314180	1167	23325665	23326826	1162
gypsy393	3	23379955	23393929	13975	-	23379955	23381187	1233	23392699	23393929	1231
gypsy394	3	23546367	23560323	13957	-	23546367	23547521	1155	23559170	23560323	1154
gypsy395	3	23943952	23955995	12044	-	23943952	23946737	2786	23953210	23955995	2786
gypsy396	3	24401860	24415241	13382	-	24401860	24402919	1060	24414182	24415241	1060
gypsy397	3	24466153	24472996	6844	-	24466153	24466797	645	24472354	24472996	643
gypsy398	3	25021521	25035597	14077	+	25021521	25022678	1158	25034443	25035597	1155
gypsy399	3	25160538	25165919	5382	+	25160538	25160822	285	25165626	25165919	294
gypsy400	3	25322564	25337577	15014	-	25322564	25323751	1188	25336391	25337577	1187
gypsy401	3	26273473	26287380	13908	+	26273473	26274819	1347	26286035	26287380	1346
gypsy402	3	26440900	26446650	5751	+	26440900	26441504	605	26446046	26446650	605
gypsy403	3	26521761	26533920	12160	+	26521761	26522188	428	26533494	26533920	427
gypsy404	3	27033634	27046602	12969	+	27033634	27033820	187	27046404	27046602	199
gypsy405	3	27380893	27393069	12177	-	27380893	27381311	419	27392651	27393069	419
gypsy406	3	27550486	27564054	13569	-	27550486	27551668	1183	27562872	27564054	1183
gypsy407	3	27639581	27650000	10420	+	27639581	27639861	281	27649725	27650000	276
gypsy408	3	27683222	27696417	13196	+	27683222	27686380	3159	27693259	27696417	3159
gypsy409	3	27736875	27750603	13729	+	27736875	27738210	1336	27749268	27750603	1336
gypsy410	3	27940560	27948462	7903	+	27940560	27941855	1296	27947168	27948462	1295
gypsy411	3	28001502	28005810	4309	-	28001502	28002514	1013	28004796	28005810	1015
gypsy412	3	28361542	28368302	6761	-	28361542	28362147	606	28367697	28368302	606
gypsy413	3	28455154	28468434	13281	+	28455154	28458337	3184	28465251	28468434	3184
gypsy414	3	28643072	28657212	14141	-	28643072	28644254	1183	28656031	28657212	1182
gypsy415	3	28797169	28807748	10580	-	28797169	28797993	825	28806932	28807748	817
gypsy416	3	28799392	28809694	10303	-	28799392	28799716	325	28809369	28809694	326
gypsy417	3	29398385	29419372	20988	+	29398385	29399405	1021	29418329	29419372	1044
gypsy418	3	29400746	29408081	7336	+	29400746	29401352	607	29407475	29408081	607
gypsy419	3	29425483	29448163	22681	-	29425483	29426868	1386	29446786	29448163	1378
gypsy420	3	29430160	29436771	6612	+	29430160	29430412	253	29436519	29436771	253
gypsy421	3	29527510	29553505	25996	-	29527510	29530684	3175	29550331	29553505	3175
gypsy422	3	29617799	29629527	11729	-	29617799	29619197	1399	29628103	29629527	1425
gypsy423	3	29651697	29665659	13963	-	29651697	29652564	868	29664792	29665659	868
gypsy424	3	29698812	29716125	17314	-	29698812	29699834	1023	29715086	29716125	1040
gypsy425	3	30051337	30064776	13440	+	30051337	30052489	1153	30063624	30064776	1153
gypsy426	3	30098979	30112490	13512	-	30098979	30100139	1161	30111331	30112490	1160
gypsy427	3	30231315	30243442	12128	-	30231315	30234142	2828	30240615	30243442	2828
gypsy428	3	30405545	30412460	6916	+	30405545	30406192	648	30411815	30412460	646
gypsy429	3	30421205	30441926	20722	+	30421205	30422267	1063	30440864	30441926	1063
gypsy430	3	30580145	30591018	10874	-	30580145	30581420	1276	30589718	30591018	1301
gypsy431	3	30782404	30795146	12743	-	30782404	30783205	802	30794345	30795146	802
gypsy432	3	30847287	30858654	11368	-	30847287	30847720	434	30858184	30858654	471
gypsy433	3	30891700	30904904	13205	+	30891700	30893752	2053	30902823	30904904	2082
gypsy434	3	30898110	30904902	6793	+	30898110	30898755	646	30904257	30904902	646
gypsy435	3	30981092	30987855	6764	+	30981092	30981697	606	30987250	30987855	606
gypsy436	3	31108086	31114908	6823	+	31108086	31108689	604	31114305	31114908	604
gypsy437	3	31174833	31181616	6784	-	31174833	31175408	576	31181041	31181616	576
gypsy438	3	31174886	31181923	7038	-	31174886	31175192	307	31181606	31181923	318
gypsy439	3	31174886	31182207	7322	-	31174886	31175408	523	31181606	31182207	602
gypsy440	3	31175242	31182207	6966	-	31175242	31175408	167	31182014	31182207	194
gypsy441	3	31199952	31206732	6781	+	31199952	31200555	604	31206129	31206732	604
gypsy442	3	31308464	31318982	10519	-	31308464	31308848	385	31318598	31318982	385
gypsy443	3	31347726	31354527	6802	+	31347726	31348328	603	31353925	31354527	603
gypsy444	3	31427203	31432973	5771	+	31427203	31427848	646	31432327	31432973	647
gypsy445	3	31450124	31456949	6826	+	31450124	31450729	606	31456344	31456949	606
gypsy446	3	31611535	31618265	6731	-	31611535	31612180	646	31617621	31618265	645
gypsy447	3	31682326	31689187	6862	-	31682326	31683005	680	31688508	31689187	680
gypsy448	3	31801926	31806245	4320	+	31801926	31802940	1015	31805231	31806245	1015
gypsy449	3	31833331	31839760	6430	+	31833331	31833906	576	31839185	31839760	576
gypsy450	3	31861791	31883250	21460	-	31861791	31862793	1003	31882275	31883250	976
gypsy451	3	31943499	31954053	10555	-	31943499	31943961	463	31953591	31954053	463
gypsy452	3	32091191	32093251	2061	-	32091191	32091621	431	32092821	32093251	431
gypsy453	3	32356965	32369382	12418	-	32356965	32357418	454	32368954	32369382	429
gypsy454	3	32650961	32656341	5381	+	32650961	32651258	298	32656044	32656341	298
gypsy455	3	32962550	32973599	11050	-	32962550	32964860	2311	32971285	32973599	2315
gypsy456	3	33008864	33013174	4311	+	33008864	33009879	1016	33012159	33013174	1016
gypsy457	3	33243086	33255212	12127	-	33243086	33243513	428	33254785	33255212	428
gypsy458	3	33334169	33347311	13143	+	33334169	33337323	3155	33344155	33347311	3157
gypsy459	3	33507767	33525337	17571	+	33507767	33508825	1059	33524278	33525337	1060
gypsy460	3	33574089	33580147	6059	-	33574089	33574694	606	33579542	33580147	606
gypsy461	3	33698552	33712546	13995	+	33698552	33699943	1392	33711158	33712546	1389
gypsy462	3	33727997	33749870	21874	+	33727997	33729367	1371	33748514	33749870	1357
gypsy463	3	34683050	34690784	7735	-	34683050	34683962	913	34689872	34690784	913
gypsy464	3	34792655	34800803	8149	-	34792655	34793580	926	34799878	34800803	926
gypsy465	3	34856414	34864518	8105	+	34856414	34857815	1402	34863107	34864518	1412
gypsy466	3	35075438	35088881	13444	+	35075438	35076576	1139	35087743	35088881	1139
gypsy467	3	35115323	35127598	12276	+	35115323	35115749	427	35127172	35127598	427
gypsy468	3	35228851	35242604	13754	+	35228851	35230011	1161	35241441	35242604	1164
gypsy469	3	35516669	35529410	12742	-	35516669	35519837	3169	35526241	35529410	3170
gypsy470	3	35744013	35765759	21747	+	35744013	35745237	1225	35764561	35765759	1199
gypsy471	3	35768547	35781152	12606	-	35768547	35768974	428	35780725	35781152	428
gypsy472	3	35802509	35815701	13193	-	35802509	35805656	3148	35812526	35815701	3176
gypsy473	3	35926628	35939208	12581	+	35926628	35927044	417	35938792	35939208	417
gypsy474	3	35950409	35962748	12340	-	35950409	35950837	429	35962320	35962748	429
gypsy475	3	35974902	35996240	21339	+	35974902	35975946	1045	35995194	35996240	1047
gypsy476	3	35999609	36006432	6824	-	35999609	36000211	603	36005830	36006432	603
gypsy477	3	36018967	36022057	3091	-	36018967	36019367	401	36021657	36022057	401
gypsy478	3	36113699	36126858	13160	-	36113699	36116835	3137	36123719	36126858	3140
gypsy479	3	36148133	36161496	13364	-	36148133	36149193	1061	36160436	36161496	1061
gypsy480	3	36367311	36380166	12856	-	36367311	36368364	1054	36379113	36380166	1054
gypsy481	3	36445900	36459833	13934	+	36445900	36447172	1273	36458561	36459833	1273
gypsy482	3	36475104	36489189	14086	-	36475104	36476264	1161	36488029	36489189	1161
gypsy483	3	36893975	36900890	6916	-	36893975	36894623	649	36900243	36900890	648
gypsy484	3	36977110	36993548	16439	+	36977110	36980280	3171	36990382	36993548	3167
gypsy485	3	37016273	37030135	13863	+	37016273	37017440	1168	37028965	37030135	1171
gypsy486	3	37037108	37050252	13145	+	37037108	37040262	3155	37047097	37050252	3156
gypsy487	3	37062367	37074820	12454	+	37062367	37063426	1060	37073761	37074820	1060
gypsy488	3	37243088	37249866	6779	-	37243088	37243692	605	37249263	37249866	604
gypsy489	3	37279725	37303917	24193	+	37279725	37282939	3215	37300691	37303917	3227
gypsy490	3	37289493	37300391	10899	+	37289493	37290676	1184	37299207	37300391	1185
gypsy491	3	37538200	37551497	13298	+	37538200	37539253	1054	37550436	37551497	1062
gypsy492	3	37666246	37680428	14183	-	37666246	37667404	1159	37679273	37680428	1156
gypsy493	3	37928975	37942124	13150	-	37928975	37932072	3098	37939019	37942124	3106
gypsy494	3	38132399	38139918	7520	-	38132399	38133311	913	38139006	38139918	913
gypsy495	3	38143936	38163897	19962	-	38143936	38144997	1062	38162836	38163897	1062
gypsy496	3	38202016	38215804	13789	+	38202016	38203316	1301	38214502	38215804	1303
gypsy497	3	38271253	38284465	13213	+	38271253	38274387	3135	38281378	38284465	3088
gypsy498	3	38681979	38687002	5024	-	38681979	38682304	326	38686677	38687002	326
gypsy499	3	38864104	38877474	13371	-	38864104	38865206	1103	38876372	38877474	1103
gypsy500	3	38899184	38914404	15221	+	38899184	38899378	195	38914210	38914404	195
gypsy501	3	39232271	39245676	13406	-	39232271	39233330	1060	39244617	39245676	1060
gypsy502	3	40034860	40048114	13255	+	40034860	40038097	3238	40044871	40048114	3244
gypsy503	3	40548585	40561719	13135	+	40548585	40551752	3168	40558595	40561719	3125
gypsy504	3	40703428	40715852	12425	-	40703428	40703857	430	40715424	40715852	429
gypsy505	3	41352967	41366233	13267	-	41352967	41354026	1060	41365174	41366233	1060
gypsy506	3	41644267	41655114	10848	-	41644267	41644561	295	41654822	41655114	293
gypsy507	3	41809061	41822452	13392	+	41809061	41810123	1063	41821390	41822452	1063
gypsy508	3	41836694	41844224	7531	-	41836694	41837605	912	41843317	41844224	908
gypsy509	3	41946708	41957496	10789	-	41946708	41947449	742	41956755	41957496	742
gypsy510	3	41957519	41970852	13334	+	41957519	41958578	1060	41969793	41970852	1060
gypsy511	3	42596439	42609172	12734	-	42596439	42596864	426	42608747	42609172	426
gypsy512	3	42663919	42677686	13768	+	42663919	42665155	1237	42676449	42677686	1238
gypsy513	3	43379682	43392941	13260	-	43379682	43380742	1061	43391881	43392941	1061
gypsy514	3	43467557	43482853	15297	-	43467557	43468217	661	43482193	43482853	661
gypsy515	3	43521217	43534454	13238	+	43521217	43522279	1063	43533392	43534454	1063
gypsy516	3	43603700	43613142	9443	-	43603700	43603836	137	43613006	43613142	137
gypsy517	3	44194361	44206558	12198	+	44194361	44195523	1163	44205396	44206558	1163
gypsy518	3	44246447	44259625	13179	-	44246447	44249606	3160	44256467	44259625	3159
gypsy519	3	44299836	44312066	12231	-	44299836	44302730	2895	44309172	44312066	2895
gypsy520	3	44417999	44423020	5022	+	44417999	44418323	325	44422696	44423020	325
gypsy521	3	44920213	44933472	13260	+	44920213	44921275	1063	44932410	44933472	1063
gypsy522	3	45135748	45150961	15214	-	45135748	45136930	1183	45149794	45150961	1168
gypsy523	3	45154146	45167384	13239	-	45154146	45155206	1061	45166325	45167384	1060
gypsy524	3	45457299	45469457	12159	+	45457299	45460153	2855	45466603	45469457	2855
gypsy525	3	45985503	45997647	12145	+	45985503	45988338	2836	45994811	45997647	2837
gypsy526	3	46252488	46265820	13333	-	46252488	46253549	1062	46264759	46265820	1062
gypsy527	3	47519434	47532564	13131	-	47519434	47522590	3157	47529409	47532564	3156
gypsy528	3	48010996	48024501	13506	+	48010996	48012130	1135	48023367	48024501	1135
gypsy529	3	48086917	48099189	12273	-	48086917	48089845	2929	48096261	48099189	2929
gypsy530	3	49471022	49483200	12179	+	49471022	49473882	2861	49480340	49483200	2861
gypsy531	4	952058	956554	4497	+	952058	952494	437	956118	956554	437
gypsy532	4	2315003	2328777	13775	-	2315003	2316262	1260	2327518	2328777	1260
gypsy533	4	3058465	3067808	9344	+	3058465	3060628	2164	3065644	3067808	2165
gypsy534	4	4696985	4704221	7237	+	4696985	4697389	405	4703816	4704221	406
gypsy535	4	5181973	5184895	2923	+	5181973	5182373	401	5184483	5184895	413
gypsy536	4	5603889	5609549	5661	+	5603889	5604327	439	5609111	5609549	439
gypsy537	4	6065877	6079352	13476	-	6065877	6067031	1155	6078198	6079352	1155
gypsy538	4	6401287	6414446	13160	-	6401287	6404455	3169	6411279	6414446	3168
gypsy539	4	6517140	6531314	14175	+	6517140	6518333	1194	6530119	6531314	1196
gypsy540	4	7171303	7184715	13413	+	7171303	7172435	1133	7183583	7184715	1133
gypsy541	4	8185498	8198860	13363	-	8185498	8186548	1051	8197810	8198860	1051
gypsy542	4	8229703	8242948	13246	-	8229703	8230768	1066	8241883	8242948	1066
gypsy543	4	8293363	8306726	13364	-	8293363	8294402	1040	8305686	8306726	1041
gypsy544	4	8374324	8387460	13137	-	8374324	8377467	3144	8384299	8387460	3162
gypsy545	4	8539096	8552595	13500	-	8539096	8540157	1062	8551534	8552595	1062
gypsy546	4	8748689	8762063	13375	-	8748689	8749753	1065	8760999	8762063	1065
gypsy547	4	8853365	8866692	13328	+	8853365	8854422	1058	8865635	8866692	1058
gypsy548	4	8947998	8961343	13346	+	8947998	8949043	1046	8960298	8961343	1046
gypsy549	4	9056669	9073392	16724	-	9056669	9057831	1163	9072230	9073392	1163
gypsy550	4	9175149	9183769	8621	+	9175149	9175966	818	9182930	9183769	840
gypsy551	4	9231248	9244378	13131	+	9231248	9234399	3152	9241220	9244378	3159
gypsy552	4	9350721	9364087	13367	+	9350721	9351771	1051	9363037	9364087	1051
gypsy553	4	9600147	9613398	13252	-	9600147	9601207	1061	9612338	9613398	1061
gypsy554	4	9722286	9735535	13250	+	9722286	9723346	1061	9734475	9735535	1061
gypsy555	4	10045787	10060109	14323	-	10045787	10047038	1252	10058857	10060109	1253
gypsy556	4	10167012	10180222	13211	+	10167012	10170178	3167	10177052	10180222	3171
gypsy557	4	10744317	10757624	13308	-	10744317	10745423	1107	10756518	10757624	1107
gypsy558	4	10783220	10795915	12696	+	10783220	10783661	442	10795474	10795915	442
gypsy559	4	10829042	10842925	13884	-	10829042	10830216	1175	10841750	10842925	1176
gypsy560	4	10883812	10896582	12771	-	10883812	10884241	430	10896154	10896582	429
gypsy561	4	11179253	11191624	12372	+	11179253	11179671	419	11191206	11191624	419
gypsy562	4	11254231	11267713	13483	+	11254231	11255292	1062	11266655	11267713	1059
gypsy563	4	11400546	11405693	5148	+	11400546	11400906	361	11405332	11405693	362
gypsy564	4	11562976	11575073	12098	-	11562976	11563854	879	11574196	11575073	878
gypsy565	4	11707489	11721771	14283	-	11707489	11708679	1191	11720578	11721771	1194
gypsy566	4	11722707	11743404	20698	+	11722707	11723766	1060	11742345	11743404	1060
gypsy567	4	11755631	11776140	20510	-	11755631	11756021	391	11775753	11776140	388
gypsy568	4	11794595	11803257	8663	+	11794595	11795760	1166	11802092	11803257	1166
gypsy569	4	11813554	11827651	14098	-	11813554	11814762	1209	11826468	11827651	1184
gypsy570	4	12589513	12601565	12053	+	12589513	12592314	2802	12598785	12601565	2781
gypsy571	4	12614368	12617446	3079	+	12614368	12614768	401	12617046	12617446	401
gypsy572	4	12642850	12647888	5039	+	12642850	12643194	345	12647544	12647888	345
gypsy573	4	12915334	12920597	5264	+	12915334	12916047	714	12919882	12920597	716
gypsy574	4	13331212	13336423	5212	+	13331212	13331616	405	13336019	13336423	405
gypsy575	4	13344184	13356009	11826	-	13344184	13346916	2733	13353321	13356009	2689
gypsy576	4	13730750	13742403	11654	+	13730750	13731166	417	13741987	13742403	417
gypsy577	4	13957658	13976463	18806	+	13957658	13958095	438	13976026	13976463	438
gypsy578	4	13965562	13972263	6702	-	13965562	13966206	645	13971618	13972263	646
gypsy579	4	14413077	14424018	10942	+	14413077	14413505	429	14423594	14424018	425
gypsy580	4	14626093	14639348	13256	-	14626093	14627154	1062	14638305	14639348	1044
gypsy581	4	14690996	14704405	13410	-	14690996	14692058	1063	14703343	14704405	1063
gypsy582	4	14796362	14808619	12258	+	14796362	14798190	1829	14806762	14808619	1858
gypsy583	4	14799906	14806731	6826	+	14799906	14800521	616	14806097	14806731	635
gypsy584	4	15188628	15209178	20551	-	15188628	15191806	3179	15205997	15209178	3182
gypsy585	4	15226884	15240325	13442	+	15226884	15228028	1145	15239163	15240325	1163
gypsy586	4	15564483	15581161	16679	+	15564483	15565545	1063	15580101	15581161	1061
gypsy587	4	15674908	15688035	13128	-	15674908	15678059	3152	15684879	15688035	3157
gypsy588	4	15700261	15713248	12988	-	15700261	15701317	1057	15712197	15713248	1052
gypsy589	4	15766670	15780397	13728	+	15766670	15767723	1054	15779338	15780397	1060
gypsy590	4	15796365	15809774	13410	-	15796365	15797404	1040	15808735	15809774	1040
gypsy591	4	16286072	16293801	7730	+	16286072	16286983	912	16292890	16293801	912
gypsy592	4	16718631	16723842	5212	-	16718631	16719034	404	16723437	16723842	406
gypsy593	4	16755300	16768809	13510	-	16755300	16756458	1159	16767656	16768809	1154
gypsy594	4	16824448	16837584	13137	-	16824448	16825510	1063	16836522	16837584	1063
gypsy595	4	16986846	17000256	13411	-	16986846	16987901	1056	16999202	17000256	1055
gypsy596	4	17021976	17035194	13219	+	17021976	17025151	3176	17032019	17035194	3176
gypsy597	4	17069798	17083922	14125	-	17069798	17070987	1190	17082733	17083922	1190
gypsy598	4	17215158	17228292	13135	-	17215158	17218309	3152	17225140	17228292	3153
gypsy599	4	17253702	17268744	15043	+	17253702	17254133	432	17268315	17268744	430
gypsy600	4	17276575	17280889	4315	+	17276575	17277590	1016	17279874	17280889	1016
gypsy601	4	17402850	17409607	6758	+	17402850	17403428	579	17409029	17409607	579
gypsy602	4	18102314	18115693	13380	-	18102314	18103377	1064	18114630	18115693	1064
gypsy603	4	18207644	18221735	14092	-	18207644	18208072	429	18221307	18221735	429
gypsy604	4	18302564	18315831	13268	+	18302564	18303630	1067	18314765	18315831	1067
gypsy605	4	18542034	18555652	13619	+	18542034	18543229	1196	18554457	18555652	1196
gypsy606	4	18626144	18638883	12740	+	18626144	18627205	1062	18637822	18638883	1062
gypsy607	4	18662091	18676278	14188	-	18662091	18663286	1196	18675083	18676278	1196
gypsy608	4	18714415	18726555	12141	-	18714415	18714838	424	18726145	18726555	411
gypsy609	4	18859074	18870076	11003	-	18859074	18859509	436	18869640	18870076	437
gypsy610	4	18924454	18928672	4219	+	18924454	18925851	1398	18927303	18928672	1370
gypsy611	4	19222350	19235261	12912	+	19222350	19223413	1064	19234198	19235261	1064
gypsy612	4	19340926	19354415	13490	-	19340926	19342050	1125	19353291	19354415	1125
gypsy613	4	19357259	19364039	6781	-	19357259	19357864	606	19363434	19364039	606
gypsy614	4	19644170	19651316	7147	+	19644170	19644903	734	19650582	19651316	735
gypsy615	4	19655903	19673310	17408	-	19655903	19656260	358	19672993	19673310	318
gypsy616	4	19663233	19669995	6763	-	19663233	19663837	605	19669391	19669995	605
gypsy617	4	19728997	19742389	13393	-	19728997	19730119	1123	19741267	19742389	1123
gypsy618	4	19808499	19826470	17972	+	19808499	19808920	422	19826049	19826470	422
gypsy619	4	20036889	20045002	8114	+	20036889	20038079	1191	20043811	20045002	1192
gypsy620	4	20116638	20123359	6722	-	20116638	20117243	606	20122754	20123359	606
gypsy621	4	20116638	20126628	9991	-	20116638	20118525	1888	20124721	20126628	1908
gypsy622	4	20124721	20131310	6590	-	20124721	20125346	626	20130684	20131310	627
gypsy623	4	20150234	20167038	16805	-	20150234	20151296	1063	20165974	20167038	1065
gypsy624	4	20540905	20553302	12398	+	20540905	20541342	438	20552865	20553302	438
gypsy625	4	20585898	20598300	12403	+	20585898	20586327	430	20597872	20598300	429
gypsy626	4	20662217	20668936	6720	+	20662217	20662862	646	20668293	20668936	644
gypsy627	4	20782722	20804340	21619	+	20782722	20783901	1180	20803181	20804340	1160
gypsy628	4	21038773	21045213	6441	-	21038773	21038929	157	21045057	21045213	157
gypsy629	4	21132367	21139143	6777	-	21132367	21132959	593	21138539	21139143	605
gypsy630	4	21148058	21164730	16673	+	21148058	21149079	1022	21163696	21164730	1035
gypsy631	4	21170780	21177645	6866	+	21170780	21171425	646	21176999	21177645	647
gypsy632	4	21210841	21217546	6706	+	21210841	21211487	647	21216900	21217546	647
gypsy633	4	21239427	21246202	6776	+	21239427	21240002	576	21245627	21246202	576
gypsy634	4	21239427	21253976	14550	+	21239427	21240729	1303	21252674	21253976	1303
gypsy635	4	21239427	21259460	20034	+	21239427	21240002	576	21258856	21259460	605
gypsy636	4	21252674	21259460	6787	-	21252674	21253278	605	21258856	21259460	605
gypsy637	4	21267250	21281471	14222	+	21267250	21268654	1405	21280067	21281471	1405
gypsy638	4	21308802	21330874	22073	-	21308802	21310580	1779	21329096	21330874	1779
gypsy639	4	21310584	21315976	5393	-	21310584	21311159	576	21315401	21315976	576
gypsy640	4	21310584	21320875	10292	-	21310584	21311156	573	21320303	21320875	573
gypsy641	4	21376312	21383168	6857	-	21376312	21376917	606	21382564	21383168	605
gypsy642	4	21411239	21418091	6853	-	21411239	21411841	603	21417489	21418091	603
gypsy643	4	21545640	21552047	6408	+	21545640	21546358	719	21551329	21552047	719
gypsy644	4	21571318	21584812	13495	-	21571318	21572478	1161	21583651	21584812	1162
gypsy645	4	21623358	21630477	7120	+	21623358	21624063	706	21629772	21630477	706
gypsy646	4	21710674	21724390	13717	+	21710674	21713847	3174	21721271	21724390	3120
gypsy647	4	21734134	21747365	13232	-	21734134	21737308	3175	21744191	21747365	3175
gypsy648	4	21799246	21806377	7132	+	21799246	21799951	706	21805672	21806377	706
gypsy649	4	21979313	21991773	12461	-	21979313	21982471	3159	21988615	21991773	3159
gypsy650	4	22029699	22042953	13255	-	22029699	22030755	1057	22041895	22042953	1059
gypsy651	4	22081832	22095460	13629	-	22081832	22083131	1300	22094161	22095460	1300
gypsy652	4	22435474	22442192	6719	+	22435474	22436079	606	22441587	22442192	606
gypsy653	4	22498794	22503076	4283	+	22498794	22499809	1016	22502062	22503076	1015
gypsy654	4	22578580	22585404	6825	+	22578580	22579227	648	22584758	22585404	647
gypsy655	4	22792640	22799399	6760	+	22792640	22793242	603	22798797	22799399	603
gypsy656	4	22856166	22863646	7481	-	22856166	22857066	901	22862735	22863646	912
gypsy657	4	23008404	23013832	5429	-	23008404	23008731	328	23013505	23013832	328
gypsy658	4	23056712	23070655	13944	-	23056712	23058000	1289	23069366	23070655	1290
gypsy659	4	23170991	23185019	14029	-	23170991	23172148	1158	23183861	23185019	1159
gypsy660	4	23387036	23407911	20876	+	23387036	23388359	1324	23406588	23407911	1324
gypsy661	4	23552244	23564987	12744	+	23552244	23552673	430	23564559	23564987	429
gypsy662	4	23616023	23620290	4268	+	23616023	23617037	1015	23619276	23620290	1015
gypsy663	4	23658094	23664870	6777	+	23658094	23658700	607	23664265	23664870	606
gypsy664	4	23777967	23798384	20418	+	23777967	23778404	438	23797914	23798384	471
gypsy665	4	23778046	23798370	20325	+	23778046	23778390	345	23797992	23798370	379
gypsy666	4	24116602	24128707	12106	+	24116602	24119382	2781	24125858	24128707	2850
gypsy667	4	24244277	24251049	6773	-	24244277	24244852	576	24250474	24251049	576
gypsy668	4	24311267	24325566	14300	+	24311267	24312323	1057	24324510	24325566	1057
gypsy669	4	24723007	24736390	13384	-	24723007	24724067	1061	24735330	24736390	1061
gypsy670	4	24749971	24763169	13199	-	24749971	24753142	3172	24759999	24763169	3171
gypsy671	4	24843665	24857817	14153	-	24843665	24844851	1187	24856631	24857817	1187
gypsy672	4	24861097	24873381	12285	-	24861097	24861527	431	24872953	24873381	429
gypsy673	4	24900642	24914502	13861	+	24900642	24901811	1170	24913332	24914502	1171
gypsy674	4	24931718	24938568	6851	+	24931718	24932320	603	24937966	24938568	603
gypsy675	4	24944154	24956676	12523	+	24944154	24944597	444	24956240	24956676	437
gypsy676	4	24983286	24989542	6257	-	24983286	24983888	603	24988940	24989542	603
gypsy677	4	25130760	25137565	6806	-	25130760	25131698	939	25136628	25137565	938
gypsy678	4	25224229	25236674	12446	-	25224229	25225284	1056	25235614	25236674	1061
gypsy679	4	25277714	25282029	4316	-	25277714	25278390	677	25281320	25282029	710
gypsy680	4	25335474	25348635	13162	-	25335474	25336534	1061	25347574	25348635	1062
gypsy681	4	25357040	25369442	12403	+	25357040	25357438	399	25369029	25369442	414
gypsy682	4	25466568	25480089	13522	-	25466568	25467627	1060	25479030	25480089	1060
gypsy683	4	25613185	25627188	14004	+	25613185	25614373	1189	25626016	25627188	1173
gypsy684	4	25648191	25661803	13613	-	25648191	25649352	1162	25660619	25661803	1185
gypsy685	4	25852490	25865711	13222	-	25852490	25855660	3171	25862536	25865711	3176
gypsy686	4	25944517	25954496	9980	+	25944517	25944976	460	25954037	25954496	460
gypsy687	4	26002130	26009611	7482	+	26002130	26002985	856	26008756	26009611	856
gypsy688	4	26364638	26377752	13115	+	26364638	26367800	3163	26374590	26377752	3163
gypsy689	4	26725514	26738879	13366	-	26725514	26726581	1068	26737812	26738879	1068
gypsy690	4	26798916	26812265	13350	-	26798916	26799980	1065	26811201	26812265	1065
gypsy691	4	26988612	27001879	13268	-	26988612	26989671	1060	27000820	27001879	1060
gypsy692	4	27225019	27237243	12225	-	27225019	27225435	417	27236826	27237243	418
gypsy693	4	27279822	27293101	13280	+	27279822	27280879	1058	27292044	27293101	1058
gypsy694	4	27444463	27456474	12012	-	27444463	27447250	2788	27453687	27456474	2788
gypsy695	4	27622391	27635572	13182	-	27622391	27625559	3169	27632399	27635572	3174
gypsy696	4	27741807	27756894	15088	+	27741807	27743052	1246	27755649	27756894	1246
gypsy697	4	27922623	27945008	22386	+	27922623	27923830	1208	27943801	27945008	1208
gypsy698	4	28238222	28252526	14305	+	28238222	28239422	1201	28251325	28252526	1202
gypsy699	4	28471198	28486189	14992	-	28471198	28472256	1059	28485155	28486189	1035
gypsy700	4	28729834	28742910	13077	-	28729834	28732960	3127	28739783	28742910	3128
gypsy701	4	28797778	28810885	13108	-	28797778	28800919	3142	28807744	28810885	3142
gypsy702	4	28829372	28843271	13900	+	28829372	28830556	1185	28842084	28843271	1188
gypsy703	4	29027791	29041451	13661	+	29027791	29028996	1206	29040250	29041451	1202
gypsy704	4	29716279	29738054	21776	+	29716279	29717457	1179	29736858	29738054	1197
gypsy705	4	29886576	29907971	21396	-	29886576	29887616	1041	29906932	29907971	1040
gypsy706	4	29935335	29938371	3037	+	29935335	29935739	405	29937969	29938371	403
gypsy707	4	30088966	30102663	13698	-	30088966	30090236	1271	30101393	30102663	1271
gypsy708	4	30251959	30254887	2929	-	30251959	30252334	376	30254512	30254887	376
gypsy709	4	30488909	30502114	13206	-	30488909	30489969	1061	30501054	30502114	1061
gypsy710	4	30598708	30611979	13272	-	30598708	30599768	1061	30610918	30611979	1062
gypsy711	4	30970882	30991343	20462	-	30970882	30971309	428	30990917	30991343	427
gypsy712	4	31362792	31376589	13798	-	31362792	31363969	1178	31375444	31376589	1146
gypsy713	4	32350214	32362996	12783	-	32350214	32353325	3112	32359880	32362996	3117
gypsy714	4	33181576	33194690	13115	-	33181576	33182637	1062	33193629	33194690	1062
gypsy715	4	34192580	34206036	13457	-	34192580	34193720	1141	34204873	34206036	1164
gypsy716	4	34290124	34298976	8853	-	34290124	34291545	1422	34297559	34298976	1418
gypsy717	4	35113090	35126776	13687	-	35113090	35114264	1175	35125597	35126776	1180
gypsy718	4	35784907	35798909	14003	-	35784907	35786091	1185	35797730	35798909	1180
gypsy719	4	36024252	36044413	20162	-	36024252	36024678	427	36043987	36044413	427
gypsy720	4	37217617	37230984	13368	+	37217617	37218656	1040	37229945	37230984	1040
gypsy721	4	38690746	38697528	6783	+	38690746	38691321	576	38696953	38697528	576
gypsy722	4	38859772	38873080	13309	-	38859772	38860834	1063	38872018	38873080	1063
gypsy723	4	38884839	38897525	12687	-	38884839	38886014	1176	38896339	38897525	1187
gypsy724	4	38884861	38898833	13973	-	38884861	38887314	2454	38896372	38898833	2462
gypsy725	4	38914653	38927474	12822	-	38914653	38915080	428	38927047	38927474	428
gypsy726	4	38979452	38983771	4320	+	38979452	38980466	1015	38982757	38983771	1015
gypsy727	4	39216500	39229829	13330	+	39216500	39217549	1050	39228810	39229829	1020
gypsy728	4	39483996	39490801	6806	-	39483996	39484600	605	39490197	39490801	605
gypsy729	4	40325887	40332691	6805	+	40325887	40326492	606	40332086	40332691	606
gypsy730	5	21474	32859	11386	+	21474	24427	2954	29908	32859	2952
gypsy731	5	1013190	1026332	13143	+	1013190	1014253	1064	1025269	1026332	1064
gypsy732	5	1056521	1069887	13367	+	1056521	1057574	1054	1068834	1069887	1054
gypsy733	5	1133248	1146769	13522	+	1133248	1134408	1161	1145609	1146769	1161
gypsy734	5	1323601	1336924	13324	-	1323601	1324634	1034	1335888	1336924	1037
gypsy735	5	1443353	1456383	13031	-	1443353	1445838	2486	1453910	1456383	2474
gypsy736	5	1461056	1474320	13265	+	1461056	1462119	1064	1473257	1474320	1064
gypsy737	5	1501470	1514836	13367	-	1501470	1502530	1061	1513776	1514836	1061
gypsy738	5	1603757	1616899	13143	-	1603757	1606912	3156	1613743	1616899	3157
gypsy739	5	1649330	1662681	13352	+	1649330	1650391	1062	1661620	1662681	1062
gypsy740	5	1668329	1681929	13601	+	1668329	1669509	1181	1680740	1681929	1190
gypsy741	5	1700545	1711875	11331	+	1700545	1701878	1334	1710544	1711875	1332
gypsy742	5	4484014	4498079	14066	+	4484014	4485623	1610	4496469	4498079	1611
gypsy743	5	4487547	4498079	10533	+	4487547	4489129	1583	4496469	4498079	1611
gypsy744	5	4923780	4937263	13484	-	4923780	4924839	1060	4936203	4937263	1061
gypsy745	5	6042215	6060637	18423	+	6042215	6042514	300	6060338	6060637	300
gypsy746	5	7445014	7458338	13325	-	7445014	7446074	1061	7457278	7458338	1061
gypsy747	5	7495004	7497859	2856	+	7495004	7495278	275	7497572	7497859	288
gypsy748	5	8505968	8519367	13400	-	8505968	8507023	1056	8518312	8519367	1056
gypsy749	5	9133682	9146947	13266	+	9133682	9136876	3195	9143754	9146947	3194
gypsy750	5	10307025	10319084	12060	-	10307025	10307454	430	10318655	10319084	430
gypsy751	5	11278234	11292394	14161	-	11278234	11279413	1180	11291217	11292394	1178
gypsy752	5	11399964	11415447	15484	-	11399964	11400223	260	11415188	11415447	260
gypsy753	5	11404430	11412472	8043	-	11404430	11404983	554	11411919	11412472	554
gypsy754	5	11609569	11622693	13125	+	11609569	11612715	3147	11619546	11622693	3148
gypsy755	5	12382380	12395686	13307	+	12382380	12383414	1035	12394652	12395686	1035
gypsy756	5	12654670	12669705	15036	+	12654670	12657628	2959	12666747	12669705	2959
gypsy757	5	12657710	12671272	13563	+	12657710	12659267	1558	12669715	12671272	1558
gypsy758	5	12776671	12788681	12011	-	12776671	12779688	3018	12785684	12788681	2998
gypsy759	5	13330927	13344312	13386	+	13330927	13331989	1063	13343250	13344312	1063
gypsy760	5	13491542	13504894	13353	+	13491542	13492671	1130	13503766	13504894	1129
gypsy761	5	13595434	13608672	13239	-	13595434	13596506	1073	13607606	13608672	1067
gypsy762	5	13816738	13831930	15193	-	13816738	13817978	1241	13830690	13831930	1241
gypsy763	5	14050875	14064680	13806	+	14050875	14052046	1172	14063502	14064680	1179
gypsy764	5	14451993	14465317	13325	-	14451993	14453031	1039	14464279	14465317	1039
gypsy765	5	14557995	14571140	13146	+	14557995	14561140	3146	14567977	14571140	3164
gypsy766	5	14781861	14800240	18380	+	14781861	14783040	1180	14799059	14800240	1182
gypsy767	5	14828366	14841770	13405	-	14828366	14829500	1135	14840639	14841770	1132
gypsy768	5	15194977	15206163	11187	+	15194977	15196225	1249	15204915	15206163	1249
gypsy769	5	15295242	15308516	13275	-	15295242	15296300	1059	15307448	15308516	1069
gypsy770	5	15340793	15347878	7086	-	15340793	15341275	483	15347396	15347878	483
gypsy771	5	15341394	15348239	6846	-	15341394	15341717	324	15347917	15348239	323
gypsy772	5	15782698	15793588	10891	-	15782698	15784001	1304	15792286	15793588	1303
gypsy773	5	15946178	15962676	16499	-	15946178	15947358	1181	15961495	15962676	1182
gypsy774	5	15948521	15951542	3022	+	15948521	15948917	397	15951142	15951542	401
gypsy775	5	16246886	16253730	6845	+	16246886	16247849	964	16252772	16253730	959
gypsy776	5	16387812	16395614	7803	-	16387812	16388207	396	16395218	16395614	397
gypsy777	5	16461522	16473816	12295	+	16461522	16461939	418	16473390	16473816	427
gypsy778	5	16891165	16901336	10172	-	16891165	16891807	643	16900694	16901336	643
gypsy779	5	16924350	16937466	13117	-	16924350	16927497	3148	16934319	16937466	3148
gypsy780	5	17061878	17083363	21486	-	17061878	17063070	1193	17082168	17083363	1196
gypsy781	5	17164783	17178555	13773	-	17164783	17166096	1314	17177242	17178555	1314
gypsy782	5	17201239	17214576	13338	+	17201239	17202277	1039	17213538	17214576	1039
gypsy783	5	17297133	17310466	13334	-	17297133	17298367	1235	17309239	17310466	1228
gypsy784	5	17592183	17602909	10727	+	17592183	17593113	931	17601978	17602909	932
gypsy785	5	17722015	17728803	6789	+	17722015	17722620	606	17728198	17728803	606
gypsy786	5	17871978	17877444	5467	-	17871978	17873114	1137	17876321	17877444	1124
gypsy787	5	18033238	18045340	12103	-	18033238	18036043	2806	18042512	18045340	2829
gypsy788	5	18165557	18178902	13346	+	18165557	18166597	1041	18177862	18178902	1041
gypsy789	5	18263165	18284699	21535	+	18263165	18264193	1029	18283676	18284699	1024
gypsy790	5	18312359	18325614	13256	+	18312359	18313425	1067	18324548	18325614	1067
gypsy791	5	18503294	18521040	17747	+	18503294	18504475	1182	18519834	18521040	1207
gypsy792	5	18634311	18653972	19662	-	18634311	18635211	901	18653071	18653972	902
gypsy793	5	19150760	19164982	14223	+	19150760	19151404	645	19164337	19164982	646
gypsy794	5	19176897	19190121	13225	-	19176897	19177961	1065	19189057	19190121	1065
gypsy795	5	19255693	19267410	11718	+	19255693	19256122	430	19266983	19267410	428
gypsy796	5	19536633	19543368	6736	+	19536633	19537279	647	19542707	19543368	662
gypsy797	5	19717302	19725351	8050	-	19717302	19717483	182	19725171	19725351	181
gypsy798	5	19717302	19725510	8209	-	19717302	19717680	379	19725171	19725510	340
gypsy799	5	19717563	19725510	7948	-	19717563	19717680	118	19725393	19725510	118
gypsy800	5	19810217	19823582	13366	+	19810217	19811277	1061	19822522	19823582	1061
gypsy801	5	19866722	19871571	4850	+	19866722	19867304	583	19870966	19871571	606
gypsy802	5	19911041	19931963	20923	+	19911041	19911555	515	19931441	19931963	523
gypsy803	5	19911318	19931686	20369	+	19911318	19911555	238	19931441	19931686	246
gypsy804	5	19912143	19931888	19746	+	19912143	19912588	446	19931441	19931888	448
gypsy805	5	19912420	19931611	19192	+	19912420	19912588	169	19931441	19931611	171
gypsy806	5	19916012	19931992	15981	+	19916012	19916561	550	19931441	19931992	552
gypsy807	5	19916289	19931715	15427	+	19916289	19916561	273	19931441	19931715	275
gypsy808	5	19917006	19931451	14446	+	19917006	19917736	731	19930702	19931451	750
gypsy809	5	19978617	19997978	19362	+	19978617	19979048	432	19997549	19997978	430
gypsy810	5	19987050	19996794	9745	-	19987050	19988441	1392	19995399	19996794	1396
gypsy811	5	20145264	20158780	13517	+	20145264	20146425	1162	20157626	20158780	1155
gypsy812	5	20409925	20422354	12430	-	20409925	20410354	430	20421925	20422354	430
gypsy813	5	20526506	20532884	6379	+	20526506	20527418	913	20531972	20532884	913
gypsy814	5	20640075	20647817	7743	+	20640075	20640986	912	20646906	20647817	912
gypsy815	5	20820120	20826891	6772	+	20820120	20820722	603	20826289	20826891	603
gypsy816	5	20939888	20953127	13240	-	20939888	20940953	1066	20952062	20953127	1066
gypsy817	5	20982161	20988969	6809	+	20982161	20982761	601	20988324	20988969	646
gypsy818	5	21099729	21110923	11195	+	21099729	21100157	429	21110495	21110923	429
gypsy819	5	21176339	21190098	13760	+	21176339	21179502	3164	21186953	21190098	3146
gypsy820	5	21202685	21209479	6795	-	21202685	21203287	603	21208877	21209479	603
gypsy821	5	21212860	21226765	13906	+	21212860	21213349	490	21226275	21226765	491
gypsy822	5	21275383	21284034	8652	+	21275383	21275688	306	21283729	21284034	306
gypsy823	5	21275693	21284034	8342	+	21275693	21275998	306	21283729	21284034	306
gypsy824	5	21275848	21284034	8187	+	21275848	21276153	306	21283729	21284034	306
gypsy825	5	21276003	21284034	8032	+	21276003	21276308	306	21283729	21284034	306
gypsy826	5	21276158	21284034	7877	+	21276158	21276462	305	21283729	21284034	306
gypsy827	5	21276622	21284034	7413	+	21276622	21276927	306	21283729	21284034	306
gypsy828	5	21276777	21284034	7258	+	21276777	21277082	306	21283729	21284034	306
gypsy829	5	21277240	21284034	6795	+	21277240	21277545	306	21283729	21284034	306
gypsy830	5	21277240	21284653	7414	+	21277240	21278164	925	21283729	21284653	925
gypsy831	5	21277705	21284188	6484	+	21277705	21278164	460	21283729	21284188	460
gypsy832	5	21279408	21284034	4627	+	21279408	21279713	306	21283729	21284034	306
gypsy833	5	21279563	21284034	4472	+	21279563	21279868	306	21283729	21284034	306
gypsy834	5	21281577	21284034	2458	+	21281577	21281882	306	21283729	21284034	306
gypsy835	5	21281732	21284034	2303	+	21281732	21282037	306	21283729	21284034	306
gypsy836	5	21282192	21284034	1843	+	21282192	21282496	305	21283729	21284034	306
gypsy837	5	21402254	21406567	4314	+	21402254	21403265	1012	21405554	21406567	1014
gypsy838	5	21519620	21534191	14572	-	21519620	21522126	2507	21531685	21534191	2507
gypsy839	5	21654710	21661516	6807	+	21654710	21655312	603	21660914	21661516	603
gypsy840	5	21695363	21708493	13131	-	21695363	21698516	3154	21705340	21708493	3154
gypsy841	5	21724736	21738174	13439	+	21724736	21725793	1058	21737110	21738174	1065
gypsy842	5	21838520	21854122	15603	+	21838520	21839155	636	21853478	21854122	645
gypsy843	5	22081665	22094113	12449	-	22081665	22084111	2447	22091635	22094113	2479
gypsy844	5	22225213	22231884	6672	-	22225213	22225661	449	22231435	22231884	450
gypsy845	5	22225674	22239324	13651	-	22225674	22225854	181	22239144	22239324	181
gypsy846	5	22257011	22263795	6785	-	22257011	22257613	603	22263193	22263795	603
gypsy847	5	22370167	22383529	13363	+	22370167	22371227	1061	22382469	22383529	1061
gypsy848	5	22408524	22415191	6668	+	22408524	22409129	606	22414586	22415191	606
gypsy849	5	22488083	22494915	6833	-	22488083	22488737	655	22494264	22494915	652
gypsy850	5	23071010	23075476	4467	+	23071010	23071986	977	23074498	23075476	979
gypsy851	5	23147371	23163569	16199	+	23147371	23147934	564	23162995	23163569	575
gypsy852	5	23147939	23154697	6759	+	23147939	23148544	606	23154093	23154697	605
gypsy853	5	23216108	23231989	15882	+	23216108	23217519	1412	23230578	23231989	1412
gypsy854	5	23421854	23432085	10232	+	23421854	23422457	604	23431482	23432085	604
gypsy855	5	23549742	23555193	5452	+	23549742	23550063	322	23554872	23555193	322
gypsy856	5	23619583	23632122	12540	+	23619583	23620000	418	23631705	23632122	418
gypsy857	5	24339721	24342749	3029	-	24339721	24340121	401	24342349	24342749	401
gypsy858	5	24501566	24514706	13141	-	24501566	24504721	3156	24511551	24514706	3156
gypsy859	5	24546546	24563566	17021	+	24546546	24548959	2414	24561122	24563566	2445
gypsy860	5	25371863	25387573	15711	-	25371863	25373093	1231	25386340	25387573	1234
gypsy861	5	25760873	25768403	7531	+	25760873	25761313	441	25767975	25768403	429
gypsy862	5	26043361	26056763	13403	-	26043361	26046551	3191	26053585	26056763	3179
gypsy863	5	27525830	27540729	14900	+	27525830	27526941	1112	27539684	27540729	1046
gypsy864	5	28574712	28590210	15499	+	28574712	28577545	2834	28587376	28590210	2835
gypsy865	5	28575832	28588671	12840	-	28575832	28576007	176	28588496	28588671	176
gypsy866	5	28576277	28587372	11096	-	28576277	28576776	500	28586873	28587372	500
gypsy867	5	28577886	28592684	14799	-	28577886	28580342	2457	28590256	28592684	2429
gypsy868	5	28664528	28677715	13188	-	28664528	28665597	1070	28676658	28677715	1058
gypsy869	5	28806585	28819761	13177	+	28806585	28809751	3167	28816594	28819761	3168
gypsy870	5	29252734	29262855	10122	+	29252734	29253010	277	29262579	29262855	277
gypsy871	5	29326983	29341043	14061	+	29326983	29328175	1193	29339854	29341043	1190
gypsy872	5	29716281	29729728	13448	-	29716281	29717343	1063	29728669	29729728	1060
gypsy873	5	29893298	29905178	11881	+	29893298	29893738	441	29904742	29905178	437
gypsy874	5	30038581	30051508	12928	+	30038581	30039712	1132	30050377	30051508	1132
gypsy875	5	30865378	30878779	13402	-	30865378	30866428	1051	30877729	30878779	1051
gypsy876	5	31198687	31212040	13354	-	31198687	31199850	1164	31210877	31212040	1164
gypsy877	5	31769767	31783875	14109	+	31769767	31771190	1424	31782452	31783875	1424
gypsy878	5	31880977	31895141	14165	-	31880977	31883631	2655	31892499	31895141	2643
gypsy879	5	33278956	33292336	13381	-	33278956	33280017	1062	33291275	33292336	1062
gypsy880	5	33426156	33439797	13642	-	33426156	33427358	1203	33438608	33439797	1190
gypsy881	5	33466596	33474744	8149	+	33466596	33467023	428	33474317	33474744	428
gypsy882	5	35266463	35279649	13187	-	35266463	35269632	3170	35276483	35279649	3167
gypsy883	5	35299313	35311071	11759	+	35299313	35301584	2272	35308800	35311071	2272
gypsy884	5	35301585	35312871	11287	+	35301585	35302273	689	35312183	35312871	689
gypsy885	5	36441312	36457855	16544	-	36441312	36444556	3245	36454616	36457855	3240
gypsy886	5	36796810	36810197	13388	+	36796810	36797875	1066	36809132	36810197	1066
gypsy887	5	37271359	37281313	9955	-	37271359	37272007	649	37280665	37281313	649
gypsy888	5	37779376	37784709	5334	-	37779376	37779650	275	37784435	37784709	275
gypsy889	5	38042450	38056830	14381	-	38042450	38043642	1193	38055636	38056830	1195
gypsy890	5	38317583	38330635	13053	+	38317583	38318645	1063	38329573	38330635	1063
gypsy891	5	38724626	38737780	13155	+	38724626	38725688	1063	38736718	38737780	1063
gypsy892	5	40296143	40309501	13359	+	40296143	40297181	1039	40308463	40309501	1039
gypsy893	5	40534513	40546584	12072	-	40534513	40537314	2802	40543783	40546584	2802
gypsy894	5	41794512	41801401	6890	-	41794512	41794902	391	41801017	41801401	385
gypsy895	5	43936766	43950600	13835	-	43936766	43938000	1235	43949363	43950600	1238
gypsy896	5	45347184	45361393	14210	+	45347184	45348387	1204	45360192	45361393	1202
gypsy897	5	45572635	45586135	13501	+	45572635	45573726	1092	45585044	45586135	1092
gypsy898	6	854303	859501	5199	+	854303	854657	355	859147	859501	355
gypsy899	6	1075624	1092929	17306	-	1075624	1078179	2556	1090384	1092929	2546
gypsy900	6	1096008	1115410	19403	+	1096008	1097184	1177	1114235	1115410	1176
gypsy901	6	1119588	1134945	15358	-	1119588	1120651	1064	1133877	1134945	1069
gypsy902	6	1156901	1167617	10717	+	1156901	1157085	185	1167433	1167617	185
gypsy903	6	2898322	2917127	18806	-	2898322	2898952	631	2916499	2917127	629
gypsy904	6	3106802	3120193	13392	+	3106802	3107865	1064	3119130	3120193	1064
gypsy905	6	3458418	3471786	13369	+	3458418	3459479	1062	3470725	3471786	1062
gypsy906	6	3591608	3604953	13346	-	3591608	3592671	1064	3603890	3604953	1064
gypsy907	6	4154897	4168183	13287	-	4154897	4155955	1059	4167124	4168183	1060
gypsy908	6	4660258	4676247	15990	+	4660258	4663401	3144	4673104	4676247	3144
gypsy909	6	5146830	5163221	16392	-	5146830	5147893	1064	5162158	5163221	1064
gypsy910	6	5870407	5883946	13540	-	5870407	5871540	1134	5882813	5883946	1134
gypsy911	6	6140234	6145676	5443	+	6140234	6140529	296	6145382	6145676	295
gypsy912	6	6187212	6200566	13355	+	6187212	6188269	1058	6199509	6200566	1058
gypsy913	6	6503208	6517187	13980	+	6503208	6504371	1164	6516024	6517187	1164
gypsy914	6	6642538	6656627	14090	+	6642538	6643980	1443	6655185	6656627	1443
gypsy915	6	8477944	8491326	13383	+	8477944	8478999	1056	8490271	8491326	1056
gypsy916	6	8711998	8727519	15522	+	8711998	8712629	632	8726884	8727519	636
gypsy917	6	8741146	8752750	11605	-	8741146	8741570	425	8752326	8752750	425
gypsy918	6	8763085	8782248	19164	+	8763085	8764285	1201	8781051	8782248	1198
gypsy919	6	8764332	8784753	20422	+	8764332	8766073	1742	8783053	8784753	1701
gypsy920	6	8764408	8784753	20346	+	8764408	8766073	1666	8783089	8784753	1665
gypsy921	6	8805323	8818782	13460	+	8805323	8806482	1160	8817634	8818782	1149
gypsy922	6	8820342	8832101	11760	-	8820342	8820984	643	8831460	8832101	642
gypsy923	6	8894987	8900047	5061	-	8894987	8895338	352	8899697	8900047	351
gypsy924	6	9559527	9572882	13356	-	9559527	9560576	1050	9571833	9572882	1050
gypsy925	6	10005198	10020004	14807	+	10005198	10006279	1082	10018921	10020004	1084
gypsy926	6	10290775	10304045	13271	-	10290775	10291835	1061	10302985	10304045	1061
gypsy927	6	10379448	10392835	13388	+	10379448	10380512	1065	10391771	10392835	1065
gypsy928	6	10523056	10536234	13179	+	10523056	10524119	1064	10535171	10536234	1064
gypsy929	6	10635872	10649334	13463	-	10635872	10637033	1162	10648172	10649334	1163
gypsy930	6	10651287	10668485	17199	+	10651287	10652698	1412	10667074	10668485	1412
gypsy931	6	10731538	10744737	13200	-	10731538	10732597	1060	10743678	10744737	1060
gypsy932	6	10976521	10989699	13179	+	10976521	10979690	3170	10986530	10989699	3170
gypsy933	6	11015122	11028371	13250	-	11015122	11016185	1064	11027308	11028371	1064
gypsy934	6	11278556	11291887	13332	+	11278556	11279617	1062	11290826	11291887	1062
gypsy935	6	11329656	11332550	2895	-	11329656	11330079	424	11332126	11332550	425
gypsy936	6	11519508	11535256	15749	+	11519508	11520559	1052	11534223	11535256	1034
gypsy937	6	11643129	11656498	13370	-	11643129	11643887	759	11655729	11656498	770
gypsy938	6	11689668	11702872	13205	+	11689668	11691729	2062	11700810	11702872	2063
gypsy939	6	11691823	11704346	12524	-	11691823	11693270	1448	11702898	11704346	1449
gypsy940	6	11884480	11900668	16189	+	11884480	11884967	488	11900148	11900668	521
gypsy941	6	11918459	11931704	13246	+	11918459	11919518	1060	11930645	11931704	1060
gypsy942	6	12073570	12095497	21928	+	12073570	12074752	1183	12094314	12095497	1184
gypsy943	6	12123424	12136530	13107	-	12123424	12125932	2509	12134027	12136530	2504
gypsy944	6	12274692	12288816	14125	+	12274692	12275900	1209	12287608	12288816	1209
gypsy945	6	12418142	12430976	12835	+	12418142	12421289	3148	12427792	12430976	3185
gypsy946	6	12489221	12503104	13884	+	12489221	12490420	1200	12501900	12503104	1205
gypsy947	6	12507019	12515047	8029	-	12507019	12507594	576	12514471	12515047	577
gypsy948	6	12508299	12515047	6749	-	12508299	12508912	614	12514461	12515047	587
gypsy949	6	12629516	12634531	5016	+	12629516	12629839	324	12634208	12634531	324
gypsy950	6	12659628	12673000	13373	+	12659628	12660683	1056	12671945	12673000	1056
gypsy951	6	12717923	12731169	13247	-	12717923	12721094	3172	12728009	12731169	3161
gypsy952	6	12768262	12781313	13052	-	12768262	12769322	1061	12780254	12781313	1060
gypsy953	6	12794838	12807965	13128	-	12794838	12797981	3144	12804808	12807965	3158
gypsy954	6	13058787	13068731	9945	-	13058787	13059209	423	13068309	13068731	423
gypsy955	6	13251273	13271619	20347	-	13251273	13252274	1002	13270619	13271619	1001
gypsy956	6	13271834	13284973	13140	-	13271834	13275004	3171	13281803	13284973	3171
gypsy957	6	13457689	13464524	6836	+	13457689	13458313	625	13463927	13464524	598
gypsy958	6	13457770	13464524	6755	+	13457770	13458313	544	13463981	13464524	544
gypsy959	6	13482614	13503810	21197	+	13482614	13483659	1046	13502771	13503810	1040
gypsy960	6	13544397	13557770	13374	-	13544397	13545453	1057	13556714	13557770	1057
gypsy961	6	13625441	13638526	13086	+	13625441	13625605	165	13638359	13638526	168
gypsy962	6	13778216	13789104	10889	+	13778216	13779277	1062	13788035	13789104	1070
gypsy963	6	13819577	13834921	15345	+	13819577	13820815	1239	13833683	13834921	1239
gypsy964	6	13953818	13967212	13395	-	13953818	13954884	1067	13966146	13967212	1067
gypsy965	6	14239082	14252559	13478	+	14239082	14240284	1203	14251371	14252559	1189
gypsy966	6	14486958	14501304	14347	+	14486958	14488149	1192	14500112	14501304	1193
gypsy967	6	14563725	14578716	14992	+	14563725	14564330	606	14578111	14578716	606
gypsy968	6	14915188	14934003	18816	-	14915188	14917306	2119	14931845	14934003	2159
gypsy969	6	14917599	14924000	6402	-	14917599	14918201	603	14923398	14924000	603
gypsy970	6	14945078	14951876	6799	-	14945078	14945682	605	14951272	14951876	605
gypsy971	6	15112590	15123840	11251	-	15112590	15113149	560	15123283	15123840	558
gypsy972	6	15113816	15124410	10595	-	15113816	15114356	541	15123870	15124410	541
gypsy973	6	15114391	15126483	12093	-	15114391	15116386	1996	15124506	15126483	1978
gypsy974	6	15311639	15318392	6754	-	15311639	15312245	607	15317785	15318392	608
gypsy975	6	15537037	15557207	20171	+	15537037	15539176	2140	15555066	15557207	2142
gypsy976	6	15539155	15547222	8068	+	15539155	15539760	606	15546617	15547222	606
gypsy977	6	15575446	15597271	21826	+	15575446	15576733	1288	15595962	15597271	1310
gypsy978	6	15775122	15788320	13199	+	15775122	15776182	1061	15787260	15788320	1061
gypsy979	6	15978944	15991290	12347	+	15978944	15979382	439	15990852	15991290	439
gypsy980	6	16007247	16027497	20251	-	16007247	16008307	1061	16026437	16027497	1061
gypsy981	6	16011001	16017855	6855	-	16011001	16011603	603	16017254	16017855	602
gypsy982	6	16130570	16137353	6784	-	16130570	16131175	606	16136748	16137353	606
gypsy983	6	16213497	16220219	6723	-	16213497	16214102	606	16219614	16220219	606
gypsy984	6	16307216	16314036	6821	-	16307216	16307818	603	16313434	16314036	603
gypsy985	6	16421733	16427272	5540	+	16421733	16421883	151	16427122	16427272	151
gypsy986	6	16422055	16427280	5226	-	16422055	16422202	148	16427132	16427280	149
gypsy987	6	16465763	16479150	13388	-	16465763	16466828	1066	16478085	16479150	1066
gypsy988	6	16718284	16724999	6716	-	16718284	16718859	576	16724424	16724999	576
gypsy989	6	16752221	16759025	6805	+	16752221	16752825	605	16758420	16759025	606
gypsy990	6	16798479	16805240	6762	+	16798479	16799097	619	16804594	16805240	647
gypsy991	6	16816632	16836649	20018	+	16816632	16817686	1055	16835589	16836649	1061
gypsy992	6	16817673	16824436	6764	+	16817673	16818275	603	16823859	16824436	578
gypsy993	6	16874820	16881604	6785	+	16874820	16875419	600	16881005	16881604	600
gypsy994	6	16966116	16974561	8446	+	16966116	16967484	1369	16973183	16974561	1379
gypsy995	6	17184246	17197350	13105	-	17184246	17187410	3165	17194191	17197350	3160
gypsy996	6	17227700	17240293	12594	-	17227700	17228117	418	17239877	17240293	417
gypsy997	6	17290870	17293817	2948	+	17290870	17291233	364	17293454	17293817	364
gypsy998	6	17346206	17358713	12508	-	17346206	17347255	1050	17357654	17358713	1060
gypsy999	6	17684186	17707306	23121	-	17684186	17687336	3151	17704156	17707306	3151
gypsy1000	6	17724207	17728488	4282	+	17724207	17725221	1015	17727474	17728488	1015
gypsy1001	6	17760387	17767120	6734	-	17760387	17760748	362	17766759	17767120	362
gypsy1002	6	17760387	17767402	7016	-	17760387	17760992	606	17766759	17767402	644
gypsy1003	6	17760799	17767402	6604	-	17760799	17760992	194	17767209	17767402	194
gypsy1004	6	17823709	17837122	13414	-	17823709	17824758	1050	17836072	17837122	1051
gypsy1005	6	17862497	17871575	9079	-	17862497	17862628	132	17871444	17871575	132
gypsy1006	6	17934018	17947569	13552	+	17934018	17934679	662	17946914	17947569	656
gypsy1007	6	17958468	17972291	13824	-	17958468	17959850	1383	17970909	17972291	1383
gypsy1008	6	18032148	18043415	11268	+	18032148	18032522	375	18043041	18043415	375
gypsy1009	6	18134699	18146032	11334	+	18134699	18135833	1135	18144898	18146032	1135
gypsy1010	6	18232762	18251391	18630	-	18232762	18234542	1781	18249598	18251391	1794
gypsy1011	6	18360092	18366874	6783	-	18360092	18360694	603	18366272	18366874	603
gypsy1012	6	18383414	18389745	6332	-	18383414	18384016	603	18389143	18389745	603
gypsy1013	6	18412526	18419271	6746	+	18412526	18413132	607	18418665	18419271	607
gypsy1014	6	18506018	18513357	7340	-	18506018	18507033	1016	18512353	18513357	1005
gypsy1015	6	18582171	18595448	13278	+	18582171	18583228	1058	18594391	18595448	1058
gypsy1016	6	18649309	18662554	13246	-	18649309	18650368	1060	18661495	18662554	1060
gypsy1017	6	18720127	18727067	6941	-	18720127	18720731	605	18726463	18727067	605
gypsy1018	6	18740544	18753847	13304	+	18740544	18741609	1066	18752782	18753847	1066
gypsy1019	6	18986851	19000076	13226	+	18986851	18990026	3176	18996899	19000076	3178
gypsy1020	6	19004538	19021050	16513	-	19004538	19005607	1070	19019980	19021050	1071
gypsy1021	6	19220461	19231558	11098	+	19220461	19221491	1031	19230522	19231558	1037
gypsy1022	6	19231561	19257278	25718	-	19231561	19234558	2998	19254252	19257278	3027
gypsy1023	6	19241036	19254169	13134	+	19241036	19244192	3157	19251013	19254169	3157
gypsy1024	6	19611287	19624970	13684	+	19611287	19612510	1224	19623749	19624970	1222
gypsy1025	6	19739205	19746000	6796	+	19739205	19739806	602	19745398	19746000	603
gypsy1026	6	19751518	19762958	11441	-	19751518	19751936	419	19762541	19762958	418
gypsy1027	6	19776191	19780490	4300	+	19776191	19777206	1016	19779475	19780490	1016
gypsy1028	6	19815082	19822038	6957	-	19815082	19815376	295	19821743	19822038	296
gypsy1029	6	20053412	20065854	12443	+	20053412	20053841	430	20065425	20065854	430
gypsy1030	6	20131073	20144225	13153	-	20131073	20134232	3160	20141065	20144225	3161
gypsy1031	6	20153907	20158397	4491	+	20153907	20154922	1016	20157382	20158397	1016
gypsy1032	6	20284096	20289158	5063	-	20284096	20284525	430	20288731	20289158	428
gypsy1033	6	20290337	20309004	18668	+	20290337	20290833	497	20308508	20309004	497
gypsy1034	6	21212887	21226972	14086	-	21212887	21214059	1173	21225800	21226972	1173
gypsy1035	6	21255970	21269066	13097	-	21255970	21257027	1058	21268007	21269066	1060
gypsy1036	6	21582764	21596229	13466	+	21582764	21583871	1108	21595122	21596229	1108
gypsy1037	6	21707105	21721095	13991	-	21707105	21708264	1160	21719936	21721095	1160
gypsy1038	6	21842647	21856190	13544	+	21842647	21843809	1163	21855028	21856190	1163
gypsy1039	6	22222111	22225029	2919	+	22222111	22222474	364	22224666	22225029	364
gypsy1040	6	22335043	22347510	12468	+	22335043	22336867	1825	22345686	22347510	1825
gypsy1041	6	22337019	22349664	12646	+	22337019	22339164	2146	22347519	22349664	2146
gypsy1042	6	22412973	22424494	11522	-	22412973	22415731	2759	22421726	22424494	2769
gypsy1043	6	22934039	22946067	12029	+	22934039	22936865	2827	22943261	22946067	2807
gypsy1044	6	22985020	22995842	10823	-	22985020	22985468	449	22995394	22995842	449
gypsy1045	6	23030828	23044120	13293	+	23030828	23031895	1068	23043053	23044120	1068
gypsy1046	6	23304222	23325757	21536	-	23304222	23305281	1060	23324698	23325757	1060
gypsy1047	6	23335716	23346805	11090	-	23335716	23335839	124	23346682	23346805	124
gypsy1048	6	23348848	23362193	13346	+	23348848	23349910	1063	23361131	23362193	1063
gypsy1049	6	23535886	23549125	13240	+	23535886	23536947	1062	23548064	23549125	1062
gypsy1050	6	23601004	23621220	20217	-	23601004	23603124	2121	23619100	23621220	2121
gypsy1051	6	23800690	23813593	12904	+	23800690	23801750	1061	23812533	23813593	1061
gypsy1052	6	23915322	23928327	13006	-	23915322	23915675	354	23927982	23928327	346
gypsy1053	6	24089873	24103190	13318	+	24089873	24090939	1067	24102122	24103190	1069
gypsy1054	6	24245070	24256881	11812	-	24245070	24247979	2910	24253956	24256881	2926
gypsy1055	6	24327036	24339289	12254	-	24327036	24327460	425	24338865	24339289	425
gypsy1056	6	24424246	24444504	20259	-	24424246	24424689	444	24444059	24444504	446
gypsy1057	6	24628129	24641638	13510	-	24628129	24629251	1123	24640514	24641638	1125
gypsy1058	6	24680202	24693377	13176	-	24680202	24683369	3168	24690210	24693377	3168
gypsy1059	6	25484612	25498036	13425	+	25484612	25485750	1139	25496871	25498036	1166
gypsy1060	6	25840138	25853648	13511	-	25840138	25841290	1153	25852496	25853648	1153
gypsy1061	6	26209083	26221829	12747	+	26209083	26210017	935	26220895	26221829	935
gypsy1062	6	26424639	26429957	5319	+	26424639	26424920	282	26429648	26429957	310
gypsy1063	6	26597375	26614976	17602	+	26597375	26598469	1095	26613857	26614976	1120
gypsy1064	6	26599835	26612137	12303	-	26599835	26600257	423	26611717	26612137	421
gypsy1065	6	26760008	26773488	13481	+	26760008	26761072	1065	26772424	26773488	1065
gypsy1066	6	26846812	26856203	9392	+	26846812	26847432	621	26855584	26856203	620
gypsy1067	6	26856214	26869458	13245	-	26856214	26857273	1060	26868399	26869458	1060
gypsy1068	6	26939128	26952247	13120	+	26939128	26942277	3150	26949098	26952247	3150
gypsy1069	6	27759463	27773196	13734	+	27759463	27760649	1187	27772010	27773196	1187
gypsy1070	6	27818309	27831460	13152	-	27818309	27819348	1040	27830421	27831460	1040
gypsy1071	6	27922640	27936056	13417	+	27922640	27923701	1062	27934996	27936056	1061
gypsy1072	6	28005647	28018715	13069	+	28005647	28008760	3114	28015558	28018715	3158
gypsy1073	6	28141580	28154678	13099	-	28141580	28144709	3130	28151535	28154678	3144
gypsy1074	6	28287536	28301581	14046	+	28287536	28288712	1177	28300403	28301581	1179
gypsy1075	6	28971576	28984686	13111	+	28971576	28974721	3146	28981541	28984686	3146
gypsy1076	6	29491388	29502981	11594	+	29491388	29492450	1063	29501919	29502981	1063
gypsy1077	6	29843726	29856867	13142	+	29843726	29846888	3163	29853710	29856867	3158
gypsy1078	6	30645817	30655662	9846	-	30645817	30647396	1580	30654081	30655662	1582
gypsy1079	6	30835913	30841100	5188	+	30835913	30836223	311	30840769	30841100	332
gypsy1080	6	31312229	31325489	13261	-	31312229	31313288	1060	31324430	31325489	1060
gypsy1081	6	34779358	34793636	14279	+	34779358	34780558	1201	34792436	34793636	1201
gypsy1082	7	205606	209247	3642	+	205606	206787	1182	208049	209247	1199
gypsy1083	7	338300	351422	13123	+	338300	341451	3152	348276	351422	3147
gypsy1084	7	570714	584161	13448	-	570714	571778	1065	583096	584161	1066
gypsy1085	7	832516	845754	13239	+	832516	835699	3184	842570	845754	3185
gypsy1086	7	867405	880763	13359	-	867405	868471	1067	879699	880763	1065
gypsy1087	7	891457	903945	12489	-	891457	891886	430	903516	903945	430
gypsy1088	7	906203	928306	22104	+	906203	907410	1208	927107	928306	1200
gypsy1089	7	1331564	1344750	13187	-	1331564	1334720	3157	1341596	1344750	3155
gypsy1090	7	1349129	1361657	12529	+	1349129	1349558	430	1361228	1361657	430
gypsy1091	7	1916133	1927570	11438	-	1916133	1918859	2727	1924845	1927570	2726
gypsy1092	7	1986811	1999917	13107	+	1986811	1989946	3136	1996782	1999917	3136
gypsy1093	7	2470921	2483647	12727	-	2470921	2471361	441	2483207	2483647	441
gypsy1094	7	2661453	2674951	13499	-	2661453	2662594	1142	2673810	2674951	1142
gypsy1095	7	2726853	2740776	13924	-	2726853	2728031	1179	2739599	2740776	1178
gypsy1096	7	2891864	2905267	13404	+	2891864	2893057	1194	2904126	2905267	1142
gypsy1097	7	2974948	2988295	13348	+	2974948	2975995	1048	2987248	2988295	1048
gypsy1098	7	3207967	3214746	6780	-	3207967	3208569	603	3214144	3214746	603
gypsy1099	7	4162659	4180093	17435	-	4162659	4163718	1060	4179034	4180093	1060
gypsy1100	7	4328699	4342073	13375	-	4328699	4329737	1039	4341035	4342073	1039
gypsy1101	7	4517810	4523205	5396	+	4517810	4518198	389	4522817	4523205	389
gypsy1102	7	4561946	4572814	10869	+	4561946	4562374	429	4572387	4572814	428
gypsy1103	7	5112892	5126184	13293	-	5112892	5113953	1062	5125123	5126184	1062
gypsy1104	7	5197487	5218576	21090	+	5197487	5198541	1055	5217522	5218576	1055
gypsy1105	7	5325850	5339467	13618	+	5325850	5327121	1272	5338196	5339467	1272
gypsy1106	7	5356252	5370274	14023	-	5356252	5357445	1194	5369079	5370274	1196
gypsy1107	7	5571190	5577893	6704	+	5571190	5571834	645	5577248	5577893	646
gypsy1108	7	5668595	5689028	20434	-	5668595	5669018	424	5688603	5689028	426
gypsy1109	7	5965911	5972705	6795	-	5965911	5966516	606	5972101	5972705	605
gypsy1110	7	5999788	6019429	19642	+	5999788	6000544	757	6018700	6019429	730
gypsy1111	7	6005895	6012769	6875	+	6005895	6006539	645	6012124	6012769	646
gypsy1112	7	6103505	6116849	13345	+	6103505	6104572	1068	6115781	6116849	1069
gypsy1113	7	6195702	6205523	9822	+	6195702	6196526	825	6204700	6205523	824
gypsy1114	7	6239314	6253105	13792	+	6239314	6240487	1174	6251932	6253105	1174
gypsy1115	7	6397659	6418422	20764	-	6397659	6398789	1131	6417293	6418422	1130
gypsy1116	7	6493778	6505812	12035	-	6493778	6494745	968	6504843	6505812	970
gypsy1117	7	6630699	6641149	10451	-	6630699	6631515	817	6640334	6641149	816
gypsy1118	7	6873771	6887259	13489	+	6873771	6874878	1108	6886152	6887259	1108
gypsy1119	7	6991306	7003412	12107	+	6991306	6992367	1062	7002351	7003412	1062
gypsy1120	7	7113393	7126888	13496	+	7113393	7114500	1108	7125781	7126888	1108
gypsy1121	7	7280060	7286835	6776	+	7280060	7280662	603	7286233	7286835	603
gypsy1122	7	7309557	7314365	4809	+	7309557	7310739	1183	7313228	7314365	1138
gypsy1123	7	7376968	7389178	12211	-	7376968	7377341	374	7388810	7389178	369
gypsy1124	7	7376968	7389398	12431	-	7376968	7377599	632	7388810	7389398	589
gypsy1125	7	7377416	7389398	11983	-	7377416	7377599	184	7389215	7389398	184
gypsy1126	7	7382540	7389395	6856	-	7382540	7383139	600	7388796	7389395	600
gypsy1127	7	7382842	7397656	14815	-	7382842	7383142	301	7397363	7397656	294
gypsy1128	7	7456296	7470515	14220	+	7456296	7457357	1062	7469454	7470515	1062
gypsy1129	7	7567710	7581175	13466	-	7567710	7568817	1108	7580068	7581175	1108
gypsy1130	7	7590037	7594355	4319	-	7590037	7591050	1014	7593341	7594355	1015
gypsy1131	7	7886608	7893257	6650	-	7886608	7887213	606	7892652	7893257	606
gypsy1132	7	8028347	8042065	13719	+	8028347	8029587	1241	8040825	8042065	1241
gypsy1133	7	8059579	8066007	6429	-	8059579	8060184	606	8065402	8066007	606
gypsy1134	7	8119067	8132212	13146	-	8119067	8120130	1064	8131149	8132212	1064
gypsy1135	7	8298522	8311772	13251	+	8298522	8299585	1064	8310709	8311772	1064
gypsy1136	7	8383636	8390423	6788	+	8383636	8384238	603	8389820	8390423	604
gypsy1137	7	8391584	8404236	12653	-	8391584	8392015	432	8403806	8404236	431
gypsy1138	7	8415611	8428985	13375	-	8415611	8416649	1039	8427947	8428985	1039
gypsy1139	7	8451490	8464447	12958	-	8451490	8454624	3135	8461331	8464447	3117
gypsy1140	7	8596619	8610111	13493	+	8596619	8599874	3256	8606837	8610111	3275
gypsy1141	7	8661088	8673434	12347	-	8661088	8661526	439	8672996	8673434	439
gypsy1142	7	8754395	8767765	13371	+	8754395	8755456	1062	8766704	8767765	1062
gypsy1143	7	8784634	8797905	13272	+	8784634	8787827	3194	8794713	8797905	3193
gypsy1144	7	8801628	8818113	16486	-	8801628	8802762	1135	8816979	8818113	1135
gypsy1145	7	8841072	8850639	9568	+	8841072	8841502	431	8850216	8850639	424
gypsy1146	7	8876519	8895948	19430	+	8876519	8877142	624	8895325	8895948	624
gypsy1147	7	8882195	8894250	12056	+	8882195	8885004	2810	8891441	8894250	2810
gypsy1148	7	8969195	8988810	19616	+	8969195	8970256	1062	8987749	8988810	1062
gypsy1149	7	9074821	9089953	15133	+	9074821	9076004	1184	9088770	9089953	1184
gypsy1150	7	9264456	9277650	13195	+	9264456	9265641	1186	9276465	9277650	1186
gypsy1151	7	9477633	9490768	13136	+	9477633	9480786	3154	9487615	9490768	3154
gypsy1152	7	9597723	9619712	21990	-	9597723	9598781	1059	9618653	9619712	1060
gypsy1153	7	9638561	9651934	13374	+	9638561	9639621	1061	9650874	9651934	1061
gypsy1154	7	9692237	9705420	13184	-	9692237	9695407	3171	9702250	9705420	3171
gypsy1155	7	9728471	9735277	6807	-	9728471	9729075	605	9734672	9735277	606
gypsy1156	7	9767197	9778845	11649	+	9767197	9770011	2815	9776034	9778845	2812
gypsy1157	7	9893056	9903823	10768	-	9893056	9893498	443	9903383	9903823	441
gypsy1158	7	9977243	9990582	13340	-	9977243	9978271	1029	9989569	9990582	1014
gypsy1159	7	10189443	10196143	6701	+	10189443	10190088	646	10195498	10196143	646
gypsy1160	7	10315551	10330254	14704	+	10315551	10316611	1061	10329194	10330254	1061
gypsy1161	7	10335907	10349139	13233	+	10335907	10336965	1059	10348081	10349139	1059
gypsy1162	7	10599353	10609427	10075	-	10599353	10600953	1601	10607826	10609427	1602
gypsy1163	7	11002700	11014768	12069	+	11002700	11003117	418	11014351	11014768	418
gypsy1164	7	11658946	11672255	13310	-	11658946	11660008	1063	11671193	11672255	1063
gypsy1165	7	11720643	11734342	13700	+	11720643	11721698	1056	11733287	11734342	1056
gypsy1166	7	11763001	11776261	13261	+	11763001	11764062	1062	11775200	11776261	1062
gypsy1167	7	12224060	12235509	11450	+	12224060	12224811	752	12234757	12235509	753
gypsy1168	7	12224826	12236956	12131	+	12224826	12226086	1261	12235695	12236956	1262
gypsy1169	7	12470184	12483413	13230	-	12470184	12471243	1060	12482354	12483413	1060
gypsy1170	7	12691499	12702196	10698	+	12691499	12691923	425	12701772	12702196	425
gypsy1171	7	12781744	12794328	12585	+	12781744	12782171	428	12793901	12794328	428
gypsy1172	7	13252035	13266080	14046	-	13252035	13253194	1160	13264921	13266080	1160
gypsy1173	7	13279318	13304483	25166	+	13279318	13282492	3175	13301306	13304483	3178
gypsy1174	7	13287591	13299608	12018	+	13287591	13288779	1189	13298418	13299608	1191
gypsy1175	7	13319258	13332565	13308	+	13319258	13320320	1063	13331503	13332565	1063
gypsy1176	7	13516814	13530006	13193	-	13516814	13519972	3159	13526848	13530006	3159
gypsy1177	7	13611934	13625176	13243	+	13611934	13612998	1065	13624112	13625176	1065
gypsy1178	7	13670844	13679372	8529	-	13670844	13672123	1280	13678078	13679372	1295
gypsy1179	7	13721889	13735992	14104	-	13721889	13723060	1172	13734821	13735992	1172
gypsy1180	7	13782905	13792505	9601	+	13782905	13783658	754	13791752	13792505	754
gypsy1181	7	13883040	13896982	13943	+	13883040	13884302	1263	13895736	13896982	1247
gypsy1182	7	14231791	14237868	6078	-	14231791	14232259	469	14237400	14237868	469
gypsy1183	7	14464029	14477396	13368	-	14464029	14465088	1060	14476337	14477396	1060
gypsy1184	7	14691279	14698946	7668	-	14691279	14692209	931	14698016	14698946	931
gypsy1185	7	15164759	15173126	8368	-	15164759	15167143	2385	15170856	15173126	2271
gypsy1186	7	15224506	15238599	14094	+	15224506	15224800	295	15238305	15238599	295
gypsy1187	7	15242918	15259477	16560	+	15242918	15243978	1061	15258417	15259477	1061
gypsy1188	7	15301104	15314400	13297	-	15301104	15302162	1059	15313345	15314400	1056
gypsy1189	7	16233996	16247507	13512	-	16233996	16235161	1166	16246342	16247507	1166
gypsy1190	7	18910497	18924935	14439	+	18910497	18911557	1061	18923875	18924935	1061
gypsy1191	7	22431837	22445107	13271	-	22431837	22432896	1060	22444048	22445107	1060
gypsy1192	7	22697115	22710368	13254	+	22697115	22698171	1057	22709312	22710368	1057
gypsy1193	7	24322375	24329163	6789	+	24322375	24322978	604	24328560	24329163	604
gypsy1194	7	25235702	25249347	13646	+	25235702	25236902	1201	25248147	25249347	1201
gypsy1195	7	26066663	26080708	14046	+	26066663	26067843	1181	26079527	26080708	1182
gypsy1196	7	27640959	27654328	13370	+	27640959	27642021	1063	27653265	27654328	1064
gypsy1197	7	28310004	28315664	5661	+	28310004	28310442	439	28315226	28315664	439
gypsy1198	7	29423160	29436296	13137	+	29423160	29426317	3158	29433139	29436296	3158
gypsy1199	7	30544957	30559222	14266	+	30544957	30545151	195	30559028	30559222	195
gypsy1200	7	30911406	30930972	19567	-	30911406	30914614	3209	30927759	30930972	3214
gypsy1201	7	31675321	31688699	13379	-	31675321	31676358	1038	31687662	31688699	1038
gypsy1202	7	31863903	31877270	13368	-	31863903	31864960	1058	31876213	31877270	1058
gypsy1203	8	1331001	1340330	9330	+	1331001	1331563	563	1339778	1340330	553
gypsy1204	8	1331001	1342559	11559	-	1331001	1333792	2792	1339778	1342559	2782
gypsy1205	8	1958942	1971062	12121	+	1958942	1961769	2828	1968235	1971062	2828
gypsy1206	8	2106242	2119632	13391	-	2106242	2107304	1063	2118570	2119632	1063
gypsy1207	8	2654436	2667821	13386	+	2654436	2655500	1065	2666757	2667821	1065
gypsy1208	8	2802804	2815880	13077	+	2802804	2803865	1062	2814819	2815880	1062
gypsy1209	8	3052971	3064571	11601	+	3052971	3055784	2814	3061768	3064571	2804
gypsy1210	8	3736437	3748268	11832	-	3736437	3739369	2933	3745338	3748268	2931
gypsy1211	8	4166659	4179877	13219	-	4166659	4167723	1065	4178813	4179877	1065
gypsy1212	8	5747091	5760841	13751	+	5747091	5747311	221	5760621	5760841	221
gypsy1213	8	5831589	5849204	17616	+	5831589	5832006	418	5848789	5849204	416
gypsy1214	8	6166938	6181287	14350	+	6166938	6168134	1197	6180091	6181287	1197
gypsy1215	8	6186757	6200014	13258	-	6186757	6187816	1060	6198955	6200014	1060
gypsy1216	8	6271733	6283610	11878	+	6271733	6274447	2715	6280897	6283610	2714
gypsy1217	8	6447720	6460314	12595	+	6447720	6448148	429	6459886	6460314	429
gypsy1218	8	7877205	7884867	7663	+	7877205	7878135	931	7883939	7884867	929
gypsy1219	8	7973048	7989105	16058	+	7973048	7973687	640	7988465	7989105	641
gypsy1220	8	8855584	8869139	13556	+	8855584	8856788	1205	8867961	8869139	1179
gypsy1221	8	9236190	9249437	13248	+	9236190	9237139	950	9248487	9249437	951
gypsy1222	8	9236193	9249661	13469	+	9236193	9237332	1140	9248490	9249661	1172
gypsy1223	8	9966336	9969012	2677	+	9966336	9966749	414	9968599	9969012	414
gypsy1224	8	10078576	10091910	13335	-	10078576	10079630	1055	10090854	10091910	1057
gypsy1225	8	10131471	10145143	13673	-	10131471	10132768	1298	10143845	10145143	1299
gypsy1226	8	10491659	10497826	6168	+	10491659	10492532	874	10496961	10497826	866
gypsy1227	8	11072203	11085513	13311	+	11072203	11073268	1066	11084459	11085513	1055
gypsy1228	8	11226356	11239536	13181	+	11226356	11229509	3154	11236383	11239536	3154
gypsy1229	8	11386574	11399907	13334	-	11386574	11387610	1037	11398871	11399907	1037
gypsy1230	8	11636142	11646317	10176	+	11636142	11636347	206	11646112	11646317	206
gypsy1231	8	13191935	13212651	20717	+	13191935	13192364	430	13212223	13212651	429
gypsy1232	8	13268927	13275723	6797	-	13268927	13269572	646	13275077	13275723	647
gypsy1233	8	13729755	13736458	6704	-	13729755	13730396	642	13735829	13736458	630
gypsy1234	8	13802048	13808848	6801	+	13802048	13802653	606	13808243	13808848	606
gypsy1235	8	13864811	13878592	13782	+	13864811	13865943	1133	13877461	13878592	1132
gypsy1236	8	14244507	14258453	13947	-	14244507	14245711	1205	14257266	14258453	1188
gypsy1237	8	14648303	14656780	8478	-	14648303	14649033	731	14656050	14656780	731
gypsy1238	8	14710512	14724006	13495	+	14710512	14711688	1177	14722830	14724006	1177
gypsy1239	8	14810039	14817577	7539	-	14810039	14810951	913	14816665	14817577	913
gypsy1240	8	14860193	14862764	2572	-	14860193	14860472	280	14862485	14862764	280
gypsy1241	8	14885964	14897087	11124	-	14885964	14887030	1067	14896022	14897087	1066
gypsy1242	8	14913690	14920305	6616	-	14913690	14914294	605	14919700	14920305	606
gypsy1243	8	15061941	15073516	11576	-	15061941	15064726	2786	15070722	15073516	2795
gypsy1244	8	15137276	15144083	6808	+	15137276	15137890	615	15143471	15144083	613
gypsy1245	8	15628991	15642397	13407	-	15628991	15630051	1061	15641337	15642397	1061
gypsy1246	8	15683619	15689818	6200	-	15683619	15684221	603	15689216	15689818	603
gypsy1247	8	15834964	15839460	4497	+	15834964	15835980	1017	15838444	15839460	1017
gypsy1248	8	15860462	15873716	13255	+	15860462	15861526	1065	15872653	15873716	1064
gypsy1249	8	15983399	15996866	13468	+	15983399	15984577	1179	15995689	15996866	1178
gypsy1250	8	15999960	16009264	9305	-	15999960	16001377	1418	16007786	16009264	1479
gypsy1251	8	16027532	16039141	11610	-	16027532	16027981	450	16038692	16039141	450
gypsy1252	8	16216625	16236859	20235	-	16216625	16217799	1175	16235684	16236859	1176
gypsy1253	8	16844868	16856612	11745	+	16844868	16845285	418	16856194	16856612	419
gypsy1254	8	17046124	17049156	3033	-	17046124	17046522	399	17048756	17049156	401
gypsy1255	8	17137137	17152616	15480	+	17137137	17137707	571	17152044	17152616	573
gypsy1256	8	17137715	17144535	6821	+	17137715	17138320	606	17143930	17144535	606
gypsy1257	8	17203341	17213641	10301	-	17203341	17204045	705	17212935	17213641	707
gypsy1258	8	17263144	17274542	11399	-	17263144	17263949	806	17273737	17274542	806
gypsy1259	8	17291938	17305511	13574	+	17291938	17293099	1162	17304351	17305511	1161
gypsy1260	8	17730089	17734733	4645	+	17730089	17731105	1017	17733730	17734733	1004
gypsy1261	8	17825673	17832458	6786	+	17825673	17826276	604	17831855	17832458	604
gypsy1262	8	17883585	17890364	6780	+	17883585	17884189	605	17889760	17890364	605
gypsy1263	8	17960534	17967308	6775	+	17960534	17961136	603	17966706	17967308	603
gypsy1264	8	18012375	18019489	7115	+	18012375	18013287	913	18018577	18019489	913
gypsy1265	8	18217955	18230449	12495	-	18217955	18218383	429	18230022	18230449	428
gypsy1266	8	18237592	18242528	4937	+	18237592	18239030	1439	18241090	18242528	1439
gypsy1267	8	18324111	18337593	13483	+	18324111	18325352	1242	18336351	18337593	1243
gypsy1268	8	18457538	18478928	21391	+	18457538	18458598	1061	18477868	18478928	1061
gypsy1269	8	18493234	18506982	13749	-	18493234	18493874	641	18506342	18506982	641
gypsy1270	8	18688844	18707233	18390	-	18688844	18690309	1466	18705769	18707233	1465
gypsy1271	8	18698920	18705749	6830	-	18698920	18699522	603	18705147	18705749	603
gypsy1272	8	18819216	18825960	6745	-	18819216	18819818	603	18825358	18825960	603
gypsy1273	8	18832605	18845687	13083	-	18832605	18835743	3139	18842548	18845687	3140
gypsy1274	8	18887439	18892816	5378	+	18887439	18888041	603	18892214	18892816	603
gypsy1275	8	19004316	19015002	10687	-	19004316	19005497	1182	19013821	19015002	1182
gypsy1276	8	19058817	19065544	6728	+	19058817	19059392	576	19064969	19065544	576
gypsy1277	8	19068799	19082305	13507	+	19068799	19069959	1161	19081145	19082305	1161
gypsy1278	8	19340531	19345303	4773	-	19340531	19341990	1460	19343843	19345303	1461
gypsy1279	8	19353239	19358123	4885	+	19353239	19353517	279	19357829	19358123	295
gypsy1280	8	19403548	19410349	6802	-	19403548	19404150	603	19409747	19410349	603
gypsy1281	8	19420322	19427119	6798	-	19420322	19420924	603	19426515	19427119	605
gypsy1282	8	19432841	19452649	19809	+	19432841	19433960	1120	19451532	19452649	1118
gypsy1283	8	19433952	19441594	7643	+	19433952	19435950	1999	19439601	19441594	1994
gypsy1284	8	19443559	19462394	18836	+	19443559	19445006	1448	19460940	19462394	1455
gypsy1285	8	19453349	19460161	6813	-	19453349	19453951	603	19459560	19460161	602
gypsy1286	8	19469831	19475615	5785	+	19469831	19470104	274	19475349	19475615	267
gypsy1287	8	19469831	19475917	6087	+	19469831	19470406	576	19475349	19475917	569
gypsy1288	8	19496427	19507772	11346	+	19496427	19496854	428	19507345	19507772	428
gypsy1289	8	19532300	19548195	15896	+	19532300	19532453	154	19548015	19548195	181
gypsy1290	8	19532490	19537795	5306	-	19532490	19533065	576	19537220	19537795	576
gypsy1291	8	19532490	19548620	16131	+	19532490	19533065	576	19548015	19548620	606
gypsy1292	8	19536333	19548620	12288	+	19536333	19537795	1463	19547125	19548620	1496
gypsy1293	8	19537801	19548620	10820	+	19537801	19538210	410	19548211	19548620	410
gypsy1294	8	19683904	19690688	6785	+	19683904	19684509	606	19690083	19690688	606
gypsy1295	8	19743308	19750078	6771	-	19743308	19743883	576	19749503	19750078	576
gypsy1296	8	19783825	19789549	5725	-	19783825	19784400	576	19788974	19789549	576
gypsy1297	8	19882849	19890727	7879	-	19882849	19883492	644	19890084	19890727	644
gypsy1298	8	20222182	20228982	6801	-	20222182	20222784	603	20228380	20228982	603
gypsy1299	8	20356066	20362795	6730	-	20356066	20356978	913	20361883	20362795	913
gypsy1300	8	20401108	20407892	6785	+	20401108	20401710	603	20407289	20407892	604
gypsy1301	8	20577883	20583424	5542	-	20577883	20578532	650	20582746	20583424	679
gypsy1302	8	20586946	20594722	7777	-	20586946	20587592	647	20594077	20594722	646
gypsy1303	8	20679150	20692478	13329	-	20679150	20680184	1035	20691444	20692478	1035
gypsy1304	8	20692630	20699452	6823	-	20692630	20693235	606	20698820	20699452	633
gypsy1305	8	20700397	20712273	11877	+	20700397	20700815	419	20711854	20712273	420
gypsy1306	8	20777383	20790549	13167	-	20777383	20780549	3167	20787384	20790549	3166
gypsy1307	8	20796986	20809822	12837	+	20796986	20797162	177	20809646	20809822	177
gypsy1308	8	20836721	20850001	13281	+	20836721	20839940	3220	20846777	20850001	3225
gypsy1309	8	20863470	20870330	6861	-	20863470	20864115	646	20869685	20870330	646
gypsy1310	8	20912871	20919633	6763	-	20912871	20913476	606	20919028	20919633	606
gypsy1311	8	20959980	20975811	15832	-	20959980	20961396	1417	20974394	20975811	1418
gypsy1312	8	21014502	21021241	6740	-	21014502	21015077	576	21020666	21021241	576
gypsy1313	8	21033899	21048776	14878	-	21033899	21034057	159	21048618	21048776	159
gypsy1314	8	21081815	21096536	14722	-	21081815	21082933	1119	21095462	21096536	1075
gypsy1315	8	21102910	21116732	13823	-	21102910	21104066	1157	21115577	21116732	1156
gypsy1316	8	21256659	21270158	13500	+	21256659	21257821	1163	21268997	21270158	1162
gypsy1317	8	21770212	21786543	16332	-	21770212	21773377	3166	21783398	21786543	3146
gypsy1318	8	21822371	21829024	6654	-	21822371	21822974	604	21828421	21829024	604
gypsy1319	8	21917592	21930837	13246	-	21917592	21918656	1065	21929773	21930837	1065
gypsy1320	8	22106872	22120228	13357	+	22106872	22110109	3238	22117033	22120228	3196
gypsy1321	8	22132715	22144901	12187	+	22132715	22133143	429	22144473	22144901	429
gypsy1322	8	22233146	22246400	13255	-	22233146	22234206	1061	22245340	22246400	1061
gypsy1323	8	22247951	22268623	20673	-	22247951	22248986	1036	22267588	22268623	1036
gypsy1324	8	22440339	22445650	5312	-	22440339	22441353	1015	22444635	22445650	1016
gypsy1325	8	22849436	22862799	13364	-	22849436	22850497	1062	22861738	22862799	1062
gypsy1326	8	23329538	23342665	13128	-	23329538	23330416	879	23341787	23342665	879
gypsy1327	8	24313751	24326944	13194	+	24313751	24314797	1047	24325898	24326944	1047
gypsy1328	8	24367203	24380876	13674	+	24367203	24368406	1204	24379673	24380876	1204
gypsy1329	8	24467789	24481424	13636	-	24467789	24469042	1254	24480169	24481424	1256
gypsy1330	8	24495064	24507446	12383	+	24495064	24495479	416	24507026	24507446	421
gypsy1331	8	25039546	25053586	14041	-	25039546	25042038	2493	25051127	25053586	2460
gypsy1332	8	25154110	25167651	13542	+	25154110	25155243	1134	25166518	25167651	1134
gypsy1333	8	25283193	25296478	13286	-	25283193	25284258	1066	25295413	25296478	1066
gypsy1334	8	25296816	25309909	13094	-	25296816	25297875	1060	25308850	25309909	1060
gypsy1335	8	25380581	25392661	12081	+	25380581	25380707	127	25392535	25392661	127
gypsy1336	8	25380716	25392665	11950	+	25380716	25381749	1034	25391632	25392665	1034
gypsy1337	8	26045558	26049885	4328	+	26045558	26046553	996	26048873	26049885	1013
gypsy1338	8	26138752	26150394	11643	+	26138752	26141531	2780	26147632	26150394	2763
gypsy1339	8	26595581	26605492	9912	-	26595581	26596664	1084	26604409	26605492	1084
gypsy1340	8	26628190	26633767	5578	+	26628190	26628740	551	26633217	26633767	551
gypsy1341	8	26743139	26756453	13315	-	26743139	26744200	1062	26755392	26756453	1062
gypsy1342	8	26899754	26913301	13548	+	26899754	26900660	907	26912398	26913301	904
gypsy1343	8	27220844	27230313	9470	+	27220844	27221157	314	27229999	27230313	315
gypsy1344	8	27338292	27349050	10759	+	27338292	27339494	1203	27347848	27349050	1203
gypsy1345	8	27747758	27761036	13279	+	27747758	27748823	1066	27759971	27761036	1066
gypsy1346	8	27784563	27795898	11336	-	27784563	27785940	1378	27794521	27795898	1378
gypsy1347	8	28228689	28242166	13478	+	28228689	28229829	1141	28241026	28242166	1141
gypsy1348	8	28307962	28322727	14766	+	28307962	28308379	418	28322309	28322727	419
gypsy1349	8	28668684	28682803	14120	+	28668684	28669843	1160	28681644	28682803	1160
gypsy1350	8	29229291	29241550	12260	+	29229291	29229720	430	29241120	29241550	431
gypsy1351	8	29336948	29351083	14136	+	29336948	29338122	1175	29349880	29351083	1204
gypsy1352	8	30277050	30289717	12668	-	30277050	30277174	125	30289593	30289717	125
gypsy1353	8	30481813	30495620	13808	+	30481813	30483198	1386	30494235	30495620	1386
gypsy1354	8	30979463	30991631	12169	+	30979463	30980489	1027	30990590	30991631	1042
gypsy1355	8	30998965	31015583	16619	-	30998965	31000129	1165	31014403	31015583	1181
gypsy1356	8	32091286	32098690	7405	+	32091286	32091790	505	32098189	32098690	502
gypsy1357	8	32399430	32412686	13257	-	32399430	32400492	1063	32411623	32412686	1064
gypsy1358	8	32505642	32519006	13365	-	32505642	32506694	1053	32517954	32519006	1053
gypsy1359	8	32747689	32757909	10221	-	32747689	32747949	261	32757649	32757909	261
gypsy1360	8	33439860	33453211	13352	+	33439860	33440923	1064	33452148	33453211	1064
gypsy1361	8	34088631	34101915	13285	+	34088631	34089648	1018	34100898	34101915	1018
gypsy1362	8	34145342	34152538	7197	+	34145342	34145594	253	34152297	34152538	242
gypsy1363	8	34192469	34205692	13224	+	34192469	34193522	1054	34204639	34205692	1054
gypsy1364	8	34218211	34222692	4482	+	34218211	34218572	362	34222331	34222692	362
gypsy1365	8	35090385	35096550	6166	-	35090385	35090598	214	35096337	35096550	214
gypsy1366	8	35213390	35216064	2675	-	35213390	35214030	641	35215425	35216064	640
gypsy1367	8	35394949	35408278	13330	+	35394949	35396011	1063	35407216	35408278	1063
gypsy1368	8	35499159	35512577	13419	+	35499159	35500222	1064	35511514	35512577	1064
gypsy1369	8	35697105	35710392	13288	+	35697105	35698115	1011	35709382	35710392	1011
gypsy1370	8	35899928	35908960	9033	+	35899928	35901108	1181	35907774	35908960	1187
gypsy1371	8	36126710	36138178	11469	+	36126710	36127756	1047	36137119	36138178	1060
gypsy1372	8	36503260	36513630	10371	-	36503260	36503778	519	36513111	36513630	520
gypsy1373	8	37402273	37415791	13519	+	37402273	37403337	1065	37414727	37415791	1065
gypsy1374	8	37590415	37602515	12101	-	37590415	37593227	2813	37599703	37602515	2813
gypsy1375	8	37947018	37960406	13389	-	37947018	37948082	1065	37959342	37960406	1065
gypsy1376	8	38066019	38078781	12763	+	38066019	38066247	229	38078583	38078781	199
gypsy1377	8	38066019	38079730	13712	+	38066019	38067196	1178	38078583	38079730	1148
gypsy1378	8	38252153	38257582	5430	+	38252153	38252482	330	38257253	38257582	330
gypsy1379	8	39287137	39301089	13953	-	39287137	39288351	1215	39299856	39301089	1234
gypsy1380	8	39625456	39638780	13325	-	39625456	39626522	1067	39637714	39638780	1067
gypsy1381	8	39896620	39917578	20959	+	39896620	39898140	1521	39916047	39917578	1532
gypsy1382	8	39962514	39975851	13338	+	39962514	39963550	1037	39974815	39975851	1037
gypsy1383	8	40093199	40107728	14530	-	40093199	40094376	1178	40106574	40107728	1155
gypsy1384	8	40224495	40237879	13385	-	40224495	40225558	1064	40236816	40237879	1064
gypsy1385	9	535058	540487	5430	+	535058	535385	328	540160	540487	328
gypsy1386	9	1124142	1137478	13337	+	1124142	1125202	1061	1136360	1137478	1119
gypsy1387	9	3589903	3603888	13986	+	3589903	3590942	1040	3602849	3603888	1040
gypsy1388	9	4903969	4909494	5526	+	4903969	4904268	300	4909193	4909494	302
gypsy1389	9	7537403	7542804	5402	+	7537403	7537719	317	7542488	7542804	317
gypsy1390	9	7825016	7831544	6529	-	7825016	7825287	272	7831278	7831544	267
gypsy1391	9	7926597	7938505	11909	-	7926597	7929562	2966	7935539	7938505	2967
gypsy1392	9	9318424	9326672	8249	-	9318424	9319486	1063	9325610	9326672	1063
gypsy1393	9	10707217	10720495	13279	-	10707217	10708223	1007	10719489	10720495	1007
gypsy1394	9	12611446	12614618	3173	-	12611446	12611870	425	12614194	12614618	425
gypsy1395	9	13378737	13391980	13244	-	13378737	13379797	1061	13390921	13391980	1060
gypsy1396	9	13486243	13499445	13203	+	13486243	13489410	3168	13496278	13499445	3168
gypsy1397	9	13677304	13688890	11587	-	13677304	13680099	2796	13686092	13688890	2799
gypsy1398	9	14570037	14579669	9633	+	14570037	14570382	346	14579325	14579669	345
gypsy1399	9	15647647	15660266	12620	+	15647647	15648097	451	15659816	15660266	451
gypsy1400	9	16013102	16026538	13437	+	16013102	16014138	1037	16025504	16026538	1035
gypsy1401	9	16034782	16041350	6569	+	16034782	16034919	138	16041209	16041350	142
gypsy1402	9	16124461	16137708	13248	+	16124461	16127643	3183	16134527	16137708	3182
gypsy1403	9	16577085	16587417	10333	-	16577085	16577421	337	16587078	16587417	340
gypsy1404	9	17308373	17328535	20163	-	17308373	17309552	1180	17327356	17328535	1180
gypsy1405	9	17628178	17644503	16326	-	17628178	17629087	910	17643594	17644503	910
gypsy1406	9	17628178	17644752	16575	-	17628178	17629373	1196	17643594	17644752	1159
gypsy1407	9	17961309	17973829	12521	-	17961309	17961749	441	17973389	17973829	441
gypsy1408	9	18201491	18203292	1802	+	18201491	18201869	379	18202913	18203292	380
gypsy1409	9	18384347	18397987	13641	+	18384347	18385540	1194	18396792	18397987	1196
gypsy1410	9	18559512	18575934	16423	-	18559512	18560549	1038	18574889	18575934	1046
gypsy1411	9	18939102	18952367	13266	+	18939102	18940163	1062	18951306	18952367	1062
gypsy1412	9	19331876	19344192	12317	+	19331876	19332308	433	19343763	19344192	430
gypsy1413	9	19355679	19369647	13969	-	19355679	19356825	1147	19368502	19369647	1146
gypsy1414	9	19439556	19452821	13266	+	19439556	19440614	1059	19451763	19452821	1059
gypsy1415	9	19605702	19617521	11820	-	19605702	19608614	2913	19614597	19617521	2925
gypsy1416	9	19832257	19844088	11832	+	19832257	19835190	2934	19841155	19844088	2934
gypsy1417	9	20355699	20377239	21541	+	20355699	20356928	1230	20376022	20377239	1218
gypsy1418	9	20577194	20589243	12050	-	20577194	20577620	427	20588817	20589243	427
gypsy1419	9	20846780	20860033	13254	+	20846780	20847840	1061	20858973	20860033	1061
gypsy1420	9	21667440	21671995	4556	+	21667440	21668454	1015	21670981	21671995	1015
gypsy1421	9	21819511	21831864	12354	-	21819511	21819940	430	21831434	21831864	431
gypsy1422	9	22137795	22151434	13640	+	22137795	22138442	648	22150787	22151434	648
gypsy1423	9	22138816	22151615	12800	+	22138816	22138992	177	22151440	22151615	176
gypsy1424	9	22323831	22337899	14069	-	22323831	22324990	1160	22336740	22337899	1160
gypsy1425	9	22602506	22616542	14037	+	22602506	22603808	1303	22615233	22616542	1310
gypsy1426	9	22813693	22827351	13659	+	22813693	22814903	1211	22826141	22827351	1211
gypsy1427	9	23267130	23280439	13310	-	23267130	23268191	1062	23279378	23280439	1062
gypsy1428	9	23284354	23296557	12204	-	23284354	23284777	424	23296133	23296557	425
gypsy1429	9	23352118	23358814	6697	+	23352118	23352761	644	23358155	23358814	660
gypsy1430	9	23556397	23568144	11748	+	23556397	23556823	427	23567716	23568144	429
gypsy1431	9	23603349	23613210	9862	+	23603349	23603794	446	23612774	23613210	437
gypsy1432	9	23636041	23649155	13115	-	23636041	23639239	3199	23645957	23649155	3199
gypsy1433	9	23748246	23756293	8048	-	23748246	23748752	507	23755788	23756293	506
gypsy1434	9	24164427	24183974	19548	-	24164427	24165830	1404	24182568	24183974	1407
gypsy1435	9	24312516	24326136	13621	+	24312516	24313712	1197	24324958	24326136	1179
gypsy1436	9	24749018	24754233	5216	-	24749018	24750375	1358	24752898	24754233	1336
gypsy1437	9	24897800	24911205	13406	+	24897800	24901061	3262	24907965	24911205	3241
gypsy1438	9	25132210	25145302	13093	-	25132210	25133089	880	25144377	25145302	926
gypsy1439	9	25511494	25523307	11814	+	25511494	25512139	646	25522662	25523307	646
gypsy1440	9	25630488	25637346	6859	+	25630488	25631106	619	25636701	25637346	646
gypsy1441	9	25665854	25679285	13432	+	25665854	25669112	3259	25676047	25679285	3239
gypsy1442	9	25735021	25746021	11001	+	25735021	25735178	158	25745864	25746021	158
gypsy1443	9	25798969	25818121	19153	+	25798969	25799614	646	25817476	25818121	646
gypsy1444	9	25876021	25889145	13125	+	25876021	25879172	3152	25885994	25889145	3152
gypsy1445	9	25930019	25940369	10351	+	25930019	25930298	280	25940118	25940369	252
gypsy1446	9	25930019	25943306	13288	+	25930019	25933248	3230	25940118	25943306	3189
gypsy1447	9	26022577	26035745	13169	-	26022577	26025731	3155	26032577	26035745	3169
gypsy1448	9	26439406	26446180	6775	+	26439406	26440008	603	26445578	26446180	603
gypsy1449	9	26588318	26595117	6800	-	26588318	26588921	604	26594514	26595117	604
gypsy1450	9	26735246	26742076	6831	+	26735246	26735869	624	26741431	26742076	646
gypsy1451	9	26752599	26765943	13345	+	26752599	26755762	3164	26762750	26765943	3194
gypsy1452	9	26935169	26956591	21423	+	26935169	26936228	1060	26955532	26956591	1060
gypsy1453	9	27010898	27024282	13385	+	27010898	27011958	1061	27023260	27024282	1023
gypsy1454	9	27106654	27113440	6787	+	27106654	27107255	602	27112838	27113440	603
gypsy1455	9	27113630	27120435	6806	+	27113630	27114294	665	27119775	27120435	661
gypsy1456	9	27253492	27260300	6809	-	27253492	27254096	605	27259699	27260300	602
gypsy1457	9	27272766	27290643	17878	-	27272766	27275908	3143	27287518	27290643	3126
gypsy1458	9	27391426	27404624	13199	+	27391426	27394592	3167	27401457	27404624	3168
gypsy1459	9	27530733	27542519	11787	-	27530733	27531941	1209	27541311	27542519	1209
gypsy1460	9	27598485	27610298	11814	-	27598485	27599711	1227	27609071	27610298	1228
gypsy1461	9	27726499	27737521	11023	-	27726499	27727395	897	27736626	27737521	896
gypsy1462	9	27727957	27739313	11357	-	27727957	27729735	1779	27737537	27739313	1777
gypsy1463	9	27756184	27766328	10145	-	27756184	27759669	3486	27762843	27766328	3486
gypsy1464	9	27826576	27839907	13332	+	27826576	27827673	1098	27838810	27839907	1098
gypsy1465	9	27905060	27917106	12047	-	27905060	27908046	2987	27914038	27917106	3069
gypsy1466	9	27932074	27945270	13197	-	27932074	27935213	3140	27942123	27945270	3148
gypsy1467	9	27994924	28008569	13646	+	27994924	27996120	1197	28007373	28008569	1197
gypsy1468	9	28172743	28179148	6406	+	28172743	28173348	606	28178543	28179148	606
gypsy1469	9	28181749	28202682	20934	+	28181749	28182780	1032	28201688	28202682	995
gypsy1470	9	28182784	28195981	13198	+	28182784	28185946	3163	28192825	28195981	3157
gypsy1471	9	28253473	28259737	6265	+	28253473	28254076	604	28259134	28259737	604
gypsy1472	9	28414573	28418861	4289	+	28414573	28415607	1035	28417848	28418861	1014
gypsy1473	9	28482709	28495821	13113	+	28482709	28485853	3145	28492676	28495821	3146
gypsy1474	9	28496669	28510269	13601	+	28496669	28497667	999	28509214	28510269	1056
gypsy1475	9	28665464	28680165	14702	+	28665464	28666075	612	28679554	28680165	612
gypsy1476	9	28666092	28676754	10663	+	28666092	28666419	328	28676427	28676754	328
gypsy1477	9	28666092	28676904	10813	+	28666092	28666525	434	28676427	28676904	478
gypsy1478	9	28746058	28759537	13480	+	28746058	28747117	1060	28758478	28759537	1060
gypsy1479	9	28911250	28918037	6788	-	28911250	28911854	605	28917433	28918037	605
gypsy1480	9	29011697	29022422	10726	+	29011697	29012125	429	29021995	29022422	428
gypsy1481	9	29157140	29168969	11830	+	29157140	29160072	2933	29166037	29168969	2933
gypsy1482	9	29283196	29303080	19885	-	29283196	29286369	3174	29299907	29303080	3174
gypsy1483	9	29290790	29297512	6723	+	29290790	29291365	576	29296937	29297512	576
gypsy1484	9	29353972	29368811	14840	-	29353972	29355121	1150	29367679	29368811	1133
gypsy1485	9	29455130	29461897	6768	-	29455130	29455732	603	29461295	29461897	603
gypsy1486	9	29542756	29555078	12323	-	29542756	29543179	424	29554656	29555078	423
gypsy1487	9	29628529	29642053	13525	+	29628529	29631766	3238	29638826	29642053	3228
gypsy1488	9	29672786	29679626	6841	+	29672786	29673388	603	29679024	29679626	603
gypsy1489	9	29884382	29895965	11584	-	29884382	29885349	968	29895000	29895965	966
gypsy1490	9	29887087	29901633	14547	-	29887087	29888349	1263	29900323	29901633	1311
gypsy1491	9	29887400	29901633	14234	-	29887400	29888349	950	29900684	29901633	950
gypsy1492	9	30072050	30078700	6651	+	30072050	30072655	606	30078095	30078700	606
gypsy1493	9	30072668	30079223	6556	+	30072668	30073116	449	30078775	30079223	449
gypsy1494	9	30099526	30112653	13128	-	30099526	30102683	3158	30109494	30112653	3160
gypsy1495	9	30198870	30203154	4285	+	30198870	30199885	1016	30202139	30203154	1016
gypsy1496	9	30325523	30332297	6775	-	30325523	30326128	606	30331692	30332297	606
gypsy1497	9	30357884	30370999	13116	+	30357884	30361035	3152	30367848	30370999	3152
gypsy1498	9	30444384	30450222	5839	+	30444384	30444989	606	30449617	30450222	606
gypsy1499	9	30462624	30469350	6727	-	30462624	30463229	606	30468745	30469350	606
gypsy1500	9	30526954	30540324	13371	+	30526954	30527990	1037	30539286	30540324	1039
gypsy1501	9	30565774	30577669	11896	+	30565774	30566210	437	30577232	30577669	438
gypsy1502	9	30640968	30654354	13387	-	30640968	30642031	1064	30653291	30654354	1064
gypsy1503	9	30884250	30891059	6810	+	30884250	30884852	603	30890457	30891059	603
gypsy1504	9	30892914	30899707	6794	+	30892914	30893516	603	30899105	30899707	603
gypsy1505	9	31104807	31111084	6278	+	31104807	31105382	576	31110509	31111084	576
gypsy1506	9	31133390	31145450	12061	-	31133390	31134031	642	31144809	31145450	642
gypsy1507	9	31313737	31331535	17799	+	31313737	31314962	1226	31330327	31331535	1209
gypsy1508	9	31418863	31430923	12061	+	31418863	31421657	2795	31428129	31430923	2795
gypsy1509	9	31461486	31471310	9825	-	31461486	31461704	219	31471097	31471310	214
gypsy1510	9	31526883	31533669	6787	+	31526883	31527488	606	31533064	31533669	606
gypsy1511	9	31551735	31564006	12272	-	31551735	31552151	417	31563590	31564006	417
gypsy1512	9	31605751	31618145	12395	-	31605751	31607447	1697	31616449	31618145	1697
gypsy1513	9	31609132	31618899	9768	-	31609132	31609876	745	31618155	31618899	745
gypsy1514	9	31950920	31964069	13150	-	31950920	31951348	429	31963641	31964069	429
gypsy1515	9	31974185	31987367	13183	-	31974185	31977357	3173	31984197	31987367	3171
gypsy1516	9	31997814	32000534	2721	+	31997814	31998198	385	32000150	32000534	385
gypsy1517	9	32063447	32076684	13238	+	32063447	32064501	1055	32075630	32076684	1055
gypsy1518	9	32327140	32341584	14445	-	32327140	32327585	446	32341136	32341584	449
gypsy1519	9	32391460	32397453	5994	+	32391460	32391918	459	32396995	32397453	459
gypsy1520	9	32469816	32483854	14039	+	32469816	32470982	1167	32482689	32483854	1166
gypsy1521	9	32492100	32505446	13347	-	32492100	32493164	1065	32504382	32505446	1065
gypsy1522	9	32545980	32559209	13230	-	32545980	32547039	1060	32558150	32559209	1060
gypsy1523	9	33051918	33063966	12049	+	33051918	33054693	2776	33061169	33063966	2798
gypsy1524	9	33252423	33265676	13254	+	33252423	33255638	3216	33262468	33265676	3209
gypsy1525	9	34228398	34238382	9985	+	34228398	34229981	1584	34236798	34238382	1585
gypsy1526	9	34323821	34336971	13151	-	34323821	34326983	3163	34333858	34336971	3114
gypsy1527	9	34340808	34346298	5491	+	34340808	34341057	250	34346049	34346298	250
gypsy1528	9	34392874	34406752	13879	-	34392874	34394221	1348	34405405	34406752	1348
gypsy1529	9	34617960	34632056	14097	-	34617960	34619117	1158	34630898	34632056	1159
gypsy1530	9	35373649	35386003	12355	-	35373649	35374067	419	35385585	35386003	419
gypsy1531	9	35574806	35586980	12175	+	35574806	35575233	428	35586552	35586980	429
gypsy1532	9	35687621	35701306	13686	+	35687621	35688861	1241	35700069	35701306	1238
gypsy1533	9	36253700	36267540	13841	-	36253700	36254870	1171	36266360	36267540	1181
gypsy1534	9	36368444	36383654	15211	-	36368444	36369626	1183	36382480	36383654	1175
gypsy1535	9	37156994	37170186	13193	-	37156994	37160161	3168	37167017	37170186	3170
gypsy1536	9	37329542	37342788	13247	-	37329542	37330604	1063	37341726	37342788	1063
gypsy1537	9	37376891	37390530	13640	-	37376891	37378081	1191	37389339	37390530	1192
gypsy1538	9	37548852	37567106	18255	+	37548852	37550043	1192	37565916	37567106	1191
gypsy1539	9	37662371	37675522	13152	-	37662371	37665493	3123	37672409	37675522	3114
gypsy1540	9	37960428	37973698	13271	-	37960428	37961475	1048	37972650	37973698	1049
gypsy1541	9	37982902	37995925	13024	-	37982902	37983940	1039	37994882	37995925	1044
gypsy1542	9	38274608	38286152	11545	-	38274608	38276114	1507	38284605	38286152	1548
gypsy1543	9	38496534	38500666	4133	+	38496534	38497129	596	38500071	38500666	596
gypsy1544	9	38706656	38719916	13261	+	38706656	38707713	1058	38718859	38719916	1058
gypsy1545	9	38912696	38925936	13241	+	38912696	38913756	1061	38924876	38925936	1061
gypsy1546	9	38930199	38937124	6926	+	38930199	38930903	705	38936420	38937124	705
gypsy1547	9	38956307	38976922	20616	-	38956307	38956735	429	38976495	38976922	428
gypsy1548	9	38983386	38996070	12685	+	38983386	38983814	429	38995642	38996070	429
gypsy1549	9	39098388	39111749	13362	-	39098388	39099438	1051	39110699	39111749	1051
gypsy1550	9	39798977	39809648	10672	+	39798977	39799467	491	39809157	39809648	492
gypsy1551	9	40220086	40233324	13239	-	40220086	40221147	1062	40232263	40233324	1062
gypsy1552	9	40673313	40695481	22169	-	40673313	40674489	1177	40694306	40695481	1176
gypsy1553	9	40993517	40996563	3047	-	40993517	40993904	388	40996176	40996563	388
gypsy1554	9	42066725	42073453	6729	+	42066725	42067370	646	42072808	42073453	646
gypsy1555	9	42358524	42374801	16278	+	42358524	42359714	1191	42373593	42374801	1209
gypsy1556	9	42496723	42506058	9336	+	42496723	42498882	2160	42503898	42506058	2161
gypsy1557	9	44484384	44496734	12351	+	44484384	44486093	1710	44495026	44496734	1709
gypsy1558	9	44526190	44539554	13365	+	44526190	44527239	1050	44538505	44539554	1050
gypsy1559	9	44879839	44892064	12226	-	44879839	44880365	527	44891549	44892064	516
gypsy1560	9	45231184	45241769	10586	+	45231184	45232232	1049	45240721	45241769	1049
gypsy1561	9	45347379	45360737	13359	+	45347379	45348441	1063	45359675	45360737	1063
gypsy1562	9	47591040	47604422	13383	+	47591040	47592147	1108	47603316	47604422	1107
gypsy1563	9	47842991	47856369	13379	-	47842991	47844028	1038	47855332	47856369	1038
gypsy1564	9	52280451	52288767	8317	+	52280451	52281752	1302	52287466	52288767	1302
gypsy1565	9	53782035	53798967	16933	+	53782035	53782245	211	53798747	53798967	221
gypsy1566	9	54830558	54837372	6815	+	54830558	54831163	606	54836768	54837372	605
gypsy1567	9	56532549	56545654	13106	+	56532549	56535707	3159	56542537	56545654	3118
gypsy1568	9	58743402	58756886	13485	+	58743402	58744461	1060	58755827	58756886	1060
gypsy1569	9	58934843	58958190	23348	+	58934843	58938300	3458	58954730	58958190	3461
gypsy1570	9	58940611	58957378	16768	-	58940611	58943383	2773	58954624	58957378	2755
