# Supplementary material for: Genome-wide development of transposable elements-based markers in foxtail millet and construction of an integrated database
Source: DNA Res. 2014 Nov 26;22(1):79–90. doi: 10.1093/dnares/dsu039 (PMC4379977; doi:10.1093/dnares/dsu039)
Supplement: Supplementary Data [file supp_dsu039_dsu039supp_table4.xls]

## Sheet: Copia
Supplementary Table S4: Details of partially or solo Copia-type retrotransposons identified in foxtail millet
ID	Chromosome	Start	End	Strand
Solo_Copia_1	1	168156	170016	-
Solo_Copia_2	1	335234	337143	-
Solo_Copia_3	1	603908	604404	-
Solo_Copia_4	1	658765	659050	-
Solo_Copia_5	1	659021	660076	-
Solo_Copia_6	1	660889	661053	-
Solo_Copia_7	1	661418	661945	-
Solo_Copia_8	1	666616	666848	-
Solo_Copia_9	1	801932	803328	-
Solo_Copia_10	1	833279	833440	-
Solo_Copia_11	1	833313	833488	-
Solo_Copia_12	1	890321	896415	-
Solo_Copia_13	1	903654	904335	-
Solo_Copia_14	1	904508	905849	-
Solo_Copia_15	1	1135546	1136553	-
Solo_Copia_16	1	1135699	1136663	-
Solo_Copia_17	1	1140166	1140751	-
Solo_Copia_18	1	1164025	1166835	-
Solo_Copia_19	1	1176297	1176682	-
Solo_Copia_20	1	1419870	1420332	-
Solo_Copia_21	1	1423342	1424239	-
Solo_Copia_22	1	1424438	1425922	-
Solo_Copia_23	1	1426032	1426277	-
Solo_Copia_24	1	1426184	1426294	-
Solo_Copia_25	1	1503463	1508127	-
Solo_Copia_26	1	1508149	1509755	-
Solo_Copia_27	1	1559677	1562183	-
Solo_Copia_28	1	1562161	1563225	-
Solo_Copia_29	1	1666362	1666476	-
Solo_Copia_30	1	1666948	1671128	-
Solo_Copia_31	1	1667435	1671402	-
Solo_Copia_32	1	1886354	1889662	-
Solo_Copia_33	1	1915928	1916865	-
Solo_Copia_34	1	2009252	2009424	-
Solo_Copia_35	1	2091551	2096757	-
Solo_Copia_36	1	2268105	2268342	-
Solo_Copia_37	1	2268106	2268300	-
Solo_Copia_38	1	2393827	2395014	-
Solo_Copia_39	1	2583723	2585667	-
Solo_Copia_40	1	2586462	2587890	-
Solo_Copia_41	1	2658482	2659042	-
Solo_Copia_42	1	2729559	2734495	-
Solo_Copia_43	1	2839312	2840932	-
Solo_Copia_44	1	3045363	3052582	-
Solo_Copia_45	1	3215624	3218043	-
Solo_Copia_46	1	3218640	3219204	-
Solo_Copia_47	1	3364084	3364719	-
Solo_Copia_48	1	3364926	3365231	-
Solo_Copia_49	1	3365583	3365851	-
Solo_Copia_50	1	3366206	3366317	-
Solo_Copia_51	1	3367373	3368748	-
Solo_Copia_52	1	3419626	3421372	-
Solo_Copia_53	1	3517640	3517778	-
Solo_Copia_54	1	3563713	3569857	-
Solo_Copia_55	1	3584253	3592776	-
Solo_Copia_56	1	3609924	3610065	-
Solo_Copia_57	1	3609963	3611276	-
Solo_Copia_58	1	3611277	3613282	-
Solo_Copia_59	1	3661990	3662171	-
Solo_Copia_60	1	3681078	3681184	-
Solo_Copia_61	1	3681092	3681200	-
Solo_Copia_62	1	3742142	3743568	-
Solo_Copia_63	1	3742336	3745547	-
Solo_Copia_64	1	3743989	3745562	-
Solo_Copia_65	1	3785160	3785800	-
Solo_Copia_66	1	3829300	3829519	-
Solo_Copia_67	1	3829823	3834561	-
Solo_Copia_68	1	3834826	3834998	-
Solo_Copia_69	1	3870065	3870361	-
Solo_Copia_70	1	4046712	4047070	-
Solo_Copia_71	1	4094515	4095215	-
Solo_Copia_72	1	4094611	4095243	-
Solo_Copia_73	1	4095246	4099030	-
Solo_Copia_74	1	4114135	4118342	-
Solo_Copia_75	1	4178247	4179018	-
Solo_Copia_76	1	4209999	4211358	-
Solo_Copia_77	1	4314591	4315269	-
Solo_Copia_78	1	4315511	4315685	-
Solo_Copia_79	1	4315796	4316883	-
Solo_Copia_80	1	4548763	4553892	-
Solo_Copia_81	1	4680324	4680788	-
Solo_Copia_82	1	4680789	4681152	-
Solo_Copia_83	1	4701406	4702883	-
Solo_Copia_84	1	4753654	4753837	-
Solo_Copia_85	1	4783070	4783383	-
Solo_Copia_86	1	4883494	4883872	-
Solo_Copia_87	1	4977838	4978029	-
Solo_Copia_88	1	5598443	5600867	-
Solo_Copia_89	1	5598511	5599864	-
Solo_Copia_90	1	5599980	5601110	-
Solo_Copia_91	1	5601157	5609279	-
Solo_Copia_92	1	5627570	5629626	-
Solo_Copia_93	1	5629626	5629862	-
Solo_Copia_94	1	5646619	5647593	-
Solo_Copia_95	1	5660748	5661395	-
Solo_Copia_96	1	5714437	5715782	-
Solo_Copia_97	1	5727732	5728594	-
Solo_Copia_98	1	5737370	5737895	-
Solo_Copia_99	1	5737474	5738726	-
Solo_Copia_100	1	5774473	5774744	-
Solo_Copia_101	1	5930661	5930802	-
Solo_Copia_102	1	5931415	5932849	-
Solo_Copia_103	1	5933134	5934468	-
Solo_Copia_104	1	5981097	5981267	-
Solo_Copia_105	1	5981141	5981272	-
Solo_Copia_106	1	6002939	6003162	-
Solo_Copia_107	1	6460191	6461070	-
Solo_Copia_108	1	6532531	6534013	-
Solo_Copia_109	1	6534010	6537627	-
Solo_Copia_110	1	6539360	6540280	-
Solo_Copia_111	1	6624481	6625437	-
Solo_Copia_112	1	6625565	6626804	-
Solo_Copia_113	1	6933574	6935515	-
Solo_Copia_114	1	6949433	6954712	-
Solo_Copia_115	1	7050168	7052494	-
Solo_Copia_116	1	7050955	7052562	-
Solo_Copia_117	1	7052809	7054449	-
Solo_Copia_118	1	7222360	7222558	-
Solo_Copia_119	1	7222550	7222653	-
Solo_Copia_120	1	7222570	7224355	-
Solo_Copia_121	1	7253661	7253889	-
Solo_Copia_122	1	7374908	7379086	-
Solo_Copia_123	1	7384622	7384930	-
Solo_Copia_124	1	7384932	7385175	-
Solo_Copia_125	1	7388682	7388818	-
Solo_Copia_126	1	7390184	7390295	-
Solo_Copia_127	1	7523838	7524036	-
Solo_Copia_128	1	7524227	7524450	-
Solo_Copia_129	1	7524674	7525462	-
Solo_Copia_130	1	7525490	7528189	-
Solo_Copia_131	1	7532174	7533350	-
Solo_Copia_132	1	7533558	7533746	-
Solo_Copia_133	1	7540717	7540982	-
Solo_Copia_134	1	7540983	7549149	-
Solo_Copia_135	1	7579193	7579962	-
Solo_Copia_136	1	7682879	7684423	-
Solo_Copia_137	1	7819609	7820035	-
Solo_Copia_138	1	7905397	7910718	-
Solo_Copia_139	1	7967473	7967590	-
Solo_Copia_140	1	8129662	8133001	-
Solo_Copia_141	1	8136377	8137066	-
Solo_Copia_142	1	8308573	8318219	-
Solo_Copia_143	1	8714896	8716296	-
Solo_Copia_144	1	8900146	8900315	-
Solo_Copia_145	1	8996513	8997960	-
Solo_Copia_146	1	9044055	9050048	-
Solo_Copia_147	1	9185855	9187237	-
Solo_Copia_148	1	9195644	9197027	-
Solo_Copia_149	1	9210379	9210602	-
Solo_Copia_150	1	9210628	9216825	-
Solo_Copia_151	1	9328188	9332913	-
Solo_Copia_152	1	9403175	9404883	-
Solo_Copia_153	1	9434195	9435953	-
Solo_Copia_154	1	9460829	9462234	-
Solo_Copia_155	1	9465027	9466242	-
Solo_Copia_156	1	9493115	9501223	-
Solo_Copia_157	1	9509014	9509748	-
Solo_Copia_158	1	9509825	9510815	-
Solo_Copia_159	1	9510892	9511551	-
Solo_Copia_160	1	9544405	9552541	-
Solo_Copia_161	1	9698107	9702961	-
Solo_Copia_162	1	9964260	9972414	-
Solo_Copia_163	1	10084479	10084878	-
Solo_Copia_164	1	10124094	10124616	-
Solo_Copia_165	1	10126129	10129193	-
Solo_Copia_166	1	10136245	10136789	-
Solo_Copia_167	1	10170670	10177303	-
Solo_Copia_168	1	10198250	10198783	-
Solo_Copia_169	1	10323192	10324003	-
Solo_Copia_170	1	10345284	10346096	-
Solo_Copia_171	1	10346390	10346688	-
Solo_Copia_172	1	10346684	10347134	-
Solo_Copia_173	1	10354413	10356092	-
Solo_Copia_174	1	10400885	10401189	-
Solo_Copia_175	1	10425723	10426368	-
Solo_Copia_176	1	10480916	10481051	-
Solo_Copia_177	1	10480932	10481038	-
Solo_Copia_178	1	10537135	10538688	-
Solo_Copia_179	1	10570454	10570839	-
Solo_Copia_180	1	10642891	10644630	-
Solo_Copia_181	1	10643000	10645592	-
Solo_Copia_182	1	10645594	10645748	-
Solo_Copia_183	1	10724675	10724836	-
Solo_Copia_184	1	10736994	10737296	-
Solo_Copia_185	1	10772633	10774781	-
Solo_Copia_186	1	10774788	10777515	-
Solo_Copia_187	1	10914290	10914450	-
Solo_Copia_188	1	11005363	11013424	-
Solo_Copia_189	1	11043286	11048862	-
Solo_Copia_190	1	11112931	11121103	-
Solo_Copia_191	1	11228526	11233958	-
Solo_Copia_192	1	11250250	11250534	-
Solo_Copia_193	1	11250386	11250533	-
Solo_Copia_194	1	11288001	11288127	-
Solo_Copia_195	1	11288438	11290343	-
Solo_Copia_196	1	11290324	11291113	-
Solo_Copia_197	1	11304085	11307907	-
Solo_Copia_198	1	11313938	11314087	-
Solo_Copia_199	1	11328551	11331485	-
Solo_Copia_200	1	11366090	11367480	-
Solo_Copia_201	1	11400543	11401139	-
Solo_Copia_202	1	11401126	11401692	-
Solo_Copia_203	1	11401826	11405649	-
Solo_Copia_204	1	11410009	11412903	-
Solo_Copia_205	1	11412900	11413159	-
Solo_Copia_206	1	11462271	11462689	-
Solo_Copia_207	1	11462678	11464379	-
Solo_Copia_208	1	11474259	11474418	-
Solo_Copia_209	1	11474279	11474483	-
Solo_Copia_210	1	11519713	11521248	-
Solo_Copia_211	1	11549255	11554157	-
Solo_Copia_212	1	11606795	11611956	-
Solo_Copia_213	1	11624856	11626918	-
Solo_Copia_214	1	11662993	11671040	-
Solo_Copia_215	1	11750282	11753657	-
Solo_Copia_216	1	11766289	11767844	-
Solo_Copia_217	1	11767846	11769792	-
Solo_Copia_218	1	11769898	11770844	-
Solo_Copia_219	1	11771095	11771228	-
Solo_Copia_220	1	11859245	11860273	-
Solo_Copia_221	1	11859395	11862754	-
Solo_Copia_222	1	11874487	11875731	-
Solo_Copia_223	1	11937067	11945207	-
Solo_Copia_224	1	11954101	11954231	-
Solo_Copia_225	1	11955302	11955757	-
Solo_Copia_226	1	11964910	11966579	-
Solo_Copia_227	1	11966580	11968383	-
Solo_Copia_228	1	11967815	11968455	-
Solo_Copia_229	1	12003278	12005585	+
Solo_Copia_230	1	12022385	12022492	+
Solo_Copia_231	1	12024903	12028279	+
Solo_Copia_232	1	12032986	12042042	+
Solo_Copia_233	1	12040651	12048782	+
Solo_Copia_234	1	12117350	12117618	+
Solo_Copia_235	1	12117725	12118548	+
Solo_Copia_236	1	12118773	12118968	+
Solo_Copia_237	1	12119164	12120297	+
Solo_Copia_238	1	12120442	12120849	+
Solo_Copia_239	1	12186064	12186852	+
Solo_Copia_240	1	12228320	12228485	+
Solo_Copia_241	1	12228321	12228449	+
Solo_Copia_242	1	12228782	12232786	+
Solo_Copia_243	1	12232811	12233554	+
Solo_Copia_244	1	12233821	12233982	+
Solo_Copia_245	1	12234210	12234417	+
Solo_Copia_246	1	12258445	12258807	+
Solo_Copia_247	1	12289199	12289865	+
Solo_Copia_248	1	12347412	12351179	+
Solo_Copia_249	1	12394620	12396037	+
Solo_Copia_250	1	12441623	12443481	+
Solo_Copia_251	1	12446376	12447644	+
Solo_Copia_252	1	12448048	12448951	+
Solo_Copia_253	1	12448951	12449506	+
Solo_Copia_254	1	12449504	12450265	+
Solo_Copia_255	1	12479232	12482542	+
Solo_Copia_256	1	12515006	12522969	+
Solo_Copia_257	1	12566349	12580906	+
Solo_Copia_258	1	12631327	12636166	+
Solo_Copia_259	1	12647631	12652581	+
Solo_Copia_260	1	12694864	12695208	+
Solo_Copia_261	1	12698077	12698511	+
Solo_Copia_262	1	12785462	12788065	+
Solo_Copia_263	1	12788069	12788536	+
Solo_Copia_264	1	12788541	12790457	+
Solo_Copia_265	1	12809822	12811482	+
Solo_Copia_266	1	12811510	12816179	+
Solo_Copia_267	1	12825397	12826427	+
Solo_Copia_268	1	12852076	12852425	+
Solo_Copia_269	1	12904474	12908364	+
Solo_Copia_270	1	12911605	12912897	+
Solo_Copia_271	1	12912924	12913727	+
Solo_Copia_272	1	12971625	12971869	+
Solo_Copia_273	1	12972578	12972797	+
Solo_Copia_274	1	12972809	12972925	+
Solo_Copia_275	1	12978092	12978415	+
Solo_Copia_276	1	12980173	12980467	+
Solo_Copia_277	1	12986313	12994426	+
Solo_Copia_278	1	13079190	13086892	+
Solo_Copia_279	1	13088469	13089734	+
Solo_Copia_280	1	13088729	13090995	+
Solo_Copia_281	1	13140921	13142301	+
Solo_Copia_282	1	13173355	13173496	+
Solo_Copia_283	1	13174073	13179088	+
Solo_Copia_284	1	13215900	13216543	+
Solo_Copia_285	1	13264728	13270349	+
Solo_Copia_286	1	13276098	13281214	+
Solo_Copia_287	1	13281215	13287300	+
Solo_Copia_288	1	13287293	13290335	+
Solo_Copia_289	1	13299849	13300070	+
Solo_Copia_290	1	13378955	13387107	+
Solo_Copia_291	1	13426322	13427689	+
Solo_Copia_292	1	13429843	13437944	+
Solo_Copia_293	1	13487920	13489294	+
Solo_Copia_294	1	13538236	13539565	+
Solo_Copia_295	1	13539067	13540679	+
Solo_Copia_296	1	13564831	13565567	+
Solo_Copia_297	1	13815812	13823973	+
Solo_Copia_298	1	13861661	13864615	+
Solo_Copia_299	1	13862362	13869057	+
Solo_Copia_300	1	13906893	13910421	+
Solo_Copia_301	1	13968957	13973000	+
Solo_Copia_302	1	13972001	13977059	+
Solo_Copia_303	1	13993439	14001704	+
Solo_Copia_304	1	14003094	14003850	+
Solo_Copia_305	1	14017100	14022385	+
Solo_Copia_306	1	14096480	14104595	+
Solo_Copia_307	1	14113466	14119156	+
Solo_Copia_308	1	14137286	14138953	+
Solo_Copia_309	1	14138950	14142686	+
Solo_Copia_310	1	14156757	14160347	+
Solo_Copia_311	1	14164795	14165999	+
Solo_Copia_312	1	14182819	14185617	+
Solo_Copia_313	1	14204821	14206197	+
Solo_Copia_314	1	14256487	14257889	+
Solo_Copia_315	1	14393743	14398378	+
Solo_Copia_316	1	14398382	14398483	+
Solo_Copia_317	1	14398478	14404531	+
Solo_Copia_318	1	14450702	14451037	+
Solo_Copia_319	1	14451736	14454084	+
Solo_Copia_320	1	14464227	14472000	+
Solo_Copia_321	1	14471001	14472817	+
Solo_Copia_322	1	14530949	14531101	+
Solo_Copia_323	1	14531253	14531759	+
Solo_Copia_324	1	14531936	14532211	+
Solo_Copia_325	1	14550449	14550614	+
Solo_Copia_326	1	14553264	14554595	+
Solo_Copia_327	1	14557049	14557187	+
Solo_Copia_328	1	14557072	14557225	+
Solo_Copia_329	1	14592002	14594398	+
Solo_Copia_330	1	14601368	14604052	+
Solo_Copia_331	1	14604074	14604318	+
Solo_Copia_332	1	14712411	14712599	+
Solo_Copia_333	1	14716993	14718364	+
Solo_Copia_334	1	14716996	14720215	+
Solo_Copia_335	1	14718978	14721298	+
Solo_Copia_336	1	14782574	14783551	+
Solo_Copia_337	1	14782733	14783989	+
Solo_Copia_338	1	14855315	14855499	+
Solo_Copia_339	1	14855472	14861255	+
Solo_Copia_340	1	14872391	14876534	+
Solo_Copia_341	1	14878321	14879679	+
Solo_Copia_342	1	14882111	14888483	+
Solo_Copia_343	1	14920383	14920882	+
Solo_Copia_344	1	14923718	14923999	+
Solo_Copia_345	1	14933818	14938624	+
Solo_Copia_346	1	14938623	14939578	+
Solo_Copia_347	1	14951445	14951702	+
Solo_Copia_348	1	14951700	14953828	+
Solo_Copia_349	1	14956458	14957828	+
Solo_Copia_350	1	14975422	14976259	+
Solo_Copia_351	1	15001592	15001747	+
Solo_Copia_352	1	15002263	15010342	+
Solo_Copia_353	1	15243024	15244246	+
Solo_Copia_354	1	15244766	15251998	+
Solo_Copia_355	1	15289860	15298286	+
Solo_Copia_356	1	15305830	15313658	+
Solo_Copia_357	1	15368501	15376659	+
Solo_Copia_358	1	15394172	15402252	+
Solo_Copia_359	1	15408564	15411186	+
Solo_Copia_360	1	15425144	15433894	+
Solo_Copia_361	1	15432478	15436874	+
Solo_Copia_362	1	15436875	15442232	+
Solo_Copia_363	1	15442223	15443385	+
Solo_Copia_364	1	15443386	15445933	+
Solo_Copia_365	1	15445946	15453769	+
Solo_Copia_366	1	15450017	15463513	+
Solo_Copia_367	1	15463514	15463884	+
Solo_Copia_368	1	15485000	15486338	+
Solo_Copia_369	1	15500897	15518461	+
Solo_Copia_370	1	15530965	15533675	+
Solo_Copia_371	1	15579575	15584649	+
Solo_Copia_372	1	15585048	15585189	+
Solo_Copia_373	1	15590198	15590567	+
Solo_Copia_374	1	15590558	15591267	+
Solo_Copia_375	1	15591274	15592226	+
Solo_Copia_376	1	15688707	15696792	+
Solo_Copia_377	1	15739448	15743004	+
Solo_Copia_378	1	15743005	15747436	+
Solo_Copia_379	1	15762290	15764988	+
Solo_Copia_380	1	15767353	15773303	+
Solo_Copia_381	1	15810974	15811094	+
Solo_Copia_382	1	15835550	15839018	+
Solo_Copia_383	1	15850445	15851753	+
Solo_Copia_384	1	15851773	15852327	+
Solo_Copia_385	1	15876519	15877904	+
Solo_Copia_386	1	15973720	15975096	+
Solo_Copia_387	1	15978747	15979959	+
Solo_Copia_388	1	15993811	15994463	+
Solo_Copia_389	1	16007710	16012313	+
Solo_Copia_390	1	16012303	16014694	+
Solo_Copia_391	1	16050389	16058422	+
Solo_Copia_392	1	16075702	16076163	+
Solo_Copia_393	1	16079335	16081139	+
Solo_Copia_394	1	16081140	16089288	+
Solo_Copia_395	1	16096822	16099917	+
Solo_Copia_396	1	16131084	16132461	+
Solo_Copia_397	1	16138756	16146842	+
Solo_Copia_398	1	16156033	16161406	+
Solo_Copia_399	1	16161402	16162859	+
Solo_Copia_400	1	16173490	16174253	+
Solo_Copia_401	1	16220062	16221526	+
Solo_Copia_402	1	16220521	16221984	+
Solo_Copia_403	1	16227312	16228022	+
Solo_Copia_404	1	16288663	16289408	+
Solo_Copia_405	1	16289401	16298303	+
Solo_Copia_406	1	16298304	16298607	+
Solo_Copia_407	1	16315282	16315755	+
Solo_Copia_408	1	16317309	16318478	+
Solo_Copia_409	1	16330487	16330670	+
Solo_Copia_410	1	16360265	16368421	+
Solo_Copia_411	1	16382494	16383885	+
Solo_Copia_412	1	16436562	16441020	+
Solo_Copia_413	1	16450038	16459461	+
Solo_Copia_414	1	16464472	16468000	+
Solo_Copia_415	1	16467001	16472656	+
Solo_Copia_416	1	16479643	16487702	+
Solo_Copia_417	1	16486329	16496202	+
Solo_Copia_418	1	16496303	16502040	+
Solo_Copia_419	1	16502041	16502443	+
Solo_Copia_420	1	16515832	16522775	+
Solo_Copia_421	1	16522773	16523376	+
Solo_Copia_422	1	16523377	16527322	+
Solo_Copia_423	1	16525883	16529731	+
Solo_Copia_424	1	16532355	16533215	+
Solo_Copia_425	1	16564422	16565800	+
Solo_Copia_426	1	16643876	16645247	+
Solo_Copia_427	1	16673820	16676134	+
Solo_Copia_428	1	16689222	16697453	+
Solo_Copia_429	1	16701411	16707640	+
Solo_Copia_430	1	16711805	16713170	+
Solo_Copia_431	1	16754507	16762626	+
Solo_Copia_432	1	16772675	16779799	+
Solo_Copia_433	1	16805967	16810015	+
Solo_Copia_434	1	16810071	16811434	+
Solo_Copia_435	1	16829848	16831200	+
Solo_Copia_436	1	16856307	16857558	+
Solo_Copia_437	1	16859359	16865261	+
Solo_Copia_438	1	16865362	16866223	+
Solo_Copia_439	1	16915651	16926886	+
Solo_Copia_440	1	16947816	16949221	+
Solo_Copia_441	1	17155279	17163272	+
Solo_Copia_442	1	17182732	17188620	+
Solo_Copia_443	1	17197914	17200005	+
Solo_Copia_444	1	17283335	17287646	+
Solo_Copia_445	1	17290981	17293611	+
Solo_Copia_446	1	17319926	17326754	+
Solo_Copia_447	1	17334805	17342920	+
Solo_Copia_448	1	17385544	17385658	+
Solo_Copia_449	1	17385730	17391529	+
Solo_Copia_450	1	17391530	17392586	+
Solo_Copia_451	1	17392585	17393265	+
Solo_Copia_452	1	17441990	17443354	+
Solo_Copia_453	1	17466331	17467689	+
Solo_Copia_454	1	17479442	17487553	+
Solo_Copia_455	1	17495201	17496616	+
Solo_Copia_456	1	17535734	17536249	+
Solo_Copia_457	1	17536420	17545010	+
Solo_Copia_458	1	17586554	17587051	+
Solo_Copia_459	1	17596571	17597248	+
Solo_Copia_460	1	17609933	17616247	+
Solo_Copia_461	1	17616247	17621788	+
Solo_Copia_462	1	17660316	17661725	+
Solo_Copia_463	1	17715521	17726826	+
Solo_Copia_464	1	17759133	17760132	+
Solo_Copia_465	1	17791135	17795195	+
Solo_Copia_466	1	17796191	17798784	+
Solo_Copia_467	1	17812940	17821602	+
Solo_Copia_468	1	17827487	17828832	+
Solo_Copia_469	1	17836002	17837669	+
Solo_Copia_470	1	17848630	17849866	+
Solo_Copia_471	1	17848977	17853277	+
Solo_Copia_472	1	17853262	17854387	+
Solo_Copia_473	1	17854385	17855792	+
Solo_Copia_474	1	17875162	17875636	+
Solo_Copia_475	1	17878676	17891391	+
Solo_Copia_476	1	17890029	17899737	+
Solo_Copia_477	1	17934682	17935090	+
Solo_Copia_478	1	17935090	17938156	+
Solo_Copia_479	1	17940077	17947808	+
Solo_Copia_480	1	17962287	17965000	+
Solo_Copia_481	1	17964001	17970038	-
Solo_Copia_482	1	17975742	17983910	-
Solo_Copia_483	1	17994880	18001835	-
Solo_Copia_484	1	18011153	18012732	-
Solo_Copia_485	1	18062449	18063818	-
Solo_Copia_486	1	18071926	18072242	-
Solo_Copia_487	1	18080573	18081312	-
Solo_Copia_488	1	18081313	18091051	-
Solo_Copia_489	1	18089664	18101379	-
Solo_Copia_490	1	18101380	18104880	-
Solo_Copia_491	1	18108228	18109748	-
Solo_Copia_492	1	18112699	18117850	-
Solo_Copia_493	1	18148827	18150193	-
Solo_Copia_494	1	18160218	18168185	-
Solo_Copia_495	1	18184198	18191029	-
Solo_Copia_496	1	18197776	18205871	-
Solo_Copia_497	1	18213500	18217619	-
Solo_Copia_498	1	18221463	18223187	-
Solo_Copia_499	1	18224627	18227432	-
Solo_Copia_500	1	18230769	18232304	-
Solo_Copia_501	1	18232305	18236948	-
Solo_Copia_502	1	18245740	18246055	-
Solo_Copia_503	1	18273708	18277535	-
Solo_Copia_504	1	18276451	18277814	-
Solo_Copia_505	1	18316861	18322166	-
Solo_Copia_506	1	18322167	18327513	-
Solo_Copia_507	1	18372533	18377560	-
Solo_Copia_508	1	18416879	18422907	-
Solo_Copia_509	1	18462939	18464000	-
Solo_Copia_510	1	18471748	18471995	-
Solo_Copia_511	1	18484691	18492399	-
Solo_Copia_512	1	18493693	18494757	-
Solo_Copia_513	1	18502420	18505042	-
Solo_Copia_514	1	18518213	18520333	-
Solo_Copia_515	1	18522848	18527668	-
Solo_Copia_516	1	18534494	18538383	-
Solo_Copia_517	1	18546115	18552041	-
Solo_Copia_518	1	18552048	18552506	-
Solo_Copia_519	1	18561637	18566353	-
Solo_Copia_520	1	18581667	18585134	-
Solo_Copia_521	1	18583730	18590778	-
Solo_Copia_522	1	18631757	18632376	-
Solo_Copia_523	1	18632309	18632762	-
Solo_Copia_524	1	18638790	18640168	-
Solo_Copia_525	1	18687685	18693378	-
Solo_Copia_526	1	18693379	18701515	-
Solo_Copia_527	1	18701516	18703994	-
Solo_Copia_528	1	18725168	18751196	-
Solo_Copia_529	1	18760821	18768886	-
Solo_Copia_530	1	18812020	18812721	-
Solo_Copia_531	1	18812749	18815479	-
Solo_Copia_532	1	18845959	18849033	-
Solo_Copia_533	1	18879778	18881247	-
Solo_Copia_534	1	18897007	18898372	-
Solo_Copia_535	1	18908985	18910384	-
Solo_Copia_536	1	18910286	18910396	-
Solo_Copia_537	1	18910452	18912398	-
Solo_Copia_538	1	18912393	18912567	-
Solo_Copia_539	1	18912585	18914068	-
Solo_Copia_540	1	18913674	18914113	-
Solo_Copia_541	1	18948308	18956167	-
Solo_Copia_542	1	18954557	18957192	-
Solo_Copia_543	1	18975188	18975519	-
Solo_Copia_544	1	18975507	18975719	-
Solo_Copia_545	1	18982308	18983715	-
Solo_Copia_546	1	19013811	19014456	-
Solo_Copia_547	1	19017256	19021938	-
Solo_Copia_548	1	19021939	19023300	-
Solo_Copia_549	1	19023297	19027555	-
Solo_Copia_550	1	19029582	19029697	-
Solo_Copia_551	1	19029693	19030778	-
Solo_Copia_552	1	19030779	19031112	-
Solo_Copia_553	1	19077942	19084210	-
Solo_Copia_554	1	19084200	19085895	-
Solo_Copia_555	1	19157408	19165564	-
Solo_Copia_556	1	19203763	19211266	-
Solo_Copia_557	1	19221823	19222489	-
Solo_Copia_558	1	19252772	19252951	-
Solo_Copia_559	1	19253358	19254499	-
Solo_Copia_560	1	19253701	19257308	-
Solo_Copia_561	1	19264857	19265025	-
Solo_Copia_562	1	19273477	19274241	-
Solo_Copia_563	1	19273632	19278219	-
Solo_Copia_564	1	19279028	19280077	-
Solo_Copia_565	1	19286923	19297427	-
Solo_Copia_566	1	19313676	19313823	-
Solo_Copia_567	1	19324257	19327296	-
Solo_Copia_568	1	19337535	19337636	-
Solo_Copia_569	1	19342862	19349415	-
Solo_Copia_570	1	19357269	19357906	-
Solo_Copia_571	1	19364166	19365256	-
Solo_Copia_572	1	19364572	19365790	-
Solo_Copia_573	1	19370956	19371845	-
Solo_Copia_574	1	19374205	19380808	-
Solo_Copia_575	1	19388821	19389983	-
Solo_Copia_576	1	19407316	19411585	-
Solo_Copia_577	1	19411586	19423513	-
Solo_Copia_578	1	19487534	19495671	-
Solo_Copia_579	1	19563379	19571505	-
Solo_Copia_580	1	19571506	19573666	-
Solo_Copia_581	1	19571667	19578474	-
Solo_Copia_582	1	19633940	19642075	-
Solo_Copia_583	1	19648785	19656954	-
Solo_Copia_584	1	19662470	19669481	-
Solo_Copia_585	1	19701370	19704731	-
Solo_Copia_586	1	19705354	19705915	-
Solo_Copia_587	1	19739031	19743595	-
Solo_Copia_588	1	19823253	19824647	-
Solo_Copia_589	1	19839881	19840601	-
Solo_Copia_590	1	19841225	19841537	-
Solo_Copia_591	1	19876454	19877799	-
Solo_Copia_592	1	19904409	19912547	-
Solo_Copia_593	1	19916459	19924551	-
Solo_Copia_594	1	19936645	19938026	-
Solo_Copia_595	1	19974467	19975860	+
Solo_Copia_596	1	19978333	19986496	+
Solo_Copia_597	1	19986792	19995015	+
Solo_Copia_598	1	20055172	20066095	+
Solo_Copia_599	1	20134216	20135297	+
Solo_Copia_600	1	20148041	20148820	+
Solo_Copia_601	1	20161489	20162099	+
Solo_Copia_602	1	20182813	20190854	+
Solo_Copia_603	1	20199909	20202897	+
Solo_Copia_604	1	20200257	20203137	+
Solo_Copia_605	1	20212664	20213510	+
Solo_Copia_606	1	20218362	20224440	+
Solo_Copia_607	1	20224440	20224570	+
Solo_Copia_608	1	20225449	20227279	+
Solo_Copia_609	1	20236916	20237090	+
Solo_Copia_610	1	20236928	20237111	+
Solo_Copia_611	1	20334200	20342371	+
Solo_Copia_612	1	20355083	20362963	+
Solo_Copia_613	1	20385753	20390861	+
Solo_Copia_614	1	20399706	20407831	+
Solo_Copia_615	1	20430254	20431857	+
Solo_Copia_616	1	20454827	20456697	+
Solo_Copia_617	1	20471310	20478982	+
Solo_Copia_618	1	20482284	20483926	+
Solo_Copia_619	1	20489079	20491752	+
Solo_Copia_620	1	20491748	20493929	+
Solo_Copia_621	1	20519826	20526169	+
Solo_Copia_622	1	20548026	20554686	+
Solo_Copia_623	1	20554685	20554922	+
Solo_Copia_624	1	20561321	20561496	+
Solo_Copia_625	1	20578160	20580471	+
Solo_Copia_626	1	20607114	20608831	+
Solo_Copia_627	1	20613005	20613240	+
Solo_Copia_628	1	20613266	20617714	+
Solo_Copia_629	1	20617004	20618245	+
Solo_Copia_630	1	20632432	20640591	+
Solo_Copia_631	1	20640592	20649017	+
Solo_Copia_632	1	20658973	20660843	+
Solo_Copia_633	1	20660841	20661169	+
Solo_Copia_634	1	20663354	20671434	+
Solo_Copia_635	1	20682375	20686485	+
Solo_Copia_636	1	20704355	20705727	+
Solo_Copia_637	1	20743403	20753281	+
Solo_Copia_638	1	20753282	20753694	+
Solo_Copia_639	1	20767285	20767522	+
Solo_Copia_640	1	20768188	20776297	+
Solo_Copia_641	1	20776635	20778011	+
Solo_Copia_642	1	20781714	20782021	+
Solo_Copia_643	1	20782011	20788835	+
Solo_Copia_644	1	20789843	20791506	+
Solo_Copia_645	1	20793181	20793673	+
Solo_Copia_646	1	20793667	20794129	+
Solo_Copia_647	1	20795622	20795733	+
Solo_Copia_648	1	20855917	20858225	+
Solo_Copia_649	1	20865110	20869127	+
Solo_Copia_650	1	20869126	20869346	+
Solo_Copia_651	1	20897096	20905103	+
Solo_Copia_652	1	20908817	20916929	+
Solo_Copia_653	1	20918890	20918997	+
Solo_Copia_654	1	20954171	20956262	+
Solo_Copia_655	1	20956387	20959000	+
Solo_Copia_656	1	20958001	20964667	+
Solo_Copia_657	1	20964738	20964864	+
Solo_Copia_658	1	20964752	20966059	+
Solo_Copia_659	1	20972682	20980819	+
Solo_Copia_660	1	20982422	20991526	+
Solo_Copia_661	1	20992869	20998370	+
Solo_Copia_662	1	21006193	21013605	+
Solo_Copia_663	1	21013648	21015482	+
Solo_Copia_664	1	21015483	21018983	+
Solo_Copia_665	1	21018982	21020370	+
Solo_Copia_666	1	21021422	21029588	+
Solo_Copia_667	1	21038060	21042348	+
Solo_Copia_668	1	21042349	21043427	+
Solo_Copia_669	1	21098210	21099601	+
Solo_Copia_670	1	21109211	21110620	+
Solo_Copia_671	1	21110621	21111354	+
Solo_Copia_672	1	21127853	21128016	+
Solo_Copia_673	1	21144688	21145934	+
Solo_Copia_674	1	21159296	21160165	+
Solo_Copia_675	1	21180281	21181687	+
Solo_Copia_676	1	21198130	21199479	+
Solo_Copia_677	1	21200726	21202113	+
Solo_Copia_678	1	21214196	21222315	+
Solo_Copia_679	1	21323543	21323844	+
Solo_Copia_680	1	21323946	21324101	+
Solo_Copia_681	1	21376089	21376639	+
Solo_Copia_682	1	21384578	21385958	+
Solo_Copia_683	1	21441636	21443034	+
Solo_Copia_684	1	21485905	21491423	+
Solo_Copia_685	1	21568200	21572930	+
Solo_Copia_686	1	21578445	21578672	+
Solo_Copia_687	1	21593055	21598097	+
Solo_Copia_688	1	21598118	21598589	+
Solo_Copia_689	1	21615898	21617304	+
Solo_Copia_690	1	21631473	21639612	+
Solo_Copia_691	1	21691691	21699808	+
Solo_Copia_692	1	21759841	21760920	+
Solo_Copia_693	1	21780850	21786695	+
Solo_Copia_694	1	21801884	21801991	+
Solo_Copia_695	1	21844058	21844992	+
Solo_Copia_696	1	21845031	21850022	+
Solo_Copia_697	1	21882679	21883744	+
Solo_Copia_698	1	21909550	21910536	+
Solo_Copia_699	1	21916823	21920336	+
Solo_Copia_700	1	21946225	21947361	+
Solo_Copia_701	1	21947539	21947986	+
Solo_Copia_702	1	21948874	21956993	+
Solo_Copia_703	1	21956001	21956995	-
Solo_Copia_704	1	21981247	21989121	-
Solo_Copia_705	1	22067235	22068927	-
Solo_Copia_706	1	22069570	22069681	-
Solo_Copia_707	1	22124855	22128258	-
Solo_Copia_708	1	22129976	22130117	-
Solo_Copia_709	1	22165758	22166205	-
Solo_Copia_710	1	22208418	22210705	-
Solo_Copia_711	1	22210807	22211441	-
Solo_Copia_712	1	22396318	22396663	-
Solo_Copia_713	1	22429673	22437795	-
Solo_Copia_714	1	22534818	22535298	-
Solo_Copia_715	1	22540884	22541422	-
Solo_Copia_716	1	22551099	22551208	-
Solo_Copia_717	1	22551276	22551794	-
Solo_Copia_718	1	22551806	22551922	-
Solo_Copia_719	1	22551963	22552379	-
Solo_Copia_720	1	22552417	22552652	-
Solo_Copia_721	1	22561856	22562589	-
Solo_Copia_722	1	22833200	22833353	-
Solo_Copia_723	1	22833226	22833375	-
Solo_Copia_724	1	22833408	22833543	-
Solo_Copia_725	1	22833684	22834513	-
Solo_Copia_726	1	22846452	22847823	-
Solo_Copia_727	1	22875957	22880063	-
Solo_Copia_728	1	22911633	22912154	-
Solo_Copia_729	1	22911637	22912046	-
Solo_Copia_730	1	22930147	22930490	-
Solo_Copia_731	1	22956246	22956556	-
Solo_Copia_732	1	22957317	22957549	-
Solo_Copia_733	1	22957343	22957497	-
Solo_Copia_734	1	22967055	22969855	-
Solo_Copia_735	1	23011889	23019998	-
Solo_Copia_736	1	23110451	23110623	-
Solo_Copia_737	1	23110635	23114027	-
Solo_Copia_738	1	23171347	23171601	-
Solo_Copia_739	1	23250407	23251841	-
Solo_Copia_740	1	23267079	23275133	-
Solo_Copia_741	1	23495999	23497681	-
Solo_Copia_742	1	23556578	23557913	-
Solo_Copia_743	1	23592988	23601126	-
Solo_Copia_744	1	23657170	23657516	-
Solo_Copia_745	1	23657517	23662180	-
Solo_Copia_746	1	23662991	23663338	-
Solo_Copia_747	1	23884273	23889204	-
Solo_Copia_748	1	23944610	23944764	-
Solo_Copia_749	1	23944971	23945295	-
Solo_Copia_750	1	24053939	24054106	+
Solo_Copia_751	1	24054208	24058765	+
Solo_Copia_752	1	24073086	24075763	+
Solo_Copia_753	1	24183013	24187305	+
Solo_Copia_754	1	24198480	24199263	+
Solo_Copia_755	1	24223899	24225931	+
Solo_Copia_756	1	24244707	24244988	+
Solo_Copia_757	1	24246496	24247987	+
Solo_Copia_758	1	24325519	24326061	+
Solo_Copia_759	1	24329608	24330398	+
Solo_Copia_760	1	24330541	24331626	+
Solo_Copia_761	1	24331629	24331733	+
Solo_Copia_762	1	24331816	24332533	+
Solo_Copia_763	1	24337516	24338633	+
Solo_Copia_764	1	24504171	24512287	+
Solo_Copia_765	1	24735859	24736221	+
Solo_Copia_766	1	24892580	24899712	+
Solo_Copia_767	1	24964372	24965763	+
Solo_Copia_768	1	24995185	24995595	+
Solo_Copia_769	1	24995589	24998338	+
Solo_Copia_770	1	24998338	25001491	+
Solo_Copia_771	1	25001492	25001959	+
Solo_Copia_772	1	25052618	25052797	+
Solo_Copia_773	1	25084683	25088126	+
Solo_Copia_774	1	25121419	25129525	+
Solo_Copia_775	1	25188836	25189050	+
Solo_Copia_776	1	25191972	25197744	+
Solo_Copia_777	1	25191974	25198673	+
Solo_Copia_778	1	25343995	25345389	+
Solo_Copia_779	1	25543026	25543380	+
Solo_Copia_780	1	25548110	25550801	+
Solo_Copia_781	1	25551865	25552136	+
Solo_Copia_782	1	25552000	25552180	+
Solo_Copia_783	1	25571717	25574810	+
Solo_Copia_784	1	25574812	25575574	+
Solo_Copia_785	1	25603713	25604538	+
Solo_Copia_786	1	25621286	25623919	+
Solo_Copia_787	1	25831198	25832591	+
Solo_Copia_788	1	25881514	25882908	+
Solo_Copia_789	1	25886065	25892794	+
Solo_Copia_790	1	25975044	25977992	-
Solo_Copia_791	1	25977983	25978229	-
Solo_Copia_792	1	26197279	26202773	-
Solo_Copia_793	1	26268480	26275178	-
Solo_Copia_794	1	26291897	26292200	-
Solo_Copia_795	1	26292182	26292878	-
Solo_Copia_796	1	26292872	26293791	-
Solo_Copia_797	1	26292917	26295531	-
Solo_Copia_798	1	26294437	26296737	-
Solo_Copia_799	1	26330072	26330231	-
Solo_Copia_800	1	26400200	26400515	-
Solo_Copia_801	1	26404856	26412943	-
Solo_Copia_802	1	26421787	26423139	-
Solo_Copia_803	1	26618493	26619796	-
Solo_Copia_804	1	26620181	26620618	-
Solo_Copia_805	1	26630191	26631917	-
Solo_Copia_806	1	26630395	26631919	-
Solo_Copia_807	1	26632173	26633743	-
Solo_Copia_808	1	26632357	26634419	-
Solo_Copia_809	1	26685773	26686321	-
Solo_Copia_810	1	26686309	26688617	-
Solo_Copia_811	1	26740598	26741116	-
Solo_Copia_812	1	26741645	26741858	-
Solo_Copia_813	1	26741876	26741997	-
Solo_Copia_814	1	26753896	26754932	-
Solo_Copia_815	1	26755041	26755554	-
Solo_Copia_816	1	26758882	26760205	-
Solo_Copia_817	1	26786025	26786456	-
Solo_Copia_818	1	26797448	26798822	-
Solo_Copia_819	1	26799675	26799943	-
Solo_Copia_820	1	26800145	26800285	-
Solo_Copia_821	1	26800503	26800844	-
Solo_Copia_822	1	26801228	26801941	-
Solo_Copia_823	1	26832949	26839092	-
Solo_Copia_824	1	27131462	27132040	-
Solo_Copia_825	1	27132041	27132616	-
Solo_Copia_826	1	27168791	27169901	-
Solo_Copia_827	1	27188120	27189378	-
Solo_Copia_828	1	27248696	27248910	-
Solo_Copia_829	1	27297794	27297898	-
Solo_Copia_830	1	27478468	27483290	-
Solo_Copia_831	1	27555366	27562683	-
Solo_Copia_832	1	27563287	27565267	-
Solo_Copia_833	1	27801148	27805975	-
Solo_Copia_834	1	27826651	27828366	-
Solo_Copia_835	1	27933594	27934884	-
Solo_Copia_836	1	28056527	28056835	-
Solo_Copia_837	1	28094245	28105801	-
Solo_Copia_838	1	28318077	28318246	-
Solo_Copia_839	1	28482837	28483171	-
Solo_Copia_840	1	28718885	28724120	-
Solo_Copia_841	1	28732698	28733285	-
Solo_Copia_842	1	28733695	28733912	-
Solo_Copia_843	1	28733924	28734045	-
Solo_Copia_844	1	28734141	28735733	-
Solo_Copia_845	1	28785085	28785426	-
Solo_Copia_846	1	28785471	28791859	-
Solo_Copia_847	1	28816580	28823682	-
Solo_Copia_848	1	28920827	28920939	-
Solo_Copia_849	1	28938238	28943000	-
Solo_Copia_850	1	28942001	28944138	+
Solo_Copia_851	1	28949743	28952334	+
Solo_Copia_852	1	28983596	28984200	+
Solo_Copia_853	1	29057680	29059969	+
Solo_Copia_854	1	29060036	29060374	+
Solo_Copia_855	1	29060375	29062335	+
Solo_Copia_856	1	29062343	29063168	+
Solo_Copia_857	1	29097790	29098199	+
Solo_Copia_858	1	29185956	29187344	+
Solo_Copia_859	1	29427857	29427987	+
Solo_Copia_860	1	29457987	29460429	+
Solo_Copia_861	1	29460976	29462132	+
Solo_Copia_862	1	29719489	29719632	+
Solo_Copia_863	1	29724630	29726024	+
Solo_Copia_864	1	29854810	29855166	+
Solo_Copia_865	1	29858164	29859299	+
Solo_Copia_866	1	29887590	29892825	+
Solo_Copia_867	1	29928896	29930289	+
Solo_Copia_868	1	29935668	29938452	+
Solo_Copia_869	1	30057913	30058063	-
Solo_Copia_870	1	30217624	30217765	-
Solo_Copia_871	1	30220267	30221208	-
Solo_Copia_872	1	30478017	30482409	-
Solo_Copia_873	1	30862861	30863036	-
Solo_Copia_874	1	30878143	30883664	-
Solo_Copia_875	1	30881665	30889605	-
Solo_Copia_876	1	30993344	31001409	-
Solo_Copia_877	1	31059677	31065733	-
Solo_Copia_878	1	31246834	31248875	-
Solo_Copia_879	1	31262063	31267677	-
Solo_Copia_880	1	31270032	31271866	-
Solo_Copia_881	1	31277545	31277717	-
Solo_Copia_882	1	31280597	31281381	-
Solo_Copia_883	1	31392465	31392749	-
Solo_Copia_884	1	31862808	31863246	-
Solo_Copia_885	1	31863243	31866102	-
Solo_Copia_886	1	31896994	31897147	-
Solo_Copia_887	1	31897209	31897343	-
Solo_Copia_888	1	31990531	31992782	+
Solo_Copia_889	1	32031538	32032910	+
Solo_Copia_890	1	32352754	32353010	+
Solo_Copia_891	1	32546156	32551523	+
Solo_Copia_892	1	32562573	32562901	+
Solo_Copia_893	1	32650978	32658332	+
Solo_Copia_894	1	32656333	32660239	+
Solo_Copia_895	1	32688852	32690725	+
Solo_Copia_896	1	33324046	33328465	+
Solo_Copia_897	1	33430807	33431393	+
Solo_Copia_898	1	33539034	33544569	+
Solo_Copia_899	1	33547824	33555967	+
Solo_Copia_900	1	33972422	33972574	-
Solo_Copia_901	1	33972555	33973389	-
Solo_Copia_902	1	34091405	34091889	-
Solo_Copia_903	1	34111139	34111942	-
Solo_Copia_904	1	34178216	34178343	-
Solo_Copia_905	1	34245079	34248473	-
Solo_Copia_906	1	34251300	34252358	-
Solo_Copia_907	1	34266231	34267507	-
Solo_Copia_908	1	34317411	34317752	-
Solo_Copia_909	1	34318454	34318646	-
Solo_Copia_910	1	34318881	34319778	-
Solo_Copia_911	1	34391981	34392094	-
Solo_Copia_912	1	34488451	34488564	-
Solo_Copia_913	1	34488613	34492976	-
Solo_Copia_914	1	34592494	34592915	-
Solo_Copia_915	1	34672444	34673333	-
Solo_Copia_916	1	34673352	34675531	-
Solo_Copia_917	1	34697763	34701055	-
Solo_Copia_918	1	34722417	34722630	-
Solo_Copia_919	1	35260165	35262898	-
Solo_Copia_920	1	35507327	35508717	-
Solo_Copia_921	1	35600143	35602576	-
Solo_Copia_922	1	35600905	35602599	-
Solo_Copia_923	1	35603881	35603983	-
Solo_Copia_924	1	35604550	35604799	-
Solo_Copia_925	1	35604582	35606879	-
Solo_Copia_926	1	36228643	36229911	-
Solo_Copia_927	1	36229926	36230443	-
Solo_Copia_928	1	36470865	36479032	-
Solo_Copia_929	1	36590006	36591696	-
Solo_Copia_930	1	36918487	36924002	-
Solo_Copia_931	1	37012198	37017876	+
Solo_Copia_932	1	37201462	37201723	+
Solo_Copia_933	1	37322686	37322796	+
Solo_Copia_934	1	37440161	37440311	+
Solo_Copia_935	1	37444980	37448764	+
Solo_Copia_936	1	37450599	37450740	+
Solo_Copia_937	1	37649328	37653554	+
Solo_Copia_938	1	37654048	37654189	+
Solo_Copia_939	1	37697412	37697523	+
Solo_Copia_940	1	37861565	37861700	+
Solo_Copia_941	1	37921079	37923472	+
Solo_Copia_942	1	37923820	37924729	+
Solo_Copia_943	1	37924002	37924729	+
Solo_Copia_944	1	37925414	37925555	+
Solo_Copia_945	1	38121215	38121553	+
Solo_Copia_946	1	38192158	38195411	+
Solo_Copia_947	1	38195412	38198510	+
Solo_Copia_948	1	38198613	38201227	+
Solo_Copia_949	1	38461412	38462854	+
Solo_Copia_950	1	38486854	38493922	+
Solo_Copia_951	1	38536641	38541100	+
Solo_Copia_952	1	38620475	38623438	+
Solo_Copia_953	1	38624596	38627568	+
Solo_Copia_954	1	38676913	38677619	+
Solo_Copia_955	1	38719830	38721211	+
Solo_Copia_956	1	38927152	38927815	-
Solo_Copia_957	1	38932396	38938200	-
Solo_Copia_958	1	38992572	38997815	-
Solo_Copia_959	1	39142994	39143113	-
Solo_Copia_960	1	39211376	39212733	-
Solo_Copia_961	1	39211916	39212914	-
Solo_Copia_962	1	39698299	39699761	-
Solo_Copia_963	1	39700039	39701215	-
Solo_Copia_964	1	39906408	39907533	-
Solo_Copia_965	1	39920599	39923380	+
Solo_Copia_966	1	39925798	39931160	+
Solo_Copia_967	1	40086165	40087831	+
Solo_Copia_968	1	40088233	40088460	+
Solo_Copia_969	1	40088805	40090684	+
Solo_Copia_970	1	40090257	40090853	+
Solo_Copia_971	1	40339177	40341515	+
Solo_Copia_972	1	40344405	40346477	+
Solo_Copia_973	1	40658400	40663674	+
Solo_Copia_974	1	40817569	40817798	+
Solo_Copia_975	1	41116125	41117640	-
Solo_Copia_976	1	41118025	41120839	-
Solo_Copia_977	1	41142890	41143145	-
Solo_Copia_978	1	41466804	41471234	-
Solo_Copia_979	1	41732939	41733337	-
Solo_Copia_980	1	41903274	41904399	-
Solo_Copia_981	1	42120566	42123261	+
Solo_Copia_982	2	22970	24028	-
Solo_Copia_983	2	204231	211638	-
Solo_Copia_984	2	307303	307743	-
Solo_Copia_985	2	414243	419066	-
Solo_Copia_986	2	459166	462591	-
Solo_Copia_987	2	481483	488480	-
Solo_Copia_988	2	2509701	2511328	-
Solo_Copia_989	2	2578527	2580014	-
Solo_Copia_990	2	2580012	2580222	-
Solo_Copia_991	2	2581753	2582262	-
Solo_Copia_992	2	2583452	2583617	-
Solo_Copia_993	2	2583785	2588564	-
Solo_Copia_994	2	2833403	2834849	-
Solo_Copia_995	2	2835440	2836686	-
Solo_Copia_996	2	2835479	2837042	-
Solo_Copia_997	2	2995087	2996501	-
Solo_Copia_998	2	2996513	2996642	-
Solo_Copia_999	2	3012817	3024137	-
Solo_Copia_1000	2	3041215	3043577	-
Solo_Copia_1001	2	3210378	3214864	-
Solo_Copia_1002	2	3232110	3232211	-
Solo_Copia_1003	2	3232124	3232425	-
Solo_Copia_1004	2	3278083	3278767	-
Solo_Copia_1005	2	3294628	3306146	-
Solo_Copia_1006	2	3312104	3313171	-
Solo_Copia_1007	2	3360072	3360971	-
Solo_Copia_1008	2	3402173	3402421	-
Solo_Copia_1009	2	3442383	3442488	-
Solo_Copia_1010	2	3684985	3685535	-
Solo_Copia_1011	2	3685559	3687940	-
Solo_Copia_1012	2	3687942	3689514	-
Solo_Copia_1013	2	4269692	4269931	-
Solo_Copia_1014	2	4283722	4284359	-
Solo_Copia_1015	2	4284110	4284656	-
Solo_Copia_1016	2	4316139	4316570	-
Solo_Copia_1017	2	4316631	4316859	-
Solo_Copia_1018	2	4387749	4393178	-
Solo_Copia_1019	2	4414393	4415993	-
Solo_Copia_1020	2	4467298	4467467	-
Solo_Copia_1021	2	4488328	4489385	-
Solo_Copia_1022	2	5597335	5600594	-
Solo_Copia_1023	2	5601031	5601289	-
Solo_Copia_1024	2	5613742	5613872	-
Solo_Copia_1025	2	5613879	5614551	-
Solo_Copia_1026	2	5629988	5630516	-
Solo_Copia_1027	2	5638306	5640949	-
Solo_Copia_1028	2	5819920	5820357	-
Solo_Copia_1029	2	5849668	5850803	-
Solo_Copia_1030	2	5864753	5869213	-
Solo_Copia_1031	2	5887045	5888682	-
Solo_Copia_1032	2	6060133	6069363	-
Solo_Copia_1033	2	6092186	6092491	-
Solo_Copia_1034	2	6101640	6102177	-
Solo_Copia_1035	2	6227363	6227550	-
Solo_Copia_1036	2	6308385	6308540	-
Solo_Copia_1037	2	6334025	6334217	-
Solo_Copia_1038	2	6390239	6391895	-
Solo_Copia_1039	2	6393033	6394487	-
Solo_Copia_1040	2	6394677	6394832	-
Solo_Copia_1041	2	6448305	6449221	-
Solo_Copia_1042	2	6567675	6567961	-
Solo_Copia_1043	2	6572031	6572228	-
Solo_Copia_1044	2	6606559	6606759	-
Solo_Copia_1045	2	6897243	6898144	-
Solo_Copia_1046	2	6897454	6901871	-
Solo_Copia_1047	2	6898465	6902012	-
Solo_Copia_1048	2	7045942	7046062	-
Solo_Copia_1049	2	7056684	7058281	-
Solo_Copia_1050	2	7059422	7062577	-
Solo_Copia_1051	2	7157429	7157649	-
Solo_Copia_1052	2	7238762	7238884	-
Solo_Copia_1053	2	7238781	7238886	-
Solo_Copia_1054	2	7246371	7253044	-
Solo_Copia_1055	2	7355685	7356170	-
Solo_Copia_1056	2	7364438	7364943	-
Solo_Copia_1057	2	7364944	7365457	-
Solo_Copia_1058	2	7406381	7415342	-
Solo_Copia_1059	2	7428812	7429471	-
Solo_Copia_1060	2	7456424	7456812	-
Solo_Copia_1061	2	7456796	7462629	-
Solo_Copia_1062	2	7481157	7481308	-
Solo_Copia_1063	2	7520693	7528768	-
Solo_Copia_1064	2	7557782	7567954	-
Solo_Copia_1065	2	7615175	7616849	-
Solo_Copia_1066	2	7615294	7618374	-
Solo_Copia_1067	2	7619380	7620709	-
Solo_Copia_1068	2	7620295	7620815	-
Solo_Copia_1069	2	7627794	7632602	-
Solo_Copia_1070	2	7681754	7681886	-
Solo_Copia_1071	2	7681889	7682123	-
Solo_Copia_1072	2	7681896	7682170	-
Solo_Copia_1073	2	7746028	7746478	-
Solo_Copia_1074	2	7746924	7748032	-
Solo_Copia_1075	2	7886247	7889043	-
Solo_Copia_1076	2	7959025	7960409	-
Solo_Copia_1077	2	8028660	8028835	-
Solo_Copia_1078	2	8079324	8082551	-
Solo_Copia_1079	2	8285991	8291983	-
Solo_Copia_1080	2	8292010	8292703	-
Solo_Copia_1081	2	8309032	8309261	-
Solo_Copia_1082	2	8309260	8309402	-
Solo_Copia_1083	2	8681941	8689704	-
Solo_Copia_1084	2	8759210	8759423	-
Solo_Copia_1085	2	8759849	8760015	-
Solo_Copia_1086	2	8831572	8839723	-
Solo_Copia_1087	2	8907350	8909175	-
Solo_Copia_1088	2	8930258	8935294	-
Solo_Copia_1089	2	8935415	8935752	-
Solo_Copia_1090	2	8983441	8983609	-
Solo_Copia_1091	2	8983610	8983813	-
Solo_Copia_1092	2	8984033	8985618	-
Solo_Copia_1093	2	8986067	8986400	-
Solo_Copia_1094	2	9020898	9023760	-
Solo_Copia_1095	2	9046388	9049050	-
Solo_Copia_1096	2	9056239	9063729	-
Solo_Copia_1097	2	9066026	9067792	-
Solo_Copia_1098	2	9132422	9132609	-
Solo_Copia_1099	2	9208942	9210343	-
Solo_Copia_1100	2	9221014	9225716	-
Solo_Copia_1101	2	9238982	9239780	-
Solo_Copia_1102	2	9291208	9293155	-
Solo_Copia_1103	2	9306189	9306314	-
Solo_Copia_1104	2	9311110	9312121	-
Solo_Copia_1105	2	9312140	9313557	-
Solo_Copia_1106	2	9314195	9314407	-
Solo_Copia_1107	2	9315089	9318650	-
Solo_Copia_1108	2	9320570	9326013	-
Solo_Copia_1109	2	9332362	9332503	-
Solo_Copia_1110	2	9333005	9338017	-
Solo_Copia_1111	2	9431170	9432720	-
Solo_Copia_1112	2	9455747	9456146	-
Solo_Copia_1113	2	9508244	9514946	-
Solo_Copia_1114	2	9608396	9608605	-
Solo_Copia_1115	2	9619245	9623021	-
Solo_Copia_1116	2	9636313	9636996	-
Solo_Copia_1117	2	9680637	9681063	-
Solo_Copia_1118	2	9758253	9767244	-
Solo_Copia_1119	2	9767270	9768366	-
Solo_Copia_1120	2	9768367	9768861	-
Solo_Copia_1121	2	9781604	9783165	-
Solo_Copia_1122	2	9783166	9784361	-
Solo_Copia_1123	2	9883116	9885292	-
Solo_Copia_1124	2	9914475	9915917	-
Solo_Copia_1125	2	9992786	10001803	-
Solo_Copia_1126	2	10139324	10140719	-
Solo_Copia_1127	2	10171489	10171821	-
Solo_Copia_1128	2	10194422	10194582	-
Solo_Copia_1129	2	10198018	10199103	-
Solo_Copia_1130	2	10221447	10226391	-
Solo_Copia_1131	2	10237488	10240785	-
Solo_Copia_1132	2	10241284	10241449	-
Solo_Copia_1133	2	10245373	10247023	-
Solo_Copia_1134	2	10247023	10247202	-
Solo_Copia_1135	2	10256326	10256429	-
Solo_Copia_1136	2	10256433	10259993	-
Solo_Copia_1137	2	10266162	10271581	-
Solo_Copia_1138	2	10295161	10304072	-
Solo_Copia_1139	2	13481986	13489835	-
Solo_Copia_1140	2	13529434	13536075	-
Solo_Copia_1141	2	13547486	13549037	-
Solo_Copia_1142	2	13549046	13550678	-
Solo_Copia_1143	2	13550676	13551206	-
Solo_Copia_1144	2	13554132	13562294	-
Solo_Copia_1145	2	13585266	13585376	-
Solo_Copia_1146	2	13594588	13602168	-
Solo_Copia_1147	2	13605062	13611911	-
Solo_Copia_1148	2	13617444	13624151	-
Solo_Copia_1149	2	13628923	13637031	-
Solo_Copia_1150	2	13637032	13637488	-
Solo_Copia_1151	2	13645043	13645768	-
Solo_Copia_1152	2	13645765	13646554	-
Solo_Copia_1153	2	13655663	13657087	-
Solo_Copia_1154	2	13659813	13663921	-
Solo_Copia_1155	2	13761211	13761448	-
Solo_Copia_1156	2	13791226	13792784	-
Solo_Copia_1157	2	13820537	13827662	-
Solo_Copia_1158	2	13827663	13830031	-
Solo_Copia_1159	2	13839613	13839864	-
Solo_Copia_1160	2	13840954	13843377	-
Solo_Copia_1161	2	13843406	13843570	-
Solo_Copia_1162	2	13856523	13856687	-
Solo_Copia_1163	2	13856950	13858796	-
Solo_Copia_1164	2	13861058	13863958	-
Solo_Copia_1165	2	13883734	13886937	-
Solo_Copia_1166	2	13891840	13892574	-
Solo_Copia_1167	2	13892585	13892882	-
Solo_Copia_1168	2	13896089	13896579	-
Solo_Copia_1169	2	13900651	13901116	-
Solo_Copia_1170	2	13947561	13949542	-
Solo_Copia_1171	2	13950944	13951321	-
Solo_Copia_1172	2	13951010	13953595	-
Solo_Copia_1173	2	14041485	14047024	-
Solo_Copia_1174	2	14051945	14060073	-
Solo_Copia_1175	2	14074006	14074954	-
Solo_Copia_1176	2	14088794	14090033	-
Solo_Copia_1177	2	14090045	14090369	-
Solo_Copia_1178	2	14090968	14092803	-
Solo_Copia_1179	2	14092824	14093519	-
Solo_Copia_1180	2	14172989	14174133	-
Solo_Copia_1181	2	14288670	14296843	-
Solo_Copia_1182	2	17475533	17476963	-
Solo_Copia_1183	2	17475891	17481937	-
Solo_Copia_1184	2	17483306	17485084	-
Solo_Copia_1185	2	17488402	17489704	-
Solo_Copia_1186	2	17488635	17489746	-
Solo_Copia_1187	2	17495957	17496368	-
Solo_Copia_1188	2	17496387	17497254	-
Solo_Copia_1189	2	17507133	17507837	-
Solo_Copia_1190	2	17507838	17515942	-
Solo_Copia_1191	2	17515943	17516355	-
Solo_Copia_1192	2	17528499	17530621	-
Solo_Copia_1193	2	17531101	17532495	-
Solo_Copia_1194	2	17545397	17546238	-
Solo_Copia_1195	2	17611681	17623003	-
Solo_Copia_1196	2	17632667	17640820	-
Solo_Copia_1197	2	17641796	17643185	-
Solo_Copia_1198	2	17653266	17660049	-
Solo_Copia_1199	2	17660044	17660787	-
Solo_Copia_1200	2	17660787	17664541	-
Solo_Copia_1201	2	17678999	17685613	-
Solo_Copia_1202	2	17700718	17717762	-
Solo_Copia_1203	2	17717763	17719164	-
Solo_Copia_1204	2	17719165	17720012	-
Solo_Copia_1205	2	17720023	17720289	-
Solo_Copia_1206	2	17720290	17720652	-
Solo_Copia_1207	2	17726992	17727512	-
Solo_Copia_1208	2	17727512	17728916	-
Solo_Copia_1209	2	17728917	17729422	-
Solo_Copia_1210	2	17747913	17750615	-
Solo_Copia_1211	2	17787224	17789156	-
Solo_Copia_1212	2	17795829	17802844	-
Solo_Copia_1213	2	17803000	17804191	-
Solo_Copia_1214	2	17804684	17805938	-
Solo_Copia_1215	2	17816346	17824376	-
Solo_Copia_1216	2	17824377	17825112	-
Solo_Copia_1217	2	17842777	17842997	-
Solo_Copia_1218	2	17842993	17843144	-
Solo_Copia_1219	2	17843373	17844214	-
Solo_Copia_1220	2	17849493	17850864	-
Solo_Copia_1221	2	17910033	17918182	-
Solo_Copia_1222	2	17981743	17983101	-
Solo_Copia_1223	2	17991036	17992393	-
Solo_Copia_1224	2	18009159	18009585	-
Solo_Copia_1225	2	18038411	18056733	-
Solo_Copia_1226	2	18056734	18057344	-
Solo_Copia_1227	2	18070550	18075311	-
Solo_Copia_1228	2	18075312	18076703	-
Solo_Copia_1229	2	18080274	18081674	-
Solo_Copia_1230	2	18103170	18111034	-
Solo_Copia_1231	2	18145361	18153764	-
Solo_Copia_1232	2	18171713	18173090	-
Solo_Copia_1233	2	18218690	18218807	-
Solo_Copia_1234	2	18250829	18254098	-
Solo_Copia_1235	2	18254100	18254870	-
Solo_Copia_1236	2	18273592	18274982	-
Solo_Copia_1237	2	18294079	18297998	-
Solo_Copia_1238	2	18295999	18301864	-
Solo_Copia_1239	2	18306009	18313823	-
Solo_Copia_1240	2	18342152	18343316	-
Solo_Copia_1241	2	18346458	18348286	-
Solo_Copia_1242	2	18362200	18367173	-
Solo_Copia_1243	2	18370234	18370805	-
Solo_Copia_1244	2	18370782	18375410	-
Solo_Copia_1245	2	18377503	18377931	-
Solo_Copia_1246	2	18377927	18380269	-
Solo_Copia_1247	2	18380270	18381693	-
Solo_Copia_1248	2	18380432	18381905	-
Solo_Copia_1249	2	18430564	18432150	-
Solo_Copia_1250	2	18431913	18432210	-
Solo_Copia_1251	2	18445265	18453214	-
Solo_Copia_1252	2	18454062	18455241	-
Solo_Copia_1253	2	18455283	18463450	-
Solo_Copia_1254	2	18463001	18463453	-
Solo_Copia_1255	2	18463712	18463877	-
Solo_Copia_1256	2	18510410	18511734	-
Solo_Copia_1257	2	18521172	18522572	-
Solo_Copia_1258	2	18539835	18547955	-
Solo_Copia_1259	2	18547956	18548323	-
Solo_Copia_1260	2	18557602	18558994	-
Solo_Copia_1261	2	18629235	18636286	-
Solo_Copia_1262	2	18687834	18688530	-
Solo_Copia_1263	2	18688008	18689169	-
Solo_Copia_1264	2	18702938	18711029	-
Solo_Copia_1265	2	18730521	18736380	-
Solo_Copia_1266	2	18747631	18749041	-
Solo_Copia_1267	2	18755894	18764048	-
Solo_Copia_1268	2	18795164	18796043	-
Solo_Copia_1269	2	18797028	18797516	-
Solo_Copia_1270	2	18806340	18807739	-
Solo_Copia_1271	2	18830700	18837535	-
Solo_Copia_1272	2	18841306	18842718	-
Solo_Copia_1273	2	18897468	18905634	-
Solo_Copia_1274	2	18905832	18906373	-
Solo_Copia_1275	2	18917414	18917962	-
Solo_Copia_1276	2	18917976	18919201	-
Solo_Copia_1277	2	18919201	18920674	-
Solo_Copia_1278	2	18920675	18923399	-
Solo_Copia_1279	2	18923400	18924675	-
Solo_Copia_1280	2	18926655	18932422	-
Solo_Copia_1281	2	18931510	18932714	-
Solo_Copia_1282	2	18932714	18936015	-
Solo_Copia_1283	2	18936786	18938055	-
Solo_Copia_1284	2	18937116	18938556	-
Solo_Copia_1285	2	18983456	18991062	-
Solo_Copia_1286	2	18994733	19002875	-
Solo_Copia_1287	2	19012440	19012677	-
Solo_Copia_1288	2	19052612	19053121	-
Solo_Copia_1289	2	19080521	19087092	-
Solo_Copia_1290	2	19087093	19095239	-
Solo_Copia_1291	2	19133652	19135009	-
Solo_Copia_1292	2	19141678	19141938	-
Solo_Copia_1293	2	19157735	19158515	-
Solo_Copia_1294	2	19161083	19162653	-
Solo_Copia_1295	2	19245582	19246816	-
Solo_Copia_1296	2	19250230	19258984	-
Solo_Copia_1297	2	19258985	19259151	-
Solo_Copia_1298	2	19272061	19279503	-
Solo_Copia_1299	2	19291311	19291450	-
Solo_Copia_1300	2	19291339	19291698	-
Solo_Copia_1301	2	19291438	19291701	-
Solo_Copia_1302	2	19291811	19292303	-
Solo_Copia_1303	2	19292301	19294235	-
Solo_Copia_1304	2	19295256	19295570	-
Solo_Copia_1305	2	19305774	19306350	-
Solo_Copia_1306	2	19311368	19316361	-
Solo_Copia_1307	2	19316342	19316750	-
Solo_Copia_1308	2	19350537	19351928	-
Solo_Copia_1309	2	19372322	19386161	-
Solo_Copia_1310	2	19390628	19392023	-
Solo_Copia_1311	2	19414666	19421854	-
Solo_Copia_1312	2	19421855	19430475	-
Solo_Copia_1313	2	19440546	19448214	-
Solo_Copia_1314	2	19460361	19462000	-
Solo_Copia_1315	2	19461001	19468521	-
Solo_Copia_1316	2	19507569	19508952	-
Solo_Copia_1317	2	19531839	19538663	-
Solo_Copia_1318	2	19544493	19552637	-
Solo_Copia_1319	2	19669194	19670572	-
Solo_Copia_1320	2	19677173	19677623	-
Solo_Copia_1321	2	19685741	19687150	-
Solo_Copia_1322	2	19688197	19688341	-
Solo_Copia_1323	2	19688197	19688345	-
Solo_Copia_1324	2	19688342	19688565	-
Solo_Copia_1325	2	19712228	19720391	-
Solo_Copia_1326	2	19885887	19896504	-
Solo_Copia_1327	2	19929196	19929942	-
Solo_Copia_1328	2	19929946	19932285	-
Solo_Copia_1329	2	19933428	19933735	-
Solo_Copia_1330	2	19959217	19960764	-
Solo_Copia_1331	2	19959744	19961000	-
Solo_Copia_1332	2	19960001	19961056	-
Solo_Copia_1333	2	19961991	19962311	-
Solo_Copia_1334	2	19962307	19965382	-
Solo_Copia_1335	2	19970581	19970832	-
Solo_Copia_1336	2	19973838	19976422	-
Solo_Copia_1337	2	19978868	19980258	-
Solo_Copia_1338	2	19983616	19985080	-
Solo_Copia_1339	2	20014588	20015003	-
Solo_Copia_1340	2	20028573	20029970	-
Solo_Copia_1341	2	20036293	20036491	-
Solo_Copia_1342	2	20080861	20082237	-
Solo_Copia_1343	2	20195178	20196411	-
Solo_Copia_1344	2	20195500	20200506	-
Solo_Copia_1345	2	20200190	20200584	-
Solo_Copia_1346	2	20200587	20201978	-
Solo_Copia_1347	2	20217258	20225378	-
Solo_Copia_1348	2	20232646	20240811	-
Solo_Copia_1349	2	20244238	20253270	-
Solo_Copia_1350	2	20245185	20255097	-
Solo_Copia_1351	2	20255105	20255209	-
Solo_Copia_1352	2	20255210	20255657	-
Solo_Copia_1353	2	20255211	20255667	-
Solo_Copia_1354	2	20308243	20308727	-
Solo_Copia_1355	2	20329671	20331369	-
Solo_Copia_1356	2	20335414	20341490	-
Solo_Copia_1357	2	22461720	22469601	-
Solo_Copia_1358	2	22469602	22477750	-
Solo_Copia_1359	2	22492758	22500902	-
Solo_Copia_1360	2	22537730	22545876	-
Solo_Copia_1361	2	22624337	22631490	-
Solo_Copia_1362	2	22644861	22650790	-
Solo_Copia_1363	2	22653276	22653822	-
Solo_Copia_1364	2	22803778	22803918	-
Solo_Copia_1365	2	22852684	22860820	-
Solo_Copia_1366	2	22897656	22899028	-
Solo_Copia_1367	2	22960087	22962565	-
Solo_Copia_1368	2	23021984	23022464	-
Solo_Copia_1369	2	23025939	23032082	-
Solo_Copia_1370	2	23065609	23065740	-
Solo_Copia_1371	2	23069959	23075988	-
Solo_Copia_1372	2	23129023	23129628	-
Solo_Copia_1373	2	23132817	23133231	-
Solo_Copia_1374	2	23132865	23134085	-
Solo_Copia_1375	2	23206409	23209086	-
Solo_Copia_1376	2	23209084	23209558	-
Solo_Copia_1377	2	23209547	23209686	-
Solo_Copia_1378	2	23209559	23209667	-
Solo_Copia_1379	2	23244413	23252189	-
Solo_Copia_1380	2	23261758	23262535	-
Solo_Copia_1381	2	23262374	23262579	-
Solo_Copia_1382	2	23344173	23346669	-
Solo_Copia_1383	2	26450493	26450613	-
Solo_Copia_1384	2	26563246	26564686	-
Solo_Copia_1385	2	26563665	26564660	-
Solo_Copia_1386	2	26565248	26566484	-
Solo_Copia_1387	2	26566494	26566641	-
Solo_Copia_1388	2	26570407	26576881	-
Solo_Copia_1389	2	26587671	26587823	-
Solo_Copia_1390	2	26588741	26593432	-
Solo_Copia_1391	2	26644219	26652368	-
Solo_Copia_1392	2	26725120	26727455	-
Solo_Copia_1393	2	26886426	26886799	-
Solo_Copia_1394	2	26887131	26887958	-
Solo_Copia_1395	2	26887314	26888102	-
Solo_Copia_1396	2	26892221	26893609	-
Solo_Copia_1397	2	26904112	26904405	-
Solo_Copia_1398	2	26904391	26909686	-
Solo_Copia_1399	2	26909424	26909739	-
Solo_Copia_1400	2	26912359	26912669	-
Solo_Copia_1401	2	26938458	26938962	-
Solo_Copia_1402	2	26938793	26938999	-
Solo_Copia_1403	2	26985660	26990216	-
Solo_Copia_1404	2	27007819	27007988	-
Solo_Copia_1405	2	27058886	27065273	-
Solo_Copia_1406	2	27065362	27068358	-
Solo_Copia_1407	2	27090425	27098543	-
Solo_Copia_1408	2	27113410	27121473	-
Solo_Copia_1409	2	27184846	27185173	-
Solo_Copia_1410	2	27193299	27193703	-
Solo_Copia_1411	2	27194303	27194483	-
Solo_Copia_1412	2	27195128	27195588	-
Solo_Copia_1413	2	27195607	27196502	-
Solo_Copia_1414	2	27238001	27238190	-
Solo_Copia_1415	2	27294984	27302978	-
Solo_Copia_1416	2	27365658	27368086	-
Solo_Copia_1417	2	27402976	27403256	-
Solo_Copia_1418	2	27403287	27406282	-
Solo_Copia_1419	2	27417554	27418563	-
Solo_Copia_1420	2	30510064	30510199	-
Solo_Copia_1421	2	30600454	30605171	-
Solo_Copia_1422	2	30635595	30637493	-
Solo_Copia_1423	2	30868073	30872937	-
Solo_Copia_1424	2	30981815	30982751	-
Solo_Copia_1425	2	30982593	30982771	-
Solo_Copia_1426	2	31000710	31000839	-
Solo_Copia_1427	2	31101979	31102091	-
Solo_Copia_1428	2	31125143	31129271	-
Solo_Copia_1429	2	31246163	31247686	-
Solo_Copia_1430	2	31379627	31379779	-
Solo_Copia_1431	2	32455721	32456046	-
Solo_Copia_1432	2	32455760	32463835	-
Solo_Copia_1433	2	32464457	32465537	-
Solo_Copia_1434	2	32479230	32480587	-
Solo_Copia_1435	2	32509348	32513903	-
Solo_Copia_1436	2	32576409	32578286	-
Solo_Copia_1437	2	32786124	32797723	-
Solo_Copia_1438	2	32848766	32850366	-
Solo_Copia_1439	2	32982889	32985513	-
Solo_Copia_1440	2	32999177	32999444	-
Solo_Copia_1441	2	33161282	33161435	-
Solo_Copia_1442	2	33162037	33162244	-
Solo_Copia_1443	2	33162646	33164175	-
Solo_Copia_1444	2	33184527	33185914	-
Solo_Copia_1445	2	33212418	33212950	-
Solo_Copia_1446	2	33212969	33214061	-
Solo_Copia_1447	2	33275692	33276169	-
Solo_Copia_1448	2	33282389	33287845	-
Solo_Copia_1449	2	33292958	33297831	-
Solo_Copia_1450	2	33297990	33298162	-
Solo_Copia_1451	2	33300571	33301048	-
Solo_Copia_1452	2	33366720	33368086	-
Solo_Copia_1453	2	33558921	33565933	-
Solo_Copia_1454	2	33607204	33612551	-
Solo_Copia_1455	2	33636690	33643472	-
Solo_Copia_1456	2	33686423	33688248	-
Solo_Copia_1457	2	33702531	33703029	-
Solo_Copia_1458	2	33765451	33766795	-
Solo_Copia_1459	2	33766810	33767351	-
Solo_Copia_1460	2	33767348	33767448	-
Solo_Copia_1461	2	33840678	33841082	-
Solo_Copia_1462	2	33840853	33841163	-
Solo_Copia_1463	2	33841318	33842518	-
Solo_Copia_1464	2	33841619	33842923	-
Solo_Copia_1465	2	33852277	33853884	-
Solo_Copia_1466	2	33863274	33864850	-
Solo_Copia_1467	2	33865168	33865901	-
Solo_Copia_1468	2	33896049	33896805	-
Solo_Copia_1469	2	34027796	34034496	-
Solo_Copia_1470	2	34090387	34091770	-
Solo_Copia_1471	2	34148916	34149519	-
Solo_Copia_1472	2	34225145	34235071	-
Solo_Copia_1473	2	34276363	34276695	-
Solo_Copia_1474	2	34276693	34278104	-
Solo_Copia_1475	2	34281770	34286487	-
Solo_Copia_1476	2	34365179	34365785	-
Solo_Copia_1477	2	34366865	34367528	-
Solo_Copia_1478	2	34370840	34371185	-
Solo_Copia_1479	2	34371681	34372500	-
Solo_Copia_1480	2	36503629	36505423	-
Solo_Copia_1481	2	36587007	36587459	-
Solo_Copia_1482	2	36588060	36588696	-
Solo_Copia_1483	2	36591663	36592107	-
Solo_Copia_1484	2	36613603	36616352	-
Solo_Copia_1485	2	36659742	36660009	-
Solo_Copia_1486	2	36661141	36664499	-
Solo_Copia_1487	2	36667696	36667806	-
Solo_Copia_1488	2	36803029	36805273	-
Solo_Copia_1489	2	36806690	36809123	-
Solo_Copia_1490	2	36812192	36812563	-
Solo_Copia_1491	2	36812757	36813441	-
Solo_Copia_1492	2	36813588	36813721	-
Solo_Copia_1493	2	36813614	36814111	-
Solo_Copia_1494	2	36853429	36854396	-
Solo_Copia_1495	2	37014410	37015788	-
Solo_Copia_1496	2	37035773	37041052	-
Solo_Copia_1497	2	37047500	37048876	-
Solo_Copia_1498	2	37084441	37085972	-
Solo_Copia_1499	2	37085967	37088167	-
Solo_Copia_1500	2	37089721	37089923	-
Solo_Copia_1501	2	37238382	37243677	-
Solo_Copia_1502	2	37244423	37244553	-
Solo_Copia_1503	2	37244454	37246574	-
Solo_Copia_1504	2	37307006	37310861	-
Solo_Copia_1505	2	37333300	37340045	-
Solo_Copia_1506	2	37451197	37451613	-
Solo_Copia_1507	2	37452032	37454190	-
Solo_Copia_1508	2	37457209	37458345	-
Solo_Copia_1509	2	37463335	37463675	-
Solo_Copia_1510	2	37502353	37503799	-
Solo_Copia_1511	2	37550007	37558134	-
Solo_Copia_1512	2	37571253	37571443	-
Solo_Copia_1513	2	37644396	37645067	-
Solo_Copia_1514	2	37728185	37728329	-
Solo_Copia_1515	2	37749399	37751768	-
Solo_Copia_1516	2	37751918	37753490	-
Solo_Copia_1517	2	37773023	37773751	-
Solo_Copia_1518	2	37788222	37789115	-
Solo_Copia_1519	2	37988138	37988622	-
Solo_Copia_1520	2	37988219	37988921	-
Solo_Copia_1521	2	38048968	38049510	-
Solo_Copia_1522	2	38128063	38128224	-
Solo_Copia_1523	2	38128611	38129143	-
Solo_Copia_1524	2	38197303	38200410	-
Solo_Copia_1525	2	38203666	38205604	-
Solo_Copia_1526	2	39551241	39551690	-
Solo_Copia_1527	2	39610554	39611115	-
Solo_Copia_1528	2	39611442	39614078	-
Solo_Copia_1529	2	39617289	39618068	-
Solo_Copia_1530	2	39617381	39618102	-
Solo_Copia_1531	2	39665760	39667393	-
Solo_Copia_1532	2	40190649	40191425	-
Solo_Copia_1533	2	40210892	40212620	-
Solo_Copia_1534	2	40333181	40335070	-
Solo_Copia_1535	2	40405804	40406242	-
Solo_Copia_1536	2	40406963	40407297	-
Solo_Copia_1537	2	40407545	40407827	-
Solo_Copia_1538	2	40432230	40433486	-
Solo_Copia_1539	2	40433620	40434388	-
Solo_Copia_1540	2	40433910	40434465	-
Solo_Copia_1541	2	40443198	40448240	-
Solo_Copia_1542	2	40577772	40579230	-
Solo_Copia_1543	2	41200510	41200857	-
Solo_Copia_1544	2	41241801	41241947	-
Solo_Copia_1545	2	41245498	41245644	-
Solo_Copia_1546	2	41245549	41246120	-
Solo_Copia_1547	2	41245687	41249041	-
Solo_Copia_1548	2	47405071	47405656	-
Solo_Copia_1549	2	47534398	47534842	-
Solo_Copia_1550	2	47534618	47535041	-
Solo_Copia_1551	2	47535501	47535632	-
Solo_Copia_1552	2	47589016	47589121	-
Solo_Copia_1553	2	47794637	47795203	-
Solo_Copia_1554	2	48042043	48045769	-
Solo_Copia_1555	2	48055356	48058654	-
Solo_Copia_1556	2	48055784	48060340	-
Solo_Copia_1557	2	48110794	48113683	-
Solo_Copia_1558	2	48281836	48282517	-
Solo_Copia_1559	2	48403565	48404000	-
Solo_Copia_1560	2	48403565	48408847	-
Solo_Copia_1561	2	48469829	48474852	-
Solo_Copia_1562	2	48490099	48491056	-
Solo_Copia_1563	2	48724209	48726806	-
Solo_Copia_1564	2	48756976	48760166	-
Solo_Copia_1565	2	48763354	48763730	-
Solo_Copia_1566	2	48992432	48994469	-
Solo_Copia_1567	2	48994510	48994855	-
Solo_Copia_1568	2	49127252	49127724	-
Solo_Copia_1569	3	117598	118546	-
Solo_Copia_1570	3	568422	569003	-
Solo_Copia_1571	3	569045	569359	-
Solo_Copia_1572	3	828288	828630	-
Solo_Copia_1573	3	828312	828619	-
Solo_Copia_1574	3	4021249	4021818	-
Solo_Copia_1575	3	4235201	4240419	-
Solo_Copia_1576	3	4241882	4242211	-
Solo_Copia_1577	3	4243205	4243344	-
Solo_Copia_1578	3	4343477	4343615	-
Solo_Copia_1579	3	4343493	4343985	-
Solo_Copia_1580	3	4353853	4356746	-
Solo_Copia_1581	3	4367788	4367915	-
Solo_Copia_1582	3	4368043	4368215	-
Solo_Copia_1583	3	4902621	4902966	-
Solo_Copia_1584	3	4925588	4926994	-
Solo_Copia_1585	3	5112228	5113041	-
Solo_Copia_1586	3	11034596	11039474	-
Solo_Copia_1587	3	11050233	11050825	-
Solo_Copia_1588	3	11142716	11142826	-
Solo_Copia_1589	3	11149048	11150436	-
Solo_Copia_1590	3	11150674	11151313	-
Solo_Copia_1591	3	11181349	11181452	-
Solo_Copia_1592	3	11354169	11354992	-
Solo_Copia_1593	3	11354991	11356027	-
Solo_Copia_1594	3	11523477	11524366	-
Solo_Copia_1595	3	11538296	11539525	-
Solo_Copia_1596	3	11539523	11542374	-
Solo_Copia_1597	3	11589693	11597797	-
Solo_Copia_1598	3	11678868	11679943	-
Solo_Copia_1599	3	11683272	11686261	-
Solo_Copia_1600	3	11812831	11813963	-
Solo_Copia_1601	3	11890659	11890810	-
Solo_Copia_1602	3	11891390	11891717	-
Solo_Copia_1603	3	11892615	11893011	-
Solo_Copia_1604	3	17070742	17073470	-
Solo_Copia_1605	3	17275431	17275824	-
Solo_Copia_1606	3	17277256	17278228	-
Solo_Copia_1607	3	17277452	17280076	-
Solo_Copia_1608	3	17278538	17280122	-
Solo_Copia_1609	3	17381312	17381538	-
Solo_Copia_1610	3	17402027	17404196	-
Solo_Copia_1611	3	17404198	17404770	-
Solo_Copia_1612	3	17407826	17408652	-
Solo_Copia_1613	3	17439748	17447184	-
Solo_Copia_1614	3	17449868	17450469	-
Solo_Copia_1615	3	17450611	17450929	-
Solo_Copia_1616	3	17470142	17471549	-
Solo_Copia_1617	3	17488750	17489998	-
Solo_Copia_1618	3	17504372	17509803	-
Solo_Copia_1619	3	17674016	17674890	-
Solo_Copia_1620	3	17768501	17768703	-
Solo_Copia_1621	3	17768503	17768935	-
Solo_Copia_1622	3	17769682	17770475	-
Solo_Copia_1623	3	20238870	20240164	-
Solo_Copia_1624	3	20241265	20243056	-
Solo_Copia_1625	3	20245609	20245916	-
Solo_Copia_1626	3	20284362	20288193	-
Solo_Copia_1627	3	20288194	20296368	-
Solo_Copia_1628	3	20296369	20298631	-
Solo_Copia_1629	3	20298631	20301906	-
Solo_Copia_1630	3	20307316	20307494	-
Solo_Copia_1631	3	20463126	20463293	-
Solo_Copia_1632	3	20523301	20523784	-
Solo_Copia_1633	3	20524941	20525092	-
Solo_Copia_1634	3	20625874	20626455	-
Solo_Copia_1635	3	20651984	20653397	-
Solo_Copia_1636	3	20657337	20657599	-
Solo_Copia_1637	3	20657911	20658049	-
Solo_Copia_1638	3	20780599	20780704	-
Solo_Copia_1639	3	20797929	20799236	-
Solo_Copia_1640	3	20920391	20920511	-
Solo_Copia_1641	3	20922020	20925383	-
Solo_Copia_1642	3	20925409	20925625	-
Solo_Copia_1643	3	20925767	20925891	-
Solo_Copia_1644	3	20951751	20952081	-
Solo_Copia_1645	3	20952289	20957240	-
Solo_Copia_1646	3	26177419	26178825	-
Solo_Copia_1647	3	26226035	26234490	-
Solo_Copia_1648	3	26258912	26259082	-
Solo_Copia_1649	3	26306003	26310115	-
Solo_Copia_1650	3	26314059	26314159	-
Solo_Copia_1651	3	26390700	26398829	-
Solo_Copia_1652	3	26400830	26408286	-
Solo_Copia_1653	3	26449529	26450116	-
Solo_Copia_1654	3	26450273	26450793	-
Solo_Copia_1655	3	26450802	26451926	-
Solo_Copia_1656	3	26696250	26699198	-
Solo_Copia_1657	3	26708926	26710118	-
Solo_Copia_1658	3	26791968	26799962	-
Solo_Copia_1659	3	26823212	26823476	-
Solo_Copia_1660	3	26845147	26846360	-
Solo_Copia_1661	3	26851803	26852447	-
Solo_Copia_1662	3	26853542	26854155	-
Solo_Copia_1663	3	26854701	26854969	-
Solo_Copia_1664	3	26855822	26855937	-
Solo_Copia_1665	3	31971062	31977901	-
Solo_Copia_1666	3	31972804	31982370	-
Solo_Copia_1667	3	32015435	32016830	-
Solo_Copia_1668	3	32030364	32038364	-
Solo_Copia_1669	3	32082828	32084528	-
Solo_Copia_1670	3	32084529	32094398	-
Solo_Copia_1671	3	32115310	32116079	-
Solo_Copia_1672	3	32121202	32122431	-
Solo_Copia_1673	3	32126480	32126608	-
Solo_Copia_1674	3	32126998	32128198	-
Solo_Copia_1675	3	32127122	32128248	-
Solo_Copia_1676	3	32149313	32150717	-
Solo_Copia_1677	3	32178374	32180001	-
Solo_Copia_1678	3	32257367	32261025	-
Solo_Copia_1679	3	32261026	32269187	-
Solo_Copia_1680	3	32269188	32271991	-
Solo_Copia_1681	3	32321034	32326419	-
Solo_Copia_1682	3	32326422	32326680	-
Solo_Copia_1683	3	32338862	32339468	-
Solo_Copia_1684	3	32341213	32346014	-
Solo_Copia_1685	3	32401294	32404932	-
Solo_Copia_1686	3	32404929	32405440	-
Solo_Copia_1687	3	32406291	32414397	-
Solo_Copia_1688	3	32461188	32463109	-
Solo_Copia_1689	3	32467865	32475935	-
Solo_Copia_1690	3	32515566	32520898	-
Solo_Copia_1691	3	32520626	32521121	-
Solo_Copia_1692	3	32558415	32562891	-
Solo_Copia_1693	3	32575347	32583497	-
Solo_Copia_1694	3	32668645	32670280	-
Solo_Copia_1695	3	32706618	32713665	-
Solo_Copia_1696	3	32711666	32714629	-
Solo_Copia_1697	3	32725910	32727333	-
Solo_Copia_1698	3	32745323	32748173	-
Solo_Copia_1699	3	32750937	32759080	-
Solo_Copia_1700	3	32770635	32782737	-
Solo_Copia_1701	3	32781360	32789007	-
Solo_Copia_1702	3	32789008	32793049	-
Solo_Copia_1703	3	32792947	32793064	-
Solo_Copia_1704	3	32808502	32809350	-
Solo_Copia_1705	3	32822546	32823331	-
Solo_Copia_1706	3	32838328	32844733	-
Solo_Copia_1707	3	32844734	32845275	-
Solo_Copia_1708	3	32845277	32845431	-
Solo_Copia_1709	3	32889951	32894215	-
Solo_Copia_1710	3	32894214	32894420	-
Solo_Copia_1711	3	32919411	32925893	-
Solo_Copia_1712	3	32920711	32926861	-
Solo_Copia_1713	3	32943546	32944935	-
Solo_Copia_1714	3	33018686	33020078	-
Solo_Copia_1715	3	33026525	33028357	-
Solo_Copia_1716	3	33094602	33101999	-
Solo_Copia_1717	3	33100000	33102724	-
Solo_Copia_1718	3	33143634	33151701	-
Solo_Copia_1719	3	33190381	33190482	-
Solo_Copia_1720	3	33210971	33216457	-
Solo_Copia_1721	3	33225418	33226790	-
Solo_Copia_1722	3	33231510	33232623	-
Solo_Copia_1723	3	33231664	33232639	-
Solo_Copia_1724	3	33232673	33238090	-
Solo_Copia_1725	3	33281126	33289304	-
Solo_Copia_1726	3	33381292	33389865	-
Solo_Copia_1727	3	33406374	33414512	-
Solo_Copia_1728	3	33473799	33475096	-
Solo_Copia_1729	3	33488489	33491369	-
Solo_Copia_1730	3	33491367	33491931	-
Solo_Copia_1731	3	33511123	33513410	-
Solo_Copia_1732	3	33513405	33513872	-
Solo_Copia_1733	3	33513873	33525337	-
Solo_Copia_1734	3	33542653	33550807	-
Solo_Copia_1735	3	33595154	33600999	-
Solo_Copia_1736	3	33599000	33602415	-
Solo_Copia_1737	3	33602415	33603811	-
Solo_Copia_1738	3	33603812	33604544	-
Solo_Copia_1739	3	33613317	33619623	-
Solo_Copia_1740	3	33621965	33623545	-
Solo_Copia_1741	3	33623908	33625406	-
Solo_Copia_1742	3	33626473	33626726	-
Solo_Copia_1743	3	33639177	33647453	-
Solo_Copia_1744	3	33724144	33729367	-
Solo_Copia_1745	3	33725142	33727342	-
Solo_Copia_1746	3	33739657	33743339	-
Solo_Copia_1747	3	33748509	33749870	-
Solo_Copia_1748	3	33756025	33766998	-
Solo_Copia_1749	3	33766999	33769291	-
Solo_Copia_1750	3	33767916	33774080	-
Solo_Copia_1751	3	33773859	33774118	-
Solo_Copia_1752	3	33838117	33843582	-
Solo_Copia_1753	3	33871500	33872143	-
Solo_Copia_1754	3	33875131	33880760	-
Solo_Copia_1755	3	36948735	36956350	-
Solo_Copia_1756	3	36961341	36964867	-
Solo_Copia_1757	3	37005457	37006807	-
Solo_Copia_1758	3	37005825	37007303	-
Solo_Copia_1759	3	37006805	37007415	-
Solo_Copia_1760	3	37007416	37016272	-
Solo_Copia_1761	3	37030136	37031697	-
Solo_Copia_1762	3	37031460	37031759	-
Solo_Copia_1763	3	37031756	37036434	-
Solo_Copia_1764	3	37050311	37050500	-
Solo_Copia_1765	3	37055721	37057205	-
Solo_Copia_1766	3	37057564	37059146	-
Solo_Copia_1767	3	37062208	37062322	-
Solo_Copia_1768	3	37076145	37076713	-
Solo_Copia_1769	3	37093885	37098795	-
Solo_Copia_1770	3	37127111	37128558	-
Solo_Copia_1771	3	37130257	37131781	-
Solo_Copia_1772	3	37141383	37141520	-
Solo_Copia_1773	3	37174991	37179238	-
Solo_Copia_1774	3	37194504	37202625	-
Solo_Copia_1775	3	37220950	37222340	-
Solo_Copia_1776	3	37252672	37260758	-
Solo_Copia_1777	3	37273553	37278776	-
Solo_Copia_1778	3	37324116	37325704	-
Solo_Copia_1779	3	37329530	37329647	-
Solo_Copia_1780	3	37329653	37330334	-
Solo_Copia_1781	3	37330182	37330358	-
Solo_Copia_1782	3	37339083	37339293	-
Solo_Copia_1783	3	37367105	37368659	-
Solo_Copia_1784	3	37368655	37375490	-
Solo_Copia_1785	3	37386287	37390609	-
Solo_Copia_1786	3	37390610	37402805	-
Solo_Copia_1787	3	37409173	37409282	-
Solo_Copia_1788	3	37423077	37426000	-
Solo_Copia_1789	3	37425001	37431180	-
Solo_Copia_1790	3	37448509	37456587	-
Solo_Copia_1791	3	37460520	37468690	-
Solo_Copia_1792	3	37479633	37480285	-
Solo_Copia_1793	3	37516973	37524549	-
Solo_Copia_1794	3	37524546	37530791	-
Solo_Copia_1795	3	37561145	37561781	-
Solo_Copia_1796	3	37562272	37563020	-
Solo_Copia_1797	3	37600108	37601969	-
Solo_Copia_1798	3	37653673	37655036	-
Solo_Copia_1799	3	37701094	37702477	-
Solo_Copia_1800	3	37704426	37708451	-
Solo_Copia_1801	3	37729307	37730813	-
Solo_Copia_1802	3	37767051	37768713	-
Solo_Copia_1803	3	37785682	37787053	-
Solo_Copia_1804	3	37807499	37809445	-
Solo_Copia_1805	3	37824912	37828571	-
Solo_Copia_1806	3	37842470	37847119	-
Solo_Copia_1807	3	37873744	37874400	-
Solo_Copia_1808	3	40990859	40992636	-
Solo_Copia_1809	3	41130224	41131115	-
Solo_Copia_1810	3	41190861	41192219	-
Solo_Copia_1811	3	41212441	41214064	-
Solo_Copia_1812	3	41214503	41217313	-
Solo_Copia_1813	3	41299978	41300557	-
Solo_Copia_1814	3	41330307	41336910	-
Solo_Copia_1815	3	41350973	41352966	-
Solo_Copia_1816	3	41366234	41371610	-
Solo_Copia_1817	3	41406259	41415440	-
Solo_Copia_1818	3	41412240	41418000	-
Solo_Copia_1819	3	41417001	41422089	-
Solo_Copia_1820	3	41420699	41423261	-
Solo_Copia_1821	3	41434252	41435456	-
Solo_Copia_1822	3	41446689	41460335	-
Solo_Copia_1823	3	41473371	41481519	-
Solo_Copia_1824	3	41557111	41565396	-
Solo_Copia_1825	3	41570689	41577339	-
Solo_Copia_1826	3	41577324	41577626	-
Solo_Copia_1827	3	41620464	41621868	-
Solo_Copia_1828	3	41671575	41671853	-
Solo_Copia_1829	3	41680598	41690423	-
Solo_Copia_1830	3	41689044	41691595	-
Solo_Copia_1831	3	41702063	41703443	-
Solo_Copia_1832	3	41736105	41744266	-
Solo_Copia_1833	3	41754202	41755000	-
Solo_Copia_1834	3	41755000	41757935	-
Solo_Copia_1835	3	41757918	41758422	-
Solo_Copia_1836	3	41767955	41776086	-
Solo_Copia_1837	3	41798345	41805169	-
Solo_Copia_1838	3	41805163	41808516	-
Solo_Copia_1839	3	41806000	41808802	-
Solo_Copia_1840	3	41833494	41835504	-
Solo_Copia_1841	3	41835484	41835628	-
Solo_Copia_1842	3	41835608	41836693	-
Solo_Copia_1843	3	41844224	41849096	-
Solo_Copia_1844	3	41844225	41848176	-
Solo_Copia_1845	3	41891698	41899853	-
Solo_Copia_1846	3	41899739	41899869	-
Solo_Copia_1847	3	46031888	46035233	-
Solo_Copia_1848	3	46279032	46283933	-
Solo_Copia_1849	3	46287156	46287545	-
Solo_Copia_1850	3	46328088	46334801	-
Solo_Copia_1851	3	46811120	46815825	-
Solo_Copia_1852	3	46901543	46906821	-
Solo_Copia_1853	4	27748	34435	-
Solo_Copia_1854	4	53467	58649	-
Solo_Copia_1855	4	62878	63286	-
Solo_Copia_1856	4	63302	63895	-
Solo_Copia_1857	4	63916	64065	-
Solo_Copia_1858	4	457460	458486	-
Solo_Copia_1859	4	508820	514180	-
Solo_Copia_1860	4	715943	716144	-
Solo_Copia_1861	4	717337	717836	-
Solo_Copia_1862	4	717827	718042	-
Solo_Copia_1863	4	718040	719175	-
Solo_Copia_1864	4	811447	811808	-
Solo_Copia_1865	4	833165	836991	-
Solo_Copia_1866	4	836999	838358	-
Solo_Copia_1867	4	838396	838842	-
Solo_Copia_1868	4	839214	839428	-
Solo_Copia_1869	4	915386	915866	-
Solo_Copia_1870	4	915595	915897	-
Solo_Copia_1871	4	1138977	1139888	-
Solo_Copia_1872	4	1145353	1146015	-
Solo_Copia_1873	4	1168106	1168426	-
Solo_Copia_1874	4	1388812	1388975	-
Solo_Copia_1875	4	1499056	1505640	-
Solo_Copia_1876	4	1583726	1586405	-
Solo_Copia_1877	4	1802080	1807087	-
Solo_Copia_1878	4	1952520	1952698	-
Solo_Copia_1879	4	1952964	1953138	-
Solo_Copia_1880	4	1958216	1960079	-
Solo_Copia_1881	4	1959475	1960114	-
Solo_Copia_1882	4	1965984	1966460	-
Solo_Copia_1883	4	1966070	1966461	-
Solo_Copia_1884	4	2014018	2015142	-
Solo_Copia_1885	4	2031032	2031382	-
Solo_Copia_1886	4	2114167	2114637	-
Solo_Copia_1887	4	2114701	2114878	-
Solo_Copia_1888	4	2202716	2204541	-
Solo_Copia_1889	4	2202907	2206301	-
Solo_Copia_1890	4	2268005	2269130	-
Solo_Copia_1891	4	2268997	2269184	-
Solo_Copia_1892	4	2269219	2269892	-
Solo_Copia_1893	4	2292137	2292914	-
Solo_Copia_1894	4	2348012	2356165	-
Solo_Copia_1895	4	2500700	2500813	-
Solo_Copia_1896	4	2504835	2506630	-
Solo_Copia_1897	4	2588171	2588288	-
Solo_Copia_1898	4	2652876	2653066	-
Solo_Copia_1899	4	2652906	2653050	-
Solo_Copia_1900	4	2653259	2654241	-
Solo_Copia_1901	4	2657117	2657556	-
Solo_Copia_1902	4	2693024	2697240	-
Solo_Copia_1903	4	2726850	2727979	-
Solo_Copia_1904	4	2728011	2733420	-
Solo_Copia_1905	4	2733450	2735102	-
Solo_Copia_1906	4	2760591	2761258	-
Solo_Copia_1907	4	2797324	2799229	-
Solo_Copia_1908	4	2809785	2811181	-
Solo_Copia_1909	4	2856779	2861630	-
Solo_Copia_1910	4	2932011	2932364	-
Solo_Copia_1911	4	2960965	2961448	-
Solo_Copia_1912	4	2961465	2966028	-
Solo_Copia_1913	4	2966028	2968713	-
Solo_Copia_1914	4	3233303	3235011	-
Solo_Copia_1915	4	3454150	3454291	-
Solo_Copia_1916	4	3454774	3459786	-
Solo_Copia_1917	4	3511701	3511933	-
Solo_Copia_1918	4	3511943	3512644	-
Solo_Copia_1919	4	3538587	3546174	-
Solo_Copia_1920	4	3601340	3601484	-
Solo_Copia_1921	4	3645586	3645840	-
Solo_Copia_1922	4	3646068	3646237	-
Solo_Copia_1923	4	3646527	3651283	-
Solo_Copia_1924	4	3651530	3651697	-
Solo_Copia_1925	4	3897532	3899468	-
Solo_Copia_1926	4	3899465	3901662	-
Solo_Copia_1927	4	3901785	3902327	-
Solo_Copia_1928	4	4095996	4096236	-
Solo_Copia_1929	4	4259871	4260477	-
Solo_Copia_1930	4	4260538	4264807	-
Solo_Copia_1931	4	4264999	4265203	-
Solo_Copia_1932	4	4265014	4265235	-
Solo_Copia_1933	4	4336700	4337325	-
Solo_Copia_1934	4	4411615	4413090	-
Solo_Copia_1935	4	4464576	4467442	-
Solo_Copia_1936	4	4467447	4468176	-
Solo_Copia_1937	4	4605414	4610428	-
Solo_Copia_1938	4	4630606	4630900	-
Solo_Copia_1939	4	4630614	4630842	-
Solo_Copia_1940	4	4631056	4631691	-
Solo_Copia_1941	4	4631744	4636722	-
Solo_Copia_1942	4	4636484	4636770	-
Solo_Copia_1943	4	4672533	4677424	-
Solo_Copia_1944	4	4771503	4777273	-
Solo_Copia_1945	4	4782523	4784648	-
Solo_Copia_1946	4	4816969	4824875	-
Solo_Copia_1947	4	4824876	4826300	-
Solo_Copia_1948	4	4930798	4931915	-
Solo_Copia_1949	4	4935106	4943324	-
Solo_Copia_1950	4	4994600	4994760	-
Solo_Copia_1951	4	5195943	5196197	-
Solo_Copia_1952	4	5197223	5197973	-
Solo_Copia_1953	4	5202252	5202827	-
Solo_Copia_1954	4	5202957	5204118	-
Solo_Copia_1955	4	5204359	5208017	-
Solo_Copia_1956	4	5249290	5250682	-
Solo_Copia_1957	4	5265349	5270321	-
Solo_Copia_1958	4	5373726	5374210	-
Solo_Copia_1959	4	5424616	5425499	-
Solo_Copia_1960	4	5425528	5426030	-
Solo_Copia_1961	4	5426045	5426579	-
Solo_Copia_1962	4	5426590	5426782	-
Solo_Copia_1963	4	5441165	5441992	-
Solo_Copia_1964	4	5468525	5473486	-
Solo_Copia_1965	4	5487833	5488913	-
Solo_Copia_1966	4	5522064	5527461	-
Solo_Copia_1967	4	5595578	5596747	-
Solo_Copia_1968	4	5597275	5600451	-
Solo_Copia_1969	4	5689889	5690052	-
Solo_Copia_1970	4	5689942	5690054	-
Solo_Copia_1971	4	5711716	5711816	-
Solo_Copia_1972	4	5714123	5716785	-
Solo_Copia_1973	4	5737086	5739580	-
Solo_Copia_1974	4	5789050	5790444	-
Solo_Copia_1975	4	5917128	5918096	-
Solo_Copia_1976	4	5919337	5922779	-
Solo_Copia_1977	4	5981988	5982435	-
Solo_Copia_1978	4	5982560	5982970	-
Solo_Copia_1979	4	5986171	5986308	-
Solo_Copia_1980	4	5986679	5988782	-
Solo_Copia_1981	4	5988001	5989318	-
Solo_Copia_1982	4	5992960	5993604	-
Solo_Copia_1983	4	6081196	6086177	-
Solo_Copia_1984	4	6218218	6218582	-
Solo_Copia_1985	4	6327861	6329460	-
Solo_Copia_1986	4	6361624	6361798	-
Solo_Copia_1987	4	6414784	6422945	-
Solo_Copia_1988	4	6562165	6562488	-
Solo_Copia_1989	4	6562517	6562917	-
Solo_Copia_1990	4	6562997	6563135	-
Solo_Copia_1991	4	6563131	6563470	-
Solo_Copia_1992	4	6567829	6569183	-
Solo_Copia_1993	4	6569186	6570920	-
Solo_Copia_1994	4	6572306	6573308	-
Solo_Copia_1995	4	6586239	6587598	-
Solo_Copia_1996	4	6645718	6646327	-
Solo_Copia_1997	4	6646790	6647838	-
Solo_Copia_1998	4	6648496	6649961	-
[truncated: 6,691 more rows]
