# Supplementary material for: Genome-wide development of transposable elements-based markers in foxtail millet and construction of an integrated database
Source: DNA Res. 2014 Nov 26;22(1):79–90. doi: 10.1093/dnares/dsu039 (PMC4379977; doi:10.1093/dnares/dsu039)
Supplement: Supplementary Data [file supp_dsu039_dsu039supp_table5.xls]

## Sheet: Gypsy
Supplementary Table S5: Details of partially or solo Gypsy-type retrotransposons identified in foxtail millet
ID	Chromosome	Start	End	Strand
Solo_Gypsy_1	1	6414	7211	-
Solo_Gypsy_2	1	7231	7679	+
Solo_Gypsy_3	1	7704	7994	+
Solo_Gypsy_4	1	7996	8416	+
Solo_Gypsy_5	1	67825	70986	+
Solo_Gypsy_6	1	253998	256892	+
Solo_Gypsy_7	1	290839	291346	-
Solo_Gypsy_8	1	318707	318930	-
Solo_Gypsy_9	1	318738	318957	+
Solo_Gypsy_10	1	326370	326682	+
Solo_Gypsy_11	1	363255	363644	+
Solo_Gypsy_12	1	404742	405593	+
Solo_Gypsy_13	1	430660	433699	-
Solo_Gypsy_14	1	433691	434562	-
Solo_Gypsy_15	1	449546	449676	-
Solo_Gypsy_16	1	449574	450010	+
Solo_Gypsy_17	1	451186	454766	-
Solo_Gypsy_18	1	504122	508954	+
Solo_Gypsy_19	1	510396	515063	+
Solo_Gypsy_20	1	512420	515077	-
Solo_Gypsy_21	1	516526	517062	-
Solo_Gypsy_22	1	516564	516944	+
Solo_Gypsy_23	1	633807	634157	-
Solo_Gypsy_24	1	668417	668910	+
Solo_Gypsy_25	1	668920	670155	+
Solo_Gypsy_26	1	703231	703726	-
Solo_Gypsy_27	1	744443	744980	-
Solo_Gypsy_28	1	771981	772485	+
Solo_Gypsy_29	1	788344	801924	+
Solo_Gypsy_30	1	877649	878269	-
Solo_Gypsy_31	1	897744	902489	-
Solo_Gypsy_32	1	929161	929511	-
Solo_Gypsy_33	1	974464	975956	-
Solo_Gypsy_34	1	976163	976567	+
Solo_Gypsy_35	1	979845	982710	-
Solo_Gypsy_36	1	1054327	1054741	+
Solo_Gypsy_37	1	1056291	1060016	+
Solo_Gypsy_38	1	1060022	1067763	+
Solo_Gypsy_39	1	1117155	1118994	-
Solo_Gypsy_40	1	1119267	1127216	-
Solo_Gypsy_41	1	1136664	1138264	-
Solo_Gypsy_42	1	1139186	1139752	-
Solo_Gypsy_43	1	1191009	1191458	-
Solo_Gypsy_44	1	1206315	1206896	+
Solo_Gypsy_45	1	1207830	1210009	+
Solo_Gypsy_46	1	1209826	1210033	-
Solo_Gypsy_47	1	1274165	1279065	+
Solo_Gypsy_48	1	1283035	1283364	+
Solo_Gypsy_49	1	1301641	1303073	-
Solo_Gypsy_50	1	1306589	1307344	+
Solo_Gypsy_51	1	1308874	1309592	+
Solo_Gypsy_52	1	1349411	1349662	-
Solo_Gypsy_53	1	1373960	1377151	-
Solo_Gypsy_54	1	1403192	1403601	-
Solo_Gypsy_55	1	1437373	1440998	-
Solo_Gypsy_56	1	1540744	1540846	-
Solo_Gypsy_57	1	1541033	1541256	-
Solo_Gypsy_58	1	1593101	1593452	+
Solo_Gypsy_59	1	1596055	1596229	+
Solo_Gypsy_60	1	1605249	1607001	-
Solo_Gypsy_61	1	1619479	1620485	-
Solo_Gypsy_62	1	1620462	1623397	+
Solo_Gypsy_63	1	1650684	1651089	+
Solo_Gypsy_64	1	1699234	1700319	+
Solo_Gypsy_65	1	1700318	1702286	+
Solo_Gypsy_66	1	1714669	1715634	-
Solo_Gypsy_67	1	1795680	1798589	-
Solo_Gypsy_68	1	1881362	1881798	+
Solo_Gypsy_69	1	1916863	1918104	+
Solo_Gypsy_70	1	1937385	1937813	+
Solo_Gypsy_71	1	1937813	1938513	+
Solo_Gypsy_72	1	2017693	2030816	+
Solo_Gypsy_73	1	2031249	2034484	+
Solo_Gypsy_74	1	2046216	2046533	+
Solo_Gypsy_75	1	2048547	2048741	-
Solo_Gypsy_76	1	2048568	2048747	+
Solo_Gypsy_77	1	2050271	2053435	-
Solo_Gypsy_78	1	2128247	2130412	+
Solo_Gypsy_79	1	2128255	2130708	-
Solo_Gypsy_80	1	2187292	2187884	+
Solo_Gypsy_81	1	2209413	2210642	-
Solo_Gypsy_82	1	2253049	2255099	-
Solo_Gypsy_83	1	2331706	2334019	+
Solo_Gypsy_84	1	2334016	2335810	+
Solo_Gypsy_85	1	2396308	2396750	-
Solo_Gypsy_86	1	2443847	2444300	-
Solo_Gypsy_87	1	2444266	2446086	+
Solo_Gypsy_88	1	2446076	2447787	+
Solo_Gypsy_89	1	2450249	2450988	-
Solo_Gypsy_90	1	2585670	2585937	-
Solo_Gypsy_91	1	2588090	2590215	-
Solo_Gypsy_92	1	2608883	2611756	-
Solo_Gypsy_93	1	2681919	2682388	+
Solo_Gypsy_94	1	2707676	2710933	+
Solo_Gypsy_95	1	2719827	2720414	+
Solo_Gypsy_96	1	2754686	2755033	-
Solo_Gypsy_97	1	2756194	2758207	-
Solo_Gypsy_98	1	2760954	2761088	-
Solo_Gypsy_99	1	2761928	2765420	+
Solo_Gypsy_100	1	2778210	2780945	+
Solo_Gypsy_101	1	2838014	2839313	+
Solo_Gypsy_102	1	2867602	2870802	-
Solo_Gypsy_103	1	2931788	2932576	-
Solo_Gypsy_104	1	2980386	2981296	-
Solo_Gypsy_105	1	2982637	2983005	-
Solo_Gypsy_106	1	2985939	2987393	+
Solo_Gypsy_107	1	2988800	2989812	-
Solo_Gypsy_108	1	3100191	3103437	-
Solo_Gypsy_109	1	3172434	3172893	-
Solo_Gypsy_110	1	3173101	3173649	-
Solo_Gypsy_111	1	3273895	3274668	-
Solo_Gypsy_112	1	3274727	3275207	+
Solo_Gypsy_113	1	3280311	3280710	+
Solo_Gypsy_114	1	3280323	3280678	-
Solo_Gypsy_115	1	3282729	3284571	+
Solo_Gypsy_116	1	3284863	3285105	+
Solo_Gypsy_117	1	3334040	3347497	-
Solo_Gypsy_118	1	3443728	3444199	+
Solo_Gypsy_119	1	3472957	3474104	+
Solo_Gypsy_120	1	3482300	3482809	-
Solo_Gypsy_121	1	3550607	3552511	-
Solo_Gypsy_122	1	3553883	3554482	-
Solo_Gypsy_123	1	3557916	3560221	+
Solo_Gypsy_124	1	3581688	3583054	-
Solo_Gypsy_125	1	3597661	3598023	+
Solo_Gypsy_126	1	3627817	3640500	+
Solo_Gypsy_127	1	3645500	3648343	-
Solo_Gypsy_128	1	3650464	3651473	-
Solo_Gypsy_129	1	3688572	3692998	+
Solo_Gypsy_130	1	3839894	3840320	-
Solo_Gypsy_131	1	3842158	3842689	-
Solo_Gypsy_132	1	3842331	3842702	+
Solo_Gypsy_133	1	4001198	4001907	+
Solo_Gypsy_134	1	4004292	4005461	-
Solo_Gypsy_135	1	4005803	4006216	-
Solo_Gypsy_136	1	4006173	4006642	+
Solo_Gypsy_137	1	4017287	4017410	+
Solo_Gypsy_138	1	4019218	4020279	+
Solo_Gypsy_139	1	4084471	4087773	+
Solo_Gypsy_140	1	4125330	4128204	+
Solo_Gypsy_141	1	4128546	4131748	-
Solo_Gypsy_142	1	4151307	4152320	-
Solo_Gypsy_143	1	4152321	4153503	-
Solo_Gypsy_144	1	4155337	4168467	+
Solo_Gypsy_145	1	4203505	4203856	-
Solo_Gypsy_146	1	4212199	4212667	-
Solo_Gypsy_147	1	4301959	4302312	-
Solo_Gypsy_148	1	4317494	4319607	+
Solo_Gypsy_149	1	4378576	4393151	-
Solo_Gypsy_150	1	4412834	4413295	+
Solo_Gypsy_151	1	4426477	4427051	+
Solo_Gypsy_152	1	4434107	4435449	+
Solo_Gypsy_153	1	4462752	4466442	-
Solo_Gypsy_154	1	4605638	4606925	-
Solo_Gypsy_155	1	4616847	4617094	-
Solo_Gypsy_156	1	4652665	4652926	-
Solo_Gypsy_157	1	4664931	4665355	-
Solo_Gypsy_158	1	4670778	4675778	+
Solo_Gypsy_159	1	4675779	4675898	+
Solo_Gypsy_160	1	4733446	4733622	-
Solo_Gypsy_161	1	4733625	4734061	+
Solo_Gypsy_162	1	4734058	4742798	+
Solo_Gypsy_163	1	4742799	4742996	+
Solo_Gypsy_164	1	4742999	4743816	-
Solo_Gypsy_165	1	4743817	4744854	+
Solo_Gypsy_166	1	4746083	4746313	+
Solo_Gypsy_167	1	4746315	4747549	+
Solo_Gypsy_168	1	4748510	4748706	+
Solo_Gypsy_169	1	4751010	4751607	-
Solo_Gypsy_170	1	4752253	4752905	-
Solo_Gypsy_171	1	4753007	4753268	-
Solo_Gypsy_172	1	4780572	4782482	+
Solo_Gypsy_173	1	4782549	4782986	+
Solo_Gypsy_174	1	4783479	4784704	+
Solo_Gypsy_175	1	4784727	4790305	+
Solo_Gypsy_176	1	4837230	4838158	-
Solo_Gypsy_177	1	4848742	4849253	+
Solo_Gypsy_178	1	4848804	4849988	-
Solo_Gypsy_179	1	4910199	4923408	+
Solo_Gypsy_180	1	4927143	4928156	-
Solo_Gypsy_181	1	5012835	5014123	+
Solo_Gypsy_182	1	5028504	5028894	+
Solo_Gypsy_183	1	5029967	5030543	+
Solo_Gypsy_184	1	5094345	5094724	+
Solo_Gypsy_185	1	5094725	5095020	-
Solo_Gypsy_186	1	5112102	5115075	+
Solo_Gypsy_187	1	5134271	5143554	-
Solo_Gypsy_188	1	5170986	5173077	-
Solo_Gypsy_189	1	5173073	5176401	-
Solo_Gypsy_190	1	5251069	5254779	-
Solo_Gypsy_191	1	5268622	5272605	-
Solo_Gypsy_192	1	5477162	5480346	-
Solo_Gypsy_193	1	5551243	5551737	+
Solo_Gypsy_194	1	5580179	5580289	-
Solo_Gypsy_195	1	5583312	5583543	-
Solo_Gypsy_196	1	5592652	5593283	-
Solo_Gypsy_197	1	5611247	5611595	+
Solo_Gypsy_198	1	5611626	5612539	+
Solo_Gypsy_199	1	5611751	5612785	-
Solo_Gypsy_200	1	5612787	5613157	-
Solo_Gypsy_201	1	5642140	5642530	+
Solo_Gypsy_202	1	5642662	5646309	-
Solo_Gypsy_203	1	5647594	5660747	-
Solo_Gypsy_204	1	5715783	5727731	-
Solo_Gypsy_205	1	5831812	5833114	-
Solo_Gypsy_206	1	5848142	5849741	+
Solo_Gypsy_207	1	5848414	5853175	-
Solo_Gypsy_208	1	5991576	5992050	-
Solo_Gypsy_209	1	6136596	6139443	+
Solo_Gypsy_210	1	6143027	6144596	+
Solo_Gypsy_211	1	6186567	6189298	-
Solo_Gypsy_212	1	6292337	6292686	+
Solo_Gypsy_213	1	6347248	6350132	+
Solo_Gypsy_214	1	6438312	6438826	+
Solo_Gypsy_215	1	6681642	6694105	-
Solo_Gypsy_216	1	6720135	6724617	-
Solo_Gypsy_217	1	6777269	6777716	+
Solo_Gypsy_218	1	6801902	6802272	+
Solo_Gypsy_219	1	6802273	6805318	+
Solo_Gypsy_220	1	6817497	6817716	-
Solo_Gypsy_221	1	7033809	7036667	-
Solo_Gypsy_222	1	7127649	7130628	-
Solo_Gypsy_223	1	7160369	7160678	-
Solo_Gypsy_224	1	7160680	7160985	-
Solo_Gypsy_225	1	7160718	7161217	+
Solo_Gypsy_226	1	7161079	7161240	-
Solo_Gypsy_227	1	7161249	7163499	-
Solo_Gypsy_228	1	7207149	7207500	+
Solo_Gypsy_229	1	7260432	7262505	-
Solo_Gypsy_230	1	7263274	7263470	+
Solo_Gypsy_231	1	7263294	7263688	+
Solo_Gypsy_232	1	7374369	7374719	-
Solo_Gypsy_233	1	7429784	7432373	-
Solo_Gypsy_234	1	7432367	7434141	-
Solo_Gypsy_235	1	7435672	7436033	-
Solo_Gypsy_236	1	7449039	7449435	+
Solo_Gypsy_237	1	7450680	7452239	+
Solo_Gypsy_238	1	7528766	7531676	+
Solo_Gypsy_239	1	7556681	7556842	-
Solo_Gypsy_240	1	7644892	7645186	+
Solo_Gypsy_241	1	7678903	7679216	-
Solo_Gypsy_242	1	7678906	7679774	+
Solo_Gypsy_243	1	7679601	7679741	-
Solo_Gypsy_244	1	7931710	7934647	+
Solo_Gypsy_245	1	7945196	7945547	-
Solo_Gypsy_246	1	8007354	8007770	+
Solo_Gypsy_247	1	8033192	8035375	-
Solo_Gypsy_248	1	8035376	8036567	-
Solo_Gypsy_249	1	8080628	8080774	+
Solo_Gypsy_250	1	8133208	8135469	-
Solo_Gypsy_251	1	8135499	8136096	-
Solo_Gypsy_252	1	8207689	8208232	+
Solo_Gypsy_253	1	8208245	8209284	+
Solo_Gypsy_254	1	8209896	8211453	+
Solo_Gypsy_255	1	8212417	8215058	-
Solo_Gypsy_256	1	8215059	8216981	+
Solo_Gypsy_257	1	8248400	8248703	-
Solo_Gypsy_258	1	8248723	8249238	+
Solo_Gypsy_259	1	8331804	8332153	-
Solo_Gypsy_260	1	8332177	8332578	-
Solo_Gypsy_261	1	8353260	8353512	-
Solo_Gypsy_262	1	8414909	8415919	+
Solo_Gypsy_263	1	8426827	8430038	-
Solo_Gypsy_264	1	8471044	8471395	+
Solo_Gypsy_265	1	8474408	8474572	-
Solo_Gypsy_266	1	8702072	8705244	-
Solo_Gypsy_267	1	8747493	8761493	-
Solo_Gypsy_268	1	8858203	8872420	-
Solo_Gypsy_269	1	8919916	8922459	+
Solo_Gypsy_270	1	8973839	8974829	-
Solo_Gypsy_271	1	8974830	8983000	-
Solo_Gypsy_272	1	8982001	8988203	-
Solo_Gypsy_273	1	8988204	8992367	+
Solo_Gypsy_274	1	8993348	8996513	-
Solo_Gypsy_275	1	9070817	9071178	-
Solo_Gypsy_276	1	9072147	9072501	+
Solo_Gypsy_277	1	9079683	9090334	+
Solo_Gypsy_278	1	9091718	9094885	-
Solo_Gypsy_279	1	9170682	9182564	-
Solo_Gypsy_280	1	9185592	9185740	+
Solo_Gypsy_281	1	9187232	9191452	+
Solo_Gypsy_282	1	9191688	9191827	+
Solo_Gypsy_283	1	9197933	9198529	+
Solo_Gypsy_284	1	9198550	9200286	+
Solo_Gypsy_285	1	9219161	9220286	+
Solo_Gypsy_286	1	9248846	9253844	+
Solo_Gypsy_287	1	9271520	9277031	+
Solo_Gypsy_288	1	9284571	9288249	-
Solo_Gypsy_289	1	9292636	9295594	-
Solo_Gypsy_290	1	9316108	9318282	-
Solo_Gypsy_291	1	9319356	9320352	-
Solo_Gypsy_292	1	9342896	9356148	-
Solo_Gypsy_293	1	9394298	9397451	-
Solo_Gypsy_294	1	9402949	9403170	-
Solo_Gypsy_295	1	9424430	9425893	-
Solo_Gypsy_296	1	9425937	9426659	-
Solo_Gypsy_297	1	9453626	9457426	+
Solo_Gypsy_298	1	9472469	9475520	-
Solo_Gypsy_299	1	9491797	9492189	+
Solo_Gypsy_300	1	9507401	9509009	-
Solo_Gypsy_301	1	9511680	9524266	+
Solo_Gypsy_302	1	9529261	9532384	+
Solo_Gypsy_303	1	9537078	9544404	-
Solo_Gypsy_304	1	9636523	9647118	-
Solo_Gypsy_305	1	9709581	9720712	-
Solo_Gypsy_306	1	9761006	9761680	-
Solo_Gypsy_307	1	9770373	9771385	-
Solo_Gypsy_308	1	9779331	9779641	+
Solo_Gypsy_309	1	9783227	9790163	+
Solo_Gypsy_310	1	9790239	9790430	+
Solo_Gypsy_311	1	9790431	9793592	-
Solo_Gypsy_312	1	9793592	9802453	-
Solo_Gypsy_313	1	9803574	9804731	+
Solo_Gypsy_314	1	9990344	9990705	+
Solo_Gypsy_315	1	9995952	9997046	+
Solo_Gypsy_316	1	9997293	10010534	-
Solo_Gypsy_317	1	10010566	10012480	+
Solo_Gypsy_318	1	10045862	10046637	-
Solo_Gypsy_319	1	10048189	10048422	-
Solo_Gypsy_320	1	10081195	10081303	-
Solo_Gypsy_321	1	10081214	10081420	+
Solo_Gypsy_322	1	10081772	10082219	-
Solo_Gypsy_323	1	10082238	10082501	+
Solo_Gypsy_324	1	10083129	10084464	+
Solo_Gypsy_325	1	10091216	10092323	-
Solo_Gypsy_326	1	10092978	10095522	-
Solo_Gypsy_327	1	10099686	10106325	-
Solo_Gypsy_328	1	10120374	10121249	-
Solo_Gypsy_329	1	10124620	10126122	-
Solo_Gypsy_330	1	10129207	10131934	+
Solo_Gypsy_331	1	10131935	10135128	+
Solo_Gypsy_332	1	10135111	10136193	+
Solo_Gypsy_333	1	10177661	10179109	-
Solo_Gypsy_334	1	10179110	10180841	-
Solo_Gypsy_335	1	10180837	10183342	-
Solo_Gypsy_336	1	10183344	10196564	-
Solo_Gypsy_337	1	10204605	10204781	-
Solo_Gypsy_338	1	10204805	10205296	+
Solo_Gypsy_339	1	10205157	10205313	-
Solo_Gypsy_340	1	10305351	10308492	+
Solo_Gypsy_341	1	10309141	10310816	+
Solo_Gypsy_342	1	10349194	10350979	-
Solo_Gypsy_343	1	10350980	10353729	+
Solo_Gypsy_344	1	10453698	10455610	-
Solo_Gypsy_345	1	10470806	10471097	+
Solo_Gypsy_346	1	10534198	10534600	-
Solo_Gypsy_347	1	10594142	10594578	-
Solo_Gypsy_348	1	10658156	10660855	-
Solo_Gypsy_349	1	10669161	10683188	-
Solo_Gypsy_350	1	10725060	10726442	+
Solo_Gypsy_351	1	10726441	10727042	+
Solo_Gypsy_352	1	10727073	10729710	+
Solo_Gypsy_353	1	10729855	10733167	+
Solo_Gypsy_354	1	10733168	10736645	-
Solo_Gypsy_355	1	10737293	10740041	+
Solo_Gypsy_356	1	10740054	10742029	+
Solo_Gypsy_357	1	10742030	10746520	-
Solo_Gypsy_358	1	10833711	10834744	+
Solo_Gypsy_359	1	10834745	10835455	+
Solo_Gypsy_360	1	10835923	10836475	+
Solo_Gypsy_361	1	10855852	10868049	-
Solo_Gypsy_362	1	10871930	10872807	-
Solo_Gypsy_363	1	10913611	10913917	-
Solo_Gypsy_364	1	10913928	10914432	+
Solo_Gypsy_365	1	10927406	10940640	+
Solo_Gypsy_366	1	10971419	10974622	+
Solo_Gypsy_367	1	11013425	11022606	-
Solo_Gypsy_368	1	11034339	11043267	+
Solo_Gypsy_369	1	11066866	11076438	+
Solo_Gypsy_370	1	11111050	11112841	-
Solo_Gypsy_371	1	11130057	11131124	-
Solo_Gypsy_372	1	11190601	11194769	-
Solo_Gypsy_373	1	11209569	11212318	-
Solo_Gypsy_374	1	11212704	11213066	-
Solo_Gypsy_375	1	11213412	11214116	-
Solo_Gypsy_376	1	11214128	11218368	-
Solo_Gypsy_377	1	11250535	11257381	+
Solo_Gypsy_378	1	11270169	11270530	-
Solo_Gypsy_379	1	11331744	11333163	-
Solo_Gypsy_380	1	11333228	11334780	-
Solo_Gypsy_381	1	11334743	11339141	+
Solo_Gypsy_382	1	11339138	11340910	-
Solo_Gypsy_383	1	11340911	11353439	-
Solo_Gypsy_384	1	11353440	11355984	-
Solo_Gypsy_385	1	11365592	11365772	-
Solo_Gypsy_386	1	11370014	11370695	-
Solo_Gypsy_387	1	11382133	11385730	-
Solo_Gypsy_388	1	11385731	11385945	+
Solo_Gypsy_389	1	11385946	11388393	-
Solo_Gypsy_390	1	11387361	11389648	+
Solo_Gypsy_391	1	11389628	11390327	+
Solo_Gypsy_392	1	11391893	11392160	+
Solo_Gypsy_393	1	11400190	11400542	-
Solo_Gypsy_394	1	11405650	11410011	+
Solo_Gypsy_395	1	11413166	11415018	+
Solo_Gypsy_396	1	11415831	11423712	+
Solo_Gypsy_397	1	11425471	11427206	+
Solo_Gypsy_398	1	11427739	11427839	+
Solo_Gypsy_399	1	11465582	11466451	-
Solo_Gypsy_400	1	11495642	11497930	-
Solo_Gypsy_401	1	11497931	11510552	-
Solo_Gypsy_402	1	11511210	11512972	-
Solo_Gypsy_403	1	11522472	11537541	+
Solo_Gypsy_404	1	11537542	11538992	-
Solo_Gypsy_405	1	11567351	11567710	-
Solo_Gypsy_406	1	11569000	11569519	+
Solo_Gypsy_407	1	11579176	11582352	+
Solo_Gypsy_408	1	11626923	11638138	-
Solo_Gypsy_409	1	11643409	11643564	+
Solo_Gypsy_410	1	11643554	11655533	-
Solo_Gypsy_411	1	11684860	11697097	+
Solo_Gypsy_412	1	11711622	11717675	-
Solo_Gypsy_413	1	11721173	11728980	-
Solo_Gypsy_414	1	11723469	11728972	+
Solo_Gypsy_415	1	11737577	11740744	+
Solo_Gypsy_416	1	11793709	11793840	-
Solo_Gypsy_417	1	11793841	11794121	-
Solo_Gypsy_418	1	11815550	11816529	+
Solo_Gypsy_419	1	11817147	11818368	+
Solo_Gypsy_420	1	11818393	11823880	+
Solo_Gypsy_421	1	11825551	11826654	-
Solo_Gypsy_422	1	11825667	11829359	+
Solo_Gypsy_423	1	11879905	11882081	+
Solo_Gypsy_424	1	11882084	11885118	-
Solo_Gypsy_425	1	11885123	11890207	-
Solo_Gypsy_426	1	11924861	11928003	+
Solo_Gypsy_427	1	11934607	11934879	-
Solo_Gypsy_428	1	11971835	11976999	+
Solo_Gypsy_429	1	11976002	11979446	+
Solo_Gypsy_430	1	11977370	11982390	+
Solo_Gypsy_431	1	11982391	11985998	+
Solo_Gypsy_432	1	12012922	12013300	+
Solo_Gypsy_433	1	12013409	12015058	+
Solo_Gypsy_434	1	12021156	12022166	+
Solo_Gypsy_435	1	12082908	12083345	+
Solo_Gypsy_436	1	12083355	12087157	+
Solo_Gypsy_437	1	12088880	12089307	+
Solo_Gypsy_438	1	12092491	12105689	+
Solo_Gypsy_439	1	12110098	12112215	+
Solo_Gypsy_440	1	12114177	12116280	+
Solo_Gypsy_441	1	12116291	12117284	+
Solo_Gypsy_442	1	12121381	12132919	+
Solo_Gypsy_443	1	12153881	12158798	+
Solo_Gypsy_444	1	12159005	12161831	+
Solo_Gypsy_445	1	12162347	12163643	+
Solo_Gypsy_446	1	12164317	12165529	+
Solo_Gypsy_447	1	12171630	12172070	+
Solo_Gypsy_448	1	12183071	12186062	+
Solo_Gypsy_449	1	12187508	12197764	+
Solo_Gypsy_450	1	12208619	12209607	+
Solo_Gypsy_451	1	12210289	12210633	+
Solo_Gypsy_452	1	12216101	12217860	+
Solo_Gypsy_453	1	12257181	12257642	+
Solo_Gypsy_454	1	12258808	12261087	+
Solo_Gypsy_455	1	12261090	12266936	+
Solo_Gypsy_456	1	12266937	12278354	+
Solo_Gypsy_457	1	12269237	12281111	+
Solo_Gypsy_458	1	12281112	12288160	+
Solo_Gypsy_459	1	12288165	12289199	+
Solo_Gypsy_460	1	12312923	12323124	+
Solo_Gypsy_461	1	12328137	12328859	+
Solo_Gypsy_462	1	12328882	12330723	+
Solo_Gypsy_463	1	12330744	12337857	+
Solo_Gypsy_464	1	12357554	12358515	+
Solo_Gypsy_465	1	12360923	12364929	+
Solo_Gypsy_466	1	12366259	12366485	+
Solo_Gypsy_467	1	12366305	12366627	+
Solo_Gypsy_468	1	12367007	12368079	+
Solo_Gypsy_469	1	12384965	12386775	+
Solo_Gypsy_470	1	12386619	12386795	+
Solo_Gypsy_471	1	12386638	12386813	+
Solo_Gypsy_472	1	12400031	12400318	+
Solo_Gypsy_473	1	12401273	12402437	+
Solo_Gypsy_474	1	12401944	12402812	+
Solo_Gypsy_475	1	12455489	12468795	+
Solo_Gypsy_476	1	12474582	12475996	+
Solo_Gypsy_477	1	12475001	12477435	+
Solo_Gypsy_478	1	12477840	12479255	+
Solo_Gypsy_479	1	12490782	12492115	+
Solo_Gypsy_480	1	12492132	12505070	+
Solo_Gypsy_481	1	12557664	12560386	+
Solo_Gypsy_482	1	12562133	12564907	+
Solo_Gypsy_483	1	12580911	12587220	+
Solo_Gypsy_484	1	12590650	12591427	+
Solo_Gypsy_485	1	12591673	12594838	+
Solo_Gypsy_486	1	12638263	12638649	+
Solo_Gypsy_487	1	12638650	12639652	+
Solo_Gypsy_488	1	12660759	12664841	+
Solo_Gypsy_489	1	12691293	12691616	+
Solo_Gypsy_490	1	12709823	12711241	+
Solo_Gypsy_491	1	12760899	12764339	+
Solo_Gypsy_492	1	12767054	12768554	+
Solo_Gypsy_493	1	12769985	12773135	+
Solo_Gypsy_494	1	12805744	12807987	+
Solo_Gypsy_495	1	12827398	12831427	+
Solo_Gypsy_496	1	12882813	12884267	+
Solo_Gypsy_497	1	12884941	12891644	+
Solo_Gypsy_498	1	12908443	12911604	+
Solo_Gypsy_499	1	12916509	12917267	+
Solo_Gypsy_500	1	12919777	12920364	+
Solo_Gypsy_501	1	12919989	12923735	+
Solo_Gypsy_502	1	12926652	12926834	+
Solo_Gypsy_503	1	12927345	12928583	+
Solo_Gypsy_504	1	12928584	12936881	+
Solo_Gypsy_505	1	12936882	12950895	+
Solo_Gypsy_506	1	12950896	12957368	+
Solo_Gypsy_507	1	12958533	12959547	+
Solo_Gypsy_508	1	12959460	12959619	+
Solo_Gypsy_509	1	12972995	12975000	+
Solo_Gypsy_510	1	12981062	12984242	+
Solo_Gypsy_511	1	12984990	12985149	+
Solo_Gypsy_512	1	13010476	13010872	+
Solo_Gypsy_513	1	13010523	13010829	+
Solo_Gypsy_514	1	13011747	13015462	+
Solo_Gypsy_515	1	13016329	13016441	+
Solo_Gypsy_516	1	13021727	13022829	+
Solo_Gypsy_517	1	13027493	13031554	+
Solo_Gypsy_518	1	13052102	13058827	+
Solo_Gypsy_519	1	13058828	13071923	+
Solo_Gypsy_520	1	13074492	13074822	+
Solo_Gypsy_521	1	13092611	13106268	+
Solo_Gypsy_522	1	13115826	13128601	+
Solo_Gypsy_523	1	13137975	13139608	+
Solo_Gypsy_524	1	13139971	13140920	+
Solo_Gypsy_525	1	13142279	13143681	+
Solo_Gypsy_526	1	13145366	13150447	+
Solo_Gypsy_527	1	13145566	13153131	+
Solo_Gypsy_528	1	13150428	13154042	+
Solo_Gypsy_529	1	13156078	13157907	+
Solo_Gypsy_530	1	13182790	13192857	+
Solo_Gypsy_531	1	13192858	13196038	+
Solo_Gypsy_532	1	13196034	13197716	+
Solo_Gypsy_533	1	13197712	13199377	+
Solo_Gypsy_534	1	13222280	13224295	+
Solo_Gypsy_535	1	13224371	13224920	+
Solo_Gypsy_536	1	13226201	13230223	+
Solo_Gypsy_537	1	13232686	13233529	+
Solo_Gypsy_538	1	13233530	13233696	+
Solo_Gypsy_539	1	13251943	13256199	+
Solo_Gypsy_540	1	13264492	13264635	+
Solo_Gypsy_541	1	13290482	13290762	+
Solo_Gypsy_542	1	13290566	13290786	+
Solo_Gypsy_543	1	13304858	13306035	+
Solo_Gypsy_544	1	13306040	13316521	+
Solo_Gypsy_545	1	13316522	13316665	+
Solo_Gypsy_546	1	13352873	13354476	+
Solo_Gypsy_547	1	13355274	13355600	+
Solo_Gypsy_548	1	13359517	13360415	+
Solo_Gypsy_549	1	13365636	13369698	+
Solo_Gypsy_550	1	13419765	13423769	+
Solo_Gypsy_551	1	13423752	13426321	+
Solo_Gypsy_552	1	13427690	13429842	+
Solo_Gypsy_553	1	13437945	13445021	+
Solo_Gypsy_554	1	13448053	13450761	+
Solo_Gypsy_555	1	13450762	13464071	+
Solo_Gypsy_556	1	13464072	13473911	+
Solo_Gypsy_557	1	13473001	13473911	+
Solo_Gypsy_558	1	13477358	13478267	+
Solo_Gypsy_559	1	13493827	13494469	+
Solo_Gypsy_560	1	13494673	13495967	+
Solo_Gypsy_561	1	13495960	13496087	+
Solo_Gypsy_562	1	13496088	13498906	+
Solo_Gypsy_563	1	13498907	13500747	+
Solo_Gypsy_564	1	13500020	13500893	+
Solo_Gypsy_565	1	13501018	13515678	+
Solo_Gypsy_566	1	13561670	13562229	+
Solo_Gypsy_567	1	13565566	13566364	+
Solo_Gypsy_568	1	13569029	13582716	+
Solo_Gypsy_569	1	13636629	13637673	+
Solo_Gypsy_570	1	13645741	13646186	+
Solo_Gypsy_571	1	13648292	13652354	+
Solo_Gypsy_572	1	13671630	13672079	+
Solo_Gypsy_573	1	13671917	13672098	+
Solo_Gypsy_574	1	13675581	13675929	+
Solo_Gypsy_575	1	13686849	13687585	+
Solo_Gypsy_576	1	13689531	13694283	+
Solo_Gypsy_577	1	13697009	13703075	+
Solo_Gypsy_578	1	13703077	13715335	+
Solo_Gypsy_579	1	13715336	13721160	+
Solo_Gypsy_580	1	13723731	13728932	+
Solo_Gypsy_581	1	13724531	13730879	+
Solo_Gypsy_582	1	13730064	13730991	+
Solo_Gypsy_583	1	13738904	13752218	+
Solo_Gypsy_584	1	13763005	13763668	+
Solo_Gypsy_585	1	13763584	13763733	+
Solo_Gypsy_586	1	13771842	13779488	+
Solo_Gypsy_587	1	13795891	13799984	+
Solo_Gypsy_588	1	13800660	13804058	+
Solo_Gypsy_589	1	13804061	13806998	+
Solo_Gypsy_590	1	13804999	13811852	+
Solo_Gypsy_591	1	13813039	13813497	+
Solo_Gypsy_592	1	13813211	13813932	+
Solo_Gypsy_593	1	13814067	13815099	+
Solo_Gypsy_594	1	13815243	13815811	+
Solo_Gypsy_595	1	13823974	13825118	+
Solo_Gypsy_596	1	13852234	13861660	+
Solo_Gypsy_597	1	13869058	13872114	+
Solo_Gypsy_598	1	13884896	13887686	+
Solo_Gypsy_599	1	13889839	13892877	+
Solo_Gypsy_600	1	13948234	13949608	+
Solo_Gypsy_601	1	13949609	13968956	+
Solo_Gypsy_602	1	13977060	13980814	+
Solo_Gypsy_603	1	13980815	13982976	+
Solo_Gypsy_604	1	13983123	14000308	+
Solo_Gypsy_605	1	14001706	14003093	+
Solo_Gypsy_606	1	14027140	14027531	+
Solo_Gypsy_607	1	14027938	14028155	+
Solo_Gypsy_608	1	14033819	14035473	+
Solo_Gypsy_609	1	14035474	14047095	+
Solo_Gypsy_610	1	14047096	14056093	+
Solo_Gypsy_611	1	14106022	14108720	+
Solo_Gypsy_612	1	14108725	14109140	+
Solo_Gypsy_613	1	14109141	14110289	+
Solo_Gypsy_614	1	14110321	14113457	+
Solo_Gypsy_615	1	14119157	14124369	+
Solo_Gypsy_616	1	14124370	14137201	+
Solo_Gypsy_617	1	14143901	14146058	+
Solo_Gypsy_618	1	14146059	14149236	+
Solo_Gypsy_619	1	14152607	14155239	+
Solo_Gypsy_620	1	14160347	14164805	+
Solo_Gypsy_621	1	14166000	14166998	+
Solo_Gypsy_622	1	14167000	14180261	+
Solo_Gypsy_623	1	14180262	14182815	+
Solo_Gypsy_624	1	14186665	14198854	+
Solo_Gypsy_625	1	14198855	14204820	+
Solo_Gypsy_626	1	14206198	14209212	+
Solo_Gypsy_627	1	14222369	14225535	+
Solo_Gypsy_628	1	14227743	14229379	+
Solo_Gypsy_629	1	14232039	14232642	+
Solo_Gypsy_630	1	14233400	14237964	+
Solo_Gypsy_631	1	14238956	14240512	+
Solo_Gypsy_632	1	14240738	14242306	+
Solo_Gypsy_633	1	14257873	14258344	+
Solo_Gypsy_634	1	14268977	14269493	+
Solo_Gypsy_635	1	14269471	14270320	+
Solo_Gypsy_636	1	14270326	14270431	+
Solo_Gypsy_637	1	14283187	14283535	+
Solo_Gypsy_638	1	14285661	14287729	+
Solo_Gypsy_639	1	14288097	14289183	+
Solo_Gypsy_640	1	14295699	14297110	+
Solo_Gypsy_641	1	14299019	14305787	+
Solo_Gypsy_642	1	14309183	14312549	+
Solo_Gypsy_643	1	14315194	14316211	+
Solo_Gypsy_644	1	14328580	14329648	+
Solo_Gypsy_645	1	14330364	14333938	+
Solo_Gypsy_646	1	14334848	14348235	+
Solo_Gypsy_647	1	14351121	14351881	+
Solo_Gypsy_648	1	14379889	14386315	+
Solo_Gypsy_649	1	14389500	14393742	+
Solo_Gypsy_650	1	14448403	14448829	+
Solo_Gypsy_651	1	14454448	14457728	+
Solo_Gypsy_652	1	14482420	14486926	+
Solo_Gypsy_653	1	14509050	14509954	+
Solo_Gypsy_654	1	14512634	14519533	+
Solo_Gypsy_655	1	14532539	14536028	+
Solo_Gypsy_656	1	14535693	14536092	+
Solo_Gypsy_657	1	14538608	14539622	+
Solo_Gypsy_658	1	14566462	14566963	+
Solo_Gypsy_659	1	14576700	14582125	+
Solo_Gypsy_660	1	14586666	14588901	+
Solo_Gypsy_661	1	14588986	14589392	+
Solo_Gypsy_662	1	14591023	14591154	+
Solo_Gypsy_663	1	14591186	14592001	+
Solo_Gypsy_664	1	14594389	14596732	+
Solo_Gypsy_665	1	14668698	14669176	+
Solo_Gypsy_666	1	14735626	14737481	+
Solo_Gypsy_667	1	14742542	14743524	+
Solo_Gypsy_668	1	14745424	14747153	+
Solo_Gypsy_669	1	14747154	14759240	+
Solo_Gypsy_670	1	14759261	14760529	+
Solo_Gypsy_671	1	14792546	14802959	+
Solo_Gypsy_672	1	14803000	14814894	+
Solo_Gypsy_673	1	14815069	14826202	+
Solo_Gypsy_674	1	14826203	14828987	+
Solo_Gypsy_675	1	14833858	14846350	+
Solo_Gypsy_676	1	14854446	14855060	+
Solo_Gypsy_677	1	14861256	14861569	+
Solo_Gypsy_678	1	14863150	14864438	+
Solo_Gypsy_679	1	14864439	14864836	+
Solo_Gypsy_680	1	14870846	14874022	+
Solo_Gypsy_681	1	14876537	14878196	+
Solo_Gypsy_682	1	14879680	14882115	+
Solo_Gypsy_683	1	14888484	14896542	+
Solo_Gypsy_684	1	14896543	14900985	+
Solo_Gypsy_685	1	14899723	14901134	+
Solo_Gypsy_686	1	14905921	14909081	+
Solo_Gypsy_687	1	14909082	14909240	+
Solo_Gypsy_688	1	14910346	14912292	+
Solo_Gypsy_689	1	14912488	14912965	+
Solo_Gypsy_690	1	14913284	14913400	+
Solo_Gypsy_691	1	14922019	14922781	+
Solo_Gypsy_692	1	14924000	14924522	+
Solo_Gypsy_693	1	14924523	14931352	+
Solo_Gypsy_694	1	14931353	14933817	+
Solo_Gypsy_695	1	14939543	14951444	+
Solo_Gypsy_696	1	14953829	14956457	+
Solo_Gypsy_697	1	14957829	14962347	+
Solo_Gypsy_698	1	14962348	14968937	+
Solo_Gypsy_699	1	14976252	14977908	+
Solo_Gypsy_700	1	15010814	15014817	+
Solo_Gypsy_701	1	15046644	15059874	+
Solo_Gypsy_702	1	15060321	15064951	+
Solo_Gypsy_703	1	15094571	15107437	+
Solo_Gypsy_704	1	15167616	15182374	+
Solo_Gypsy_705	1	15221392	15229040	+
Solo_Gypsy_706	1	15233330	15233457	+
Solo_Gypsy_707	1	15234864	15237723	+
Solo_Gypsy_708	1	15244237	15244754	+
Solo_Gypsy_709	1	15253882	15254698	+
Solo_Gypsy_710	1	15254699	15256590	+
Solo_Gypsy_711	1	15259075	15260768	+
Solo_Gypsy_712	1	15260769	15274753	+
Solo_Gypsy_713	1	15274754	15274895	+
Solo_Gypsy_714	1	15274967	15289858	+
Solo_Gypsy_715	1	15298287	15302492	+
Solo_Gypsy_716	1	15305716	15305824	+
Solo_Gypsy_717	1	15337425	15350189	+
Solo_Gypsy_718	1	15350190	15359331	+
Solo_Gypsy_719	1	15357332	15363535	+
Solo_Gypsy_720	1	15363536	15364156	+
Solo_Gypsy_721	1	15383594	15383933	+
Solo_Gypsy_722	1	15383934	15388746	+
Solo_Gypsy_723	1	15388747	15394173	+
Solo_Gypsy_724	1	15402253	15408563	+
Solo_Gypsy_725	1	15411183	15418396	+
Solo_Gypsy_726	1	15418399	15420230	+
Solo_Gypsy_727	1	15463885	15470000	+
Solo_Gypsy_728	1	15469003	15471381	+
Solo_Gypsy_729	1	15473413	15476700	+
Solo_Gypsy_730	1	15480479	15481831	+
Solo_Gypsy_731	1	15484208	15484512	+
Solo_Gypsy_732	1	15492692	15494240	+
Solo_Gypsy_733	1	15540139	15543828	+
Solo_Gypsy_734	1	15560104	15563162	+
Solo_Gypsy_735	1	15593604	15595456	+
Solo_Gypsy_736	1	15595457	15606790	+
Solo_Gypsy_737	1	15607808	15615904	+
Solo_Gypsy_738	1	15617729	15620954	+
Solo_Gypsy_739	1	15620960	15630949	+
Solo_Gypsy_740	1	15630950	15635065	+
Solo_Gypsy_741	1	15635060	15637681	+
Solo_Gypsy_742	1	15671694	15672274	+
Solo_Gypsy_743	1	15679767	15682029	+
Solo_Gypsy_744	1	15682068	15684684	+
Solo_Gypsy_745	1	15684687	15688705	+
Solo_Gypsy_746	1	15697743	15700263	+
Solo_Gypsy_747	1	15700264	15707586	+
Solo_Gypsy_748	1	15707590	15712542	+
Solo_Gypsy_749	1	15712546	15714336	+
Solo_Gypsy_750	1	15714332	15720033	+
Solo_Gypsy_751	1	15720034	15733285	+
Solo_Gypsy_752	1	15733286	15739447	+
Solo_Gypsy_753	1	15747437	15755276	+
Solo_Gypsy_754	1	15804675	15810718	+
Solo_Gypsy_755	1	15813940	15814997	+
Solo_Gypsy_756	1	15817226	15817766	+
Solo_Gypsy_757	1	15817438	15817756	+
Solo_Gypsy_758	1	15817870	15820015	+
Solo_Gypsy_759	1	15820025	15823746	+
Solo_Gypsy_760	1	15823812	15826971	+
Solo_Gypsy_761	1	15826966	15827675	+
Solo_Gypsy_762	1	15827680	15830533	+
Solo_Gypsy_763	1	15830887	15831451	+
Solo_Gypsy_764	1	15831408	15834352	+
Solo_Gypsy_765	1	15833121	15834269	+
Solo_Gypsy_766	1	15838991	15841322	+
Solo_Gypsy_767	1	15841963	15850445	+
Solo_Gypsy_768	1	15853309	15856869	+
Solo_Gypsy_769	1	15856870	15860528	+
Solo_Gypsy_770	1	15860514	15862015	+
Solo_Gypsy_771	1	15865236	15865528	+
Solo_Gypsy_772	1	15865529	15866869	+
Solo_Gypsy_773	1	15866870	15871135	+
Solo_Gypsy_774	1	15871136	15871674	+
Solo_Gypsy_775	1	15872967	15874708	+
Solo_Gypsy_776	1	15880067	15882148	+
Solo_Gypsy_777	1	15882758	15896151	+
Solo_Gypsy_778	1	15898724	15899068	+
Solo_Gypsy_779	1	15899043	15899144	+
Solo_Gypsy_780	1	15899084	15899380	+
Solo_Gypsy_781	1	15899136	15902223	+
Solo_Gypsy_782	1	15902925	15905075	+
Solo_Gypsy_783	1	15925393	15937325	+
Solo_Gypsy_784	1	15941616	15955504	+
Solo_Gypsy_785	1	15955624	15959783	+
Solo_Gypsy_786	1	15959774	15969000	+
Solo_Gypsy_787	1	15968001	15971244	+
Solo_Gypsy_788	1	15972006	15973719	+
Solo_Gypsy_789	1	15979960	15993810	+
Solo_Gypsy_790	1	15996259	15999434	+
Solo_Gypsy_791	1	16000187	16000563	+
Solo_Gypsy_792	1	16005237	16006274	+
Solo_Gypsy_793	1	16014695	16022214	+
Solo_Gypsy_794	1	16026979	16027891	+
Solo_Gypsy_795	1	16042041	16045647	+
Solo_Gypsy_796	1	16049319	16050388	+
Solo_Gypsy_797	1	16060548	16067161	+
Solo_Gypsy_798	1	16067162	16069145	+
Solo_Gypsy_799	1	16076160	16079334	+
Solo_Gypsy_800	1	16089460	16096821	+
Solo_Gypsy_801	1	16111209	16118543	+
Solo_Gypsy_802	1	16121231	16122919	+
Solo_Gypsy_803	1	16122920	16123803	+
Solo_Gypsy_804	1	16136178	16138189	+
Solo_Gypsy_805	1	16147887	16153441	+
Solo_Gypsy_806	1	16153442	16155908	+
Solo_Gypsy_807	1	16163900	16164564	+
Solo_Gypsy_808	1	16181611	16194774	+
Solo_Gypsy_809	1	16199298	16212362	+
Solo_Gypsy_810	1	16242512	16242750	+
Solo_Gypsy_811	1	16243832	16245473	+
Solo_Gypsy_812	1	16245490	16249456	+
Solo_Gypsy_813	1	16245931	16248196	+
Solo_Gypsy_814	1	16249746	16249931	+
Solo_Gypsy_815	1	16249957	16258393	+
Solo_Gypsy_816	1	16258391	16260172	+
Solo_Gypsy_817	1	16260173	16272177	+
Solo_Gypsy_818	1	16272178	16274240	+
Solo_Gypsy_819	1	16272181	16278851	+
Solo_Gypsy_820	1	16278857	16279006	+
Solo_Gypsy_821	1	16279142	16279399	+
Solo_Gypsy_822	1	16279741	16282263	+
Solo_Gypsy_823	1	16287967	16288662	+
Solo_Gypsy_824	1	16300033	16300243	+
Solo_Gypsy_825	1	16300822	16307400	+
Solo_Gypsy_826	1	16307429	16310485	+
Solo_Gypsy_827	1	16310590	16312075	+
Solo_Gypsy_828	1	16312093	16312337	+
Solo_Gypsy_829	1	16312336	16314202	+
Solo_Gypsy_830	1	16319866	16322205	+
Solo_Gypsy_831	1	16356312	16357141	+
Solo_Gypsy_832	1	16357142	16359383	+
Solo_Gypsy_833	1	16359411	16360011	+
Solo_Gypsy_834	1	16369181	16369393	+
Solo_Gypsy_835	1	16369651	16373944	+
Solo_Gypsy_836	1	16376691	16380412	+
Solo_Gypsy_837	1	16377222	16380410	+
Solo_Gypsy_838	1	16380036	16380508	+
Solo_Gypsy_839	1	16384547	16385667	+
Solo_Gypsy_840	1	16386794	16387808	+
Solo_Gypsy_841	1	16397088	16410967	+
Solo_Gypsy_842	1	16418070	16420223	+
Solo_Gypsy_843	1	16441430	16441996	+
Solo_Gypsy_844	1	16441714	16442098	+
Solo_Gypsy_845	1	16442239	16449100	+
Solo_Gypsy_846	1	16459608	16462845	+
Solo_Gypsy_847	1	16462846	16464471	+
Solo_Gypsy_848	1	16472657	16474508	+
Solo_Gypsy_849	1	16474509	16479642	+
Solo_Gypsy_850	1	16502448	16508695	+
Solo_Gypsy_851	1	16508696	16515831	+
Solo_Gypsy_852	1	16529734	16530864	+
Solo_Gypsy_853	1	16530866	16532356	+
Solo_Gypsy_854	1	16536440	16539162	+
Solo_Gypsy_855	1	16539618	16547516	+
Solo_Gypsy_856	1	16547517	16560925	+
Solo_Gypsy_857	1	16562549	16563997	+
Solo_Gypsy_858	1	16563986	16564422	+
Solo_Gypsy_859	1	16566147	16569736	+
Solo_Gypsy_860	1	16569740	16572900	+
Solo_Gypsy_861	1	16572884	16578315	+
Solo_Gypsy_862	1	16578307	16580964	+
Solo_Gypsy_863	1	16580965	16585033	+
Solo_Gypsy_864	1	16585035	16588194	+
Solo_Gypsy_865	1	16586421	16589798	+
Solo_Gypsy_866	1	16589799	16590078	+
Solo_Gypsy_867	1	16590826	16605629	+
Solo_Gypsy_868	1	16605630	16610843	+
Solo_Gypsy_869	1	16610844	16625506	+
Solo_Gypsy_870	1	16625507	16627149	+
Solo_Gypsy_871	1	16627438	16629983	+
Solo_Gypsy_872	1	16631072	16637405	+
Solo_Gypsy_873	1	16637379	16640423	+
Solo_Gypsy_874	1	16658098	16658678	+
Solo_Gypsy_875	1	16658736	16664304	+
Solo_Gypsy_876	1	16664301	16664806	+
Solo_Gypsy_877	1	16676135	16688423	+
Solo_Gypsy_878	1	16688423	16689226	+
Solo_Gypsy_879	1	16697452	16700614	+
Solo_Gypsy_880	1	16707686	16711804	+
Solo_Gypsy_881	1	16721204	16727502	+
Solo_Gypsy_882	1	16721371	16732455	+
Solo_Gypsy_883	1	16738853	16740766	+
Solo_Gypsy_884	1	16741370	16745636	+
Solo_Gypsy_885	1	16744402	16745638	+
Solo_Gypsy_886	1	16745873	16746267	+
Solo_Gypsy_887	1	16745932	16749260	+
Solo_Gypsy_888	1	16749261	16750334	+
Solo_Gypsy_889	1	16750333	16751189	+
Solo_Gypsy_890	1	16753417	16754506	+
Solo_Gypsy_891	1	16780077	16784587	+
Solo_Gypsy_892	1	16790364	16793196	+
Solo_Gypsy_893	1	16793197	16796114	+
Solo_Gypsy_894	1	16796113	16798053	+
Solo_Gypsy_895	1	16798085	16798438	+
Solo_Gypsy_896	1	16799209	16802438	+
Solo_Gypsy_897	1	16802430	16802894	+
Solo_Gypsy_898	1	16811415	16812788	+
Solo_Gypsy_899	1	16812803	16825017	+
Solo_Gypsy_900	1	16825338	16829714	+
Solo_Gypsy_901	1	16866259	16870280	+
Solo_Gypsy_902	1	16870288	16882307	+
Solo_Gypsy_903	1	16882411	16889168	+
Solo_Gypsy_904	1	16889169	16891553	+
Solo_Gypsy_905	1	16891551	16892476	+
Solo_Gypsy_906	1	16892477	16893998	+
Solo_Gypsy_907	1	16897288	16898489	+
Solo_Gypsy_908	1	16903036	16909836	+
Solo_Gypsy_909	1	16909916	16910937	+
Solo_Gypsy_910	1	16910938	16913300	+
Solo_Gypsy_911	1	16913290	16913513	+
Solo_Gypsy_912	1	16913514	16915650	+
Solo_Gypsy_913	1	16926889	16928366	+
Solo_Gypsy_914	1	16931165	16933073	+
Solo_Gypsy_915	1	16935038	16937930	+
Solo_Gypsy_916	1	16937946	16946147	+
Solo_Gypsy_917	1	16946177	16947312	+
Solo_Gypsy_918	1	16950692	16951581	+
Solo_Gypsy_919	1	16951582	16958345	+
Solo_Gypsy_920	1	16960127	16960725	+
Solo_Gypsy_921	1	16960726	16961682	+
Solo_Gypsy_922	1	16963922	16966991	+
Solo_Gypsy_923	1	16966001	16967539	+
Solo_Gypsy_924	1	16971578	16971920	+
Solo_Gypsy_925	1	16987004	16987244	+
Solo_Gypsy_926	1	16992218	17004940	+
Solo_Gypsy_927	1	17013171	17017796	+
Solo_Gypsy_928	1	17017797	17040074	+
Solo_Gypsy_929	1	17040075	17042971	+
Solo_Gypsy_930	1	17053571	17058922	+
Solo_Gypsy_931	1	17095769	17096686	+
Solo_Gypsy_932	1	17098127	17101308	+
Solo_Gypsy_933	1	17125692	17132414	+
Solo_Gypsy_934	1	17134066	17135093	+
Solo_Gypsy_935	1	17135570	17135987	+
Solo_Gypsy_936	1	17136462	17136613	+
Solo_Gypsy_937	1	17136470	17136575	+
Solo_Gypsy_938	1	17136853	17137082	+
Solo_Gypsy_939	1	17137083	17139907	+
Solo_Gypsy_940	1	17140683	17145594	+
Solo_Gypsy_941	1	17145595	17151120	+
Solo_Gypsy_942	1	17151147	17152372	+
Solo_Gypsy_943	1	17163273	17164663	+
Solo_Gypsy_944	1	17164664	17169520	+
Solo_Gypsy_945	1	17170238	17172681	+
Solo_Gypsy_946	1	17170242	17173401	+
Solo_Gypsy_947	1	17173402	17177862	+
Solo_Gypsy_948	1	17177854	17179778	+
Solo_Gypsy_949	1	17220023	17224933	+
Solo_Gypsy_950	1	17224925	17226748	+
Solo_Gypsy_951	1	17228817	17231362	+
Solo_Gypsy_952	1	17234064	17235081	+
Solo_Gypsy_953	1	17235929	17236125	+
Solo_Gypsy_954	1	17237766	17238048	+
Solo_Gypsy_955	1	17250278	17250904	+
Solo_Gypsy_956	1	17253092	17254463	+
Solo_Gypsy_957	1	17254489	17255354	+
Solo_Gypsy_958	1	17254590	17259331	+
Solo_Gypsy_959	1	17258405	17259862	+
Solo_Gypsy_960	1	17259883	17262113	+
Solo_Gypsy_961	1	17268326	17268595	+
Solo_Gypsy_962	1	17275312	17275609	+
Solo_Gypsy_963	1	17275745	17278916	+
Solo_Gypsy_964	1	17280187	17283278	+
Solo_Gypsy_965	1	17287649	17290980	+
Solo_Gypsy_966	1	17302918	17307882	+
Solo_Gypsy_967	1	17307885	17309835	+
Solo_Gypsy_968	1	17309830	17313193	+
Solo_Gypsy_969	1	17343649	17345268	+
Solo_Gypsy_970	1	17346069	17358680	+
Solo_Gypsy_971	1	17377630	17378666	+
Solo_Gypsy_972	1	17379059	17379873	+
Solo_Gypsy_973	1	17380514	17380758	+
Solo_Gypsy_974	1	17382403	17383404	+
Solo_Gypsy_975	1	17393267	17405124	+
Solo_Gypsy_976	1	17406910	17420340	+
Solo_Gypsy_977	1	17439604	17439810	+
Solo_Gypsy_978	1	17443860	17444202	+
Solo_Gypsy_979	1	17444792	17444970	+
Solo_Gypsy_980	1	17446262	17453451	+
Solo_Gypsy_981	1	17453452	17461092	+
Solo_Gypsy_982	1	17461094	17466000	+
Solo_Gypsy_983	1	17475076	17477862	+
Solo_Gypsy_984	1	17487554	17493864	+
Solo_Gypsy_985	1	17501559	17503378	+
Solo_Gypsy_986	1	17503723	17507666	+
Solo_Gypsy_987	1	17507667	17517030	+
Solo_Gypsy_988	1	17517085	17520845	+
Solo_Gypsy_989	1	17520840	17528242	+
Solo_Gypsy_990	1	17521562	17528320	+
Solo_Gypsy_991	1	17530473	17531417	+
Solo_Gypsy_992	1	17531418	17531693	+
Solo_Gypsy_993	1	17531699	17533730	+
Solo_Gypsy_994	1	17533726	17535591	+
Solo_Gypsy_995	1	17545505	17545605	+
Solo_Gypsy_996	1	17546677	17548071	+
Solo_Gypsy_997	1	17548072	17554915	+
Solo_Gypsy_998	1	17554917	17559646	+
Solo_Gypsy_999	1	17559647	17560460	+
Solo_Gypsy_1000	1	17560465	17565695	+
Solo_Gypsy_1001	1	17565700	17579375	+
Solo_Gypsy_1002	1	17579392	17580395	+
Solo_Gypsy_1003	1	17581737	17581988	+
Solo_Gypsy_1004	1	17594986	17596137	+
Solo_Gypsy_1005	1	17597262	17599899	+
Solo_Gypsy_1006	1	17602179	17609932	+
Solo_Gypsy_1007	1	17638100	17649558	+
Solo_Gypsy_1008	1	17653697	17654205	+
Solo_Gypsy_1009	1	17672512	17673899	+
Solo_Gypsy_1010	1	17675922	17679282	+
Solo_Gypsy_1011	1	17680655	17694403	+
Solo_Gypsy_1012	1	17696530	17709799	+
Solo_Gypsy_1013	1	17709800	17710656	+
Solo_Gypsy_1014	1	17710796	17712779	+
Solo_Gypsy_1015	1	17712953	17713321	+
Solo_Gypsy_1016	1	17714024	17715520	+
Solo_Gypsy_1017	1	17726827	17737882	+
Solo_Gypsy_1018	1	17737703	17737906	+
Solo_Gypsy_1019	1	17738980	17741570	+
Solo_Gypsy_1020	1	17741571	17744136	+
Solo_Gypsy_1021	1	17745299	17751481	+
Solo_Gypsy_1022	1	17789036	17791134	+
Solo_Gypsy_1023	1	17795209	17796184	+
Solo_Gypsy_1024	1	17824860	17825547	+
Solo_Gypsy_1025	1	17825548	17826895	+
Solo_Gypsy_1026	1	17828837	17836001	+
Solo_Gypsy_1027	1	17838370	17844989	+
Solo_Gypsy_1028	1	17855793	17868786	+
Solo_Gypsy_1029	1	17870283	17871301	+
Solo_Gypsy_1030	1	17871838	17872203	+
Solo_Gypsy_1031	1	17872206	17874337	+
Solo_Gypsy_1032	1	17874337	17875164	+
Solo_Gypsy_1033	1	17875635	17876708	+
Solo_Gypsy_1034	1	17876705	17878675	+
Solo_Gypsy_1035	1	17911014	17915145	+
Solo_Gypsy_1036	1	17915532	17923520	+
Solo_Gypsy_1037	1	17923521	17934290	+
Solo_Gypsy_1038	1	17948086	17951314	+
Solo_Gypsy_1039	1	17951478	17953002	+
Solo_Gypsy_1040	1	17970039	17972870	+
Solo_Gypsy_1041	1	17972871	17975741	+
Solo_Gypsy_1042	1	17983911	17994389	-
Solo_Gypsy_1043	1	17994390	17994879	+
Solo_Gypsy_1044	1	18001836	18006890	+
Solo_Gypsy_1045	1	18012856	18019788	+
Solo_Gypsy_1046	1	18022818	18027619	+
Solo_Gypsy_1047	1	18042840	18048924	-
Solo_Gypsy_1048	1	18050069	18061531	-
Solo_Gypsy_1049	1	18064126	18066997	-
Solo_Gypsy_1050	1	18066998	18067747	-
Solo_Gypsy_1051	1	18067736	18071925	-
Solo_Gypsy_1052	1	18104883	18108228	+
Solo_Gypsy_1053	1	18109749	18112713	-
Solo_Gypsy_1054	1	18124499	18128623	+
Solo_Gypsy_1055	1	18128627	18131231	-
Solo_Gypsy_1056	1	18131217	18134005	+
Solo_Gypsy_1057	1	18134001	18135715	+
Solo_Gypsy_1058	1	18135716	18139783	+
Solo_Gypsy_1059	1	18139784	18144364	+
Solo_Gypsy_1060	1	18152923	18153382	+
Solo_Gypsy_1061	1	18155841	18156167	+
Solo_Gypsy_1062	1	18156170	18159799	-
Solo_Gypsy_1063	1	18168193	18177648	-
Solo_Gypsy_1064	1	18177649	18179174	+
Solo_Gypsy_1065	1	18179642	18180010	+
Solo_Gypsy_1066	1	18180135	18183202	+
Solo_Gypsy_1067	1	18191054	18193344	-
Solo_Gypsy_1068	1	18193348	18196646	+
Solo_Gypsy_1069	1	18205872	18213499	-
Solo_Gypsy_1070	1	18217616	18218549	+
Solo_Gypsy_1071	1	18224140	18224494	-
Solo_Gypsy_1072	1	18224346	18224512	-
Solo_Gypsy_1073	1	18227863	18230771	-
Solo_Gypsy_1074	1	18283298	18287571	+
Solo_Gypsy_1075	1	18290656	18291520	-
Solo_Gypsy_1076	1	18296349	18299493	-
Solo_Gypsy_1077	1	18302657	18312344	-
Solo_Gypsy_1078	1	18316400	18316860	-
Solo_Gypsy_1079	1	18327514	18329620	-
Solo_Gypsy_1080	1	18329619	18331686	-
Solo_Gypsy_1081	1	18331687	18343702	-
Solo_Gypsy_1082	1	18343704	18352942	+
Solo_Gypsy_1083	1	18351407	18353148	-
Solo_Gypsy_1084	1	18368918	18370445	+
Solo_Gypsy_1085	1	18369130	18372454	-
Solo_Gypsy_1086	1	18378442	18378670	+
Solo_Gypsy_1087	1	18379993	18380301	+
Solo_Gypsy_1088	1	18380288	18381125	+
Solo_Gypsy_1089	1	18381130	18383667	+
Solo_Gypsy_1090	1	18383669	18387929	+
Solo_Gypsy_1091	1	18389811	18390243	+
Solo_Gypsy_1092	1	18391509	18391961	-
Solo_Gypsy_1093	1	18391911	18393859	+
Solo_Gypsy_1094	1	18398852	18400270	+
Solo_Gypsy_1095	1	18401308	18402548	+
Solo_Gypsy_1096	1	18402935	18404309	-
Solo_Gypsy_1097	1	18404223	18404325	+
Solo_Gypsy_1098	1	18405335	18405767	-
Solo_Gypsy_1099	1	18406802	18408442	-
Solo_Gypsy_1100	1	18408443	18408711	-
Solo_Gypsy_1101	1	18410975	18416878	-
Solo_Gypsy_1102	1	18422908	18434018	+
Solo_Gypsy_1103	1	18435043	18441812	+
Solo_Gypsy_1104	1	18441813	18444843	-
Solo_Gypsy_1105	1	18447076	18447864	+
Solo_Gypsy_1106	1	18460186	18462251	+
Solo_Gypsy_1107	1	18462274	18462938	+
Solo_Gypsy_1108	1	18463001	18471473	+
Solo_Gypsy_1109	1	18469404	18471745	-
Solo_Gypsy_1110	1	18471995	18472990	+
Solo_Gypsy_1111	1	18472991	18474195	-
Solo_Gypsy_1112	1	18474218	18476742	-
Solo_Gypsy_1113	1	18477720	18478597	-
Solo_Gypsy_1114	1	18478598	18484238	-
Solo_Gypsy_1115	1	18492808	18493692	+
Solo_Gypsy_1116	1	18494758	18502419	+
Solo_Gypsy_1117	1	18505043	18518212	-
Solo_Gypsy_1118	1	18518334	18522813	+
Solo_Gypsy_1119	1	18527664	18534491	-
Solo_Gypsy_1120	1	18540514	18541127	+
Solo_Gypsy_1121	1	18543665	18546114	-
Solo_Gypsy_1122	1	18552507	18554064	-
Solo_Gypsy_1123	1	18554065	18558308	+
Solo_Gypsy_1124	1	18558309	18560177	+
Solo_Gypsy_1125	1	18566355	18581666	+
Solo_Gypsy_1126	1	18596413	18607564	+
Solo_Gypsy_1127	1	18609231	18610438	-
Solo_Gypsy_1128	1	18610461	18616023	-
Solo_Gypsy_1129	1	18616608	18628811	-
Solo_Gypsy_1130	1	18630003	18630934	+
Solo_Gypsy_1131	1	18632774	18635972	+
Solo_Gypsy_1132	1	18635974	18638768	+
Solo_Gypsy_1133	1	18643393	18645502	-
Solo_Gypsy_1134	1	18665794	18665953	-
Solo_Gypsy_1135	1	18668809	18669267	-
Solo_Gypsy_1136	1	18671495	18672047	-
Solo_Gypsy_1137	1	18672008	18675855	-
Solo_Gypsy_1138	1	18675479	18675951	+
Solo_Gypsy_1139	1	18678280	18679280	-
Solo_Gypsy_1140	1	18680560	18681601	-
Solo_Gypsy_1141	1	18684420	18687684	+
Solo_Gypsy_1142	1	18703995	18713738	+
Solo_Gypsy_1143	1	18713745	18725167	+
Solo_Gypsy_1144	1	18751196	18760820	+
Solo_Gypsy_1145	1	18770311	18773797	+
Solo_Gypsy_1146	1	18773796	18774856	+
Solo_Gypsy_1147	1	18801553	18804525	-
Solo_Gypsy_1148	1	18828888	18830735	+
Solo_Gypsy_1149	1	18830938	18837917	+
Solo_Gypsy_1150	1	18835969	18839807	-
Solo_Gypsy_1151	1	18838061	18840289	+
Solo_Gypsy_1152	1	18840536	18840957	+
Solo_Gypsy_1153	1	18849033	18861391	-
Solo_Gypsy_1154	1	18861392	18867364	-
Solo_Gypsy_1155	1	18882445	18882573	+
Solo_Gypsy_1156	1	18882492	18882593	-
Solo_Gypsy_1157	1	18898816	18900349	-
Solo_Gypsy_1158	1	18908119	18908976	+
Solo_Gypsy_1159	1	18914793	18917882	+
Solo_Gypsy_1160	1	18917837	18921245	-
Solo_Gypsy_1161	1	18921246	18931498	+
Solo_Gypsy_1162	1	18934677	18945936	+
Solo_Gypsy_1163	1	18947011	18948246	+
Solo_Gypsy_1164	1	18958783	18963000	+
Solo_Gypsy_1165	1	18962001	18965563	-
Solo_Gypsy_1166	1	18968429	18975187	-
Solo_Gypsy_1167	1	18977278	18980455	+
Solo_Gypsy_1168	1	18980903	18982307	-
Solo_Gypsy_1169	1	18983717	18987997	+
Solo_Gypsy_1170	1	18987998	18998815	+
Solo_Gypsy_1171	1	18998816	19005592	+
Solo_Gypsy_1172	1	19005593	19008875	+
Solo_Gypsy_1173	1	19008900	19013809	-
Solo_Gypsy_1174	1	19015852	19017255	-
Solo_Gypsy_1175	1	19027556	19029589	-
Solo_Gypsy_1176	1	19046763	19049588	+
Solo_Gypsy_1177	1	19049769	19051048	-
Solo_Gypsy_1178	1	19050728	19051479	+
Solo_Gypsy_1179	1	19052938	19053602	+
Solo_Gypsy_1180	1	19070087	19077561	+
Solo_Gypsy_1181	1	19086142	19086278	-
Solo_Gypsy_1182	1	19092351	19093351	-
Solo_Gypsy_1183	1	19095868	19098639	+
Solo_Gypsy_1184	1	19102183	19104569	+
Solo_Gypsy_1185	1	19105940	19107393	+
Solo_Gypsy_1186	1	19107342	19107804	+
Solo_Gypsy_1187	1	19126622	19132192	+
Solo_Gypsy_1188	1	19132215	19133425	+
Solo_Gypsy_1189	1	19181459	19181881	-
Solo_Gypsy_1190	1	19181472	19181847	+
Solo_Gypsy_1191	1	19181954	19182340	-
Solo_Gypsy_1192	1	19182347	19183107	+
Solo_Gypsy_1193	1	19182498	19183112	-
Solo_Gypsy_1194	1	19183125	19184082	+
Solo_Gypsy_1195	1	19192307	19195120	+
Solo_Gypsy_1196	1	19195796	19200270	-
Solo_Gypsy_1197	1	19211267	19221822	-
Solo_Gypsy_1198	1	19257309	19259551	+
Solo_Gypsy_1199	1	19259576	19264856	+
Solo_Gypsy_1200	1	19266755	19269493	-
Solo_Gypsy_1201	1	19269498	19272125	+
Solo_Gypsy_1202	1	19280078	19283387	-
Solo_Gypsy_1203	1	19284428	19284777	-
Solo_Gypsy_1204	1	19285543	19286922	-
Solo_Gypsy_1205	1	19297430	19297884	-
Solo_Gypsy_1206	1	19297887	19301101	+
Solo_Gypsy_1207	1	19302410	19305871	-
Solo_Gypsy_1208	1	19306322	19308771	-
Solo_Gypsy_1209	1	19308772	19313686	+
Solo_Gypsy_1210	1	19316965	19323782	-
Solo_Gypsy_1211	1	19329691	19333793	+
Solo_Gypsy_1212	1	19334364	19337313	+
Solo_Gypsy_1213	1	19337645	19342861	+
Solo_Gypsy_1214	1	19349416	19357262	-
Solo_Gypsy_1215	1	19373371	19373624	-
Solo_Gypsy_1216	1	19380828	19384826	+
Solo_Gypsy_1217	1	19389984	19394963	-
Solo_Gypsy_1218	1	19390478	19396101	+
Solo_Gypsy_1219	1	19396102	19404216	-
Solo_Gypsy_1220	1	19443780	19444264	+
Solo_Gypsy_1221	1	19449193	19449554	-
Solo_Gypsy_1222	1	19449692	19452000	-
Solo_Gypsy_1223	1	19456159	19459003	-
Solo_Gypsy_1224	1	19472418	19474906	-
Solo_Gypsy_1225	1	19479895	19485555	-
Solo_Gypsy_1226	1	19485550	19486973	+
Solo_Gypsy_1227	1	19508191	19509107	-
Solo_Gypsy_1228	1	19509733	19511005	+
Solo_Gypsy_1229	1	19514908	19517026	+
Solo_Gypsy_1230	1	19517022	19522169	-
Solo_Gypsy_1231	1	19523697	19524610	+
Solo_Gypsy_1232	1	19529017	19529133	+
Solo_Gypsy_1233	1	19529118	19531045	+
Solo_Gypsy_1234	1	19533548	19536764	-
Solo_Gypsy_1235	1	19536760	19537604	-
Solo_Gypsy_1236	1	19537605	19550290	+
Solo_Gypsy_1237	1	19550291	19553058	-
Solo_Gypsy_1238	1	19553080	19559926	-
Solo_Gypsy_1239	1	19590222	19591935	-
Solo_Gypsy_1240	1	19591956	19598894	-
Solo_Gypsy_1241	1	19598900	19603276	-
Solo_Gypsy_1242	1	19603275	19611063	+
Solo_Gypsy_1243	1	19627529	19633939	+
Solo_Gypsy_1244	1	19642076	19647915	+
Solo_Gypsy_1245	1	19669482	19680619	-
Solo_Gypsy_1246	1	19680620	19681493	-
Solo_Gypsy_1247	1	19683855	19684608	-
Solo_Gypsy_1248	1	19684609	19686677	-
Solo_Gypsy_1249	1	19688030	19688472	+
Solo_Gypsy_1250	1	19688473	19695716	-
Solo_Gypsy_1251	1	19695713	19700582	-
Solo_Gypsy_1252	1	19732551	19735934	+
Solo_Gypsy_1253	1	19736425	19736805	+
Solo_Gypsy_1254	1	19737110	19738997	-
Solo_Gypsy_1255	1	19798963	19811499	+
Solo_Gypsy_1256	1	19811501	19811630	-
Solo_Gypsy_1257	1	19811688	19812450	+
Solo_Gypsy_1258	1	19821007	19823250	+
Solo_Gypsy_1259	1	19824645	19830597	-
Solo_Gypsy_1260	1	19831133	19833766	-
Solo_Gypsy_1261	1	19833767	19838799	-
Solo_Gypsy_1262	1	19838800	19839400	-
Solo_Gypsy_1263	1	19878142	19878593	-
Solo_Gypsy_1264	1	19879032	19881904	-
Solo_Gypsy_1265	1	19881913	19883793	-
Solo_Gypsy_1266	1	19883794	19895689	-
Solo_Gypsy_1267	1	19895691	19903231	-
Solo_Gypsy_1268	1	19903236	19903461	-
Solo_Gypsy_1269	1	19903260	19904407	+
Solo_Gypsy_1270	1	19912582	19914201	-
Solo_Gypsy_1271	1	19928483	19928697	+
Solo_Gypsy_1272	1	19928699	19931886	+
Solo_Gypsy_1273	1	19931887	19932068	+
Solo_Gypsy_1274	1	19932070	19933468	+
Solo_Gypsy_1275	1	19933430	19934165	-
Solo_Gypsy_1276	1	19939041	19939689	+
Solo_Gypsy_1277	1	19945322	19948619	-
Solo_Gypsy_1278	1	19951113	19955234	+
Solo_Gypsy_1279	1	19960487	19971259	+
Solo_Gypsy_1280	1	19976016	19976928	+
Solo_Gypsy_1281	1	19976929	19978332	+
Solo_Gypsy_1282	1	19995016	19999926	+
Solo_Gypsy_1283	1	19999930	20013244	+
Solo_Gypsy_1284	1	20013726	20016901	+
Solo_Gypsy_1285	1	20022176	20025155	+
Solo_Gypsy_1286	1	20026336	20028775	+
Solo_Gypsy_1287	1	20029272	20034380	+
Solo_Gypsy_1288	1	20034381	20046993	+
Solo_Gypsy_1289	1	20049111	20055171	+
Solo_Gypsy_1290	1	20066096	20067832	+
Solo_Gypsy_1291	1	20067822	20068195	+
Solo_Gypsy_1292	1	20068180	20072666	+
Solo_Gypsy_1293	1	20070667	20077800	+
Solo_Gypsy_1294	1	20077773	20079994	+
Solo_Gypsy_1295	1	20079983	20084774	+
Solo_Gypsy_1296	1	20091182	20091617	+
Solo_Gypsy_1297	1	20091454	20091639	+
Solo_Gypsy_1298	1	20091820	20105186	+
Solo_Gypsy_1299	1	20105369	20108097	+
Solo_Gypsy_1300	1	20117755	20119838	+
Solo_Gypsy_1301	1	20120442	20121530	+
Solo_Gypsy_1302	1	20120555	20121682	+
Solo_Gypsy_1303	1	20126975	20131212	+
Solo_Gypsy_1304	1	20135377	20135847	+
Solo_Gypsy_1305	1	20140810	20146254	+
Solo_Gypsy_1306	1	20146255	20148059	+
Solo_Gypsy_1307	1	20148821	20161488	+
Solo_Gypsy_1308	1	20162100	20168617	+
Solo_Gypsy_1309	1	20168621	20181551	+
Solo_Gypsy_1310	1	20181552	20182812	+
Solo_Gypsy_1311	1	20190855	20193486	+
Solo_Gypsy_1312	1	20193487	20199807	+
Solo_Gypsy_1313	1	20203136	20207221	+
Solo_Gypsy_1314	1	20213577	20218355	+
Solo_Gypsy_1315	1	20227284	20227628	+
Solo_Gypsy_1316	1	20227320	20228135	+
Solo_Gypsy_1317	1	20228128	20228583	+
Solo_Gypsy_1318	1	20228571	20232087	+
Solo_Gypsy_1319	1	20231224	20232604	+
Solo_Gypsy_1320	1	20233168	20236930	+
Solo_Gypsy_1321	1	20240305	20252863	+
Solo_Gypsy_1322	1	20302026	20304322	+
Solo_Gypsy_1323	1	20306272	20308804	+
Solo_Gypsy_1324	1	20308805	20323712	+
Solo_Gypsy_1325	1	20323713	20325249	+
Solo_Gypsy_1326	1	20325250	20326824	+
Solo_Gypsy_1327	1	20328972	20334199	+
Solo_Gypsy_1328	1	20342372	20349007	+
Solo_Gypsy_1329	1	20349448	20353042	+
Solo_Gypsy_1330	1	20353043	20355082	+
Solo_Gypsy_1331	1	20365509	20378765	+
Solo_Gypsy_1332	1	20378769	20384094	+
Solo_Gypsy_1333	1	20384095	20384339	+
Solo_Gypsy_1334	1	20384339	20385095	+
Solo_Gypsy_1335	1	20392575	20395363	+
Solo_Gypsy_1336	1	20395373	20398103	+
Solo_Gypsy_1337	1	20398111	20398848	+
Solo_Gypsy_1338	1	20407832	20412719	+
Solo_Gypsy_1339	1	20413024	20416610	+
Solo_Gypsy_1340	1	20425948	20427703	+
Solo_Gypsy_1341	1	20432138	20436390	+
Solo_Gypsy_1342	1	20436394	20447300	+
Solo_Gypsy_1343	1	20447323	20450046	+
Solo_Gypsy_1344	1	20450052	20450511	+
Solo_Gypsy_1345	1	20452833	20454825	+
Solo_Gypsy_1346	1	20459554	20462904	+
Solo_Gypsy_1347	1	20459554	20460000	+
Solo_Gypsy_1348	1	20462905	20470553	+
Solo_Gypsy_1349	1	20470556	20471309	+
Solo_Gypsy_1350	1	20488915	20489078	+
Solo_Gypsy_1351	1	20493930	20494133	+
Solo_Gypsy_1352	1	20496925	20501699	+
Solo_Gypsy_1353	1	20534288	20542559	+
Solo_Gypsy_1354	1	20542662	20543798	+
Solo_Gypsy_1355	1	20543700	20543846	+
Solo_Gypsy_1356	1	20544252	20548024	+
Solo_Gypsy_1357	1	20554923	20555523	+
Solo_Gypsy_1358	1	20555580	20555852	+
Solo_Gypsy_1359	1	20555609	20555856	+
Solo_Gypsy_1360	1	20555868	20560149	+
Solo_Gypsy_1361	1	20562295	20563385	+
Solo_Gypsy_1362	1	20563384	20566566	+
Solo_Gypsy_1363	1	20566542	20566834	+
Solo_Gypsy_1364	1	20566833	20568746	+
Solo_Gypsy_1365	1	20568804	20569370	+
Solo_Gypsy_1366	1	20571264	20572392	+
Solo_Gypsy_1367	1	20574018	20574221	+
Solo_Gypsy_1368	1	20575579	20577119	+
Solo_Gypsy_1369	1	20576114	20577237	+
Solo_Gypsy_1370	1	20580465	20584944	+
Solo_Gypsy_1371	1	20584945	20596188	+
Solo_Gypsy_1372	1	20596189	20599354	+
Solo_Gypsy_1373	1	20600653	20606717	+
Solo_Gypsy_1374	1	20608902	20613006	+
Solo_Gypsy_1375	1	20618241	20619068	+
Solo_Gypsy_1376	1	20619324	20620190	+
Solo_Gypsy_1377	1	20624734	20632431	+
Solo_Gypsy_1378	1	20649403	20652402	+
Solo_Gypsy_1379	1	20661154	20663353	+
Solo_Gypsy_1380	1	20671435	20682374	+
Solo_Gypsy_1381	1	20691842	20704254	+
Solo_Gypsy_1382	1	20730664	20741723	+
Solo_Gypsy_1383	1	20753682	20758144	+
Solo_Gypsy_1384	1	20778173	20778711	+
Solo_Gypsy_1385	1	20778717	20781721	+
Solo_Gypsy_1386	1	20788837	20789097	+
Solo_Gypsy_1387	1	20789086	20789438	+
Solo_Gypsy_1388	1	20789436	20789686	+
Solo_Gypsy_1389	1	20800441	20814049	+
Solo_Gypsy_1390	1	20814050	20816538	+
Solo_Gypsy_1391	1	20816538	20817282	+
Solo_Gypsy_1392	1	20827372	20827732	+
Solo_Gypsy_1393	1	20832625	20837621	+
Solo_Gypsy_1394	1	20862929	20865106	+
Solo_Gypsy_1395	1	20872339	20872458	+
Solo_Gypsy_1396	1	20874168	20874345	+
Solo_Gypsy_1397	1	20874339	20875376	+
Solo_Gypsy_1398	1	20878083	20879908	+
Solo_Gypsy_1399	1	20880191	20880433	+
Solo_Gypsy_1400	1	20924862	20925209	+
Solo_Gypsy_1401	1	20925518	20927301	+
Solo_Gypsy_1402	1	20927467	20928209	+
Solo_Gypsy_1403	1	20936614	20937066	+
Solo_Gypsy_1404	1	20939157	20940999	+
Solo_Gypsy_1405	1	20943329	20943494	+
Solo_Gypsy_1406	1	20943494	20947538	+
Solo_Gypsy_1407	1	20947977	20949250	+
Solo_Gypsy_1408	1	20952846	20953833	+
Solo_Gypsy_1409	1	20966367	20966941	+
Solo_Gypsy_1410	1	20966490	20966868	+
Solo_Gypsy_1411	1	20991964	20992596	+
Solo_Gypsy_1412	1	20999750	21005639	+
Solo_Gypsy_1413	1	21029589	21031966	+
Solo_Gypsy_1414	1	21032061	21033733	+
Solo_Gypsy_1415	1	21033732	21034184	+
Solo_Gypsy_1416	1	21034663	21035587	+
Solo_Gypsy_1417	1	21035584	21035978	+
Solo_Gypsy_1418	1	21037072	21038059	+
Solo_Gypsy_1419	1	21043430	21048306	+
Solo_Gypsy_1420	1	21048323	21048515	+
Solo_Gypsy_1421	1	21049687	21055040	+
Solo_Gypsy_1422	1	21055074	21057173	+
Solo_Gypsy_1423	1	21057174	21061643	+
Solo_Gypsy_1424	1	21061651	21064048	+
Solo_Gypsy_1425	1	21064049	21066434	+
Solo_Gypsy_1426	1	21066440	21067964	+
Solo_Gypsy_1427	1	21085698	21089912	+
Solo_Gypsy_1428	1	21094116	21097392	+
Solo_Gypsy_1429	1	21099621	21107545	+
Solo_Gypsy_1430	1	21107549	21108164	+
Solo_Gypsy_1431	1	21108157	21109148	+
Solo_Gypsy_1432	1	21111355	21111713	+
Solo_Gypsy_1433	1	21137470	21137678	+
Solo_Gypsy_1434	1	21137548	21137934	+
Solo_Gypsy_1435	1	21145935	21159294	+
Solo_Gypsy_1436	1	21160166	21165462	+
Solo_Gypsy_1437	1	21173139	21179043	+
Solo_Gypsy_1438	1	21179047	21180175	+
Solo_Gypsy_1439	1	21181704	21184589	+
Solo_Gypsy_1440	1	21248701	21248865	+
Solo_Gypsy_1441	1	21260906	21263646	+
Solo_Gypsy_1442	1	21288216	21302988	+
Solo_Gypsy_1443	1	21321185	21323545	+
Solo_Gypsy_1444	1	21335249	21344143	+
Solo_Gypsy_1445	1	21344144	21356452	+
Solo_Gypsy_1446	1	21356454	21358987	+
Solo_Gypsy_1447	1	21358988	21361964	+
Solo_Gypsy_1448	1	21373328	21375167	+
Solo_Gypsy_1449	1	21375653	21375899	+
Solo_Gypsy_1450	1	21377168	21377467	+
Solo_Gypsy_1451	1	21379891	21383143	+
Solo_Gypsy_1452	1	21409685	21421939	+
Solo_Gypsy_1453	1	21472644	21485865	+
Solo_Gypsy_1454	1	21492438	21492815	+
Solo_Gypsy_1455	1	21492687	21492857	+
Solo_Gypsy_1456	1	21497031	21497787	+
Solo_Gypsy_1457	1	21497788	21497893	+
Solo_Gypsy_1458	1	21499310	21504352	+
Solo_Gypsy_1459	1	21508403	21513008	+
Solo_Gypsy_1460	1	21513027	21517095	+
Solo_Gypsy_1461	1	21519525	21532653	+
Solo_Gypsy_1462	1	21532654	21539025	+
Solo_Gypsy_1463	1	21538403	21539229	+
Solo_Gypsy_1464	1	21576343	21577763	+
Solo_Gypsy_1465	1	21611051	21614514	+
Solo_Gypsy_1466	1	21622031	21624283	+
Solo_Gypsy_1467	1	21624880	21627414	+
Solo_Gypsy_1468	1	21630087	21640230	+
Solo_Gypsy_1469	1	21639613	21642907	+
Solo_Gypsy_1470	1	21642908	21648122	+
Solo_Gypsy_1471	1	21646523	21648321	+
Solo_Gypsy_1472	1	21648318	21651868	+
Solo_Gypsy_1473	1	21651869	21652141	+
Solo_Gypsy_1474	1	21657579	21662582	+
Solo_Gypsy_1475	1	21681202	21681806	+
Solo_Gypsy_1476	1	21681828	21691690	+
Solo_Gypsy_1477	1	21699809	21705087	+
Solo_Gypsy_1478	1	21761998	21762153	+
Solo_Gypsy_1479	1	21762155	21775569	+
Solo_Gypsy_1480	1	21775571	21776773	+
Solo_Gypsy_1481	1	21777216	21777563	+
Solo_Gypsy_1482	1	21786696	21790995	+
Solo_Gypsy_1483	1	21794791	21796398	+
Solo_Gypsy_1484	1	21809188	21813306	+
Solo_Gypsy_1485	1	21813308	21826511	+
Solo_Gypsy_1486	1	21828033	21833083	+
Solo_Gypsy_1487	1	21833068	21839705	+
Solo_Gypsy_1488	1	21851801	21853646	+
Solo_Gypsy_1489	1	21855660	21855890	+
Solo_Gypsy_1490	1	21856593	21858437	+
Solo_Gypsy_1491	1	21877817	21882715	+
Solo_Gypsy_1492	1	21884266	21884531	+
Solo_Gypsy_1493	1	21907608	21908043	+
Solo_Gypsy_1494	1	21907667	21909558	+
Solo_Gypsy_1495	1	21910537	21915651	+
Solo_Gypsy_1496	1	21915650	21916822	+
Solo_Gypsy_1497	1	21921233	21921390	+
Solo_Gypsy_1498	1	21921253	21921455	+
Solo_Gypsy_1499	1	21921608	21926977	+
Solo_Gypsy_1500	1	21929008	21929440	+
Solo_Gypsy_1501	1	21930014	21931624	+
Solo_Gypsy_1502	1	21934187	21941021	+
Solo_Gypsy_1503	1	21942427	21942644	+
Solo_Gypsy_1504	1	21944292	21945711	+
Solo_Gypsy_1505	1	21948215	21948818	+
Solo_Gypsy_1506	1	21948308	21948871	+
Solo_Gypsy_1507	1	21956990	21960429	-
Solo_Gypsy_1508	1	21960431	21960936	-
Solo_Gypsy_1509	1	21960924	21961352	-
Solo_Gypsy_1510	1	21961355	21962352	+
Solo_Gypsy_1511	1	21964572	21964883	-
Solo_Gypsy_1512	1	21967687	21970914	+
Solo_Gypsy_1513	1	21972606	21974506	+
Solo_Gypsy_1514	1	21974788	21980618	+
Solo_Gypsy_1515	1	21980616	21981246	-
Solo_Gypsy_1516	1	21989122	21990084	-
Solo_Gypsy_1517	1	22007336	22007668	+
Solo_Gypsy_1518	1	22053269	22053677	+
Solo_Gypsy_1519	1	22059547	22061386	+
Solo_Gypsy_1520	1	22063165	22067147	-
Solo_Gypsy_1521	1	22085112	22089157	+
Solo_Gypsy_1522	1	22089159	22089330	+
Solo_Gypsy_1523	1	22166635	22168852	+
Solo_Gypsy_1524	1	22178473	22182546	-
Solo_Gypsy_1525	1	22183661	22186655	-
Solo_Gypsy_1526	1	22195599	22195722	-
Solo_Gypsy_1527	1	22212914	22213180	-
Solo_Gypsy_1528	1	22213122	22213253	+
Solo_Gypsy_1529	1	22213988	22214907	+
Solo_Gypsy_1530	1	22214740	22214936	-
Solo_Gypsy_1531	1	22218191	22220819	+
Solo_Gypsy_1532	1	22250677	22251159	-
Solo_Gypsy_1533	1	22251160	22255200	-
Solo_Gypsy_1534	1	22257315	22258808	-
Solo_Gypsy_1535	1	22258810	22259696	-
Solo_Gypsy_1536	1	22259697	22263538	+
Solo_Gypsy_1537	1	22266785	22269997	+
Solo_Gypsy_1538	1	22270425	22271141	+
Solo_Gypsy_1539	1	22327931	22339674	-
Solo_Gypsy_1540	1	22342387	22345351	-
Solo_Gypsy_1541	1	22347421	22347743	-
Solo_Gypsy_1542	1	22376380	22376901	+
Solo_Gypsy_1543	1	22387328	22388775	+
Solo_Gypsy_1544	1	22388776	22393622	-
Solo_Gypsy_1545	1	22394898	22396324	+
Solo_Gypsy_1546	1	22396663	22400662	-
Solo_Gypsy_1547	1	22398665	22400663	+
Solo_Gypsy_1548	1	22402890	22408245	-
Solo_Gypsy_1549	1	22408245	22411393	-
Solo_Gypsy_1550	1	22411394	22413750	-
Solo_Gypsy_1551	1	22414803	22415643	-
Solo_Gypsy_1552	1	22415648	22421030	-
Solo_Gypsy_1553	1	22438066	22441017	+
Solo_Gypsy_1554	1	22465046	22465279	+
Solo_Gypsy_1555	1	22483437	22491189	-
Solo_Gypsy_1556	1	22491190	22491315	+
Solo_Gypsy_1557	1	22501845	22508121	-
Solo_Gypsy_1558	1	22508146	22511547	-
Solo_Gypsy_1559	1	22513180	22516154	-
Solo_Gypsy_1560	1	22521696	22523797	+
Solo_Gypsy_1561	1	22523800	22524289	-
Solo_Gypsy_1562	1	22541418	22542198	+
Solo_Gypsy_1563	1	22541505	22544260	-
Solo_Gypsy_1564	1	22555732	22556177	+
Solo_Gypsy_1565	1	22555941	22556205	-
Solo_Gypsy_1566	1	22562643	22570860	+
Solo_Gypsy_1567	1	22568202	22573992	-
Solo_Gypsy_1568	1	22573993	22576744	+
Solo_Gypsy_1569	1	22580714	22581075	+
Solo_Gypsy_1570	1	22590875	22592250	+
Solo_Gypsy_1571	1	22592058	22592278	-
Solo_Gypsy_1572	1	22596729	22599075	-
Solo_Gypsy_1573	1	22599060	22600102	+
Solo_Gypsy_1574	1	22621649	22621762	-
Solo_Gypsy_1575	1	22687087	22687324	-
Solo_Gypsy_1576	1	22700535	22701011	+
Solo_Gypsy_1577	1	22701012	22701417	-
Solo_Gypsy_1578	1	22701418	22702001	+
Solo_Gypsy_1579	1	22702108	22702835	+
Solo_Gypsy_1580	1	22704384	22705216	+
Solo_Gypsy_1581	1	22705551	22705840	+
Solo_Gypsy_1582	1	22706257	22707239	+
Solo_Gypsy_1583	1	22714360	22714705	+
Solo_Gypsy_1584	1	22719424	22720152	+
Solo_Gypsy_1585	1	22759281	22760675	-
Solo_Gypsy_1586	1	22794334	22794463	+
Solo_Gypsy_1587	1	22847824	22848593	-
Solo_Gypsy_1588	1	22848562	22850713	-
Solo_Gypsy_1589	1	22870335	22871902	+
Solo_Gypsy_1590	1	22880066	22882206	-
Solo_Gypsy_1591	1	22882932	22892034	+
Solo_Gypsy_1592	1	22892035	22905523	-
Solo_Gypsy_1593	1	22905524	22910305	+
Solo_Gypsy_1594	1	22923130	22923231	-
Solo_Gypsy_1595	1	22923625	22925031	-
Solo_Gypsy_1596	1	22930523	22933544	+
Solo_Gypsy_1597	1	22933574	22940925	+
Solo_Gypsy_1598	1	22941171	22952919	+
Solo_Gypsy_1599	1	22953305	22954985	+
Solo_Gypsy_1600	1	22954008	22955305	-
Solo_Gypsy_1601	1	22954021	22956187	+
Solo_Gypsy_1602	1	22959650	22959907	-
Solo_Gypsy_1603	1	22961950	22967054	-
Solo_Gypsy_1604	1	22970329	22974467	+
Solo_Gypsy_1605	1	22974467	22978532	+
Solo_Gypsy_1606	1	22978533	22980005	-
Solo_Gypsy_1607	1	22981215	22981456	-
Solo_Gypsy_1608	1	22982541	22983742	-
Solo_Gypsy_1609	1	22983746	22984263	-
Solo_Gypsy_1610	1	23034550	23034712	+
Solo_Gypsy_1611	1	23034714	23047820	-
Solo_Gypsy_1612	1	23047900	23052334	-
Solo_Gypsy_1613	1	23060797	23061398	+
Solo_Gypsy_1614	1	23063477	23065089	+
Solo_Gypsy_1615	1	23088646	23089964	+
Solo_Gypsy_1616	1	23094803	23106820	+
Solo_Gypsy_1617	1	23153355	23155448	+
Solo_Gypsy_1618	1	23155531	23156062	+
Solo_Gypsy_1619	1	23157094	23159503	+
Solo_Gypsy_1620	1	23179886	23180816	+
Solo_Gypsy_1621	1	23180812	23181102	+
Solo_Gypsy_1622	1	23200265	23210116	-
Solo_Gypsy_1623	1	23203673	23210086	+
Solo_Gypsy_1624	1	23210087	23223494	+
Solo_Gypsy_1625	1	23238142	23240512	+
Solo_Gypsy_1626	1	23254851	23255007	+
Solo_Gypsy_1627	1	23255514	23256933	+
Solo_Gypsy_1628	1	23259515	23260047	+
Solo_Gypsy_1629	1	23278726	23282171	+
Solo_Gypsy_1630	1	23282955	23292276	+
Solo_Gypsy_1631	1	23298518	23311602	-
Solo_Gypsy_1632	1	23334829	23336165	+
Solo_Gypsy_1633	1	23341024	23353393	+
Solo_Gypsy_1634	1	23355622	23357164	-
Solo_Gypsy_1635	1	23372967	23384163	+
Solo_Gypsy_1636	1	23385075	23386240	-
Solo_Gypsy_1637	1	23388335	23390102	-
Solo_Gypsy_1638	1	23390461	23391399	-
Solo_Gypsy_1639	1	23408250	23411533	-
Solo_Gypsy_1640	1	23421794	23424965	-
Solo_Gypsy_1641	1	23467369	23467855	+
Solo_Gypsy_1642	1	23500593	23502285	-
Solo_Gypsy_1643	1	23502274	23503271	+
Solo_Gypsy_1644	1	23528659	23530966	+
Solo_Gypsy_1645	1	23532729	23533570	+
Solo_Gypsy_1646	1	23664279	23666394	-
Solo_Gypsy_1647	1	23666397	23669577	-
Solo_Gypsy_1648	1	23673818	23676057	-
Solo_Gypsy_1649	1	23673822	23676383	+
Solo_Gypsy_1650	1	23676396	23678970	-
Solo_Gypsy_1651	1	23697861	23701413	+
Solo_Gypsy_1652	1	23701414	23708144	+
Solo_Gypsy_1653	1	23708214	23713218	+
Solo_Gypsy_1654	1	23718761	23721668	+
Solo_Gypsy_1655	1	23735614	23736307	+
Solo_Gypsy_1656	1	23797794	23801078	-
Solo_Gypsy_1657	1	23803985	23809089	+
Solo_Gypsy_1658	1	23924904	23932388	-
Solo_Gypsy_1659	1	23932390	23935583	-
Solo_Gypsy_1660	1	23950246	23953000	+
Solo_Gypsy_1661	1	23976700	23980239	+
Solo_Gypsy_1662	1	24003473	24004916	+
Solo_Gypsy_1663	1	24033342	24046317	+
Solo_Gypsy_1664	1	24058921	24061390	+
Solo_Gypsy_1665	1	24061391	24061582	+
Solo_Gypsy_1666	1	24061583	24064666	+
Solo_Gypsy_1667	1	24064927	24065318	+
Solo_Gypsy_1668	1	24067667	24071129	+
Solo_Gypsy_1669	1	24071131	24072825	+
Solo_Gypsy_1670	1	24072819	24073085	+
Solo_Gypsy_1671	1	24080942	24082884	+
Solo_Gypsy_1672	1	24082893	24083327	+
Solo_Gypsy_1673	1	24098635	24098839	+
Solo_Gypsy_1674	1	24129804	24134206	+
Solo_Gypsy_1675	1	24134025	24134261	+
Solo_Gypsy_1676	1	24160817	24161680	+
Solo_Gypsy_1677	1	24164596	24164951	+
Solo_Gypsy_1678	1	24187306	24190039	+
Solo_Gypsy_1679	1	24190038	24192287	+
Solo_Gypsy_1680	1	24192309	24198479	+
Solo_Gypsy_1681	1	24227949	24230665	+
Solo_Gypsy_1682	1	24228667	24231984	+
Solo_Gypsy_1683	1	24295496	24296132	+
Solo_Gypsy_1684	1	24296111	24296844	+
Solo_Gypsy_1685	1	24311113	24313375	+
Solo_Gypsy_1686	1	24326290	24329592	+
Solo_Gypsy_1687	1	24422680	24424177	+
Solo_Gypsy_1688	1	24423159	24424380	+
Solo_Gypsy_1689	1	24468595	24470191	+
Solo_Gypsy_1690	1	24476229	24476650	+
Solo_Gypsy_1691	1	24476635	24484037	+
Solo_Gypsy_1692	1	24485325	24490472	+
Solo_Gypsy_1693	1	24498929	24500375	+
Solo_Gypsy_1694	1	24517520	24521176	+
Solo_Gypsy_1695	1	24522978	24524419	+
Solo_Gypsy_1696	1	24523376	24524418	+
Solo_Gypsy_1697	1	24538584	24540028	+
Solo_Gypsy_1698	1	24540029	24541684	+
Solo_Gypsy_1699	1	24541663	24551925	+
Solo_Gypsy_1700	1	24551926	24559942	+
Solo_Gypsy_1701	1	24559943	24562922	+
Solo_Gypsy_1702	1	24562923	24566865	+
Solo_Gypsy_1703	1	24582128	24595519	+
Solo_Gypsy_1704	1	24596649	24606841	+
Solo_Gypsy_1705	1	24645990	24646409	+
Solo_Gypsy_1706	1	24677818	24691179	+
Solo_Gypsy_1707	1	24709634	24709942	+
Solo_Gypsy_1708	1	24709845	24709966	+
Solo_Gypsy_1709	1	24711262	24712246	+
Solo_Gypsy_1710	1	24713744	24715635	+
Solo_Gypsy_1711	1	24738400	24744632	+
Solo_Gypsy_1712	1	24744633	24753668	+
Solo_Gypsy_1713	1	24746321	24758615	+
Solo_Gypsy_1714	1	24758616	24764480	+
Solo_Gypsy_1715	1	24771423	24771783	+
Solo_Gypsy_1716	1	24778073	24780379	+
Solo_Gypsy_1717	1	24781865	24783157	+
Solo_Gypsy_1718	1	24795484	24796084	+
Solo_Gypsy_1719	1	24796090	24796294	+
Solo_Gypsy_1720	1	24816302	24816665	+
Solo_Gypsy_1721	1	24824121	24826557	+
Solo_Gypsy_1722	1	24826585	24832869	+
Solo_Gypsy_1723	1	24834801	24839847	+
Solo_Gypsy_1724	1	24839848	24845165	+
Solo_Gypsy_1725	1	24845159	24852152	+
Solo_Gypsy_1726	1	24852530	24854015	+
Solo_Gypsy_1727	1	24865511	24875272	+
Solo_Gypsy_1728	1	24883788	24887012	+
Solo_Gypsy_1729	1	24887737	24890928	+
Solo_Gypsy_1730	1	24926275	24929930	+
Solo_Gypsy_1731	1	24946329	24951000	+
Solo_Gypsy_1732	1	24950001	24958547	+
Solo_Gypsy_1733	1	24989739	24991888	+
Solo_Gypsy_1734	1	25001970	25004050	+
Solo_Gypsy_1735	1	25004053	25007256	+
Solo_Gypsy_1736	1	25007244	25008363	+
Solo_Gypsy_1737	1	25009213	25011412	+
Solo_Gypsy_1738	1	25011445	25014077	+
Solo_Gypsy_1739	1	25014585	25017887	+
Solo_Gypsy_1740	1	25039652	25042808	+
Solo_Gypsy_1741	1	25047418	25050474	+
Solo_Gypsy_1742	1	25052800	25054117	+
Solo_Gypsy_1743	1	25054122	25056578	+
Solo_Gypsy_1744	1	25056579	25056983	+
Solo_Gypsy_1745	1	25056847	25057001	+
Solo_Gypsy_1746	1	25102450	25103285	+
Solo_Gypsy_1747	1	25103286	25104940	+
Solo_Gypsy_1748	1	25104955	25105904	+
Solo_Gypsy_1749	1	25106438	25110501	+
Solo_Gypsy_1750	1	25110398	25110514	+
Solo_Gypsy_1751	1	25110540	25110776	+
Solo_Gypsy_1752	1	25113287	25113965	+
Solo_Gypsy_1753	1	25113966	25116181	+
Solo_Gypsy_1754	1	25159671	25172252	+
Solo_Gypsy_1755	1	25241148	25254878	+
Solo_Gypsy_1756	1	25321285	25330983	+
Solo_Gypsy_1757	1	25330985	25335050	+
Solo_Gypsy_1758	1	25335877	25336552	+
Solo_Gypsy_1759	1	25338542	25343993	+
Solo_Gypsy_1760	1	25345386	25346900	+
Solo_Gypsy_1761	1	25429753	25433082	+
Solo_Gypsy_1762	1	25538598	25538959	+
Solo_Gypsy_1763	1	25543381	25545696	+
Solo_Gypsy_1764	1	25545799	25546574	+
Solo_Gypsy_1765	1	25582854	25585823	+
Solo_Gypsy_1766	1	25604643	25616057	+
Solo_Gypsy_1767	1	25616053	25616260	+
Solo_Gypsy_1768	1	25617025	25620067	+
Solo_Gypsy_1769	1	25620498	25621295	+
Solo_Gypsy_1770	1	25623917	25628245	+
Solo_Gypsy_1771	1	25628066	25628273	+
Solo_Gypsy_1772	1	25632469	25635718	+
Solo_Gypsy_1773	1	25637433	25640320	+
Solo_Gypsy_1774	1	25640218	25640455	+
Solo_Gypsy_1775	1	25659421	25663430	+
Solo_Gypsy_1776	1	25667386	25667498	+
Solo_Gypsy_1777	1	25672296	25685648	+
Solo_Gypsy_1778	1	25704904	25708767	+
Solo_Gypsy_1779	1	25722469	25723818	+
Solo_Gypsy_1780	1	25728721	25732230	+
Solo_Gypsy_1781	1	25734564	25741688	+
Solo_Gypsy_1782	1	25835805	25835925	+
Solo_Gypsy_1783	1	25835877	25836140	+
Solo_Gypsy_1784	1	25835972	25836145	+
Solo_Gypsy_1785	1	25869075	25872911	+
Solo_Gypsy_1786	1	25880921	25881513	+
Solo_Gypsy_1787	1	25882905	25886064	+
Solo_Gypsy_1788	1	25898856	25906252	+
Solo_Gypsy_1789	1	25906253	25919339	+
Solo_Gypsy_1790	1	25919340	25922140	+
Solo_Gypsy_1791	1	25942660	25944261	+
Solo_Gypsy_1792	1	25944258	25944601	+
Solo_Gypsy_1793	1	25944600	25944951	+
Solo_Gypsy_1794	1	25944951	25946178	+
Solo_Gypsy_1795	1	25947581	25949000	+
Solo_Gypsy_1796	1	25948001	25950937	-
Solo_Gypsy_1797	1	25973007	25974503	+
Solo_Gypsy_1798	1	25978778	25980124	+
Solo_Gypsy_1799	1	25980278	25980726	+
Solo_Gypsy_1800	1	25980893	25981395	-
Solo_Gypsy_1801	1	25984617	25984742	-
Solo_Gypsy_1802	1	25984976	25994567	-
Solo_Gypsy_1803	1	25995141	25997319	-
Solo_Gypsy_1804	1	26024144	26025920	-
Solo_Gypsy_1805	1	26025962	26034969	-
Solo_Gypsy_1806	1	26035009	26035607	-
Solo_Gypsy_1807	1	26153926	26156884	+
Solo_Gypsy_1808	1	26167102	26174813	+
Solo_Gypsy_1809	1	26174810	26186438	-
Solo_Gypsy_1810	1	26222895	26223005	+
Solo_Gypsy_1811	1	26275623	26275800	+
Solo_Gypsy_1812	1	26278026	26281075	-
Solo_Gypsy_1813	1	26303902	26304847	-
Solo_Gypsy_1814	1	26305902	26306038	-
Solo_Gypsy_1815	1	26314085	26320662	-
Solo_Gypsy_1816	1	26342949	26343370	-
Solo_Gypsy_1817	1	26343923	26345474	-
Solo_Gypsy_1818	1	26345516	26345880	-
Solo_Gypsy_1819	1	26398477	26400179	-
Solo_Gypsy_1820	1	26400517	26404855	-
Solo_Gypsy_1821	1	26412944	26421786	-
Solo_Gypsy_1822	1	26423147	26423454	-
Solo_Gypsy_1823	1	26423462	26426947	-
Solo_Gypsy_1824	1	26426980	26437252	-
Solo_Gypsy_1825	1	26437351	26438012	-
Solo_Gypsy_1826	1	26464954	26465452	+
Solo_Gypsy_1827	1	26465458	26467855	+
Solo_Gypsy_1828	1	26467883	26468930	+
Solo_Gypsy_1829	1	26468941	26469749	+
Solo_Gypsy_1830	1	26543514	26557049	-
Solo_Gypsy_1831	1	26573228	26576158	+
Solo_Gypsy_1832	1	26580348	26584064	-
Solo_Gypsy_1833	1	26584064	26584555	-
Solo_Gypsy_1834	1	26619804	26620173	-
Solo_Gypsy_1835	1	26634412	26637032	-
Solo_Gypsy_1836	1	26717268	26720447	+
Solo_Gypsy_1837	1	26755599	26757094	+
Solo_Gypsy_1838	1	26786464	26789578	-
Solo_Gypsy_1839	1	26789687	26797447	-
Solo_Gypsy_1840	1	26798839	26799662	-
Solo_Gypsy_1841	1	26809703	26823118	-
Solo_Gypsy_1842	1	26844672	26844923	+
Solo_Gypsy_1843	1	26844768	26844942	-
Solo_Gypsy_1844	1	26869791	26870892	-
Solo_Gypsy_1845	1	26870907	26879949	-
Solo_Gypsy_1846	1	26880604	26888835	-
Solo_Gypsy_1847	1	26891811	26905678	-
Solo_Gypsy_1848	1	26926003	26926401	-
Solo_Gypsy_1849	1	26963545	26963997	+
Solo_Gypsy_1850	1	26971370	26971859	+
Solo_Gypsy_1851	1	26971687	26971891	-
Solo_Gypsy_1852	1	26989404	26989755	+
Solo_Gypsy_1853	1	27049094	27052880	+
Solo_Gypsy_1854	1	27101622	27102895	-
Solo_Gypsy_1855	1	27141197	27141797	+
Solo_Gypsy_1856	1	27141823	27144044	+
Solo_Gypsy_1857	1	27162518	27165014	-
Solo_Gypsy_1858	1	27187311	27187463	-
Solo_Gypsy_1859	1	27187336	27187483	+
Solo_Gypsy_1860	1	27236023	27239222	-
Solo_Gypsy_1861	1	27244280	27248404	-
Solo_Gypsy_1862	1	27280025	27281172	-
Solo_Gypsy_1863	1	27281167	27281305	-
Solo_Gypsy_1864	1	27287055	27290431	-
Solo_Gypsy_1865	1	27345321	27345496	-
Solo_Gypsy_1866	1	27377207	27390364	+
Solo_Gypsy_1867	1	27533515	27533810	-
Solo_Gypsy_1868	1	27533961	27534384	-
Solo_Gypsy_1869	1	27536500	27539657	-
Solo_Gypsy_1870	1	27539658	27541116	-
Solo_Gypsy_1871	1	27562684	27563286	+
Solo_Gypsy_1872	1	27622537	27625702	-
Solo_Gypsy_1873	1	27644342	27644696	-
Solo_Gypsy_1874	1	27724657	27725101	-
Solo_Gypsy_1875	1	27746897	27748988	-
Solo_Gypsy_1876	1	27749372	27753420	+
Solo_Gypsy_1877	1	27756624	27756895	+
Solo_Gypsy_1878	1	27812912	27813459	+
Solo_Gypsy_1879	1	27898889	27902934	-
Solo_Gypsy_1880	1	27903922	27907138	-
Solo_Gypsy_1881	1	27911363	27911540	-
Solo_Gypsy_1882	1	27912677	27912833	-
Solo_Gypsy_1883	1	27912695	27912929	+
Solo_Gypsy_1884	1	27913136	27913390	-
Solo_Gypsy_1885	1	27913390	27914420	+
Solo_Gypsy_1886	1	27915623	27917480	+
Solo_Gypsy_1887	1	27917889	27918263	-
Solo_Gypsy_1888	1	27918266	27931550	-
Solo_Gypsy_1889	1	27934885	27935219	-
Solo_Gypsy_1890	1	27997485	28000385	+
Solo_Gypsy_1891	1	28033180	28033530	+
Solo_Gypsy_1892	1	28054177	28056291	-
Solo_Gypsy_1893	1	28077198	28078029	-
Solo_Gypsy_1894	1	28078030	28079337	-
Solo_Gypsy_1895	1	28114025	28118534	+
Solo_Gypsy_1896	1	28135761	28138772	+
Solo_Gypsy_1897	1	28140836	28155046	-
Solo_Gypsy_1898	1	28193740	28195583	-
Solo_Gypsy_1899	1	28195615	28199160	-
Solo_Gypsy_1900	1	28199525	28200738	-
Solo_Gypsy_1901	1	28272664	28274297	-
Solo_Gypsy_1902	1	28318095	28318607	-
Solo_Gypsy_1903	1	28318612	28318753	+
Solo_Gypsy_1904	1	28318627	28318926	+
Solo_Gypsy_1905	1	28343181	28343636	+
Solo_Gypsy_1906	1	28350007	28350544	+
Solo_Gypsy_1907	1	28441495	28443318	+
Solo_Gypsy_1908	1	28443803	28443906	+
Solo_Gypsy_1909	1	28453902	28457049	+
Solo_Gypsy_1910	1	28458757	28460136	-
Solo_Gypsy_1911	1	28460458	28460670	+
Solo_Gypsy_1912	1	28506772	28507215	-
Solo_Gypsy_1913	1	28547401	28547840	-
Solo_Gypsy_1914	1	28635731	28636071	-
Solo_Gypsy_1915	1	28641933	28642411	-
Solo_Gypsy_1916	1	28642368	28645121	-
Solo_Gypsy_1917	1	28645121	28648056	-
Solo_Gypsy_1918	1	28648057	28649248	+
Solo_Gypsy_1919	1	28651423	28652424	-
Solo_Gypsy_1920	1	28655340	28656410	+
Solo_Gypsy_1921	1	28657404	28660115	+
Solo_Gypsy_1922	1	28681997	28682309	+
Solo_Gypsy_1923	1	28691364	28695516	+
Solo_Gypsy_1924	1	28691367	28694405	-
Solo_Gypsy_1925	1	28769561	28770722	-
Solo_Gypsy_1926	1	28772471	28772817	+
Solo_Gypsy_1927	1	28889124	28889628	+
Solo_Gypsy_1928	1	28986442	28987319	+
Solo_Gypsy_1929	1	29104084	29105481	+
Solo_Gypsy_1930	1	29138628	29151621	+
Solo_Gypsy_1931	1	29166395	29173169	+
Solo_Gypsy_1932	1	29178210	29179528	+
Solo_Gypsy_1933	1	29227098	29229140	+
Solo_Gypsy_1934	1	29230600	29240261	+
Solo_Gypsy_1935	1	29242861	29245546	+
Solo_Gypsy_1936	1	29271101	29281641	+
Solo_Gypsy_1937	1	29281637	29286899	+
Solo_Gypsy_1938	1	29317211	29320376	+
Solo_Gypsy_1939	1	29364508	29365835	+
Solo_Gypsy_1940	1	29388502	29389124	+
Solo_Gypsy_1941	1	29414013	29427143	+
Solo_Gypsy_1942	1	29515213	29515633	+
Solo_Gypsy_1943	1	29543786	29544909	+
Solo_Gypsy_1944	1	29544450	29545061	+
Solo_Gypsy_1945	1	29572326	29576460	+
Solo_Gypsy_1946	1	29594596	29595100	+
Solo_Gypsy_1947	1	29632193	29635498	+
Solo_Gypsy_1948	1	29726416	29729290	+
Solo_Gypsy_1949	1	29729299	29730891	+
Solo_Gypsy_1950	1	29793735	29794259	+
Solo_Gypsy_1951	1	29977466	29977753	+
Solo_Gypsy_1952	1	29979045	29979396	+
Solo_Gypsy_1953	1	30003580	30016702	+
Solo_Gypsy_1954	1	30046878	30047313	+
Solo_Gypsy_1955	1	30103553	30104176	+
Solo_Gypsy_1956	1	30104682	30106083	+
Solo_Gypsy_1957	1	30106156	30106985	-
Solo_Gypsy_1958	1	30108047	30109651	+
Solo_Gypsy_1959	1	30108262	30109652	+
Solo_Gypsy_1960	1	30109655	30112135	+
Solo_Gypsy_1961	1	30113917	30115074	+
Solo_Gypsy_1962	1	30116993	30119575	-
Solo_Gypsy_1963	1	30122732	30124056	+
Solo_Gypsy_1964	1	30124214	30126125	-
Solo_Gypsy_1965	1	30127989	30134498	-
Solo_Gypsy_1966	1	30134985	30137589	-
Solo_Gypsy_1967	1	30137979	30138973	-
Solo_Gypsy_1968	1	30142267	30144492	+
Solo_Gypsy_1969	1	30282219	30282696	+
Solo_Gypsy_1970	1	30351754	30351864	+
Solo_Gypsy_1971	1	30356157	30357984	-
Solo_Gypsy_1972	1	30363787	30377015	+
Solo_Gypsy_1973	1	30389847	30390208	-
Solo_Gypsy_1974	1	30408142	30408640	+
Solo_Gypsy_1975	1	30453800	30462503	+
Solo_Gypsy_1976	1	30497086	30509246	+
Solo_Gypsy_1977	1	30562747	30563736	-
Solo_Gypsy_1978	1	30639708	30640069	+
Solo_Gypsy_1979	1	30651160	30654670	+
Solo_Gypsy_1980	1	30690101	30690598	+
Solo_Gypsy_1981	1	30714600	30714894	-
Solo_Gypsy_1982	1	30714913	30717807	-
Solo_Gypsy_1983	1	30784860	30786079	-
Solo_Gypsy_1984	1	30787620	30790821	-
Solo_Gypsy_1985	1	30834289	30848364	-
Solo_Gypsy_1986	1	30898478	30910283	-
Solo_Gypsy_1987	1	30910285	30911593	-
Solo_Gypsy_1988	1	30911600	30922047	-
Solo_Gypsy_1989	1	30946134	30958538	-
Solo_Gypsy_1990	1	30958729	30969696	+
Solo_Gypsy_1991	1	31007515	31020917	+
Solo_Gypsy_1992	1	31043835	31048124	+
Solo_Gypsy_1993	1	31048605	31050398	-
Solo_Gypsy_1994	1	31051108	31059675	-
Solo_Gypsy_1995	1	31065851	31069890	-
Solo_Gypsy_1996	1	31069891	31072634	+
Solo_Gypsy_1997	1	31073254	31086349	+
Solo_Gypsy_1998	1	31099246	31100103	+
[truncated: 21,296 more rows]
