# Supplementary material for: Genome-wide development of transposable elements-based markers in foxtail millet and construction of an integrated database
Source: DNA Res. 2014 Nov 26;22(1):79–90. doi: 10.1093/dnares/dsu039 (PMC4379977; doi:10.1093/dnares/dsu039)
Supplement: Supplementary Data [file supp_dsu039_dsu039supp_table6.xls]

## Sheet: Sheet1
Supplementary Table S6: Details of LINEs (Non-LTR type) identified in foxtail millet
LINE ID	chromosome	Start	End	Length (bp)	Strand
LINE1	1	251388	252559	1171	+
LINE2	1	257649	261282	3633	+
LINE3	1	300341	300556	215	+
LINE4	1	300631	300737	106	+
LINE5	1	338373	338740	367	+
LINE6	1	587945	588496	551	-
LINE7	1	704057	704173	116	+
LINE8	1	785488	786432	944	+
LINE9	1	812467	812578	111	-
LINE10	1	852334	852439	105	+
LINE11	1	876963	877073	110	+
LINE12	1	945474	950862	5388	+
LINE13	1	1172741	1174047	1306	-
LINE14	1	1175823	1176134	311	-
LINE15	1	1256353	1257082	729	+
LINE16	1	1290070	1293571	3501	-
LINE17	1	1326039	1326302	263	-
LINE18	1	1329092	1330121	1029	+
LINE19	1	1537128	1537591	463	-
LINE20	1	1585253	1586100	847	+
LINE21	1	1587750	1591074	3324	+
LINE22	1	1773396	1773577	181	-
LINE23	1	1891084	1892323	1239	-
LINE24	1	1931775	1932167	392	+
LINE25	1	1932196	1932853	657	+
LINE26	1	1962362	1962643	281	+
LINE27	1	2003824	2003938	114	-
LINE28	1	2004158	2005188	1030	-
LINE29	1	2084811	2086307	1496	-
LINE30	1	2196155	2196531	376	+
LINE31	1	2491178	2492169	991	-
LINE32	1	2494115	2494426	311	-
LINE33	1	2693029	2693270	241	-
LINE34	1	3054298	3055218	920	-
LINE35	1	3093528	3095821	2293	+
LINE36	1	3147032	3149172	2140	-
LINE37	1	3149476	3149841	365	-
LINE38	1	3231846	3233828	1982	+
LINE39	1	3252131	3252853	722	+
LINE40	1	3255726	3259191	3465	+
LINE41	1	3292944	3294577	1633	+
LINE42	1	3371027	3378508	7481	+
LINE43	1	3494758	3495198	440	-
LINE44	1	3518850	3522543	3693	-
LINE45	1	3524124	3525019	895	-
LINE46	1	3525804	3526192	388	-
LINE47	1	3807095	3813883	6788	+
LINE48	1	3846955	3847458	503	-
LINE49	1	4024427	4024595	168	-
LINE50	1	4024649	4024777	128	-
LINE51	1	4083723	4083909	186	+
LINE52	1	4108651	4109895	1244	-
LINE53	1	4223142	4223326	184	-
LINE54	1	4224310	4225458	1148	-
LINE55	1	4986264	4986368	104	-
LINE56	1	4987167	4987823	656	+
LINE57	1	5193711	5194477	766	+
LINE58	1	5400107	5405499	5392	+
LINE59	1	5806864	5806978	114	+
LINE60	1	5836456	5836600	144	-
LINE61	1	6074380	6075436	1056	-
LINE62	1	6078162	6080438	2276	+
LINE63	1	6088506	6090184	1678	-
LINE64	1	6207072	6208911	1839	-
LINE65	1	6211474	6213270	1796	-
LINE66	1	6223868	6225685	1817	+
LINE67	1	6228307	6228641	334	+
LINE68	1	6229543	6231073	1530	+
LINE69	1	6231522	6231904	382	+
LINE70	1	6371627	6372240	613	+
LINE71	1	6372994	6373282	288	+
LINE72	1	6548318	6549942	1624	+
LINE73	1	6557474	6557863	389	+
LINE74	1	6870072	6870518	446	+
LINE75	1	6870762	6871115	353	-
LINE76	1	6936507	6937040	533	+
LINE77	1	7138715	7139516	801	-
LINE78	1	7241403	7241819	416	+
LINE79	1	7485905	7487020	1115	-
LINE80	1	7503905	7504021	116	-
LINE81	1	7521467	7521570	103	-
LINE82	1	7559985	7567425	7440	+
LINE83	1	7573127	7576528	3401	+
LINE84	1	7590890	7591592	702	+
LINE85	1	7640482	7640851	369	+
LINE86	1	7674541	7674659	118	+
LINE87	1	7920742	7920848	106	+
LINE88	1	8289170	8289329	159	-
LINE89	1	8308132	8308548	416	+
LINE90	1	8318310	8318487	177	+
LINE91	1	8389179	8389437	258	+
LINE92	1	8389795	8391699	1904	+
LINE93	1	8391918	8392020	102	+
LINE94	1	8418994	8419163	169	-
LINE95	1	8566269	8566373	104	-
LINE96	1	8607714	8609853	2139	+
LINE97	1	8699667	8702081	2414	-
LINE98	1	8705245	8710311	5066	-
LINE99	1	8720883	8721464	581	+
LINE100	1	8721613	8721718	105	+
LINE101	1	9074520	9079681	5161	+
LINE102	1	9090334	9091716	1382	+
LINE103	1	9094886	9097247	2361	+
LINE104	1	9151417	9151590	173	-
LINE105	1	9152528	9153695	1167	-
LINE106	1	9268885	9269176	291	+
LINE107	1	9269523	9269673	150	+
LINE108	1	9502351	9503214	863	+
LINE109	1	9526826	9526963	137	+
LINE110	1	9723984	9724242	258	+
LINE111	1	9779642	9781587	1945	-
LINE112	1	9781949	9782350	401	-
LINE113	1	9917146	9917656	510	-
LINE114	1	10110050	10112599	2549	-
LINE115	1	10245597	10245717	120	+
LINE116	1	10447066	10447232	166	-
LINE117	1	10447532	10448413	881	-
LINE118	1	10633484	10636374	2890	-
LINE119	1	10636407	10636729	322	-
LINE120	1	10638122	10638367	245	-
LINE121	1	10975079	10975319	240	-
LINE122	1	11179744	11187268	7524	-
LINE123	1	11237617	11237765	148	+
LINE124	1	11263675	11264412	737	+
LINE125	1	11272863	11276116	3253	-
LINE126	1	11441387	11443197	1810	+
LINE127	1	11516318	11516659	341	+
LINE128	1	11572101	11572557	456	+
LINE129	1	12326541	12327469	928	-
LINE130	1	12327474	12328072	598	-
LINE131	1	12339358	12341365	2007	-
LINE132	1	12605822	12608303	2481	-
LINE133	1	12658687	12660213	1526	-
LINE134	1	12664854	12670841	5987	-
LINE135	1	12748136	12748949	813	-
LINE136	1	12748946	12749335	389	-
LINE137	1	12860101	12860382	281	+
LINE138	1	12860731	12861435	704	+
LINE139	1	12915983	12916240	257	-
LINE140	1	12957408	12958400	992	+
LINE141	1	13338284	13338406	122	-
LINE142	1	13338745	13340097	1352	-
LINE143	1	13361699	13365330	3631	-
LINE144	1	13371452	13371610	158	-
LINE145	1	13555140	13556017	877	-
LINE146	1	13556016	13556321	305	-
LINE147	1	13896324	13902321	5997	+
LINE148	1	13902318	13902730	412	+
LINE149	1	14062291	14062505	214	+
LINE150	1	14096140	14096478	338	-
LINE151	1	14476929	14482417	5488	-
LINE152	1	14486927	14488967	2040	-
LINE153	1	14780164	14781008	844	-
LINE154	1	14790163	14792545	2382	-
LINE155	1	14828987	14830074	1087	-
LINE156	1	14918113	14920384	2271	-
LINE157	1	14920880	14921240	360	-
LINE158	1	15092092	15092449	357	+
LINE159	1	15573541	15573797	256	+
LINE160	1	15577589	15578019	430	+
LINE161	1	15758848	15759000	152	+
LINE162	1	15783362	15784815	1453	+
LINE163	1	15790169	15791011	842	+
LINE164	1	15923761	15925388	1627	-
LINE165	1	15937326	15937495	169	-
LINE166	1	15937495	15938518	1023	-
LINE167	1	15976889	15977023	134	-
LINE168	1	16027903	16028542	639	-
LINE169	1	16028935	16029229	294	-
LINE170	1	16732599	16733653	1054	+
LINE171	1	17122837	17122975	138	+
LINE172	1	17432147	17433707	1560	+
LINE173	1	18299657	18301515	1858	+
LINE174	1	18313541	18314369	828	+
LINE175	1	18788598	18789366	768	+
LINE176	1	18794935	18795582	647	-
LINE177	1	18902578	18903845	1267	+
LINE178	1	20505302	20508961	3659	+
LINE179	1	21240679	21246318	5639	+
LINE180	1	21566977	21567647	670	+
LINE181	1	21567904	21568144	240	+
LINE182	1	22135127	22135240	113	+
LINE183	1	22374578	22374832	254	+
LINE184	1	22714131	22714359	228	-
LINE185	1	22736355	22741744	5389	-
LINE186	1	22800546	22801451	905	-
LINE187	1	23188027	23188341	314	-
LINE188	1	23190334	23196504	6170	+
LINE189	1	23226605	23227164	559	+
LINE190	1	23442312	23442469	157	-
LINE191	1	23479899	23483218	3319	+
LINE192	1	23534947	23535229	282	-
LINE193	1	23535780	23537764	1984	-
LINE194	1	23584609	23584803	194	-
LINE195	1	23585019	23587911	2892	-
LINE196	1	23628990	23629255	265	+
LINE197	1	23724282	23724384	102	+
LINE198	1	23732458	23732666	208	+
LINE199	1	23732752	23732909	157	+
LINE200	1	23733132	23735451	2319	+
LINE201	1	23826219	23826480	261	+
LINE202	1	23826474	23826733	259	+
LINE203	1	23826748	23828782	2034	+
LINE204	1	23861372	23861482	110	-
LINE205	1	24135144	24135417	273	-
LINE206	1	24177360	24178731	1371	-
LINE207	1	24360855	24362218	1363	+
LINE208	1	24388007	24388209	202	+
LINE209	1	24566866	24580899	14033	+
LINE210	1	24705561	24705848	287	-
LINE211	1	24706125	24706329	204	-
LINE212	1	24815545	24815821	276	-
LINE213	1	25102301	25102435	134	-
LINE214	1	25116247	25119562	3315	-
LINE215	1	25120420	25120620	200	-
LINE216	1	25292025	25294050	2025	-
LINE217	1	25294046	25295313	1267	-
LINE218	1	25461980	25469603	7623	+
LINE219	1	25593671	25599432	5761	-
LINE220	1	25775210	25775611	401	+
LINE221	1	26096800	26098467	1667	+
LINE222	1	26114528	26114655	127	-
LINE223	1	26114639	26114786	147	-
LINE224	1	26115169	26116091	922	-
LINE225	1	26202779	26203065	286	+
LINE226	1	26530847	26532548	1701	+
LINE227	1	26735609	26736486	877	+
LINE228	1	26976563	26976878	315	+
LINE229	1	26999743	27000507	764	+
LINE230	1	27001413	27002703	1290	+
LINE231	1	27004205	27004467	262	+
LINE232	1	27004700	27004804	104	+
LINE233	1	27029760	27030147	387	+
LINE234	1	27030549	27031183	634	+
LINE235	1	27031264	27031532	268	+
LINE236	1	27031700	27032081	381	+
LINE237	1	27065477	27066060	583	+
LINE238	1	27077730	27078064	334	-
LINE239	1	27285746	27286496	750	+
LINE240	1	27328566	27329029	463	-
LINE241	1	27329033	27329707	674	-
LINE242	1	27453223	27456410	3187	-
LINE243	1	27456471	27456698	227	-
LINE244	1	27457649	27457858	209	-
LINE245	1	27458190	27458330	140	-
LINE246	1	27500105	27500723	618	+
LINE247	1	27773484	27776884	3400	-
LINE248	1	27800937	27801128	191	+
LINE249	1	27806319	27808640	2321	+
LINE250	1	27969414	27969532	118	+
LINE251	1	28069715	28071708	1993	+
LINE252	1	28222138	28224272	2134	+
LINE253	1	28396465	28396983	518	-
LINE254	1	28505345	28505524	179	-
LINE255	1	28505859	28506295	436	-
LINE256	1	28506535	28506770	235	-
LINE257	1	28544573	28544941	368	-
LINE258	1	28545420	28546070	650	-
LINE259	1	28620477	28624004	3527	-
LINE260	1	28625946	28626146	200	-
LINE261	1	28674172	28674637	465	-
LINE262	1	29034854	29035880	1026	+
LINE263	1	29113920	29114094	174	-
LINE264	1	29189812	29191464	1652	+
LINE265	1	29200863	29201292	429	+
LINE266	1	29251941	29259361	7420	-
LINE267	1	29304814	29306994	2180	+
LINE268	1	29372951	29379558	6607	-
LINE269	1	29397281	29398195	914	-
LINE270	1	29398195	29401658	3463	-
LINE271	1	29663686	29664650	964	+
LINE272	1	29709124	29710245	1121	-
LINE273	1	29818635	29818735	100	-
LINE274	1	29917839	29918218	379	-
LINE275	1	29918316	29923811	5495	-
LINE276	1	30146651	30146791	140	+
LINE277	1	30170389	30172792	2403	-
LINE278	1	30172874	30173366	492	-
LINE279	1	30465593	30465693	100	-
LINE280	1	30648612	30650905	2293	-
LINE281	1	30857281	30857505	224	-
LINE282	1	30864814	30870915	6101	-
LINE283	1	30892589	30894179	1590	-
LINE284	1	31112461	31112844	383	-
LINE285	1	31118504	31120634	2130	-
LINE286	1	31412561	31419901	7340	-
LINE287	1	31528727	31528854	127	-
LINE288	1	31546607	31546737	130	+
LINE289	1	31776762	31778501	1739	+
LINE290	1	31778475	31779494	1019	+
LINE291	1	31783982	31784906	924	+
LINE292	1	31800088	31800562	474	+
LINE293	1	31899725	31899947	222	+
LINE294	1	31902159	31902902	743	+
LINE295	1	32173921	32177307	3386	-
LINE296	1	32188466	32188601	135	+
LINE297	1	32368688	32368879	191	-
LINE298	1	32369183	32369489	306	-
LINE299	1	32370655	32371073	418	-
LINE300	1	32535777	32537066	1289	+
LINE301	1	32542502	32544250	1748	+
LINE302	1	32587536	32591352	3816	-
LINE303	1	32678969	32680996	2027	-
LINE304	1	32852249	32855572	3323	+
LINE305	1	33021142	33023800	2658	-
LINE306	1	33024086	33024907	821	-
LINE307	1	33404167	33404756	589	+
LINE308	1	33482014	33483082	1068	-
LINE309	1	33572140	33573542	1402	-
LINE310	1	33607704	33608100	396	+
LINE311	1	33608224	33608547	323	+
LINE312	1	33627642	33629717	2075	+
LINE313	1	33997287	33997429	142	-
LINE314	1	34183152	34183656	504	-
LINE315	1	34189334	34189549	215	-
LINE316	1	34733164	34735008	1844	-
LINE317	1	34735396	34735631	235	-
LINE318	1	34918957	34920687	1730	+
LINE319	1	34920687	34921050	363	+
LINE320	1	35009353	35009455	102	-
LINE321	1	35036687	35036797	110	+
LINE322	1	35126578	35127622	1044	+
LINE323	1	35147331	35147863	532	+
LINE324	1	35149225	35149704	479	+
LINE325	1	35211157	35216536	5379	+
LINE326	1	35221276	35225785	4509	-
LINE327	1	35225821	35227152	1331	-
LINE328	1	35257852	35258110	258	-
LINE329	1	35301230	35305284	4054	+
LINE330	1	35440539	35440684	145	-
LINE331	1	35441067	35441501	434	-
LINE332	1	35441657	35442123	466	-
LINE333	1	35518357	35518598	241	-
LINE334	1	35911811	35911999	188	+
LINE335	1	35967482	35968103	621	-
LINE336	1	35995715	35995893	178	+
LINE337	1	36114005	36115027	1022	-
LINE338	1	36116124	36117576	1452	-
LINE339	1	36120233	36121382	1149	-
LINE340	1	36182855	36183053	198	-
LINE341	1	36913145	36916911	3766	+
LINE342	1	37034122	37034978	856	+
LINE343	1	37249548	37250089	541	-
LINE344	1	37431469	37431701	232	-
LINE345	1	37522136	37522495	359	+
LINE346	1	37522708	37523893	1185	+
LINE347	1	37523877	37524516	639	+
LINE348	1	37617876	37618497	621	+
LINE349	1	37986823	37987488	665	+
LINE350	1	38066824	38070377	3553	+
LINE351	1	38277363	38278231	868	+
LINE352	1	38351997	38352180	183	-
LINE353	1	38519682	38520097	415	-
LINE354	1	38549619	38549915	296	-
LINE355	1	38762340	38763279	939	+
LINE356	1	38782245	38784279	2034	+
LINE357	1	38906599	38907142	543	+
LINE358	1	38907266	38909452	2186	+
LINE359	1	38910374	38912395	2021	+
LINE360	1	38956433	38956625	192	-
LINE361	1	38983401	38985163	1762	-
LINE362	1	39190318	39190635	317	+
LINE363	1	39289638	39290990	1352	-
LINE364	1	39387229	39387922	693	-
LINE365	1	39517432	39517552	120	+
LINE366	1	39618413	39618803	390	-
LINE367	1	39863826	39865942	2116	-
LINE368	1	39924222	39925413	1191	-
LINE369	1	40066612	40067114	502	+
LINE370	1	40067323	40067450	127	+
LINE371	1	40097182	40097887	705	-
LINE372	1	40107058	40107177	119	+
LINE373	1	40138782	40139016	234	-
LINE374	1	40204616	40205401	785	+
LINE375	1	40427056	40427677	621	+
LINE376	1	40636618	40638656	2038	-
LINE377	1	40677074	40680357	3283	-
LINE378	1	40781565	40781673	108	-
LINE379	1	40887196	40887409	213	-
LINE380	1	40945044	40946368	1324	-
LINE381	1	40946361	40948625	2264	-
LINE382	1	41052989	41053528	539	+
LINE383	1	41075005	41075536	531	-
LINE384	1	41112704	41113222	518	-
LINE385	1	41113399	41114732	1333	-
LINE386	1	41418057	41418627	570	-
LINE387	1	41431794	41432825	1031	-
LINE388	1	41684363	41684652	289	+
LINE389	2	35057	35529	472	-
LINE390	2	214281	214700	419	+
LINE391	2	315440	322191	6751	-
LINE392	2	380821	382379	1558	-
LINE393	2	440058	440168	110	+
LINE394	2	2552864	2558710	5846	-
LINE395	2	2652226	2653825	1599	+
LINE396	2	2706246	2706591	345	-
LINE397	2	2875873	2876002	129	-
LINE398	2	2876521	2877505	984	-
LINE399	2	2912468	2915608	3140	+
LINE400	2	2947097	2947414	317	-
LINE401	2	2954855	2956013	1158	-
LINE402	2	2960727	2962893	2166	-
LINE403	2	2966289	2966930	641	-
LINE404	2	3038210	3039013	803	-
LINE405	2	3053371	3054520	1149	-
LINE406	2	3119695	3120241	546	-
LINE407	2	3373408	3374615	1207	+
LINE408	2	3595510	3598785	3275	-
LINE409	2	3631508	3633981	2473	+
LINE410	2	3741880	3742053	173	-
LINE411	2	3812823	3813161	338	+
LINE412	2	3925673	3927480	1807	+
LINE413	2	3928262	3932312	4050	+
LINE414	2	4335601	4335706	105	+
LINE415	2	4335706	4338702	2996	+
LINE416	2	4354895	4355006	111	-
LINE417	2	5900725	5903262	2537	-
LINE418	2	5903421	5903554	133	-
LINE419	2	6142738	6143014	276	+
LINE420	2	6166945	6167642	697	-
LINE421	2	6180488	6182734	2246	-
LINE422	2	6182929	6183311	382	-
LINE423	2	6183279	6183403	124	-
LINE424	2	6274778	6275483	705	+
LINE425	2	6569690	6571887	2197	-
LINE426	2	6599041	6599226	185	-
LINE427	2	6599233	6599934	701	-
LINE428	2	6620673	6622694	2021	+
LINE429	2	6622690	6622936	246	-
LINE430	2	6667985	6669919	1934	+
LINE431	2	6670707	6674873	4166	+
LINE432	2	6743083	6743278	195	+
LINE433	2	6809453	6809817	364	-
LINE434	2	6825887	6826269	382	+
LINE435	2	6894918	6896036	1118	+
LINE436	2	6935323	6935684	361	+
LINE437	2	7202958	7203092	134	+
LINE438	2	7286636	7286871	235	-
LINE439	2	7318393	7318539	146	-
LINE440	2	7492097	7493956	1859	-
LINE441	2	7783063	7790686	7623	-
LINE442	2	7792887	7792991	104	-
LINE443	2	7850002	7850131	129	-
LINE444	2	7950349	7952346	1997	-
LINE445	2	7952341	7953674	1333	-
LINE446	2	7954133	7959031	4898	-
LINE447	2	8116617	8117673	1056	-
LINE448	2	8464286	8464904	618	-
LINE449	2	8465290	8465396	106	-
LINE450	2	8468309	8470852	2543	-
LINE451	2	8506779	8507089	310	-
LINE452	2	8512916	8513696	780	+
LINE453	2	8513802	8513952	150	+
LINE454	2	8562972	8563193	221	-
LINE455	2	8563410	8563728	318	-
LINE456	2	8648659	8651291	2632	-
LINE457	2	8750172	8755494	5322	+
LINE458	2	8802110	8802298	188	-
LINE459	2	8998439	8998945	506	+
LINE460	2	9213603	9213815	212	-
LINE461	2	9434732	9437855	3123	-
LINE462	2	9493901	9494404	503	-
LINE463	2	9585530	9585931	401	+
LINE464	2	9638743	9638933	190	-
LINE465	2	9650557	9650789	232	-
LINE466	2	10104824	10105053	229	+
LINE467	2	10123538	10123646	108	+
LINE468	2	10188799	10188908	109	-
LINE469	2	10361818	10362020	202	+
LINE470	2	10363520	10363929	409	+
LINE471	2	10363808	10366744	2936	+
LINE472	2	13924439	13926955	2516	+
LINE473	2	14127583	14127941	358	-
LINE474	2	14362974	14363604	630	-
LINE475	2	14435325	14436434	1109	+
LINE476	2	14437003	14437286	283	+
LINE477	2	17587281	17588385	1104	-
LINE478	2	17995013	17995129	116	+
LINE479	2	18231416	18232050	634	-
LINE480	2	19286072	19286242	170	+
LINE481	2	19482435	19483174	739	+
LINE482	2	20264273	20264511	238	+
LINE483	2	22535803	22536545	742	-
LINE484	2	22775710	22783009	7299	-
LINE485	2	22845043	22846039	996	-
LINE486	2	22849214	22852655	3441	-
LINE486.1	2	23660373	23661290	917	+
LINE487	2	26625436	26625787	351	+
LINE488	2	26636927	26637781	854	+
LINE489	2	26637917	26638050	133	+
LINE490	2	26732746	26733154	408	-
LINE491	2	26734832	26741696	6864	-
LINE492	2	27005057	27005827	770	-
LINE493	2	27204564	27205798	1234	-
LINE494	2	27223059	27224338	1279	-
LINE495	2	27224353	27224850	497	-
LINE496	2	30518162	30518785	623	+
LINE497	2	30599197	30599338	141	+
LINE498	2	30742717	30745130	2413	+
LINE499	2	30824934	30825079	145	+
LINE500	2	30835324	30835595	271	-
LINE501	2	31019566	31019957	391	+
LINE502	2	31134627	31135226	599	-
LINE503	2	31192354	31195837	3483	-
LINE504	2	31198041	31198248	207	-
LINE505	2	31200097	31203815	3718	-
LINE506	2	31207001	31207195	194	+
LINE507	2	31278946	31280817	1871	+
LINE508	2	31425415	31425711	296	+
LINE509	2	31426840	31427080	240	+
LINE510	2	31427238	31427645	407	+
LINE511	2	31427673	31428370	697	+
LINE512	2	32531980	32532517	537	+
LINE513	2	32797732	32797853	121	+
LINE514	2	32835657	32836302	645	-
LINE515	2	33004038	33005792	1754	-
LINE516	2	33219036	33219246	210	+
LINE517	2	33219625	33221444	1819	+
LINE518	2	33242596	33249651	7055	-
LINE519	2	33435640	33435890	250	-
LINE520	2	33437004	33439495	2491	-
LINE521	2	33446759	33449202	2443	+
LINE522	2	33566379	33566571	192	-
LINE523	2	33566914	33569686	2772	-
LINE524	2	33658118	33658543	425	-
LINE525	2	33774347	33774569	222	-
LINE526	2	33789850	33793408	3558	+
LINE527	2	33815945	33816264	319	+
LINE528	2	33817837	33821510	3673	+
LINE529	2	33913341	33913561	220	+
LINE530	2	33913559	33913932	373	+
LINE531	2	33913935	33914094	159	+
LINE532	2	33941368	33941647	279	-
LINE533	2	33941654	33942045	391	-
LINE534	2	33955534	33958044	2510	-
LINE535	2	33958044	33961694	3650	+
LINE536	2	33961785	33965532	3747	+
LINE537	2	33965529	33966271	742	-
LINE538	2	34202849	34202977	128	+
LINE539	2	34326905	34328502	1597	+
LINE540	2	34417889	34420106	2217	+
LINE541	2	34422241	34422626	385	-
LINE542	2	34424957	34427712	2755	-
LINE543	2	34427710	34428980	1270	-
LINE544	2	36428295	36428713	418	+
LINE545	2	36428778	36430293	1515	+
LINE546	2	36430713	36434141	3428	+
LINE547	2	36599259	36599469	210	-
LINE548	2	36715763	36717826	2063	+
LINE549	2	36737665	36740022	2357	+
LINE550	2	36754404	36754619	215	-
LINE551	2	36765971	36767696	1725	-
LINE552	2	36767735	36768999	1264	-
LINE553	2	36871185	36876719	5534	-
LINE554	2	36876742	36878802	2060	-
LINE555	2	36984623	36984746	123	+
LINE556	2	37005955	37006886	931	+
LINE557	2	37236379	37238003	1624	+
LINE558	2	37258252	37258807	555	-
LINE559	2	37341091	37341300	209	+
LINE560	2	37402333	37405181	2848	-
LINE561	2	37414126	37414299	173	+
LINE562	2	37498312	37500766	2454	-
LINE563	2	37545289	37550006	4717	+
LINE564	2	37558135	37558769	634	+
LINE565	2	37561934	37563420	1486	+
LINE566	2	37591322	37595768	4446	+
LINE567	2	37679302	37680149	847	-
LINE568	2	37776282	37778926	2644	+
LINE569	2	37857924	37858066	142	+
LINE570	2	37995617	37995826	209	+
LINE571	2	38366410	38366949	539	-
LINE572	2	38366954	38368598	1644	-
LINE573	2	39589041	39589194	153	-
LINE574	2	39653836	39654990	1154	-
LINE575	2	39833956	39835129	1173	-
LINE576	2	39850712	39850840	128	-
LINE577	2	40106775	40106898	123	+
LINE578	2	40107077	40107451	374	+
LINE579	2	40107775	40109603	1828	+
LINE580	2	40318499	40318735	236	+
LINE581	2	40321435	40321657	222	+
LINE582	2	40321878	40322306	428	+
LINE583	2	40398542	40401498	2956	-
LINE584	2	40607160	40612740	5580	-
LINE585	2	40612771	40614726	1955	-
LINE586	2	40770843	40770957	114	+
LINE587	2	40859927	40867354	7427	+
LINE588	2	40871814	40875594	3780	+
LINE589	2	40882053	40882247	194	-
LINE590	2	40884453	40886142	1689	+
LINE591	2	40934482	40935824	1342	-
LINE592	2	40958197	40959312	1115	+
LINE593	2	40960254	40960445	191	+
LINE594	2	41151575	41154115	2540	+
LINE595	2	41206826	41207011	185	+
LINE596	2	41207148	41207903	755	+
LINE597	2	41303203	41303882	679	+
LINE598	2	47454701	47456172	1471	-
LINE599	2	47579293	47582952	3659	-
LINE600	2	47689364	47690031	667	+
LINE601	2	47717216	47717403	187	-
LINE602	2	47832148	47834083	1935	+
LINE603	2	47835370	47837570	2200	+
LINE604	2	48013201	48013639	438	-
LINE605	2	48014632	48018283	3651	-
LINE606	2	48018570	48019687	1117	-
LINE607	2	48224588	48225427	839	+
LINE608	2	48226059	48226375	316	+
LINE609	2	48235978	48237233	1255	+
LINE610	2	48241987	48249254	7267	+
LINE611	2	48260423	48260725	302	-
LINE612	2	48379444	48379808	364	+
LINE613	2	48379861	48380227	366	+
LINE614	2	48555561	48557674	2113	+
LINE615	2	48557700	48558047	347	+
LINE616	2	48718443	48720213	1770	-
LINE617	2	48723487	48723674	187	-
LINE618	2	48729285	48731238	1953	-
LINE619	2	48834520	48834933	413	+
LINE620	2	48923748	48924039	291	-
LINE621	2	49191065	49194795	3730	-
LINE622	3	13230	15682	2452	-
LINE623	3	76203	76663	460	+
LINE624	3	243782	244160	378	-
LINE625	3	397064	397247	183	+
LINE626	3	398355	398483	128	+
LINE627	3	462815	462917	102	-
LINE628	3	652435	653228	793	-
LINE629	3	1281423	1281725	302	-
LINE630	3	1366691	1369553	2862	-
LINE631	3	1400518	1402018	1500	+
LINE632	3	1417348	1418452	1104	-
LINE633	3	1550983	1552192	1209	+
LINE634	3	1617502	1618967	1465	+
LINE635	3	1656599	1656768	169	-
LINE636	3	1691632	1692443	811	+
LINE637	3	2098331	2101907	3576	-
LINE638	3	2201419	2201947	528	-
LINE639	3	2274555	2274934	379	-
LINE640	3	2414895	2415723	828	-
LINE641	3	2465239	2468007	2768	+
LINE642	3	2556785	2556985	200	+
LINE643	3	2601025	2603469	2444	+
LINE644	3	2607550	2608920	1370	+
LINE645	3	2609336	2609833	497	+
LINE646	3	2884839	2884950	111	+
LINE647	3	2988981	2989743	762	+
LINE648	3	3018561	3020611	2050	-
LINE649	3	3063068	3063399	331	-
LINE650	3	3085890	3086335	445	+
LINE651	3	3173719	3178168	4449	-
LINE652	3	3192003	3192693	690	+
LINE653	3	3429896	3430379	483	-
LINE654	3	3430425	3433173	2748	-
LINE655	3	3450108	3451464	1356	+
LINE656	3	3451844	3451988	144	+
LINE657	3	3901935	3904255	2320	-
LINE658	3	3907682	3908003	321	-
LINE659	3	3909920	3911251	1331	+
LINE660	3	4188842	4190941	2099	+
LINE661	3	4230081	4230487	406	+
LINE662	3	4230696	4231144	448	+
LINE663	3	4266868	4268457	1589	+
LINE664	3	4270071	4271443	1372	+
LINE665	3	4361828	4363791	1963	-
LINE666	3	4363909	4367276	3367	-
LINE667	3	4613285	4614100	815	-
LINE668	3	4646006	4646691	685	+
LINE669	3	4646680	4647960	1280	+
LINE670	3	4655618	4657163	1545	+
LINE671	3	4785293	4785681	388	+
LINE672	3	4815845	4818319	2474	-
LINE673	3	4825305	4827798	2493	+
LINE674	3	5007788	5010671	2883	-
LINE675	3	5314780	5315606	826	-
LINE676	3	5354014	5354286	272	+
LINE677	3	5406471	5406730	259	-
LINE678	3	5492877	5493025	148	+
LINE679	3	5493128	5493228	100	+
LINE680	3	5589726	5591100	1374	-
LINE681	3	5623915	5624578	663	-
LINE682	3	5639922	5642324	2402	-
LINE683	3	5745713	5746171	458	+
LINE684	3	6149736	6152788	3052	-
LINE685	3	6184650	6185772	1122	+
LINE686	3	6185905	6187145	1240	-
LINE687	3	6241770	6242085	315	-
LINE688	3	6310975	6311393	418	+
LINE689	3	6544000	6544101	101	-
LINE690	3	6581709	6581953	244	-
LINE691	3	6711525	6712421	896	-
LINE692	3	6762276	6762393	117	+
LINE693	3	6866264	6867208	944	-
LINE694	3	6919321	6920497	1176	+
LINE695	3	6921218	6921945	727	+
LINE696	3	6969348	6969739	391	+
LINE697	3	7181799	7181906	107	+
LINE698	3	7473412	7473527	115	+
LINE699	3	7489849	7491271	1422	-
LINE700	3	7520880	7521714	834	+
LINE701	3	7766270	7766719	449	-
LINE702	3	7898268	7898481	213	+
LINE703	3	7944950	7945325	375	+
LINE704	3	8082177	8083870	1693	+
LINE705	3	8105211	8106813	1602	+
LINE706	3	8108272	8109689	1417	+
LINE707	3	8109746	8110076	330	+
LINE708	3	8301803	8303240	1437	-
LINE709	3	8386654	8393714	7060	-
LINE710	3	8405330	8405442	112	+
LINE711	3	8449752	8450463	711	+
LINE712	3	8664642	8664822	180	-
LINE713	3	8712266	8719819	7553	-
LINE714	3	8788380	8794085	5705	+
LINE715	3	8795274	8797085	1811	+
LINE716	3	9044914	9045084	170	+
LINE717	3	9124357	9125405	1048	+
LINE718	3	9163519	9167059	3540	-
LINE719	3	9167355	9169720	2365	-
LINE720	3	9395118	9395642	524	-
LINE721	3	9520437	9527334	6897	+
LINE722	3	9597546	9601974	4428	-
LINE723	3	9603923	9604559	636	-
LINE724	3	9699833	9701708	1875	+
LINE725	3	9884883	9885081	198	+
LINE726	3	9892392	9892587	195	-
LINE727	3	9898828	9899292	464	-
LINE728	3	9911676	9917776	6100	-
LINE729	3	9973235	9973359	124	-
LINE730	3	9983382	9984962	1580	-
LINE731	3	10187054	10188535	1481	-
LINE732	3	10188614	10189397	783	-
LINE733	3	10416228	10417314	1086	+
LINE734	3	10756602	10756803	201	+
LINE735	3	11285753	11289265	3512	+
LINE736	3	11315806	11318069	2263	-
LINE737	3	11346190	11346314	124	-
LINE738	3	11404838	11406329	1491	+
LINE739	3	11462035	11462915	880	-
LINE740	3	11816823	11819380	2557	+
LINE741	3	11865717	11869859	4142	-
LINE742	3	11882043	11883869	1826	-
LINE743	3	12093551	12094040	489	-
LINE744	3	12099422	12101743	2321	+
LINE745	3	12103073	12104025	952	+
LINE746	3	12104019	12105251	1232	+
LINE747	3	12327255	12327862	607	-
LINE748	3	12385647	12385970	323	-
LINE749	3	12622228	12624090	1862	-
LINE750	3	12624500	12624798	298	-
LINE751	3	12732471	12733574	1103	-
LINE752	3	12891030	12891305	275	+
LINE753	3	12891731	12893059	1328	+
LINE754	3	12907534	12907873	339	+
LINE755	3	12921222	12921931	709	+
LINE756	3	12929798	12930552	754	+
LINE757	3	12965135	12965235	100	+
LINE758	3	13126116	13126241	125	+
LINE759	3	13614071	13614372	301	-
LINE760	3	14149968	14150224	256	+
LINE761	3	14368444	14371546	3102	+
LINE762	3	14503219	14503380	161	+
LINE763	3	14510184	14510343	159	+
LINE764	3	14510334	14513393	3059	+
LINE765	3	14681386	14682139	753	+
LINE766	3	14777907	14778310	403	-
LINE767	3	14790234	14790337	103	-
LINE768	3	14794866	14795860	994	-
LINE769	3	14844671	14845255	584	+
LINE770	3	14896366	14897510	1144	+
LINE771	3	15040690	15041928	1238	+
LINE772	3	15042132	15042404	272	+
LINE773	3	15238877	15240841	1964	+
LINE774	3	15242293	15243710	1417	+
LINE775	3	15257004	15259183	2179	+
LINE776	3	15284414	15284810	396	-
LINE777	3	15284811	15285234	423	-
LINE778	3	15338731	15346238	7507	+
LINE779	3	15550362	15554182	3820	+
LINE780	3	15636376	15636569	193	+
LINE781	3	15694254	15694796	542	+
LINE782	3	15977474	15978163	689	-
LINE783	3	15980092	15980509	417	-
LINE784	3	16051183	16051586	403	+
LINE785	3	16290841	16292815	1974	+
LINE786	3	17237248	17238049	801	-
LINE787	3	17257295	17257463	168	-
LINE788	3	17260834	17260934	100	-
LINE789	3	17299568	17299728	160	-
LINE790	3	17431814	17431917	103	+
LINE791	3	17438429	17439400	971	+
LINE792	3	17563122	17563236	114	+
LINE793	3	17590025	17590133	108	+
LINE794	3	17653729	17654257	528	-
LINE795	3	17655592	17655960	368	-
LINE796	3	17761410	17762829	1419	+
LINE797	3	17767349	17768320	971	+
LINE798	3	17770502	17771734	1232	+
LINE799	3	17920545	17920846	301	-
LINE800	3	18106880	18107140	260	+
LINE801	3	18507999	18508464	465	-
LINE802	3	18587442	18588489	1047	+
LINE803	3	18731834	18734110	2276	-
LINE804	3	18749917	18751171	1254	+
LINE805	3	19104486	19107821	3335	+
LINE806	3	19334486	19334664	178	-
LINE807	3	19337664	19338161	497	+
LINE808	3	19541826	19549007	7181	+
LINE809	3	19636283	19636867	584	+
LINE810	3	20011102	20011353	251	+
LINE811	3	20102826	20102989	163	-
LINE812	3	20330168	20331236	1068	+
LINE813	3	20373958	20378020	4062	-
LINE814	3	20380192	20380351	159	+
LINE815	3	20383935	20384107	172	+
LINE816	3	20501551	20501984	433	-
LINE817	3	20703265	20703436	171	-
LINE818	3	20705955	20707071	1116	-
LINE819	3	20836321	20840801	4480	+
LINE820	3	20862682	20863504	822	-
LINE821	3	20878449	20879355	906	-
LINE822	3	20879355	20882282	2927	-
LINE823	3	21181171	21182217	1046	+
LINE824	3	21338356	21339048	692	-
LINE825	3	21369732	21370645	913	+
LINE826	3	21755124	21762635	7511	+
LINE827	3	22120637	22121010	373	+
LINE828	3	22140926	22144185	3259	-
LINE829	3	22413910	22414187	277	+
LINE830	3	22414310	22415620	1310	+
LINE831	3	22415617	22416165	548	+
LINE832	3	22546260	22546736	476	-
LINE833	3	22546806	22546907	101	-
LINE834	3	22658141	22659715	1574	+
LINE835	3	22749924	22752373	2449	+
LINE836	3	23036063	23037629	1566	+
LINE837	3	23037682	23037916	234	+
LINE838	3	23055014	23055256	242	+
LINE839	3	23144460	23144992	532	+
LINE840	3	23177709	23177855	146	+
LINE841	3	23177935	23178055	120	+
LINE842	3	23332544	23336698	4154	-
LINE843	3	23337207	23339189	1982	-
LINE844	3	23371757	23374072	2315	-
LINE845	3	23375513	23376038	525	+
LINE846	3	23420094	23420887	793	+
LINE847	3	23614663	23615253	590	+
LINE848	3	23616399	23616524	125	+
LINE849	3	23809490	23811010	1520	-
LINE850	3	24482048	24482744	696	-
LINE851	3	24616031	24616386	355	+
LINE852	3	24782401	24783562	1161	-
LINE853	3	24836991	24837356	365	-
LINE854	3	24837619	24840471	2852	-
LINE855	3	24840661	24840772	111	-
LINE856	3	25212038	25212413	375	+
LINE857	3	25212625	25213138	513	+
LINE858	3	25350745	25353128	2383	+
LINE859	3	25614041	25616891	2850	+
LINE860	3	25619406	25620293	887	-
LINE861	3	25740249	25741432	1183	-
LINE862	3	25781946	25783535	1589	-
LINE863	3	25812109	25812258	149	+
LINE864	3	26017528	26018105	577	+
LINE865	3	26100775	26101247	472	-
LINE866	3	26112823	26114260	1437	-
LINE867	3	26123915	26125053	1138	-
LINE868	3	26125374	26125759	385	-
LINE869	3	26126294	26126590	296	-
LINE870	3	26570367	26577999	7632	+
LINE871	3	26583337	26583956	619	+
LINE872	3	26786151	26786548	397	+
LINE873	3	26786583	26788621	2038	+
LINE874	3	26828368	26830907	2539	-
LINE875	3	26884724	26885213	489	-
LINE876	3	26887941	26888155	214	-
LINE877	3	26933307	26933823	516	+
LINE878	3	26935022	26935666	644	+
LINE879	3	27087799	27087913	114	-
LINE880	3	27112092	27113295	1203	+
LINE881	3	27149660	27151918	2258	-
LINE882	3	27221346	27222412	1066	+
LINE883	3	27227848	27230377	2529	+
LINE884	3	27517525	27518157	632	-
LINE885	3	27618130	27619007	877	-
LINE886	3	27659713	27660499	786	+
LINE887	3	27660511	27662722	2211	+
LINE888	3	27900284	27900506	222	+
LINE889	3	27904592	27905147	555	+
LINE890	3	28724165	28724629	464	+
LINE891	3	29980097	29987537	7440	+
LINE892	3	30048386	30048802	416	+
LINE893	3	30048813	30049144	331	+
LINE894	3	30049138	30049531	393	+
LINE895	3	30074062	30074764	702	+
LINE896	3	30704810	30705713	903	-
LINE897	3	32184774	32186014	1240	-
LINE898	3	32187460	32187627	167	-
LINE899	3	32196410	32197744	1334	-
LINE900	3	32624317	32624620	303	-
LINE901	3	32938135	32943567	5432	-
LINE902	3	32944932	32945189	257	-
LINE903	3	33109772	33113074	3302	-
LINE904	3	33205216	33206068	852	+
LINE905	3	33206366	33207999	1633	+
LINE906	3	33952539	33953218	679	-
LINE907	3	34042431	34046439	4008	-
LINE908	3	34046468	34050034	3566	-
LINE909	3	34278353	34278506	153	-
LINE910	3	34380593	34381184	591	-
LINE911	3	34381921	34382188	267	-
LINE912	3	34383314	34385405	2091	-
LINE913	3	34435346	34436961	1615	+
LINE914	3	34704199	34704778	579	-
LINE915	3	34704224	34704986	762	+
LINE916	3	34826016	34826618	602	-
LINE917	3	34976262	34977122	860	+
LINE918	3	35020899	35024602	3703	+
LINE919	3	35186982	35188887	1905	-
LINE920	3	35376163	35377763	1600	+
LINE921	3	35456413	35456731	318	-
LINE922	3	35485612	35489736	4124	-
LINE923	3	36105870	36106903	1033	-
LINE924	3	36365502	36367301	1799	+
LINE925	3	36380175	36381274	1099	+
LINE926	3	36381412	36381693	281	+
LINE927	3	36547302	36547474	172	-
LINE928	3	36620284	36620739	455	-
LINE929	3	36654498	36654782	284	+
LINE930	3	36820242	36820966	724	-
LINE931	3	37155737	37158858	3121	-
LINE932	3	37160849	37160996	147	-
LINE933	3	37534933	37535335	402	-
LINE934	3	37622956	37624736	1780	+
LINE935	3	37628377	37630278	1901	+
LINE936	3	37630255	37631569	1314	+
LINE937	3	38240951	38241611	660	-
LINE938	3	38251389	38251544	155	+
LINE939	3	38493097	38493509	412	+
LINE940	3	38495106	38495857	751	+
LINE941	3	38496926	38497814	888	+
LINE942	3	38499559	38500870	1311	+
LINE943	3	38703735	38703951	216	+
LINE944	3	38710058	38714339	4281	-
LINE945	3	38801329	38801848	519	-
LINE946	3	38807439	38807798	359	-
LINE947	3	38918762	38919847	1085	-
LINE948	3	38919849	38920325	476	-
LINE949	3	39059152	39059370	218	+
LINE950	3	39212425	39212655	230	+
LINE951	3	39212869	39213048	179	+
LINE952	3	39213211	39213893	682	+
LINE953	3	39213954	39214233	279	+
LINE954	3	39265626	39265740	114	+
LINE955	3	39267271	39269589	2318	+
LINE956	3	39271967	39275301	3334	+
LINE957	3	39582671	39583187	516	+
LINE958	3	39915448	39916860	1412	+
LINE959	3	39965732	39967100	1368	+
LINE960	3	40172442	40179669	7227	-
LINE961	3	40213786	40216529	2743	+
LINE962	3	40216901	40217045	144	+
LINE963	3	41028542	41032336	3794	-
LINE964	3	41048953	41049053	100	+
LINE965	3	41057857	41057972	115	+
LINE966	3	41125767	41125957	190	-
LINE967	3	41280139	41286585	6446	+
LINE968	3	42465452	42468490	3038	-
LINE969	3	42639044	42640799	1755	-
LINE970	3	42707590	42708299	709	-
LINE971	3	42816452	42817572	1120	-
LINE972	3	42910062	42915000	4938	-
LINE973	3	42914001	42917681	3680	-
LINE974	3	42954051	42954977	926	+
LINE975	3	43053560	43054504	944	+
LINE976	3	43169442	43169627	185	+
LINE977	3	43170408	43171505	1097	+
LINE978	3	43179733	43180177	444	+
LINE979	3	43180257	43180528	271	+
LINE980	3	43303815	43303925	110	-
LINE981	3	43317725	43324940	7215	-
LINE982	3	43433666	43434616	950	+
LINE983	3	43434648	43434786	138	+
LINE984	3	43436114	43436720	606	+
LINE985	3	43552980	43556768	3788	-
LINE986	3	43557970	43558711	741	-
LINE987	3	43595808	43595981	173	+
LINE988	3	43773061	43774563	1502	-
LINE989	3	43779865	43786972	7107	+
LINE990	3	43801346	43802421	1075	-
LINE991	3	43932719	43933089	370	+
LINE992	3	43935621	43936161	540	+
LINE993	3	44044166	44046867	2701	+
LINE994	3	44046891	44047060	169	+
LINE995	3	44121336	44124568	3232	+
LINE996	3	44125582	44125685	103	+
LINE997	3	44125866	44126243	377	+
LINE998	3	44206559	44207736	1177	-
LINE999	3	44294669	44294822	153	+
LINE1000	3	44461006	44464434	3428	-
LINE1001	3	44520478	44521360	882	+
LINE1002	3	44532559	44533807	1248	+
LINE1003	3	45067359	45067517	158	-
LINE1004	3	45238422	45238526	104	-
LINE1005	3	45248850	45251461	2611	-
LINE1006	3	45316235	45316577	342	-
LINE1007	3	45682707	45685981	3274	-
LINE1008	3	45734122	45734664	542	+
LINE1009	3	45805818	45805929	111	+
LINE1010	3	45817176	45817322	146	+
LINE1011	3	45900972	45901496	524	+
LINE1012	3	45901715	45903576	1861	+
LINE1013	3	46051655	46058218	6563	-
LINE1014	3	46058767	46059055	288	+
LINE1015	3	46060249	46062758	2509	+
LINE1016	3	46194149	46194772	623	+
LINE1017	3	46207480	46208531	1051	-
LINE1018	3	46551339	46551629	290	+
LINE1019	3	46583744	46583882	138	-
LINE1020	3	46588401	46588583	182	-
LINE1021	3	46589321	46590729	1408	-
LINE1022	3	46638264	46639156	892	-
LINE1023	3	46667430	46667562	132	+
LINE1024	3	46669787	46674710	4923	-
LINE1025	3	46675765	46676800	1035	-
LINE1026	3	46700575	46704165	3590	-
LINE1027	3	46704346	46704953	607	-
LINE1028	3	46705849	46706959	1110	-
LINE1029	3	46712716	46712921	205	+
LINE1030	3	46831088	46837962	6874	-
LINE1031	3	46892953	46893165	212	-
LINE1032	3	47143458	47144146	688	-
LINE1033	3	47214198	47214474	276	+
LINE1034	3	47247554	47247772	218	+
LINE1035	3	47247774	47249010	1236	+
LINE1036	3	47323283	47323395	112	-
LINE1037	3	47361502	47363769	2267	+
LINE1038	3	47473929	47474136	207	-
LINE1039	3	47557060	47557216	156	-
LINE1040	3	47602115	47603215	1100	+
LINE1041	3	47604281	47604659	378	+
LINE1042	3	47604895	47606943	2048	-
LINE1043	3	47735046	47735925	879	-
LINE1044	3	47904229	47904578	349	+
LINE1045	3	47904229	47904578	349	+
LINE1046	3	48081311	48083548	2237	+
LINE1047	3	48119794	48123092	3298	-
LINE1048	3	48136142	48136284	142	-
LINE1049	3	48253173	48259332	6159	-
LINE1050	3	48275895	48276403	508	+
LINE1051	3	48330822	48331214	392	-
LINE1052	3	48495759	48495877	118	+
LINE1053	3	48510075	48510494	419	+
LINE1054	3	48814313	48814975	662	+
LINE1055	3	49031710	49033284	1574	+
LINE1056	3	49058903	49059104	201	-
LINE1057	3	49079496	49079846	350	-
LINE1058	3	49256365	49258094	1729	-
LINE1059	3	49316438	49317329	891	-
LINE1060	3	49388658	49390487	1829	-
LINE1061	3	49489400	49490116	716	+
LINE1062	3	49714700	49716351	1651	+
LINE1063	3	49754497	49754985	488	-
LINE1064	3	49813152	49813750	598	-
LINE1065	3	49818404	49825942	7538	+
LINE1066	3	49867808	49870002	2194	+
LINE1067	3	49919231	49919718	487	+
LINE1068	3	49925975	49926459	484	+
LINE1069	3	49937796	49938283	487	+
LINE1070	3	49997485	49998861	1376	-
LINE1071	3	50001071	50008631	7560	+
LINE1072	3	50009202	50010533	1331	+
LINE1073	3	50011115	50011381	266	+
LINE1074	3	50031050	50037275	6225	-
LINE1075	3	50042147	50042252	105	+
LINE1076	3	50058460	50058837	377	-
LINE1077	3	50068090	50069824	1734	-
LINE1078	3	50069826	50073246	3420	+
LINE1079	3	50075851	50076488	637	+
LINE1080	3	50082285	50082466	181	-
LINE1081	3	50082532	50083225	693	+
LINE1082	3	50249148	50251878	2730	-
LINE1083	3	50381818	50386648	4830	-
LINE1084	3	50433165	50433421	256	-
LINE1085	3	50434101	50435408	1307	-
LINE1086	3	50435403	50436100	697	-
LINE1087	3	50538003	50538110	107	-
LINE1088	4	38101	40651	2550	+
LINE1089	4	41062	41168	106	+
LINE1090	4	41164	41344	180	+
LINE1091	4	46211	46487	276	+
LINE1092	4	51590	51992	402	+
LINE1093	4	200771	200948	177	-
LINE1094	4	382096	382750	654	+
LINE1095	4	382913	383155	242	+
LINE1096	4	383155	383566	411	+
LINE1097	4	383641	383847	206	+
LINE1098	4	385432	385719	287	-
LINE1099	4	447310	447488	178	-
LINE1100	4	456493	457165	672	-
LINE1101	4	457136	457255	119	-
LINE1102	4	457288	457422	134	-
LINE1103	4	473671	474070	399	+
LINE1104	4	474066	474851	785	+
LINE1105	4	599658	600255	597	-
LINE1106	4	600604	601360	756	-
LINE1107	4	657951	658504	553	+
LINE1108	4	812162	813784	1622	-
LINE1109	4	817967	818471	504	-
LINE1110	4	818471	819138	667	-
LINE1111	4	923926	927199	3273	-
LINE1112	4	988733	988864	131	-
LINE1113	4	1038191	1038420	229	+
LINE1114	4	1038413	1039350	937	+
LINE1115	4	1116914	1117117	203	+
LINE1116	4	1117590	1118715	1125	+
LINE1117	4	1136825	1137230	405	-
LINE1118	4	1250732	1251118	386	+
LINE1119	4	1494290	1494812	522	-
LINE1120	4	1863267	1863476	209	+
LINE1121	4	1989243	1995517	6274	-
LINE1122	4	2091443	2091906	463	+
LINE1123	4	2117331	2119605	2274	-
LINE1124	4	2365748	2366026	278	+
LINE1125	4	2379304	2380052	748	+
LINE1126	4	2474653	2475973	1320	-
LINE1127	4	2571949	2575531	3582	-
LINE1128	4	2629251	2630433	1182	+
LINE1129	4	2638723	2638954	231	+
LINE1130	4	2641155	2641326	171	+
LINE1131	4	2878088	2878838	750	+
LINE1132	4	2950000	2950137	137	-
LINE1133	4	3044289	3051467	7178	-
LINE1134	4	3285668	3286054	386	-
LINE1135	4	3289007	3292060	3053	-
LINE1136	4	3293414	3294233	819	-
LINE1137	4	3318189	3318757	568	-
LINE1138	4	3318820	3319201	381	-
LINE1139	4	3358414	3358808	394	+
LINE1140	4	3485263	3485856	593	-
LINE1141	4	3486051	3486922	871	-
LINE1142	4	3486923	3487451	528	-
LINE1143	4	3487612	3488439	827	-
LINE1144	4	3527137	3528969	1832	+
LINE1145	4	3592641	3593139	498	+
LINE1146	4	3712021	3712145	124	+
LINE1147	4	3742565	3742685	120	-
LINE1148	4	3809907	3810309	402	+
LINE1149	4	3810728	3810970	242	+
LINE1150	4	3951662	3951953	291	+
LINE1151	4	3952167	3952393	226	+
LINE1152	4	3952487	3953835	1348	+
LINE1153	4	3954191	3954394	203	+
LINE1154	4	4065841	4066072	231	-
LINE1155	4	4678240	4681975	3735	+
LINE1156	4	4792657	4792762	105	-
LINE1157	4	4792778	4793653	875	-
LINE1158	4	4807350	4807472	122	-
LINE1159	4	4953846	4955224	1378	+
LINE1160	4	4970025	4970814	789	+
LINE1161	4	4971412	4972362	950	+
LINE1162	4	5124083	5125024	941	+
LINE1163	4	5160998	5161642	644	+
LINE1164	4	5218836	5219405	569	-
LINE1165	4	5243845	5249134	5289	-
LINE1166	4	5292010	5299489	7479	-
LINE1167	4	5488928	5489492	564	-
LINE1168	4	5489011	5489492	481	-
LINE1169	4	5702245	5708336	6091	+
LINE1170	4	5806365	5806840	475	-
LINE1171	4	5873453	5873721	268	+
LINE1172	4	5909125	5909390	265	+
LINE1173	4	6136782	6136961	179	-
LINE1174	4	6144612	6145526	914	-
LINE1175	4	6310860	6311951	1091	-
LINE1176	4	6329867	6332043	2176	-
LINE1177	4	6332340	6332834	494	-
LINE1178	4	6333205	6334623	1418	-
LINE1179	4	7119228	7120754	1526	+
LINE1180	4	7431374	7432126	752	+
LINE1181	4	7498818	7499165	347	-
LINE1182	4	7519524	7519740	216	+
LINE1183	4	7552404	7552844	440	-
LINE1184	4	7643952	7644307	355	-
LINE1185	4	7863638	7863951	313	+
LINE1186	4	7917463	7922388	4925	+
LINE1187	4	7923623	7924369	746	+
LINE1188	4	7924650	7926584	1934	+
LINE1189	4	8319000	8319682	682	+
LINE1190	4	8422795	8424380	1585	-
LINE1191	4	8714776	8716529	1753	-
LINE1192	4	8802762	8803508	746	+
LINE1193	4	9041464	9041748	284	-
LINE1194	4	9041947	9042096	149	-
LINE1195	4	9202946	9205881	2935	-
LINE1196	4	9255546	9255709	163	-
LINE1197	4	9315942	9316695	753	-
LINE1198	4	9448514	9449481	967	-
LINE1199	4	9452043	9453271	1228	+
LINE1200	4	9456541	9458990	2449	+
LINE1201	4	9656481	9656614	133	-
LINE1202	4	9691471	9691734	263	+
LINE1203	4	9709556	9709712	156	+
LINE1204	4	9710087	9710662	575	+
LINE1205	4	9711054	9711181	127	+
LINE1206	4	10022861	10023720	859	-
LINE1207	4	10027560	10029841	2281	-
LINE1208	4	10128316	10135375	7059	-
LINE1209	4	10144674	10144991	317	+
LINE1210	4	10145206	10145310	104	+
LINE1211	4	10154753	10155184	431	+
LINE1212	4	10244149	10251966	7817	-
LINE1213	4	10272357	10272518	161	+
LINE1214	4	10276920	10280363	3443	-
LINE1215	4	10282076	10282787	711	-
LINE1216	4	10415212	10415935	723	-
LINE1217	4	10415978	10416303	325	+
LINE1218	4	10444701	10449133	4432	+
LINE1219	4	10456677	10456923	246	-
LINE1220	4	10693153	10693284	131	+
LINE1221	4	10701651	10701773	122	+
LINE1222	4	10763518	10766781	3263	+
LINE1223	4	10820514	10826990	6476	+
LINE1224	4	10826944	10828444	1500	-
LINE1225	4	10923760	10924439	679	+
LINE1226	4	10948442	10949189	747	+
LINE1227	4	10976589	10977235	646	-
LINE1228	4	10977704	10978984	1280	-
LINE1229	4	10978008	10980254	2246	-
LINE1230	4	10988379	10988548	169	-
LINE1231	4	11042854	11043579	725	+
LINE1232	4	11051095	11055411	4316	+
LINE1233	4	11057199	11057788	589	+
LINE1234	4	11624472	11627584	3112	-
LINE1235	4	12037671	12038044	373	-
LINE1236	4	12107771	12109057	1286	+
LINE1237	4	12120203	12120814	611	-
LINE1238	4	12710337	12710537	200	-
LINE1239	4	12710547	12711433	886	-
LINE1240	4	12711433	12712776	1343	-
LINE1241	4	12712868	12713066	198	-
LINE1242	4	12809165	12809901	736	+
LINE1243	4	12809878	12811164	1286	+
LINE1244	4	12824880	12825732	852	+
LINE1245	4	13015925	13019712	3787	+
LINE1246	4	13035485	13035777	292	-
LINE1247	4	13042820	13043076	256	-
LINE1248	4	13062161	13063992	1831	+
LINE1249	4	13306853	13309620	2767	+
LINE1250	4	13313900	13314282	382	+
LINE1251	4	13645295	13645672	377	+
LINE1252	4	13680582	13680872	290	+
LINE1253	4	13827411	13827732	321	+
LINE1254	4	14280009	14280346	337	-
LINE1255	4	14359974	14360319	345	-
LINE1256	4	14498870	14498985	115	+
LINE1257	4	14732975	14735260	2285	-
LINE1258	4	14736326	14736790	464	-
LINE1259	4	14901831	14902154	323	+
LINE1260	4	14984082	14987245	3163	-
LINE1261	4	15001032	15001257	225	-
LINE1262	4	15253822	15253945	123	-
LINE1263	4	15254038	15256460	2422	-
LINE1264	4	15287092	15287649	557	-
LINE1265	4	15340989	15348608	7619	+
LINE1266	4	15390454	15390669	215	-
LINE1267	4	15391033	15391546	513	-
LINE1268	4	15521984	15522347	363	-
LINE1269	4	15643378	15643964	586	+
LINE1270	4	15648508	15648757	249	-
LINE1271	4	15717292	15720683	3391	+
LINE1272	4	16107269	16108921	1652	+
LINE1273	4	16108945	16109781	836	+
LINE1274	4	16110054	16110234	180	+
LINE1275	4	16138793	16141203	2410	-
LINE1276	4	16148087	16148357	270	-
LINE1277	4	16309148	16311715	2567	-
LINE1278	4	16479885	16480386	501	-
LINE1279	4	16705735	16708462	2727	-
LINE1280	4	17356545	17363977	7432	+
LINE1281	4	17377331	17377432	101	-
LINE1282	4	17490856	17491087	231	-
LINE1283	4	17492052	17492216	164	-
LINE1284	4	17848434	17848814	380	-
LINE1285	4	17850106	17850490	384	-
LINE1286	4	18395717	18395979	262	-
LINE1287	4	18396336	18398056	1720	-
LINE1288	4	18524254	18525066	812	+
LINE1289	4	18527852	18528388	536	-
LINE1290	4	18727021	18727300	279	+
LINE1291	4	18727299	18727864	565	+
LINE1292	4	18875228	18875775	547	+
LINE1293	4	18876025	18876390	365	+
LINE1294	4	19005189	19006021	832	-
LINE1295	4	19007594	19009097	1503	-
LINE1296	4	19099713	19099847	134	-
LINE1297	4	19100622	19102304	1682	+
LINE1298	4	19579124	19582848	3724	-
LINE1299	4	19583796	19584237	441	-
LINE1300	4	19630830	19631165	335	+
LINE1301	4	19631665	19632211	546	+
LINE1302	4	20112839	20114150	1311	+
LINE1303	4	20114162	20116637	2475	+
LINE1304	4	20123360	20124171	811	+
LINE1305	4	20124170	20124580	410	+
LINE1306	4	20242304	20245408	3104	+
LINE1307	4	20277609	20277828	219	-
LINE1308	4	20278455	20278716	261	-
LINE1309	4	20284776	20285619	843	-
LINE1310	4	20717341	20717449	108	+
LINE1311	4	20717418	20719310	1892	+
LINE1312	4	20722723	20724413	1690	+
LINE1313	4	21114991	21115128	137	-
LINE1314	4	21423026	21423430	404	+
LINE1315	4	21439841	21440139	298	+
LINE1316	4	21772643	21772780	137	-
LINE1317	4	22048230	22051407	3177	+
LINE1318	4	22388819	22391270	2451	-
LINE1319	4	22403644	22411165	7521	-
LINE1320	4	22451182	22451317	135	+
LINE1321	4	22528152	22530510	2358	-
LINE1322	4	22872951	22873340	389	+
LINE1323	4	22962557	22962905	348	-
LINE1324	4	23086418	23086918	500	-
LINE1325	4	23715529	23715663	134	-
LINE1326	4	23984601	23988861	4260	-
LINE1327	4	24109297	24113313	4016	+
LINE1328	4	24537860	24540334	2474	-
LINE1329	4	24662006	24664952	2946	-
LINE1330	4	24664831	24665241	410	-
LINE1331	4	24671176	24671383	207	+
LINE1332	4	24673569	24675325	1756	+
LINE1333	4	24679003	24680682	1679	+
LINE1334	4	25169107	25170453	1346	-
LINE1335	4	25240720	25242617	1897	+
LINE1336	4	25245607	25247134	1527	+
LINE1337	4	25247132	25248229	1097	-
LINE1338	4	25252140	25254690	2550	-
LINE1339	4	25260329	25262634	2305	+
LINE1340	4	25513649	25513821	172	-
LINE1341	4	25514261	25514590	329	-
LINE1342	4	25514778	25515546	768	-
LINE1343	4	25637300	25639542	2242	-
LINE1344	4	25976929	25979247	2318	+
LINE1345	4	26098878	26098994	116	+
LINE1346	4	26462808	26463040	232	-
LINE1347	4	26463363	26463558	195	-
LINE1348	4	26463645	26463784	139	-
LINE1349	4	26463807	26464327	520	-
LINE1350	4	26586037	26586140	103	+
LINE1351	4	26644063	26645695	1632	+
LINE1352	4	26645917	26646355	438	+
LINE1353	4	26739376	26739645	269	-
LINE1354	4	26868826	26868995	169	+
LINE1355	4	26880765	26881090	325	+
LINE1356	4	27053401	27054155	754	+
LINE1357	4	27090827	27094033	3206	+
LINE1358	4	27094036	27097225	3189	-
LINE1359	4	27106736	27107948	1212	+
LINE1360	4	27110267	27110862	595	+
LINE1361	4	27185486	27185942	456	+
LINE1362	4	27324280	27327900	3620	-
LINE1363	4	27708182	27708398	216	+
LINE1364	4	27775092	27775363	271	+
LINE1365	4	27798637	27799819	1182	+
LINE1366	4	28166243	28168217	1974	+
LINE1367	4	28210142	28210273	131	-
LINE1368	4	28315972	28317861	1889	+
LINE1369	4	28317967	28318644	677	+
LINE1370	4	28393557	28397029	3472	+
LINE1371	4	28777505	28777670	165	+
LINE1372	4	28912216	28912716	500	+
LINE1373	4	29068541	29075145	6604	+
LINE1374	4	29593493	29596807	3314	-
LINE1375	4	29698997	29699214	217	-
LINE1376	4	30076381	30077542	1161	-
LINE1377	4	30205307	30205548	241	-
LINE1378	4	30281707	30282049	342	+
LINE1379	4	30417459	30419669	2210	-
LINE1380	4	30522557	30526669	4112	+
LINE1381	4	30535269	30535564	295	-
LINE1382	4	30682616	30683268	652	+
LINE1383	4	30683441	30683669	228	+
LINE1384	4	30684211	30684402	191	+
LINE1385	4	30698746	30698959	213	+
LINE1386	4	30753560	30754162	602	-
LINE1387	4	30893720	30894102	382	+
LINE1388	4	30931816	30931993	177	-
LINE1389	4	31179553	31179701	148	+
LINE1390	4	31297067	31304248	7181	-
LINE1391	4	31659119	31659639	520	+
LINE1392	4	31690785	31693026	2241	-
LINE1393	4	31960532	31967973	7441	+
LINE1394	4	32016544	32018556	2012	-
LINE1395	4	32026256	32026598	342	-
LINE1396	4	32195969	32196544	575	+
LINE1397	4	32202044	32209473	7429	+
LINE1398	4	32221384	32222986	1602	+
LINE1399	4	32240929	32242209	1280	+
LINE1400	4	32434388	32434567	179	-
LINE1401	4	32573220	32574103	883	-
LINE1402	4	32700108	32703620	3512	+
LINE1403	4	32705928	32707134	1206	+
LINE1404	4	32735875	32736038	163	+
LINE1405	4	32944802	32946539	1737	-
LINE1406	4	32949978	32950610	632	-
LINE1407	4	32973205	32973502	297	-
LINE1408	4	33076768	33077919	1151	-
LINE1409	4	33080949	33082277	1328	+
LINE1410	4	33082679	33090658	7979	-
LINE1411	4	33091301	33093383	2082	-
LINE1412	4	33100110	33100211	101	+
LINE1413	4	33202900	33204099	1199	+
LINE1414	4	33272489	33275560	3071	+
LINE1415	4	33388451	33388780	329	+
LINE1416	4	33408305	33408633	328	+
LINE1417	4	33629065	33630509	1444	-
LINE1418	4	33760316	33760682	366	+
LINE1419	4	33785954	33788152	2198	+
LINE1420	4	33844298	33846083	1785	+
LINE1421	4	33846253	33846370	117	+
LINE1422	4	33989815	33990858	1043	-
LINE1423	4	34094631	34095823	1192	-
LINE1424	4	34247088	34248256	1168	+
LINE1425	4	34249191	34249374	183	+
LINE1426	4	34324546	34324785	239	+
LINE1427	4	34360505	34360908	403	-
LINE1428	4	34808188	34808763	575	-
LINE1429	4	34950740	34952083	1343	-
LINE1430	4	34952071	34952756	685	-
LINE1431	4	34978122	34978225	103	+
LINE1432	4	35084430	35085145	715	+
LINE1433	4	35085142	35085425	283	+
LINE1434	4	35387944	35388061	117	+
LINE1435	4	35422498	35422603	105	+
LINE1436	4	35422775	35423385	610	+
LINE1437	4	35485357	35485661	304	-
LINE1438	4	35658224	35660999	2775	+
LINE1439	4	35833432	35834163	731	-
LINE1440	4	35946773	35948718	1945	+
LINE1441	4	35950970	35951686	716	-
LINE1442	4	35970232	35972888	2656	+
LINE1443	4	36078343	36078464	121	+
LINE1444	4	36302535	36305824	3289	+
LINE1445	4	36330000	36330251	251	+
LINE1446	4	36330747	36330875	128	+
LINE1447	4	36330971	36331443	472	+
LINE1448	4	36377331	36377669	338	-
LINE1449	4	36377872	36378332	460	-
LINE1450	4	36422917	36423192	275	-
LINE1451	4	36483337	36483605	268	+
LINE1452	4	36498378	36499372	994	+
LINE1453	4	36499455	36499861	406	+
LINE1454	4	36705812	36706815	1003	-
LINE1455	4	36709898	36711599	1701	-
LINE1456	4	36711478	36711928	450	-
LINE1457	4	36831217	36831653	436	-
LINE1458	4	36831760	36832730	970	-
LINE1459	4	36847501	36852231	4730	-
LINE1460	4	36853519	36853703	184	-
LINE1461	4	36913164	36914303	1139	-
LINE1462	4	37236140	37236575	435	-
LINE1463	4	37238084	37238795	711	-
LINE1464	4	37499334	37499593	259	-
LINE1465	4	37716579	37716864	285	-
LINE1466	4	37893174	37893840	666	-
LINE1467	4	37900184	37901777	1593	+
LINE1468	4	37903251	37903371	120	+
LINE1469	4	37903371	37903577	206	+
LINE1470	4	37903579	37903763	184	+
LINE1471	4	37904516	37905145	629	+
LINE1472	4	37915044	37915188	144	+
LINE1473	4	37915352	37915917	565	+
LINE1474	4	37995313	37996015	702	+
LINE1475	4	38001705	38004913	3208	-
LINE1476	4	38006437	38006608	171	-
LINE1477	4	38085957	38086183	226	-
LINE1478	4	38120052	38120581	529	-
LINE1479	4	38120572	38123498	2926	-
LINE1480	4	38172673	38172878	205	-
LINE1481	4	38173170	38174227	1057	-
LINE1482	4	38226583	38227217	634	-
LINE1483	4	38268203	38270354	2151	-
LINE1484	4	38273613	38274572	959	-
LINE1485	4	38283069	38283174	105	-
LINE1486	4	38288342	38288556	214	+
LINE1487	4	38297803	38299940	2137	-
LINE1488	4	38347712	38347893	181	+
LINE1489	4	38706880	38709041	2161	-
LINE1490	4	38804005	38804502	497	+
LINE1491	4	38962826	38963709	883	+
LINE1492	4	39381284	39383060	1776	+
LINE1493	4	39383255	39384227	972	+
LINE1494	4	39386140	39386865	725	-
LINE1495	4	39389642	39390083	441	+
LINE1496	4	39390441	39390569	128	+
LINE1497	4	39482152	39482252	100	-
LINE1498	4	39574222	39575885	1663	+
LINE1499	4	39606156	39606264	108	+
LINE1500	4	39677689	39679091	1402	+
LINE1501	4	39786706	39788381	1675	+
LINE1502	4	39864456	39866159	1703	-
LINE1503	4	39871530	39875932	4402	-
LINE1504	4	40048261	40050912	2651	+
LINE1505	4	40376928	40377616	688	+
LINE1506	4	40383960	40384649	689	+
LINE1507	5	73181	73558	377	+
LINE1508	5	208697	209612	915	+
LINE1509	5	611180	611352	172	+
LINE1510	5	790438	791286	848	+
LINE1511	5	953694	954970	1276	-
LINE1512	5	1091041	1092314	1273	-
LINE1513	5	1792328	1796406	4078	-
LINE1514	5	1867814	1868609	795	+
LINE1515	5	1876688	1878239	1551	-
LINE1516	5	1965335	1965884	549	-
LINE1517	5	2074071	2075892	1821	+
LINE1518	5	2101370	2103698	2328	-
LINE1519	5	2375288	2376225	937	+
LINE1520	5	2411406	2411520	114	+
LINE1521	5	2480275	2480822	547	-
LINE1522	5	2489867	2490582	715	-
LINE1523	5	2500358	2500651	293	+
LINE1524	5	2500970	2501223	253	+
LINE1525	5	2506743	2506845	102	+
LINE1526	5	2721000	2722446	1446	+
LINE1527	5	2722545	2722654	109	+
LINE1528	5	2750688	2751271	583	+
LINE1529	5	2751503	2754560	3057	+
LINE1530	5	2805365	2805817	452	+
LINE1531	5	3025601	3026372	771	+
LINE1532	5	3253711	3253813	102	-
LINE1533	5	3457767	3458085	318	+
LINE1534	5	3608310	3608823	513	+
LINE1535	5	3630975	3631459	484	-
LINE1536	5	3679398	3679622	224	+
LINE1537	5	3832368	3832469	101	+
LINE1538	5	3890361	3891974	1613	+
LINE1539	5	3892629	3893316	687	+
LINE1540	5	3928883	3929833	950	+
LINE1541	5	3938565	3940451	1886	+
LINE1542	5	4031228	4033376	2148	+
LINE1543	5	4050538	4050638	100	-
LINE1544	5	4080093	4080198	105	+
LINE1545	5	4080380	4080556	176	+
LINE1546	5	4169010	4171065	2055	-
LINE1547	5	4267495	4275036	7541	+
LINE1548	5	4277586	4280256	2670	-
LINE1549	5	4329757	4331385	1628	-
LINE1550	5	4336169	4336823	654	-
LINE1551	5	4395879	4397548	1669	-
LINE1552	5	4571508	4572178	670	-
LINE1553	5	4724518	4724999	481	-
LINE1554	5	4980362	4980561	199	+
LINE1555	5	4993982	4997443	3461	-
LINE1556	5	5162908	5163054	146	+
LINE1557	5	5361292	5362258	966	-
LINE1558	5	5486230	5487526	1296	-
LINE1559	5	5501466	5503961	2495	-
LINE1560	5	5518974	5519337	363	-
LINE1561	5	5522277	5522447	170	-
LINE1562	5	5542998	5543387	389	-
LINE1563	5	5546318	5546521	203	-
LINE1564	5	5696997	5697586	589	+
LINE1565	5	6107012	6107118	106	-
LINE1566	5	6203022	6210191	7169	-
LINE1567	5	6394217	6394788	571	+
LINE1568	5	6568513	6569291	778	+
LINE1569	5	6637757	6637999	242	-
LINE1570	5	6685761	6688717	2956	-
LINE1571	5	6713226	6713402	176	-
LINE1572	5	6734523	6735002	479	-
LINE1573	5	6948177	6948281	104	-
LINE1574	5	6994116	6995369	1253	-
LINE1575	5	6996693	6997128	435	-
LINE1576	5	7018566	7021325	2759	+
LINE1577	5	7049520	7050081	561	-
LINE1578	5	7378376	7378882	506	+
LINE1579	5	7648334	7650333	1999	+
LINE1580	5	7697054	7697267	213	+
LINE1581	5	7697147	7697462	315	+
LINE1582	5	7697811	7698348	537	+
LINE1583	5	7698611	7700509	1898	+
LINE1584	5	8020704	8022895	2191	-
LINE1585	5	8026055	8030688	4633	-
LINE1586	5	8033062	8033309	247	-
LINE1587	5	8251441	8251550	109	-
LINE1588	5	8348706	8352033	3327	-
LINE1589	5	8362086	8369627	7541	+
LINE1590	5	8377594	8384992	7398	-
LINE1591	5	8387064	8388716	1652	-
LINE1592	5	8496238	8496870	632	-
LINE1593	5	8543783	8543890	107	-
LINE1594	5	9060413	9061697	1284	-
LINE1595	5	9196764	9197064	300	+
LINE1596	5	9238718	9243901	5183	+
LINE1597	5	9264267	9265564	1297	-
LINE1598	5	9535662	9536465	803	-
LINE1599	5	9537877	9540258	2381	-
LINE1600	5	9541190	9541525	335	+
LINE1601	5	9657955	9660121	2166	-
LINE1602	5	9773060	9773313	253	+
LINE1603	5	9817061	9817161	100	+
LINE1604	5	9847651	9848844	1193	-
LINE1605	5	10012168	10012268	100	-
LINE1606	5	10144732	10144838	106	+
LINE1607	5	10476500	10480000	3500	-
LINE1608	5	10479001	10481511	2510	-
LINE1609	5	10701327	10701435	108	-
LINE1610	5	10731804	10732539	735	+
LINE1611	5	10995415	10995517	102	-
LINE1612	5	11012785	11018072	5287	+
LINE1613	5	11093595	11093961	366	+
LINE1614	5	11094156	11095976	1820	+
LINE1615	5	11096289	11096477	188	+
LINE1616	5	11097679	11097836	157	+
LINE1617	5	11304727	11310469	5742	-
LINE1618	5	11348240	11350981	2741	-
LINE1619	5	11358831	11360392	1561	-
LINE1620	5	11360390	11363023	2633	-
LINE1621	5	11369347	11370142	795	-
LINE1622	5	11372015	11372272	257	-
LINE1623	5	11421848	11424100	2252	+
LINE1624	5	11552408	11552514	106	-
LINE1625	5	11568969	11569346	377	-
LINE1626	5	11701195	11702520	1325	+
LINE1627	5	12081842	12082131	289	+
LINE1628	5	12100850	12101380	530	+
LINE1629	5	12132425	12132548	123	-
LINE1630	5	12338556	12346228	7672	+
LINE1631	5	12447822	12448138	316	+
LINE1632	5	12448510	12449620	1110	+
LINE1633	5	12449695	12450228	533	+
LINE1634	5	13276671	13280483	3812	+
LINE1635	5	13399111	13402451	3340	+
LINE1636	5	13432245	13435618	3373	+
LINE1637	5	13437452	13440124	2672	+
LINE1638	5	13580850	13585334	4484	+
LINE1639	5	13685814	13689007	3193	+
LINE1640	5	13808446	13810993	2547	-
LINE1641	5	13811105	13811486	381	-
LINE1642	5	13897768	13898041	273	+
LINE1643	5	13999105	14001177	2072	-
LINE1644	5	14181583	14183315	1732	+
LINE1645	5	14510423	14510683	260	+
LINE1646	5	14515948	14518285	2337	+
LINE1647	5	14594161	14594977	816	+
LINE1648	5	14606046	14607655	1609	+
LINE1649	5	14650048	14651183	1135	-
LINE1650	5	14953419	14953521	102	-
LINE1651	5	14981983	14982919	936	-
LINE1652	5	15128771	15130500	1729	+
LINE1653	5	15745388	15745604	216	+
LINE1654	5	16050562	16050961	399	+
LINE1655	5	16117026	16118713	1687	+
LINE1656	5	16123899	16124259	360	+
LINE1657	5	16401429	16401652	223	-
LINE1658	5	16513706	16514604	898	+
LINE1659	5	16680751	16681862	1111	+
LINE1660	5	16694166	16696094	1928	+
LINE1661	5	16704322	16704666	344	+
LINE1662	5	16761640	16761854	214	-
LINE1663	5	16762115	16762384	269	-
LINE1664	5	16767875	16768861	986	-
LINE1665	5	16990732	16991786	1054	-
LINE1666	5	16993188	16993514	326	-
LINE1667	5	17029609	17029802	193	+
LINE1668	5	17337130	17343900	6770	+
LINE1669	5	17393947	17395491	1544	-
LINE1670	5	17571423	17571903	480	-
LINE1671	5	17962914	17963603	689	-
LINE1672	5	18150966	18152427	1461	-
LINE1673	5	19784187	19784912	725	+
LINE1674	5	20007225	20007376	151	-
LINE1675	5	21542213	21542319	106	+
LINE1676	5	22241840	22242387	547	+
LINE1677	5	22279948	22280950	1002	+
LINE1678	5	22522125	22522322	197	-
LINE1679	5	22522748	22524116	1368	-
LINE1680	5	22524680	22525069	389	-
LINE1681	5	22735039	22735947	908	-
LINE1682	5	22736605	22739034	2429	-
LINE1683	5	23180984	23181090	106	+
LINE1684	5	23183020	23183126	106	+
LINE1685	5	23288208	23288511	303	-
LINE1686	5	23304412	23306909	2497	-
LINE1687	5	23398652	23399620	968	+
LINE1688	5	23401547	23404303	2756	+
LINE1689	5	23527961	23528171	210	+
LINE1690	5	23548352	23549737	1385	+
LINE1691	5	23556125	23560851	4726	+
LINE1692	5	23652882	23660560	7678	-
LINE1693	5	23689330	23689813	483	-
LINE1694	5	23898459	23899560	1101	-
LINE1695	5	23899930	23900408	478	+
LINE1696	5	24135296	24135417	121	+
LINE1697	5	24231091	24231808	717	+
LINE1698	5	24233624	24235914	2290	+
LINE1699	5	24257720	24259059	1339	+
LINE1700	5	24487811	24488100	289	+
LINE1701	5	24491796	24491938	142	+
LINE1702	5	24492153	24492750	597	+
LINE1703	5	24530134	24530534	400	-
LINE1704	5	24623419	24623558	139	-
LINE1705	5	24624206	24624506	300	-
LINE1706	5	24696511	24696639	128	+
LINE1707	5	24845277	24846917	1640	-
LINE1708	5	24886521	24887334	813	-
LINE1709	5	24913464	24913940	476	+
LINE1710	5	25144525	25144851	326	-
LINE1711	5	25177561	25179270	1709	+
LINE1712	5	25531113	25531799	686	-
LINE1713	5	25538111	25539342	1231	-
LINE1714	5	25814251	25814366	115	+
LINE1715	5	25858183	25858696	513	+
LINE1716	5	25978793	25978913	120	+
LINE1717	5	26060466	26061325	859	-
LINE1718	5	26068141	26068408	267	+
LINE1719	5	26069945	26070236	291	+
LINE1720	5	26129114	26129396	282	+
LINE1721	5	26184007	26191417	7410	+
LINE1722	5	26264249	26264537	288	+
LINE1723	5	26341983	26346076	4093	-
LINE1724	5	26467833	26468777	944	-
LINE1725	5	26482173	26495626	13453	+
LINE1726	5	26713190	26714096	906	+
LINE1727	5	26792328	26794077	1749	+
LINE1728	5	26815136	26815504	368	-
LINE1729	5	26815928	26816249	321	-
LINE1730	5	26931447	26932464	1017	-
LINE1731	5	26979143	26979471	328	+
LINE1732	5	26982081	26982188	107	-
LINE1733	5	27027125	27034770	7645	+
LINE1734	5	27122018	27123441	1423	+
LINE1735	5	27124056	27124320	264	+
LINE1736	5	27136814	27138405	1591	-
LINE1737	5	27142485	27144950	2465	-
LINE1738	5	27145890	27147827	1937	-
LINE1739	5	27201895	27203438	1543	+
LINE1740	5	27322541	27322835	294	+
LINE1741	5	27366138	27367019	881	+
LINE1742	5	27370833	27371256	423	-
LINE1743	5	27447344	27447817	473	+
LINE1744	5	27449374	27449508	134	+
LINE1745	5	27520685	27521407	722	-
LINE1746	5	27603178	27603742	564	-
LINE1747	5	27614506	27616192	1686	+
LINE1748	5	27818411	27823228	4817	+
LINE1749	5	27856344	27857354	1010	+
LINE1750	5	27860527	27861280	753	+
LINE1751	5	28064607	28064733	126	-
LINE1752	5	28320482	28320593	111	-
LINE1753	5	28415097	28415278	181	+
LINE1754	5	28497681	28498029	348	-
LINE1755	5	28643181	28647211	4030	-
LINE1756	5	28968417	28969923	1506	+
LINE1757	5	28970052	28970341	289	+
LINE1758	5	29141792	29142719	927	+
LINE1759	5	29143066	29143592	526	+
LINE1760	5	29233809	29236028	2219	+
LINE1761	5	29236710	29237758	1048	+
LINE1762	5	29389565	29392041	2476	-
LINE1763	5	29447461	29447664	203	+
LINE1764	5	29447732	29453134	5402	-
LINE1765	5	29455349	29457214	1865	+
LINE1766	5	29585204	29588359	3155	-
LINE1767	5	29690901	29691061	160	+
LINE1768	5	29742211	29742756	545	+
LINE1769	5	29744306	29748198	3892	-
LINE1770	5	29828496	29828696	200	-
LINE1771	5	30287242	30287529	287	+
LINE1772	5	30287768	30288193	425	+
LINE1773	5	30291329	30294202	2873	+
LINE1774	5	30294363	30294468	105	+
LINE1775	5	30297630	30301150	3520	+
LINE1776	5	30377448	30380701	3253	-
LINE1777	5	30462849	30463466	617	-
LINE1778	5	30467478	30467605	127	+
LINE1779	5	30565494	30565711	217	+
LINE1780	5	30578114	30581216	3102	-
LINE1781	5	30589908	30591452	1544	+
LINE1782	5	30591915	30592146	231	+
LINE1783	5	30592926	30593500	574	+
LINE1784	5	30596719	30598818	2099	+
LINE1785	5	30743268	30750839	7571	+
LINE1786	5	30781527	30783002	1475	+
LINE1787	5	31288328	31289117	789	+
LINE1788	5	31401274	31403155	1881	-
LINE1789	5	31457673	31458228	555	+
LINE1790	5	31800049	31800436	387	+
LINE1791	5	31800542	31800840	298	+
LINE1792	5	31801238	31801863	625	+
LINE1793	5	32038458	32038653	195	+
LINE1794	5	32086249	32087132	883	-
LINE1795	5	32274602	32279379	4777	-
LINE1796	5	32361166	32362107	941	-
LINE1797	5	32572379	32572492	113	+
LINE1798	5	32608875	32611780	2905	-
LINE1799	5	32648727	32649658	931	-
LINE1800	5	32721500	32723333	1833	-
LINE1801	5	32723653	32723930	277	-
LINE1802	5	33091104	33092090	986	-
LINE1803	5	33456599	33456934	335	-
LINE1804	5	33719585	33719743	158	-
LINE1805	5	33719738	33719915	177	-
LINE1806	5	33829969	33830126	157	-
LINE1807	5	34009264	34009503	239	+
LINE1808	5	34011484	34011584	100	+
LINE1809	5	34075780	34076042	262	-
LINE1810	5	34082109	34085881	3772	-
LINE1811	5	34254277	34254668	391	+
LINE1812	5	34383661	34386243	2582	-
LINE1813	5	34519931	34520453	522	-
LINE1814	5	34570212	34570693	481	-
LINE1815	5	34595309	34596137	828	+
LINE1816	5	34767935	34768672	737	-
LINE1817	5	34824045	34824550	505	-
LINE1818	5	34958842	34959633	791	+
LINE1819	5	34980633	34980989	356	+
LINE1820	5	34984425	34988229	3804	+
LINE1821	5	34989618	34989947	329	+
LINE1822	5	34999433	34999775	342	-
LINE1823	5	34999855	35000151	296	-
LINE1824	5	35000391	35000708	317	-
LINE1825	5	35000712	35001644	932	-
LINE1826	5	35125306	35128059	2753	+
LINE1827	5	35265958	35266462	504	-
LINE1828	5	35279649	35284022	4373	-
LINE1829	5	35325085	35325246	161	+
LINE1830	5	35325588	35327447	1859	+
LINE1831	5	35507665	35507869	204	-
LINE1832	5	35532839	35533924	1085	+
LINE1833	5	35536040	35536585	545	+
LINE1834	5	35536579	35536924	345	+
LINE1835	5	35638487	35638614	127	+
LINE1836	5	36085116	36085241	125	-
LINE1837	5	36085711	36087037	1326	-
LINE1838	5	36087196	36088032	836	-
LINE1839	5	36092464	36092587	123	-
LINE1840	5	36149586	36150342	756	+
LINE1841	5	36293093	36293723	630	-
LINE1842	5	36294432	36296337	1905	-
LINE1843	5	36347150	36347405	255	-
LINE1844	5	36401381	36401666	285	+
LINE1845	5	36856529	36856991	462	-
LINE1846	5	36859710	36859921	211	-
LINE1847	5	36896154	36900527	4373	-
LINE1848	5	37296626	37297118	492	+
LINE1849	5	37451741	37453136	1395	+
LINE1850	5	38000875	38004260	3385	-
LINE1851	5	38244428	38244634	206	-
LINE1852	5	38303584	38304310	726	-
LINE1853	5	38311130	38312238	1108	-
LINE1854	5	38502875	38504540	1665	+
LINE1855	5	38584471	38584735	264	+
LINE1856	5	38585122	38585766	644	+
LINE1857	5	38585870	38586297	427	+
LINE1858	5	38586382	38586601	219	+
LINE1859	5	38601765	38602066	301	-
LINE1860	5	38817104	38817375	271	-
LINE1861	5	38817516	38818915	1399	-
LINE1862	5	38822832	38824236	1404	-
LINE1863	5	38869557	38873058	3501	-
LINE1864	5	38999455	38999851	396	-
LINE1865	5	39026197	39026317	120	-
LINE1866	5	39175075	39175724	649	+
LINE1867	5	39178750	39179094	344	+
LINE1868	5	39192553	39193414	861	-
LINE1869	5	39212258	39212820	562	+
LINE1870	5	39212846	39213018	172	+
LINE1871	5	39220695	39220941	246	+
LINE1872	5	39359726	39360251	525	-
LINE1873	5	39395253	39395399	146	+
LINE1874	5	39402588	39404392	1804	+
LINE1875	5	39679115	39679285	170	-
LINE1876	5	39794029	39794718	689	+
LINE1877	5	40015599	40015814	215	-
LINE1878	5	40015945	40016480	535	-
LINE1879	5	40028619	40029128	509	-
LINE1880	5	40154781	40155098	317	-
LINE1881	5	40165027	40168736	3709	-
LINE1882	5	40205981	40206988	1007	+
LINE1883	5	40206991	40207440	449	+
LINE1884	5	40207429	40209659	2230	+
LINE1885	5	40247201	40248190	989	-
LINE1886	5	40274830	40276412	1582	-
LINE1887	5	40330442	40330644	202	+
LINE1888	5	40413254	40413559	305	+
LINE1889	5	40415582	40418858	3276	-
LINE1890	5	40562068	40562719	651	+
LINE1891	5	40798347	40798971	624	+
LINE1892	5	40800093	40801692	1599	+
LINE1893	5	40892311	40892464	153	+
LINE1894	5	40923043	40923394	351	-
LINE1895	5	41151822	41152529	707	+
LINE1896	5	41386738	41388721	1983	+
LINE1897	5	41484076	41484190	114	+
LINE1898	5	41488311	41489128	817	+
LINE1899	5	41789011	41789121	110	-
LINE1900	5	42065934	42067181	1247	-
LINE1901	5	42086342	42087372	1030	-
LINE1902	5	42197869	42198028	159	+
LINE1903	5	42478751	42478931	180	-
LINE1904	5	42541256	42542486	1230	+
LINE1905	5	42543346	42545036	1690	+
LINE1906	5	42545030	42547143	2113	+
LINE1907	5	42647697	42650504	2807	-
LINE1908	5	42653323	42654843	1520	-
LINE1909	5	43102782	43104112	1330	-
LINE1910	5	43111939	43116343	4404	-
LINE1911	5	43185472	43186649	1177	-
LINE1912	5	43279391	43279564	173	+
LINE1913	5	43279876	43280007	131	+
LINE1914	5	43625573	43625787	214	+
LINE1915	5	43709293	43711790	2497	+
LINE1916	5	43865907	43866097	190	+
LINE1917	5	43866412	43868348	1936	+
LINE1918	5	43894346	43894898	552	-
LINE1919	5	44417475	44420814	3339	-
LINE1920	5	44451745	44453498	1753	+
LINE1921	5	44453847	44454271	424	+
LINE1922	5	44718369	44720475	2106	+
LINE1923	5	44721117	44721328	211	+
LINE1924	5	44721518	44721742	224	+
LINE1925	5	45077183	45082933	5750	+
LINE1926	5	45565936	45566416	480	+
LINE1927	5	45601994	45603972	1978	-
LINE1928	5	45644316	45644919	603	+
LINE1929	5	45644918	45645065	147	+
LINE1930	5	45735783	45737301	1518	-
LINE1931	5	45737963	45738237	274	-
LINE1932	5	45769745	45770552	807	-
LINE1933	5	45840183	45840403	220	-
LINE1934	5	45959846	45960304	458	+
LINE1935	5	45960685	45961382	697	+
LINE1936	5	46088118	46088218	100	-
LINE1937	5	46098726	46099700	974	+
LINE1938	5	46129459	46130202	743	-
LINE1939	5	46130650	46130916	266	+
LINE1940	5	46162183	46164015	1832	+
LINE1941	5	46172349	46172606	257	+
LINE1942	5	46203210	46203345	135	+
LINE1943	5	46203673	46204224	551	+
LINE1944	5	46602598	46603289	691	-
LINE1945	5	46681719	46685784	4065	+
LINE1946	5	46706579	46706738	159	+
LINE1947	5	46706851	46707751	900	+
LINE1948	5	47014869	47015879	1010	+
LINE1949	5	47015868	47016552	684	-
LINE1950	5	47016624	47016774	150	+
LINE1951	5	47246984	47247952	968	+
LINE1952	6	143759	145214	1455	+
LINE1953	6	145837	145977	140	+
LINE1954	6	161896	163194	1298	-
LINE1955	6	392382	392686	304	-
LINE1956	6	396188	398185	1997	-
LINE1957	6	419269	419532	263	-
LINE1958	6	462708	462858	150	+
LINE1959	6	488205	488308	103	-
LINE1960	6	654765	654866	101	-
LINE1961	6	772996	773408	412	-
LINE1962	6	838174	838715	541	-
LINE1963	6	838711	839886	1175	-
LINE1964	6	891950	892323	373	-
LINE1965	6	928835	936249	7414	-
LINE1966	6	1006080	1006354	274	-
LINE1967	6	1102699	1107229	4530	+
LINE1968	6	1198535	1198638	103	-
LINE1969	6	1383713	1391154	7441	-
LINE1970	6	1399144	1400465	1321	-
LINE1971	6	1463758	1463903	145	-
LINE1972	6	1524660	1525165	505	+
LINE1973	6	1587807	1589368	1561	+
LINE1974	6	1606475	1607464	989	+
LINE1975	6	1607718	1608356	638	+
LINE1976	6	1881569	1881800	231	-
LINE1977	6	2048322	2049390	1068	-
LINE1978	6	2139640	2139863	223	-
LINE1979	6	2209900	2210573	673	-
LINE1980	6	2362259	2363445	1186	+
LINE1981	6	2368148	2368400	252	-
LINE1982	6	2376605	2376745	140	-
LINE1983	6	2419608	2427154	7546	-
LINE1984	6	2427261	2429148	1887	-
LINE1985	6	2430385	2430488	103	+
LINE1986	6	2492842	2495984	3142	-
LINE1987	6	2495002	2500337	5335	-
LINE1988	6	2532173	2532574	401	-
LINE1989	6	2532943	2534137	1194	-
LINE1990	6	2578227	2578423	196	-
LINE1991	6	2584658	2584772	114	-
LINE1992	6	2590089	2590203	114	-
LINE1993	6	2794393	2794493	100	-
LINE1994	6	2828870	2829139	269	-
LINE1995	6	3032635	3032796	161	-
LINE1996	6	3032801	3033155	354	-
LINE1997	6	3048621	3048744	123	+
[truncated: 1,662 more rows]
