# Supplementary material for: Genome-wide development of transposable elements-based markers in foxtail millet and construction of an integrated database
Source: DNA Res. 2014 Nov 26;22(1):79–90. doi: 10.1093/dnares/dsu039 (PMC4379977; doi:10.1093/dnares/dsu039)
Supplement: Supplementary Data [file supp_dsu039_dsu039supp_table7.xls]

## Sheet: Sheet1
Supplementary Table S7: Details of SINEs (Non-LTR type) identified in foxtail millet
SINE ID	chromosome	Start	End	Length (bp)	Strand
SINE1	1	4790635	4790808	173	-
SINE2	1	22132257	22132440	183	-
SINE3	1	25173158	25173308	150	-
SINE4	1	30161819	30161982	163	+
SINE5	1	31883450	31883563	113	+
SINE6	1	32537798	32537948	150	-
SINE7	1	33761496	33761645	149	-
SINE8	1	35608765	35608933	168	-
SINE9	2	8956499	8956652	153	+
SINE10	2	14350984	14351134	150	-
SINE11	2	19730994	19731108	114	+
SINE12	2	37505841	37505946	105	+
SINE13	3	14605222	14605328	106	+
SINE14	3	15396004	15396178	174	+
SINE15	3	22051742	22051884	142	-
SINE16	3	48494752	48494901	149	-
SINE17	4	3154464	3154618	154	+
SINE18	4	12755027	12755179	152	-
SINE19	4	23586563	23586739	176	+
SINE20	4	23832525	23832698	173	+
SINE21	4	28298827	28299003	176	-
SINE22	4	37657564	37657701	137	+
SINE23	4	38008055	38008230	175	+
SINE24	5	3155576	3155754	178	-
SINE25	5	3568708	3568884	176	+
SINE26	5	4595578	4595735	157	+
SINE27	5	7210640	7210794	154	-
SINE28	5	21034945	21035081	136	+
SINE29	5	22022295	22022475	180	+
SINE30	5	36145850	36145962	112	+
SINE31	5	42309993	42310146	153	-
SINE32	6	4303742	4303860	118	+
SINE33	6	9097337	9097483	146	+
SINE34	6	31957878	31958041	163	+
SINE35	6	34699148	34699319	171	+
SINE36	7	2079340	2079452	112	-
SINE37	7	18465799	18465937	138	-
SINE38	7	34996657	34996821	164	-
SINE39	8	4043774	4043885	111	-
SINE40	8	4737702	4737812	110	+
SINE41	8	37657147	37657312	165	+
SINE42	8	40549294	40549401	107	-
SINE43	9	7711855	7711971	116	+
SINE44	9	8947028	8947200	172	-
SINE45	9	14494585	14494746	161	-
SINE46	9	15452234	15452396	162	-
SINE47	9	23137138	23137312	174	-
SINE48	9	23144857	23145028	171	-
SINE49	9	39159249	39159392	143	+
SINE50	9	47626767	47626945	178	+
SINE51	9	48619023	48619191	168	-
SINE52	9	51733291	51733423	132	-
SINE53	9	56313011	56313166	155	+
