# Supplementary material for: Genome-wide development of transposable elements-based markers in foxtail millet and construction of an integrated database
Source: DNA Res. 2014 Nov 26;22(1):79–90. doi: 10.1093/dnares/dsu039 (PMC4379977; doi:10.1093/dnares/dsu039)
Supplement: Supplementary Data [file supp_dsu039_dsu039supp_table8.xls]

## Sheet: Sheet1
Supplementary Table S8: Estimation of insertion time of Copia-type transposable elements
Sequence	Ka	Ks	Ka/Ks	P-Value (Fisher)	Substitutions	S-Substitutions	N-Substitutions	Divergence-Time	Selection
copia1	NA	1.84474	NA	0.0581289	522	119.5	402.5	NA	NA
copia10	4.07803	1.90804	2.13729	0.0503164	943	224.167	718.833	3.53112	Positive
copia1001	0.00100293	0.00310958	0.322528	0.601348	2	1	1	0.00151723	Purifying
copia1004	0.00416377	0.0288809	0.14417	0.000107268	13	9	4	0.0102931	Purifying
copia1006	0.00120534	NA	NA	NA	1	NA	1	0.000908995	NA
copia101	1.45575	1.32402	1.09949	0.686075	340	90.3333	249.667	1.4199	Positive
copia1013	0.004089	0.00309186	1.32251	0.848139	5	1	4	0.00384136	Positive
copia1016	2.94894	2.10335	1.40202	0.298479	904	212	692	2.74409	Positive
copia1018		0.0120984	0	NA	2	2	NA	0.00336029	NA
copia1019	0.0119093	0.0114387	1.04114	0.382433	4	1	3	0.0117881	Positive
copia1020	0.0335457	0.0358644	0.935346	0.788499	4	1	3	0.0340974	Purifying
copia1021	2.41889	1.93132	1.25246	0.520583	424	96.25	327.75	2.30487	Positive
copia1028	2.24273	2.837	0.790528	0.506759	861	221.833	639.167	2.39262	Purifying
copia1030	0.00403536	0.00845558	0.477243	0.239135	6	2.5	3.5	0.00516156	Purifying
copia1035	0.0671328	NA	NA	NA	11	NA	11	0.0511096	NA
copia1037	4.05374	2.91843	1.38901	0.83533	116	29.1667	86.8333	3.76482	Positive
copia104	0.0155246	0.025864	0.600241	0.497963	6	2	4	0.017924	Purifying
copia106	1.98676	NA	NA	0.16234	98	23.9167	74.0833	1.35169	NA
copia108	NA	NA	NA	0.906754	379	98.8333	280.167	NA	NA
copia109	3.74046	2.35249	1.59	0.728054	175	40.1667	134.833	3.41258	Positive
copia111	2.52199	2.57484	0.979473	0.950863	1304	315.5	988.5	2.53475	Purifying
copia114	0.00227743	NA	NA	NA	1	NA	1	0.00166089	NA
copia115	0.569244	0.561172	1.01438	0.939794	388	96.0833	291.917	0.56723	Positive
copia117	1.77356	1.85417	0.956525	0.903524	278	72.25	205.75	1.79435	Purifying
copia122	2.70545	3.4577	0.782441	0.65777	919	231.25	687.75	2.89227	Purifying
copia123	1.09401	2.88709	0.37893	0.0863527	79	22	57	1.51061	Purifying
copia125	2.67682	1.93765	1.38148	0.221317	907	222.083	684.917	2.48892	Positive
copia128	NA	NA	NA	NA	0	NA	NA	NA	NA
copia131	0.00483704	NA	NA	NA	2	NA	2	0.0035201	NA
copia132	1.44752	1.11842	1.29426	0.0569236	774	178.833	595.167	1.36559	Positive
copia137	0.0265231	0.0193583	1.37011	0.536471	32	6.16667	25.8333	0.0247636	Positive
copia139	2.13279	2.10443	1.01348	0.942539	881	216.25	664.75	2.12581	Positive
copia142	0.00537417	0.0042308	1.27025	0.840672	5	1	4	0.00509875	Positive
copia143	2.47593	2.36862	1.04531	0.88527	911	229.083	681.917	2.44883	Positive
copia146	0.01708	0.0473732	0.360541	0.114865	10	5	5	0.0252265	Purifying
copia147	0.48653	0.341977	1.4227	0.00599066	429	86.75	342.25	0.450632	Positive
copia149	0.0111533	0.0344819	0.323455	0.22933	6	3	3	0.0169218	Purifying
copia152	0.00691119	NA	NA	NA	2	NA	2	0.00519181	NA
copia154	2.32702	2.20674	1.0545	0.830677	920	228.25	691.75	2.29699	Positive
copia155	3.20616	2.12884	1.50606	0.24387	930	226.417	703.583	2.93459	Positive
copia156	NA	NA	NA	NA	0	NA	NA	NA	NA
copia163	0.0194978	0.0223557	0.872164	0.817023	26	7	19	0.0201938	Purifying
copia165	2.54648	NA	NA	0.0926784	944	249.583	694.417	1.65228	NA
copia167	4.66336	1.35742	3.43546	0.0840988	171	33.0833	137.917	3.92763	Positive
copia173	NA	3.22881	NA	0.65655	962	239.5	722.5	0.0661062	NA
copia176	3.44144	2.40715	1.42967	0.451653	913	216.083	696.917	3.19081	Positive
copia180	0.248762	0.261348	0.951842	0.69516	276	71.1667	204.833	0.251909	Purifying
copia185	1.58791	1.66705	0.952526	0.785295	848	214	634	1.60767	Purifying
copia186	2.78725	2.31692	1.203	0.598575	880	211.25	668.75	2.67245	Positive
copia19	1.85429	4.09781	0.452508	0.273981	242	63.1667	178.833	2.40432	Purifying
copia191	1.98088	3.12781	0.633312	0.414266	333	86.9167	246.083	2.26751	Purifying
copia198	NA	2.2496	NA	0.145984	908	210.833	697.167	NA	NA
copia2	2.30044	2.13796	1.076	0.806564	308	76.8333	231.167	2.25955	Positive
copia20	0.00597409	0.00298516	2.00126	0.603616	7	1	6	0.00522762	Positive
copia201	0.0177753	0.0188546	0.942759	0.999204	23	6	17	0.0180449	Purifying
copia21	NA	2.39384	NA	0.0895682	931	218.083	712.917	NA	NA
copia210	2.22081	2.6188	0.848028	0.872368	193	44.6667	148.333	2.31136	Purifying
copia212	2.08089	NA	NA	0.430145	129	31.1667	97.8333	1.38124	NA
copia213	NA	NA	NA	NA	0	NA	NA	NA	NA
copia216	2.57175	1.74825	1.47104	0.0973702	886	213.25	672.75	2.36293	Positive
copia217	0.254628	0.285588	0.891591	0.653856	77	20.5	56.5	0.262307	Purifying
copia22	NA	2.82946	NA	0.0854795	957	223.333	733.667	NA	NA
copia224	0.935271	0.595665	1.57013	0.180738	79	14.5833	64.4167	0.858036	Positive
copia227	0.00302815	0.00308996	0.979998	0.793963	4	1	3	0.00304337	Purifying
copia228	0.0413691	0.0507299	0.815478	0.916951	7	2	5	0.0436822	Purifying
copia243	2.59977	2.8351	0.916994	0.830841	959	243.75	715.25	2.6592	Purifying
copia244	0.00396631	0.00603317	0.657417	0.527012	6	2	4	0.00447816	Purifying
copia246	0.541186	0.55271	0.97915	1	130	32.9167	97.0833	0.544073	Purifying
copia247	2.49261	NA	NA	0.517644	113	28.5	84.5	1.66802	NA
copia252	1.36377	1.35645	1.0054	1	1234	301	933	1.36198	Positive
copia256	2.87062	1.83089	1.56788	0.318852	294	74.6667	219.333	2.59272	Positive
copia257	NA	NA	NA	0.450955	970	251	719	NA	NA
copia26	1.60185	1.66413	0.962571	0.859046	539	122.333	416.667	1.61587	Purifying
copia264	NA	NA	NA	0.509581	130	33.25	96.75	NA	NA
copia265	2.90584	2.40705	1.20722	0.605479	912	223.25	688.75	2.78187	Positive
copia268	0.0122869	0.0249247	0.492961	0.120195	20	8	12	0.0154327	Purifying
copia271	NA	0.079569	0	NA	2	2	NA	0.0171379	Purifying
copia272	1.77471	2.26006	0.785251	0.58202	229	57.0833	171.917	1.89137	Purifying
copia274	0.0102068	0.00947632	1.07709	0.983699	13	3	10	0.0100285	Positive
copia275	0.882804	0.946847	0.932362	0.55948	666	170.667	495.333	0.898782	Purifying
copia277	0.00511435	0.0125649	0.407036	0.187151	9	4	5	0.00695136	Purifying
copia280	2.91643	2.63314	1.10758	0.770429	930	233.667	696.333	2.84474	Positive
copia282	1.68427	1.58135	1.06509	0.746409	621	150.5	470.5	1.659	Positive
copia283	0.00203943	0.0157902	0.129158	0.011687	7	5	2	0.005419	Purifying
copia284	0.705702	0.75168	0.938834	0.602246	594	148.667	445.333	0.71689	Purifying
copia285	3.93945	1.81861	2.16619	0.0347122	879	202.833	676.167	3.41637	Positive
copia287	0.0144557	0.0129245	1.11847	0.995847	18	4	14	0.0140852	Positive
copia288	2.9424	NA	NA	0.505593	937	238.833	698.167	1.95733	NA
copia290	2.00724	NA	NA	0.0241047	892	235.583	656.417	1.26483	NA
copia292	0.0102371	0.0093904	1.09017	0.984314	13	3	10	0.0100285	Positive
copia295	2.97179	2.39509	1.24078	0.549319	900	215.917	684.083	2.83103	Positive
copia297	2.59542	2.10107	1.23529	0.418277	889	214.75	674.25	2.4732	Positive
copia3	1.40259	1.56004	0.899075	0.500122	831	206.5	624.5	1.44073	Purifying
copia301	NA	NA	NA	0.31507	963	243.917	719.083	NA	NA
copia302	3.36795	2.93512	1.14746	1	131	29.25	101.75	3.27064	Positive
copia304	2.81748	2.69605	1.04504	0.881632	911	221.583	689.417	2.78785	Positive
copia305	3.68841	NA	NA	0.710349	951	243	708	2.50509	NA
copia306	0.00909023	0.0184107	0.493747	0.216561	15	6	9	0.0114092	Purifying
copia31	3.48388	NA	NA	0.194471	932	238.5	693.5	2.37879	NA
copia310	1.0731	1.13751	0.943379	0.725744	422	101.667	320.333	1.08832	Purifying
copia311	0.00102124	NA	NA	NA	1	NA	1	0.000766805	NA
copia312	NA	1.6274	NA	0.0412135	452	95.0833	356.917	NA	NA
copia313	2.05165	1.8629	1.10132	0.614495	850	209.917	640.083	2.00433	Positive
copia314	0.0184534	0.0607369	0.303826	0.218441	6	3	3	0.0285193	Purifying
copia319	0.0247544	0.0247661	0.999528	0.99993	32	7.83333	24.1667	0.0247573	Purifying
copia320	2.51302	3.33057	0.754532	0.450857	1472	368.083	1103.92	2.71382	Purifying
copia332	3.9034	3.43468	1.13647	0.880296	932	227.833	704.167	3.7884	Positive
copia334	1.57279	1.70391	0.923048	0.804835	258	64.8333	193.167	1.6052	Purifying
copia336	2.18744	NA	NA	0.0670352	896	237.75	658.25	1.38706	NA
copia34	NA	1.74134	NA	0.00872968	912	204.417	707.583	NA	NA
copia340	0.0215389	0.0452305	0.476203	0.0269945	35	14	21	0.027316	Purifying
copia342	0.00912331	0.0155686	0.586005	0.34032	14	5	9	0.0107114	Purifying
copia348	NA	2.01957	NA	0.38577	117	25.75	91.25	NA	NA
copia349	2.9491	3.26366	0.903616	1	232	56	176	3.02463	Purifying
copia354	0.0527003	0.101845	0.517458	0.30653	15	5	10	0.0630627	Purifying
copia355	0.346263	0.364193	0.950768	0.861911	63	15.5	47.5	0.350544	Purifying
copia357	NA	NA	NA	NA	0	NA	NA	NA	NA
copia359	NA	2.52806	NA	0.259437	288	68.0833	219.917	NA	NA
copia361	NA	NA	NA	NA	0	NA	NA	NA	NA
copia368	NA	NA	NA	0.342886	628	166.917	461.083	NA	NA
copia374	NA	NA	NA	NA	0	NA	NA	NA	NA
copia376	NA	2.50116	NA	0.189927	933	213.583	719.417	NA	NA
copia378	0.00714467	0.0031259	2.28563	0.621872	8	1	7	0.00615746	Positive
copia38	2.14452	2.65166	0.808749	0.4766	904	234.083	669.917	2.273	Purifying
copia380	NA	3.66751	NA	0.75845	910	223.167	686.833	0.154595	NA
copia384	3.19878	2.40046	1.33257	0.460786	921	225.917	695.083	2.99887	Positive
copia386	3.50356	1.74298	2.0101	0.028363	870	197.167	672.833	3.07494	Positive
copia394	0.0502883	0.10394	0.483823	0.132609	11	4.5	6.5	0.0641076	Purifying
copia395	1.078	1.26843	0.849866	0.376238	422	104.917	317.083	1.12298	Purifying
copia396	3.05346	2.1473	1.42199	0.298879	902	216.417	685.583	2.8291	Positive
copia406	NA	NA	NA	NA	0	NA	NA	NA	NA
copia410	3.24355	NA	NA	0.173737	936	242.75	693.25	2.18516	NA
copia416	3.3019	2.49803	1.3218	0.50549	919	227	692	3.09971	Positive
copia418	2.52006	NA	NA	0.0920893	932	248.667	683.333	1.62446	NA
copia428	NA	2.85247	NA	0.277324	940	217.333	722.667	NA	NA
copia430	0.0667469	0.079583	0.838708	0.699775	11	3	8	0.0698378	Purifying
copia432	2.64726	3.47984	0.760742	0.6609	922	236.917	685.083	2.85803	Purifying
copia439	2.47997	NA	NA	0.29805	898	229.667	668.333	1.61706	NA
copia44	1.36739	1.58151	0.864615	0.138977	1919	503	1416	1.4216	Purifying
copia440	2.81504	NA	NA	0.0857969	936	245.667	690.333	1.86063	NA
copia441	0.856608	0.680888	1.25807	0.0570602	624	137.5	486.5	0.813753	Positive
copia445	2.82668	1.83289	1.54219	0.107821	893	212.083	680.917	2.5783	Positive
copia451	0.0886491	0.060667	1.46124	0.757878	15	3	12	0.0812622	Positive
copia455	3.6751	NA	NA	0.0254046	809	219.75	589.25	2.48458	NA
copia456	2.66934	2.67094	0.999403	1	905	226.417	678.583	2.66974	Purifying
copia460	NA	3.62594	NA	0.709956	960	239.917	720.083	0.167171	NA
copia461	2.38361	NA	NA	0.132987	878	228.333	649.667	1.54229	NA
copia462	0.00404384	0.00308161	1.31225	0.846688	5	1	4	0.00380626	Positive
copia463	0.0179246	0.02245	0.798425	0.482417	25	7.33333	17.6667	0.0190536	Purifying
copia464	0.006049	0.00931412	0.649444	0.415627	9	3	6	0.00685068	Purifying
copia465	NA	1.98606	NA	0.257071	271	60.25	210.75	NA	NA
copia467	0.0137024	NA	NA	NA	2	NA	2	0.0101936	NA
copia472	0.00708078	0.0093246	0.759365	0.677344	10	3	7	0.00763233	Purifying
copia473	0.00301867	0.00931159	0.324184	0.2295	6	3	3	0.00456417	Purifying
copia474	3.27543	NA	NA	0.0725576	552	147.583	404.417	2.20306	NA
copia475	NA	NA	NA	NA	0	NA	NA	NA	NA
copia480	0.0401322	0.035383	1.13422	0.951615	9	2	7	0.0389726	Positive
copia483	2.46139	1.42477	1.72757	0.0986841	260	64.6667	195.333	2.17885	Positive
copia485	0.0153952	0.0126999	1.21223	0.997018	19	4	15	0.0147377	Positive
copia489	NA	NA	NA	NA	0	NA	NA	NA	NA
copia49	2.95083	2.76076	1.06885	0.883507	934	232.083	701.917	2.9034	Positive
copia490	NA	NA	NA	NA	0	NA	NA	NA	NA
copia492	2.65672	2.47262	1.07445	0.902315	303	83.3333	219.667	2.60578	Positive
copia495	NA	0.630961	NA	0.000967829	86	10.5833	75.4167	NA	NA
copia496	0.0135279	NA	NA	NA	1	NA	1	0.0105109	NA
copia5	3.24674	2.3851	1.36126	0.454131	915	217.417	697.583	3.03741	Positive
copia501	2.42318	3.24274	0.747262	0.777861	248	61.5	186.5	2.62232	Purifying
copia502	0.452042	0.404585	1.1173	0.211854	879	201.833	677.167	0.440439	Positive
copia504	1.51783	1.50357	1.00948	1	279	78.0833	200.917	1.51383	Positive
copia507	0.011186	0.00627068	1.78386	0.72925	13	2	11	0.00998521	Positive
copia510	0.0415032	0.0502324	0.826223	0.918803	7	2	5	0.0436809	Purifying
copia511	3.43391	1.71023	2.00786	0.208363	248	57.25	190.75	3.00537	Positive
copia515	3.3663	NA	NA	0.409426	944	239.25	704.75	2.28543	NA
copia522	0.301691	0.350769	0.860083	0.246909	340	93.75	246.25	0.314076	Purifying
copia523	2.9673	1.92919	1.53811	0.135397	881	206.833	674.167	2.71219	Positive
copia524	NA	1.86745	NA	0.000457292	868	192.833	675.167	NA	NA
copia529	NA	2.59474	NA	0.112209	1474	345.917	1128.08	NA	NA
copia532	2.82999	NA	NA	0.0960603	931	236.083	694.917	1.9034	NA
copia535	0.0209371	0.0230064	0.910054	0.778585	3	1	2	0.0215848	Purifying
copia536	2.85381	3.28733	0.868123	0.822669	913	225.667	687.333	2.96016	Purifying
copia539	NA	2.16547	NA	0.0437673	908	210.083	697.917	NA	NA
copia54	3.71468	NA	NA	0.610979	988	256.667	731.333	2.5076	NA
copia546	0.908653	1.0121	0.89779	0.391839	674	169.583	504.417	0.933658	Purifying
copia551	0.0197454	0.01948	1.01362	0.999433	25	6	19	0.019681	Positive
copia553	2.15472	NA	NA	0.00044316	940	256.333	683.667	1.37384	NA
copia555	1.37455	1.20442	1.14126	0.344299	773	186.083	586.917	1.33203	Positive
copia556	NA	NA	NA	0.428869	912	225.917	686.083	NA	NA
copia559	3.22954	2.40717	1.34164	0.847974	130	34.25	95.75	3.00844	Positive
copia560	0.00555225	NA	NA	NA	1	NA	1	0.00418211	NA
copia566	1.92155	NA	NA	0.0432986	307	97.9167	209.083	1.07171	NA
copia567	1.64296	1.36417	1.20437	0.233847	802	188.417	613.583	1.57449	Positive
copia57	0.301359	0.321956	0.936025	0.59397	319	78.4167	240.583	0.306221	Purifying
copia570	2.5501	NA	NA	0.19217	298	81.4167	216.583	1.63826	NA
copia574	0.0202427	0.037206	0.544069	0.145193	8	3	5	0.0244529	Purifying
copia582	0.870541	1.3712	0.634875	0.0257035	240	79.25	160.75	1.01445	Purifying
copia588	1.75462	1.25785	1.39494	0.114264	390	94.5833	295.417	1.62425	Positive
copia59	2.3924	3.03899	0.787234	0.558734	903	228.917	674.083	2.55333	Purifying
copia590	2.3496	NA	NA	0.0633876	318	93.8333	224.167	1.44008	NA
copia592	3.39543	2.32524	1.46025	0.367872	907	216.333	690.667	3.13327	Positive
copia597	0.00217758	NA	NA	NA	2	NA	2	0.00164038	NA
copia60	0.119414	0.148834	0.802328	0.222254	150	41.6667	108.333	0.126453	Purifying
copia606	2.77449	NA	NA	0.0229618	922	245	677	1.83337	NA
copia611	0.40902	0.533015	0.76737	0.0276492	423	121.083	301.917	0.439885	Purifying
copia613	NA	2.51601	NA	0.503956	198	47.1667	150.833	NA	NA
copia614	2.2564	1.46849	1.53655	0.0236172	831	189.917	641.083	2.06184	Positive
copia618	0.00822751	0.015725	0.523212	0.312859	13	5	8	0.010082	Purifying
copia626	2.72546	1.78596	1.52605	0.0880821	928	221.833	706.167	2.48866	Positive
copia628	3.25723	2.42317	1.3442	0.501479	920	219.25	700.75	3.05431	Positive
copia634	0.00912931	0.00629293	1.45072	0.971015	11	2	9	0.00843882	Positive
copia638	3.24086	2.4681	1.3131	0.503908	918	223.833	694.167	3.04892	Positive
copia644	0.00200491	0.0124441	0.161113	0.00399652	6	4	2	0.00456232	Purifying
copia647	3.98801	NA	NA	0.707708	946	238.25	707.75	2.74523	NA
copia651	NA	2.61671	NA	0.265663	967	234.583	732.417	NA	NA
copia654	2.86056	1.93032	1.48191	0.14722	909	220.833	688.167	2.62467	Positive
copia657	0.0111072	0.0192134	0.578094	0.14157	17	6	11	0.0130585	Purifying
copia659	3.38964	2.13258	1.58946	0.229025	884	211.833	672.167	3.07704	Positive
copia660	0.00813366	0.0122919	0.661707	0.293656	12	4	8	0.00916957	Purifying
copia664	3.26917	2.38872	1.36858	0.459431	924	224.333	699.667	3.05062	Positive
copia665	2.24937	3.3851	0.664492	0.704142	136	33.4167	102.583	2.52008	Purifying
copia671	0.522497	0.755606	0.691495	0.303817	54	15.25	38.75	0.577801	Purifying
copia675	0.016377	0.00951452	1.72126	0.586749	19	3	16	0.0147083	Positive
copia679	2.87133	2.36189	1.21569	0.545658	889	209.917	679.083	2.74902	Positive
copia682	NA	NA	NA	1	179	40.6667	138.333	NA	NA
copia685	0.00421119	NA	NA	NA	1	NA	1	0.00324534	NA
copia688	2.57059	NA	NA	0.0235812	919	240.333	678.667	1.69525	NA
copia689	0.00909617	0.0030591	2.97348	0.429928	10	1	9	0.00760146	Positive
copia693	NA	NA	NA	0.812658	113	26.0833	86.9167	NA	NA
copia698	1.98001	1.36184	1.45393	0.398188	151	33.1667	117.833	1.83294	Positive
copia699	0.10541	0.0772872	1.36388	0.539592	33	7.08333	25.9167	0.0978754	Positive
copia7	2.83979	2.73979	1.0365	1	156	38.3333	117.667	2.81516	Positive
copia700	3.86062	2.09895	1.83931	0.156295	909	215	694	3.42554	Positive
copia701	0.00709615	0.0188171	0.377111	0.0307963	13	6	7	0.00997622	Purifying
copia702	0.0151823	0.0163457	0.928828	0.773269	17	4.5	12.5	0.015474	Purifying
copia706	0.0142047	0.0153986	0.922472	0.589012	19	5	14	0.0145008	Purifying
copia707	4.22371	2.50597	1.68546	0.405572	903	219.167	683.833	3.79647	Positive
copia708	2.52409	2.2372	1.12824	0.667462	928	230.25	697.75	2.45201	Positive
copia71	0.205736	0.223569	0.920234	0.611977	233	59.5833	173.417	0.210057	Purifying
copia712	NA	1.90274	NA	0.0358583	899	211.333	687.667	NA	NA
copia715	3.17423	NA	NA	0.324676	933	232.417	700.583	2.16278	NA
copia718	NA	NA	NA	0.276155	144	37.3333	106.667	NA	NA
copia723	0.00201052	0.00592478	0.339342	0.379351	4	2	2	0.00300419	Purifying
copia724	0.0209916	0.0215486	0.974151	0.934972	8	2	6	0.0211282	Purifying
copia726	0.0122024	0.030783	0.396402	0.0418969	22	10	12	0.016859	Purifying
copia736	1.76373	1.76176	1.00112	1	857	215.25	641.75	1.76324	Positive
copia737	0.00401688	0.00303154	1.32503	0.848487	5	1	4	0.00377182	Positive
copia75	NA	NA	NA	0.339451	150	42.8333	107.167	NA	NA
copia750	0.0626754	0.077509	0.808622	0.739361	13	4	9	0.0666252	Purifying
copia753	0.628136	0.427484	1.46938	0.311632	58	10.6667	47.3333	0.582523	Positive
copia756	0.276385	0.27366	1.00996	0.999975	36	7.75	28.25	0.275794	Positive
copia759	2.06913	1.31369	1.57505	0.284646	131	29.0833	101.917	1.88453	Positive
copia768	0.0104084	NA	NA	NA	3	NA	3	0.00786684	NA
copia77	2.41766	NA	NA	0.244031	920	240.25	679.75	1.55422	NA
copia776	2.24487	3.91743	0.573047	0.273552	891	232.75	658.25	2.66709	Purifying
copia779	0.00614714	0.00314204	1.95642	0.912462	7	1	6	0.00540933	Positive
copia781	0.0175566	0.0330231	0.531646	0.232749	16	6	10	0.0213262	Purifying
copia782	0.0550947	0.0435234	1.26587	0.462695	66	13.5833	52.4167	0.0522529	Positive
copia787	2.44583	NA	NA	0.147494	869	221.25	647.75	1.60498	NA
copia788	0.00303385	0.0124812	0.243075	0.117047	7	4	3	0.00535727	Purifying
copia790	2.55141	1.99908	1.27629	0.318096	933	225.75	707.25	2.41386	Positive
copia799	NA	NA	NA	0.216354	933	238.083	694.917	NA	NA
copia801	0.00230132	NA	NA	NA	1	NA	1	0.0016527	NA
copia803	3.15567	2.44905	1.28853	0.555393	921	227.167	693.833	2.97822	Positive
copia804	0.0113027	0.0126681	0.892216	0.760553	15	4	11	0.0116374	Purifying
copia805	1.68655	1.97694	0.853113	0.718885	138	31.4167	106.583	1.75078	Purifying
copia808	3.39528	2.18813	1.55168	0.263213	925	213.917	711.083	3.1064	Positive
copia809	0.0251122	NA	NA	NA	4	NA	4	0.0185723	NA
copia81	NA	NA	NA	NA	0	NA	NA	NA	NA
copia813	NA	2.59365	NA	0.194802	954	221.667	732.333	NA	NA
copia814	0.809217	0.685276	1.18086	0.165308	607	135.083	471.917	0.779496	Positive
copia815	1.66155	1.47316	1.12789	0.478148	807	188.417	618.583	1.61635	Positive
copia827	4.01776	3.67262	1.09397	0.939619	922	226.667	695.333	3.93273	Positive
copia833	0.148163	0.152996	0.968408	0.781692	180	46.25	133.75	0.149378	Purifying
copia835	4.19195	NA	NA	0.448398	942	239.917	702.083	2.89966	NA
copia837	0.00302525	0.00933583	0.324048	0.229422	6	3	3	0.00457461	Purifying
copia838	0.0325713	0.0623805	0.522139	0.0296722	50	19	31	0.0399063	Purifying
copia845	2.58195	1.68124	1.53575	0.0615682	853	192.917	660.083	2.36538	Positive
copia846	2.74756	NA	NA	0.0906055	613	155.833	457.167	1.85215	NA
copia85	0.00788513	NA	NA	NA	2	NA	2	0.00582763	NA
copia850	0.0124455	0.0258555	0.481349	0.114249	20	8	12	0.0157254	Purifying
copia852	0.00302195	0.00623193	0.484914	0.445647	5	2	3	0.00380742	Purifying
copia853	2.9327	5.24575	0.559062	0.599291	915	228.25	686.75	3.50137	Purifying
copia857	2.46722	NA	NA	0.0191174	204	55.4167	148.583	1.64254	NA
copia860	NA	NA	NA	0.369254	124	31.9167	92.0833	NA	NA
copia866	2.82019	3.45503	0.816256	0.828327	419	108.083	310.917	2.98231	Purifying
copia870	2.37796	NA	NA	0.44741	408	107	301	1.52244	NA
copia871	2.49996	2.0157	1.24025	0.669742	228	57.3333	170.667	2.37505	Positive
copia872	0.00396089	0.0117377	0.33745	0.228312	2	1	1	0.00593064	Purifying
copia876	0.238344	0.166735	1.42948	0.521868	36	7.08333	28.9167	0.220393	Positive
copia88	0.0254179	0.0751345	0.338299	0.239049	6	3	3	0.0382957	Purifying
copia881	3.261	NA	NA	0.0949531	938	243.167	694.833	2.20457	NA
copia882	1.26138	1.34265	0.939471	0.820631	258	69.75	188.25	1.28299	Purifying
copia883	0.0351072	0.0235021	1.49379	0.869983	6	1	5	0.0324534	Positive
copia886	0.0588983	0.0593009	0.993212	0.940131	8	2	6	0.0589985	Purifying
copia887	0.530832	0.547243	0.970012	0.823016	163	45.1667	117.833	0.535311	Purifying
copia888	0.00312279	NA	NA	NA	1	NA	1	0.00225694	NA
copia890	4.00413	NA	NA	0.236165	328	83.25	244.75	2.79837	NA
copia892	0.952338	0.721427	1.32007	0.313168	100	21.6667	78.3333	0.896103	Positive
copia893	0.405591	0.495412	0.818695	0.454047	87	24.6667	62.3333	0.428478	Purifying
copia896	0.00839781	0.0151888	0.552893	0.691517	3	1	2	0.00987378	Purifying
copia897	0.00387254	0.00425632	0.909834	0.975159	11	3	8	0.00397019	Purifying
copia899	0.0212164	NA	NA	NA	3	NA	3	0.015847	NA
copia90	1.99076	1.67574	1.18799	0.562871	300	80.25	219.75	1.90398	Positive
copia901	1.17801	1.14875	1.02547	0.84886	343	91.6667	251.333	1.17013	Positive
copia902	0.0223827	0.0501992	0.445878	0.197014	13	6	7	0.0301769	Purifying
copia911	0.0133874	0.00848406	1.57794	0.503614	5	1	4	0.0120035	Positive
copia913	2.92207	NA	NA	0.310384	631	155.583	475.417	1.98907	NA
copia915	NA	NA	NA	NA	0	NA	NA	NA	NA
copia916	0.00731108	0.0120771	0.605368	0.450735	11	3.83333	7.16667	0.00847964	Purifying
copia919	0.0226402	0.0870989	0.259937	0.197276	6	3	3	0.0363923	Purifying
copia920	1.86144	3.20745	0.58035	0.349243	250	65.5	184.5	2.19536	Purifying
copia921	0.0217141	0.109068	0.199087	0.0888223	5	3	2	0.0427034	Purifying
copia928	5.27298	NA	NA	0.32817	304	73.5833	230.417	3.83435	NA
copia929	2.6571	1.78223	1.49088	0.0981214	898	216.833	681.167	2.43474	Positive
copia93	1.64943	NA	NA	0.0138063	341	100.25	240.75	0.956103	NA
copia932	2.80043	2.31983	1.20717	0.557288	913	223.417	689.583	2.68084	Positive
copia935	2.9675	2.85534	1.03928	0.884273	935	238.667	696.333	2.9388	Positive
copia938	0.0101264	0.00310433	3.26201	0.283936	11	1	10	0.00840526	Positive
copia94	3.12362	NA	NA	0.156742	142	37.25	104.75	2.14526	NA
copia942	2.45904	1.79252	1.37183	0.154873	905	219.833	685.167	2.28996	Positive
copia944	3.45264	2.28379	1.5118	0.326583	887	213.917	673.083	3.16239	Positive
copia947	0.0121579	0.00937607	1.2967	0.990811	15	3	12	0.0114778	Positive
copia948	NA	2.8316	NA	0.276749	913	217.667	695.333	NA	NA
copia95	NA	NA	NA	NA	0	NA	NA	NA	NA
copia950	0.361752	0.373113	0.969552	0.778901	394	95.0833	298.917	0.364444	Purifying
copia951	2.72857	3.35712	0.81277	0.710693	917	227.083	689.917	2.88245	Purifying
copia958	2.82393	1.92586	1.46632	0.156481	876	206	670	2.6035	Positive
copia960	0.0280669	NA	NA	NA	4	NA	4	0.0205824	NA
copia961	2.80624	2.07817	1.35034	0.330723	881	208.25	672.75	2.62874	Positive
copia963	2.81826	2.18042	1.29253	0.454243	883	211	672	2.66204	Positive
copia966	NA	2.19679	NA	0.0825063	930	219.5	710.5	NA	NA
copia967	0.00826408	0.00640456	1.29034	0.961721	10	2	8	0.00781096	Positive
copia972	2.4948	1.88135	1.32607	0.238745	877	205.917	671.083	2.34537	Positive
copia973	2.13832	4.31826	0.49518	0.164004	888	227.083	660.917	2.67273	Purifying
copia977	0.00502012	0.0122325	0.41039	0.0748697	9	4	5	0.00680923	Purifying
copia979	0.0111713	0.0125269	0.891786	0.760467	15	4	11	0.0115035	Purifying
copia983	0.00311557	0.00311112	1.00143	0.798144	4	1	3	0.00311446	Positive
copia986	0.00514685	0.00608161	0.846297	0.918382	7	2	5	0.00538337	Purifying
copia988	0.00834208	0.00628282	1.32776	0.964325	10	2	8	0.00782941	Positive
copia990	NA	2.06768	NA	0.0835004	919	213.667	705.333	NA	NA
copia995	NA	3.32554	NA	0.648072	923	227.25	695.75	0.0783564	NA
copia999	2.30668	3.18015	0.725336	0.269528	1806	433.833	1372.17	2.51132	Purifying
