# Supplementary material for: Genome-wide development of transposable elements-based markers in foxtail millet and construction of an integrated database
Source: DNA Res. 2014 Nov 26;22(1):79–90. doi: 10.1093/dnares/dsu039 (PMC4379977; doi:10.1093/dnares/dsu039)
Supplement: Supplementary Data [file supp_dsu039_dsu039supp_table9.xls]

## Sheet: Sheet1
Supplementary Table S9: Estimation of insertion time of Gypsy-type transposable elements
Sequence	Ka	Ks	Ka/Ks	P-Value(Fisher)	Substitutions	S-Substitutions	N-Substitutions	Divergence-Time	Selection
gypsy1	0.0168833	0.048955	0.344875	0.242666	6	3	3	0.0252381	Purifying
gypsy10	NA	NA	NA	NA	0	NA	NA	NA	NA
gypsy1000	0.00799612	0.0130082	0.614698	0.391486	9	3	6	0.00917744	Purifying
gypsy1002	2.75029	2.31511	1.18798	0.746126	410	104.083	305.917	2.63809	Positive
gypsy1009	0.0160219	0.0112398	1.42547	0.766688	16	3	13	0.014841	Positive
gypsy1013	0.00941791	0.00637196	1.47802	0.868403	5	1	4	0.0085973	Positive
gypsy1016	0.010816	0.00831011	1.30154	0.962617	10	2	8	0.0102015	Positive
gypsy1018	0.00389372	0.00420415	0.926162	0.783034	4	1	3	0.00396696	Purifying
gypsy102	0.0582154	0.0906711	0.64205	0.122645	62	20	42	0.0659394	Purifying
gypsy1023	0.0121399	0.0218092	0.55664	0.081532	44	17	27	0.0146612	Purifying
gypsy1026	0.525009	0.709634	0.739831	0.156439	152	46	106	0.573591	Purifying
gypsy1028	1.47085	1.61125	0.912862	0.772802	183	46.25	136.75	1.50561	Purifying
gypsy1029	0.0418504	0.0468068	0.89411	0.783765	17	5	12	0.0431989	Purifying
gypsy1030	0.868524	1.1028	0.787566	0.00279786	1573	441	1132	0.928868	Purifying
gypsy1036	0.00887949	0.007557	1.175	0.953732	9	2	7	0.00854732	Positive
gypsy1039	0.0402502	0.0112159	3.58868	0.278855	11	1	10	0.0326905	Positive
gypsy1040	0.0128586	0.00915573	1.40443	0.797644	21	4	17	0.0119406	Positive
gypsy1041	0.00390757	0.00219853	1.77736	0.897305	7	1	6	0.00351735	Positive
gypsy1042	1.95693	2.13134	0.918168	0.558933	1817	476.25	1340.75	2.00209	Purifying
gypsy1046	0.00556124	0.0299955	0.185403	0.00689577	11	7	4	0.0116206	Purifying
gypsy1047	0.0481398	0.0932486	0.516252	0.34916	7	3	4	0.0610009	Purifying
gypsy1048	0.00668013	0.00813545	0.821114	0.599135	7	2	5	0.00704021	Purifying
gypsy1056	2.23189	3.16742	0.704639	0.616654	289	78	211	2.47752	Purifying
gypsy1060	0.0158731	0.014946	1.06203	0.995028	17	4	13	0.0156448	Positive
gypsy1067	0.00532601	0.00809839	0.657663	0.527293	6	2	4	0.00601301	Purifying
gypsy1072	2.31259	2.12237	1.08962	0.610328	2077	547	1530	2.26197	Positive
gypsy1076	0.00130288	NA	NA	NA	1	NA	1	0.000989979	NA
gypsy1077	1.22256	1.1952	1.0229	0.797186	1767	460	1307	1.21539	Positive
gypsy1080	0.00680685	0.0041764	1.62984	0.883844	6	1	5	0.00616105	Positive
gypsy1081	0.0143816	0.0161693	0.889438	0.78484	17	5	12	0.0148654	Purifying
gypsy1085	0.765866	0.696219	1.10004	0.212712	1400	360.333	1039.67	0.74718	Positive
gypsy1086	2.45252	2.00904	1.22074	0.5014	657	162.083	494.917	2.34042	Positive
gypsy1087	0.0319223	0.0182341	1.75069	0.71805	11	2	9	0.0281135	Positive
gypsy1088	2.01909	1.77214	1.13935	0.514712	791	208.667	582.333	1.95255	Positive
gypsy1090	0.0137223	0.0380447	0.360688	0.167837	8	4	4	0.0202463	Purifying
gypsy1092	0.00313867	0.00255837	1.22682	0.957841	9	2	7	0.00298809	Positive
gypsy1096	2.91066	2.8298	1.02858	0.938233	806	211.75	594.25	2.88938	Positive
gypsy1097	0.0027053	0.00392606	0.689062	0.729803	3	1	2	0.0030183	Purifying
gypsy1099	0.00272971	0.0210403	0.129737	0.0119178	7	5	2	0.00725549	Purifying
gypsy1100	0.00282296	NA	NA	NA	2	NA	2	0.00212714	NA
gypsy1106	0.579414	0.477811	1.21264	0.132238	441	109	332	0.551704	Positive
gypsy111	0.0167947	0.0213576	0.786358	0.578482	17	5	12	0.0179233	Purifying
gypsy1114	0.0255977	0.0421003	0.608017	0.173242	34	13	21	0.0301464	Purifying
gypsy1118	0.018071	0.0114986	1.57158	0.579593	17	3	14	0.0164206	Positive
gypsy112	2.60853	2.4845	1.04992	0.893619	270	67.3333	202.667	2.57747	Positive
gypsy1120	0.0164939	0.00766886	2.15076	0.214625	15	2	13	0.0143095	Positive
gypsy1124	2.55648	3.85939	0.662405	0.659987	414	102.833	311.167	2.87339	Purifying
gypsy1125	0.0248893	0.0196906	1.26402	0.842312	4	1	3	0.0233519	Positive
gypsy1129	0.0233262	0.0253226	0.921161	0.812399	24	6.5	17.5	0.0238357	Purifying
gypsy1138	0.00282159	0.00867644	0.325201	0.371259	4	2	2	0.00426259	Purifying
gypsy1140	2.33556	2.42925	0.961431	0.852213	2138	551.5	1586.5	2.35963	Purifying
gypsy1141	0.0490364	0.038324	1.27952	0.788234	18	4	14	0.0461834	Positive
gypsy1143	0.459316	0.506219	0.907346	0.207708	1055	290.25	764.75	0.471581	Purifying
gypsy1144	0.0137874	0.052756	0.261343	0.00118081	25	14	11	0.0237033	Purifying
gypsy1145	2.12995	1.52585	1.39591	0.307995	266	62.1667	203.833	1.97993	Positive
gypsy1150	0.00714577	0.0143544	0.497811	0.243938	10	4	6	0.00894847	Purifying
gypsy1151	0.00806875	0.00877772	0.91923	0.821538	25	7	18	0.00825551	Purifying
gypsy1157	1.27175	1.83181	0.694259	0.188466	248	69.3333	178.667	1.41604	Purifying
gypsy1158	2.60993	2.35851	1.1066	0.790961	637	151.167	485.833	2.54969	Positive
gypsy1159	0.036124	0.0558123	0.647242	0.255111	25	9	16	0.0414291	Purifying
gypsy1163	0.0658728	0.0832134	0.791612	0.644672	26	8	18	0.0704239	Purifying
gypsy1164	0.00666979	0.00423109	1.57638	0.878091	6	1	5	0.00608595	Positive
gypsy1168	0.216625	0.246624	0.87836	0.39572	230	61.8333	168.167	0.224054	Purifying
gypsy1169	0.00132758	0.00414223	0.320499	0.600708	2	1	1	0.0020117	Purifying
gypsy117	0.0105758	0.0220435	0.479769	0.318351	7	3	4	0.0136273	Purifying
gypsy1175	NA	NA	NA	NA	0	NA	NA	NA	NA
gypsy118	0.0202066	0.0421315	0.479607	0.0588312	30	13	17	0.0261526	Purifying
gypsy1180	0.00564708	0.0186853	0.30222	0.144499	7	4	3	0.00941512	Purifying
gypsy1181	2.05162	2.02273	1.01429	0.943566	841	228.583	612.417	2.04375	Positive
gypsy1182	0.00898069	0.00838377	1.0712	0.811507	4	1	3	0.00882368	Positive
gypsy1183	0.00266957	NA	NA	NA	2	NA	2	0.0020238	NA
gypsy1184	NA	NA	NA	NA	0	NA	NA	NA	NA
gypsy1186	0.0507455	0.0323345	1.56939	0.71443	12	2	10	0.0463878	Positive
gypsy1188	3.00717	2.02061	1.48825	0.267186	683	159.75	523.25	2.76715	Positive
gypsy119	0.53721	0.519894	1.03331	0.906708	151	39.25	111.75	0.532633	Positive
gypsy1191	0.0013599	0.00810869	0.167709	0.148213	3	2	1	0.00306071	Purifying
gypsy1192	0.00525643	0.00415472	1.26517	0.839905	5	1	4	0.00499185	Positive
gypsy1193	0.00237869	NA	NA	NA	1	NA	1	0.00173887	NA
gypsy1194	0.0120023	0.0187427	0.640371	0.400442	16	6	10	0.0138793	Purifying
gypsy1196	0.206271	0.228667	0.902061	0.571469	187	48.6667	138.333	0.211725	Purifying
gypsy1197	NA	NA	NA	NA	0	NA	NA	NA	NA
gypsy120	2.16814	NA	NA	0.122482	675	168	507	1.42263	NA
gypsy1200	3.79418	2.97009	1.27746	0.596657	2233	554.083	1678.92	3.58771	Positive
gypsy1206	0.00266267	0.0168164	0.158337	0.0330865	6	4	2	0.0060912	Purifying
gypsy1209	2.17293	2.57782	0.842936	0.4079	1885	509.667	1375.33	2.28049	Purifying
gypsy121	2.19488	1.26868	1.73005	0.0822457	269	62.1667	206.833	1.95541	Positive
gypsy1210	1.68492	1.71031	0.985151	0.926946	1851	494.917	1356.08	1.69169	Purifying
gypsy1215	0.00535081	0.00838769	0.637937	0.516931	6	2	4	0.00608635	Purifying
gypsy1219	0.154457	0.207382	0.744795	0.239433	91	27.9167	63.0833	0.167914	Purifying
gypsy1220	2.92336	NA	NA	0.0263112	798	211.167	586.833	1.95045	NA
gypsy1222	2.21369	3.2128	0.689021	0.353786	763	208.25	554.75	2.47857	Purifying
gypsy1227	2.8357	2.02741	1.39868	0.349799	685	160.25	524.75	2.63983	Positive
gypsy1228	0.0254345	0.0359941	0.70663	0.133163	84	28	56	0.0282056	Purifying
gypsy1232	0.68441	0.752803	0.909148	0.5824	283	76.9167	206.083	0.70224	Purifying
gypsy1235	0.167554	0.144396	1.16038	0.47976	155	34.3333	120.667	0.16187	Positive
gypsy1238	0.0198435	0.0251878	0.787822	0.647163	24	8	16	0.0213576	Purifying
gypsy1239	0.00610015	NA	NA	NA	4	NA	4	0.00456916	NA
gypsy124	0.0109411	0.0177902	0.61501	0.202231	14	5	9	0.0126912	Purifying
gypsy1240	0.0359095	0.0333232	1.07761	0.945756	9	2	7	0.0353014	Positive
gypsy1241	0.642208	0.746168	0.860675	0.262215	428	113.833	314.167	0.668046	Purifying
gypsy1253	0.59508	0.555564	1.07113	0.719974	151	38.75	112.25	0.584591	Positive
gypsy1254	0.352671	0.421413	0.836878	0.443403	108	32.8333	75.1667	0.371643	Purifying
gypsy1257	1.90968	2.25611	0.846446	0.613925	445	108.583	336.417	1.99225	Purifying
gypsy1261	0.00595178	0.0230349	0.258381	0.102826	6	3.5	2.5	0.0105277	Purifying
gypsy1264	0.00152546	0.00450193	0.338846	0.607371	2	1	1	0.00227989	Purifying
gypsy1270	1.16149	1.08212	1.07335	0.563088	779	190.167	588.833	1.14167	Positive
gypsy1273	0.503994	0.595694	0.846061	0.0300037	1119	312.083	806.917	0.52753	Purifying
gypsy1281	2.1287	NA	NA	0.122575	393	106.833	286.167	1.33515	NA
gypsy1283	2.51152	NA	NA	4.66524e-05	1361	351.333	1009.67	1.68608	NA
gypsy1299	0.0634162	0.0867066	0.731389	0.264291	57	17.3333	39.6667	0.0691225	Purifying
gypsy1301	3.92259	NA	NA	0.910199	428	102.167	325.833	2.75235	NA
gypsy1302	0.358513	0.378384	0.947485	0.758738	178	45.8333	132.167	0.363472	Purifying
gypsy1304	2.22309	1.81059	1.22782	0.520406	393	93.9167	299.083	2.12143	Positive
gypsy1306	0.11396	0.115824	0.983903	0.892534	320	83.25	236.75	0.11444	Purifying
gypsy1309	0.0314341	0.0312755	1.00507	0.998317	19	5	14	0.0313923	Positive
gypsy1311	0.0324253	0.047702	0.679748	0.216222	46	14.3333	31.6667	0.0360475	Purifying
gypsy1315	0.946104	0.748917	1.2633	0.0728432	530	123.917	406.083	0.895382	Positive
gypsy1316	0.267671	0.250931	1.06671	0.733333	240	56.25	183.75	0.263583	Positive
gypsy1318	0.00473421	NA	NA	NA	2	NA	2	0.0034296	NA
gypsy132	0.00803328	0.0165001	0.486864	0.235639	10	4	6	0.0101168	Purifying
gypsy1320	3.07311	2.15202	1.42801	0.107943	2192	536.75	1655.25	2.8404	Positive
gypsy1323	0.0773861	0.096506	0.801879	0.393052	74	20.5	53.5	0.0819232	Purifying
gypsy1324	0.358537	0.392384	0.913742	0.554503	279	67.5833	211.417	0.366312	Purifying
gypsy1328	0.027468	0.0313378	0.876512	0.686296	32	9	23	0.0284582	Purifying
gypsy1329	1.09424	1.0505	1.04164	0.780812	636	160.167	475.833	1.08307	Positive
gypsy1330	3.31008	2.23287	1.48244	0.595221	275	69.5	205.5	3.0296	Positive
gypsy1331	2.71544	3.0623	0.88673	0.773943	1611	367.583	1243.42	2.79397	Purifying
gypsy1333	0.00260856	0.00838142	0.311231	0.363265	4	2	2	0.00398281	Purifying
gypsy1334	0.0177402	0.0290693	0.610274	0.297308	20	7	13	0.0205581	Purifying
gypsy1335	NA	NA	NA	NA	0	NA	NA	NA	NA
gypsy1339	0.0226104	0.0246183	0.91844	0.80859	23	6	17	0.0231024	Purifying
gypsy1345	0.0157725	0.0519341	0.303702	0.00463985	24	12	12	0.0243521	Purifying
gypsy1346	0.0194378	0.0248881	0.781008	0.508463	27	8	19	0.0207902	Purifying
gypsy1347	0.00493167	0.0303171	0.16267	0.00253298	12	8	4	0.0112428	Purifying
gypsy1348	0.0770788	0.116157	0.663576	0.289267	32	10.75	21.25	0.0870887	Purifying
gypsy1350	0.990855	0.903994	1.09609	0.641879	212	52.4167	159.583	0.968631	Positive
gypsy1351	2.2056	1.94925	1.13151	0.61158	809	219.25	589.75	2.13496	Positive
gypsy1357	0.585223	0.705329	0.829717	0.168508	397	106.333	290.667	0.614691	Purifying
gypsy136	0.413715	0.436544	0.947705	0.501728	962	254.083	707.917	0.419569	Purifying
gypsy1361	NA	0.00407753	0	NA	1	1	NA	0.00101903	NA
gypsy1362	3.01119	NA	NA	0.855922	158	39.75	118.25	2.02372	NA
gypsy1363	0.00390665	0.00421214	0.927474	0.783314	4	1	3	0.0039788	Purifying
gypsy1365	0.0321825	0.0240336	1.33906	0.849777	6	1	5	0.0304684	Positive
gypsy1366	1.97775	2.31679	0.853657	0.675863	406	103.833	302.167	2.06268	Purifying
gypsy1367	0.00517527	0.00415357	1.24598	0.83699	5	1	4	0.00493273	Positive
gypsy1376	NA	NA	NA	1	150	42.25	107.75	NA	NA
gypsy1385	0.00439092	NA	NA	NA	1	NA	1	0.00321452	NA
gypsy1386	2.86477	2.33333	1.22776	0.620926	722	178	544	2.73143	Positive
gypsy1388	4.67362	NA	NA	0.626814	204	53	151	3.23904	NA
gypsy1392	NA	NA	NA	NA	0	NA	NA	NA	NA
gypsy1395	0.341144	0.359705	0.948399	0.67999	266	70.4167	195.583	0.345909	Purifying
gypsy1397	1.62103	1.64536	0.985216	0.923576	1704	435.583	1268.42	1.62723	Purifying
gypsy1399	0.0301963	0.0566788	0.532761	0.234423	15	6	9	0.037227	Purifying
gypsy14	3.87722	3.39829	1.14093	0.912023	429	105.75	323.25	3.7587	Positive
gypsy140	3.01878	NA	NA	0.384492	836	212.25	623.75	2.02496	NA
gypsy1400	2.05014	2.04333	1.00334	0.934401	671	162.917	508.083	2.04849	Positive
gypsy1404	0.0624638	0.0670672	0.931362	0.782609	70	20	50	0.063716	Purifying
gypsy1405	0.0568652	0.0984462	0.577627	0.0591053	57	21	36	0.0675598	Purifying
gypsy1406	4.46437	3.09325	1.44326	0.75103	814	208.083	605.917	4.11028	Positive
gypsy1408	0.69152	1.05843	0.653342	0.103257	161	38.6667	122.333	0.765315	Purifying
gypsy1409	2.51219	1.58432	1.58565	0.0383219	766	181.667	584.333	2.27611	Positive
gypsy141	0.00493854	0.00317755	1.5542	0.876707	5	1	4	0.00444619	Positive
gypsy1410	2.47877	3.0018	0.825761	0.666614	662	165.25	496.75	2.60748	Purifying
gypsy1418	0.0170145	0.0310004	0.548847	0.355462	8	3	5	0.0205034	Purifying
gypsy142	0.0199253	0.0372347	0.535129	0.166938	26	10	16	0.024301	Purifying
gypsy1420	NA	0.0042859	0	NA	1	1	NA	0.00100993	NA
gypsy1421	0.458091	0.541878	0.845376	0.395443	140	38.0833	101.917	0.478974	Purifying
gypsy1425	3.27341	2.91683	1.12225	0.828105	911	251.333	659.667	3.17447	Positive
gypsy1428	1.85758	3.15124	0.589477	0.376437	267	75	192	2.20228	Purifying
gypsy1429	3.55999	1.70571	2.08711	0.109751	438	98.3333	339.667	3.11058	Positive
gypsy143	0.360163	0.311988	1.15441	0.544168	120	29.5	90.5	0.347274	Positive
gypsy1432	0.333646	0.364053	0.916477	0.302092	829	220.333	608.667	0.341328	Purifying
gypsy1434	NA	3.1424	NA	0.160577	957	227.167	729.833	0.0232816	NA
gypsy1439	0.0378605	0.0757479	0.499823	0.0830629	29	12	17	0.0479248	Purifying
gypsy144	0.0059294	0.0093341	0.63524	0.644893	8	3	5	0.00687051	Purifying
gypsy1443	0.0453096	0.0759541	0.59654	0.157145	32	12	20	0.0535074	Purifying
gypsy1449	0.00469101	0.0196967	0.238162	0.196763	5	3	2	0.00866981	Purifying
gypsy1452	0.00923989	0.0126192	0.732211	0.669417	10	3	7	0.0100484	Purifying
gypsy1453	2.65616	NA	NA	0.433699	681	168.167	512.833	1.77733	NA
gypsy1465	2.00949	2.37647	0.845577	0.302759	1993	531.417	1461.58	2.10534	Purifying
gypsy147	0.072777	0.120222	0.605353	0.219215	24	8.5	15.5	0.0848788	Purifying
gypsy1470	2.14317	2.18856	0.97926	0.890002	2074	546.667	1527.33	2.1551	Purifying
gypsy1471	0.00710797	0.00674455	1.05388	0.808269	4	1	3	0.00701351	Positive
gypsy1472	2.34824	2.21089	1.06213	0.865836	672	161.083	510.917	2.31509	Positive
gypsy1473	1.60262	1.57283	1.01894	0.859838	1936	512.083	1423.92	1.59471	Positive
gypsy1474	2.31205	NA	NA	0.00302238	698	182.417	515.583	1.5251	NA
gypsy1476	0.0305751	0.0617453	0.495181	0.29937	12	5	7	0.0388437	Purifying
gypsy1478	0.0521347	0.08222	0.634088	0.107073	57	18.5	38.5	0.0592677	Purifying
gypsy1484	2.52021	2.14452	1.17518	0.575281	758	180.583	577.417	2.42908	Positive
gypsy1489	0.772144	0.828167	0.932353	0.629532	419	101.333	317.667	0.785294	Purifying
gypsy149	NA	NA	NA	NA	0	NA	NA	NA	NA
gypsy1513	0.00183931	0.0063701	0.288741	0.588349	2	1	1	0.00285681	Purifying
gypsy1515	1.26003	1.41312	0.891664	0.209076	1810	483	1327	1.29966	Purifying
gypsy1516	0.0710288	0.152166	0.466784	0.052564	31	13	18	0.0923032	Purifying
gypsy1522	0.00685834	0.00408239	1.67998	0.888948	6	1	5	0.00616117	Positive
gypsy1527	0.076436	0.0967036	0.790416	0.76829	18	5	13	0.0812093	Purifying
gypsy1528	0.0247104	0.0410024	0.602657	0.173365	36	13	23	0.0288833	Purifying
gypsy1535	0.538213	0.480039	1.12119	0.141612	1111	273.417	837.583	0.523016	Positive
gypsy1536	0.00266685	NA	NA	NA	2	NA	2	0.0020238	NA
gypsy1539	2.79163	2.78139	1.00368	1	2101	532.417	1568.58	2.78903	Positive
gypsy1540	1.65448	1.52194	1.08709	0.629092	613	149.75	463.25	1.62151	Positive
gypsy1549	NA	NA	NA	NA	0	NA	NA	NA	NA
gypsy1553	0.0154496	0.0656753	0.235242	0.0412068	10	6	4	0.0288736	Purifying
gypsy1554	0.00663926	0.00600701	1.10525	0.81706	4	1	3	0.0064691	Positive
gypsy156	0.080274	0.0857481	0.93616	0.730981	51	12.5	38.5	0.0815535	Purifying
gypsy1561	NA	NA	NA	NA	0	NA	NA	NA	NA
gypsy1568	0.00524977	0.0205724	0.255185	0.0728892	9	5	4	0.00898408	Purifying
gypsy1570	3.45475	3.52845	0.979114	0.958888	1954	487.083	1466.92	3.47311	Purifying
gypsy158	0.0067016	NA	NA	NA	5	NA	5	0.00498251	NA
gypsy162	2.17244	2.45119	0.886277	0.820911	363	90.8333	272.167	2.24126	Purifying
gypsy163	0.00731786	0.0064778	1.12968	0.951351	8	2	6	0.00708816	Positive
gypsy165	0.00671669	0.00871658	0.770565	0.627001	22	7	15	0.00724616	Purifying
gypsy166	0.0251371	0.0162778	1.54426	0.622459	23	4	19	0.0229732	Positive
gypsy167	1.15896	0.884289	1.31062	0.631477	55	12.0833	42.9167	1.09239	Positive
gypsy176	3.76589	2.42173	1.55504	0.175118	2152	533.667	1618.33	3.42402	Positive
gypsy178	2.21147	1.53501	1.44069	0.0567616	819	214.5	604.5	2.02304	Positive
gypsy179	0.0104673	0.0167578	0.624623	0.471403	12	4	8	0.0119691	Purifying
gypsy180	0.0324407	0.0506795	0.640114	0.36826	15	5	10	0.0369033	Purifying
gypsy183	NA	NA	NA	0.891009	294	77.1667	216.833	NA	NA
gypsy184	2.13263	3.57102	0.597205	0.361536	472	116.167	355.833	2.4731	Purifying
gypsy186	0.708274	0.677149	1.04596	0.569891	1252	317.417	934.583	0.700221	Positive
gypsy187	0.00132027	0.0041111	0.321147	0.600946	2	1	1	0.00199962	Purifying
gypsy191	0.00265574	0.00832486	0.319013	0.367695	4	2	2	0.00403079	Purifying
gypsy192	1.43596	1.9027	0.754696	0.098801	776	220.25	555.75	1.56124	Purifying
gypsy202	2.24194	2.46516	0.909447	0.766867	800	221.833	578.167	2.30323	Purifying
gypsy203	0.0166621	0.0194383	0.857175	0.753009	15	4	11	0.0173227	Purifying
gypsy204	0.793823	0.829416	0.957087	0.55598	1452	382.583	1069.42	0.803034	Purifying
gypsy21	1.08959	1.03422	1.05353	0.523225	1679	426.25	1252.75	1.07528	Positive
gypsy215	4.49933	1.84726	2.43568	0.0405153	807	209.583	597.417	3.76554	Positive
gypsy221	0.451304	0.625763	0.721205	0.0722977	191	54.4167	136.583	0.493432	Purifying
gypsy224	1.43996	3.36841	0.427489	0.0553307	270	78.75	191.25	1.9456	Purifying
gypsy227	2.44955	NA	NA	0.49054	374	95.5833	278.417	1.59522	NA
gypsy23	0.00606792	0.0126589	0.479339	0.240505	9	4	5	0.00790062	Purifying
gypsy232	0.00973802	0.0162724	0.598439	0.461736	11	4	7	0.0114085	Purifying
gypsy233	1.8525	2.83273	0.653964	0.140962	776	220.417	555.583	2.11811	Purifying
gypsy235	1.71465	1.38273	1.24005	0.231666	639	146.25	492.75	1.6348	Positive
gypsy24	2.1423	3.07074	0.697652	0.102183	2112	557.333	1554.67	2.37974	Purifying
gypsy242	3.78128	NA	NA	0.783768	272	72.1667	199.833	2.53232	NA
gypsy243	0.157996	0.0830787	1.90176	0.197772	32	5.33333	26.6667	0.138071	Positive
gypsy244	2.43049	2.3011	1.05623	0.914271	397	103.083	293.917	2.3967	Positive
gypsy245	2.3613	2.32473	1.01573	0.914209	396	102.75	293.25	2.35179	Positive
gypsy252	0.345462	0.392348	0.880499	0.128655	862	238.417	623.583	0.357526	Purifying
gypsy254	1.57935	1.56321	1.01032	1	77	22	55	1.57473	Positive
gypsy256	3.16428	NA	NA	0.0364585	447	126.25	320.75	2.07401	NA
gypsy257	1.72262	NA	NA	0.00679163	406	119.5	286.5	1.00754	NA
gypsy261	0.827567	0.701742	1.1793	0.456866	169	39.25	129.75	0.796157	Positive
gypsy262	2.45797	1.80948	1.35838	0.262225	639	146.917	492.083	2.30241	Positive
gypsy27	0.0236107	0.0294638	0.801345	0.689628	10	3	7	0.0251113	Purifying
gypsy274	0.00952712	0.0165356	0.576159	0.453751	11	4	7	0.0112691	Purifying
gypsy276	2.27703	2.17944	1.04478	0.913639	387	98	289	2.25218	Positive
gypsy281	0.023923	0.0438661	0.545363	0.107887	34	13	21	0.0290063	Purifying
gypsy289	0.00400271	NA	NA	NA	3	NA	3	0.00298414	NA
gypsy297	1.94931	1.74633	1.11624	0.608348	755	203	552	1.89372	Positive
gypsy298	1.65234	1.88444	0.876836	0.295422	1820	458.667	1361.33	1.70942	Purifying
gypsy299	0.00799968	0.00820927	0.974469	0.934008	8	2	6	0.00805107	Purifying
gypsy3	3.39743	NA	NA	0.45549	772	196.417	575.583	2.30578	NA
gypsy300	0.0211808	0.0366912	0.577273	0.453226	10	4	6	0.0255232	Purifying
gypsy304	2.48004	2.44717	1.01343	1	468	114.167	353.833	2.47201	Positive
gypsy308	NA	2.77764	NA	0.627195	206	50.3333	155.667	NA	NA
gypsy31	0.0179244	0.0279589	0.641098	0.10767	62	22	40	0.0205531	Purifying
gypsy320	0.00305164	0.00905208	0.33712	0.378176	4	2	2	0.00456902	Purifying
gypsy322	0.0255427	0.0538314	0.474494	0.178123	12	5	7	0.0328039	Purifying
gypsy325	0.611937	0.54897	1.1147	0.637711	159	38.75	120.25	0.595741	Positive
gypsy327	NA	NA	NA	NA	0	NA	NA	NA	NA
gypsy328	2.33317	1.809	1.28976	0.528969	276	70	206	2.19538	Positive
gypsy329	0.0234204	0.0552989	0.423523	0.148323	11	5	6	0.0318666	Purifying
gypsy332	0.00843697	0.00908134	0.929045	0.811057	23	6	17	0.00859613	Purifying
gypsy335	2.51883	2.14051	1.17674	0.680944	436	111	325	2.42079	Positive
gypsy336	1.49745	0.987818	1.51591	0.0420193	344	65.5833	278.417	1.38657	Positive
gypsy337	0.576215	0.534939	1.07716	0.357328	1105	283.167	821.833	0.565238	Positive
gypsy338	0.0131033	0.0202595	0.646773	0.372725	15	5	10	0.0148583	Purifying
gypsy34	0.0323385	0.0341454	0.947082	0.736397	13	3.5	9.5	0.0328063	Purifying
gypsy340	0.92136	0.931693	0.988909	1	247	60.75	186.25	0.923891	Purifying
gypsy350	2.23396	1.76996	1.26216	0.304509	793	207.25	585.75	2.10844	Positive
gypsy352	2.73213	2.30976	1.18286	0.631211	774	185.083	588.917	2.62955	Positive
gypsy355	4.45438	1.59819	2.78714	0.0336342	454	96.9167	357.083	3.78322	Positive
gypsy363	NA	2.2528	NA	0.118982	852	209.417	642.583	NA	NA
gypsy365	0.110751	0.122153	0.906658	0.650832	113	31.5	81.5	0.113726	Purifying
gypsy368	0.000494962	NA	NA	NA	1	NA	1	0.000370905	NA
gypsy370	0.0102958	0.014448	0.712612	0.329913	34	11	23	0.0113534	Purifying
gypsy372	1.76143	3.39175	0.519328	0.065784	651	187.5	463.5	2.20166	Purifying
gypsy373	0.00305663	0.0044907	0.680657	0.727708	3	1	2	0.00342102	Purifying
gypsy374	NA	2.89018	NA	0.600383	313	75.8333	237.167	NA	NA
gypsy377	0.0931166	0.10059	0.925705	0.632433	159	42.3333	116.667	0.0950025	Purifying
gypsy38	2.21961	1.70307	1.3033	0.312008	427	105.917	321.083	2.08604	Positive
gypsy380	0.154989	0.19685	0.787345	0.155276	187	59.6667	127.333	0.166493	Purifying
gypsy382	3.72571	1.38131	2.69723	0.065188	209	42.9167	166.083	3.17785	Positive
gypsy383	0.00400384	NA	NA	NA	3	NA	3	0.00305693	NA
gypsy384	2.43973	2.79077	0.874213	0.79932	686	167.917	518.083	2.52469	Purifying
gypsy385	0.816416	0.868217	0.940337	0.651198	480	119.583	360.417	0.829001	Purifying
gypsy387	2.12281	1.80287	1.17746	0.274234	1776	441	1335	2.04132	Positive
gypsy389	NA	NA	NA	NA	0	NA	NA	NA	NA
gypsy39	1.7851	2.02511	0.881484	0.560378	753	210	543	1.85071	Purifying
gypsy396	0.00688031	0.0128236	0.536536	0.345598	8	3	5	0.00833198	Purifying
gypsy398	2.35495	1.78281	1.32092	0.236591	783	207.167	575.833	2.19758	Positive
gypsy399	1.53297	NA	NA	0.00409326	191	59.5833	131.417	0.867648	NA
gypsy403	0.453234	0.373374	1.21389	0.392165	129	29.9167	99.0833	0.432565	Positive
gypsy404	1.55286	NA	NA	0.112561	121	28.8333	92.1667	1.02823	NA
gypsy406	0.0180226	0.00703391	2.56225	0.261789	17	2	15	0.0152397	Positive
gypsy409	0.0137421	0.0361945	0.379672	0.026861	24	11	13	0.0192631	Purifying
gypsy413	0.154316	0.178008	0.866905	0.188255	439	119.333	319.667	0.160176	Purifying
gypsy416	1.74188	2.60424	0.668863	0.398686	209	58.25	150.75	1.97001	Purifying
gypsy418	0.021106	0.0380906	0.5541	0.247492	15	6	9	0.0257254	Purifying
gypsy42	0.0350372	0.0949929	0.36884	0.0102578	19	9	10	0.0504259	Purifying
gypsy420	NA	0.0746892	0	NA	4	4	NA	0.017732	NA
gypsy421	0.021106	0.0379499	0.556154	0.0163094	76	29	47	0.0254452	Purifying
gypsy423	0.024745	0.0265793	0.930988	0.808493	21	6	15	0.0252432	Purifying
gypsy425	0.0198431	0.0145305	1.36562	0.794275	20	4	16	0.0184945	Positive
gypsy429	0.01326	0.0165638	0.800543	0.741707	14	4	10	0.0140627	Purifying
gypsy430	2.40211	3.16381	0.759246	0.545265	826	218.667	607.333	2.59983	Purifying
gypsy431	0.0144036	0.00538894	2.67281	0.416467	9	1	8	0.0121562	Positive
gypsy434	0.032093	0.0522368	0.614375	0.227038	23	8.5	14.5	0.0374792	Purifying
gypsy436	NA	NA	NA	NA	0	NA	NA	NA	NA
gypsy439	1.97859	NA	NA	0.0947664	382	101	281	1.25076	NA
gypsy44	0.00791496	0.0208693	0.379263	0.117818	11	5	6	0.0110464	Purifying
gypsy441	0.0213062	0.0332886	0.640046	0.530235	14	5	9	0.0244677	Purifying
gypsy442	0.0681899	0.0675755	1.00909	0.808021	24	6	18	0.0680353	Positive
gypsy444	0.389305	0.567909	0.685506	0.0307985	199	63	136	0.435926	Purifying
gypsy448	0.0330034	0.0450547	0.732519	0.412621	34	10	24	0.0358388	Purifying
gypsy451	0.0274519	0.00939416	2.92223	0.425007	10	1	9	0.0230657	Positive
gypsy454	0.00475267	0.0131137	0.362419	0.616226	2	1	1	0.0069859	Purifying
gypsy46	2.8966	NA	NA	0.22715	712	180.25	531.75	1.94882	NA
gypsy461	3.39226	2.71289	1.25042	0.653674	911	225.667	685.333	3.2219	Positive
gypsy463	0.00630043	0.00938454	0.671363	0.534517	6	2	4	0.00707672	Purifying
gypsy467	0.0242673	0.048788	0.497402	0.300982	12	5	7	0.0307726	Purifying
gypsy468	1.82265	2.12495	0.857736	0.469289	766	218.417	547.583	1.90692	Purifying
gypsy469	1.53662	1.61048	0.954136	0.656929	1912	502.333	1409.67	1.55582	Purifying
gypsy480	0.0121667	0.0334885	0.36331	0.0389369	17	8	9	0.0174274	Purifying
gypsy481	0.0168552	0.0268761	0.627143	0.329826	23	8	15	0.0193794	Purifying
gypsy484	1.02677	1.10778	0.926873	0.350234	1664	439.167	1224.83	1.04761	Purifying
gypsy487	0.00919258	0.0246085	0.373553	0.0810353	13	6	7	0.0129605	Purifying
gypsy488	0.143111	0.185686	0.770719	0.330703	80	23.8333	56.1667	0.153821	Purifying
gypsy494	0.0389766	0.033321	1.16973	0.836062	32	7	25	0.0375852	Positive
gypsy5	0.0121733	0.0127503	0.954747	0.85257	37	10	27	0.0123241	Purifying
gypsy501	0.00813842	0.0201288	0.404318	0.133615	11	5	6	0.0111783	Purifying
gypsy502	2.2555	2.13972	1.05411	0.715365	2136	563.833	1572.17	2.22474	Positive
gypsy505	0.0108295	0.0214059	0.505912	0.306459	13	5	8	0.0133839	Purifying
gypsy507	NA	0.00406719	0	NA	1	1	NA	0.00098887	NA
gypsy508	NA	NA	NA	0.850704	638	159.833	478.167	NA	NA
gypsy509	0.0248395	0.024807	1.00131	0.993815	17	4	13	0.0248319	Positive
gypsy510	0.188863	0.252108	0.749133	0.084996	178	53.1667	124.833	0.204631	Purifying
gypsy512	1.33202	1.79118	0.743653	0.0577064	748	223.417	524.583	1.46074	Purifying
gypsy514	0.414863	0.314931	1.31731	0.179952	188	37.3333	150.667	0.391389	Positive
gypsy515	0.001306	0.00404908	0.322542	0.601458	2	1	1	0.00197591	Purifying
gypsy52	0.0142483	0.0242662	0.587166	0.0756928	51	19	32	0.0168508	Purifying
gypsy520	NA	0.0119477	0	NA	1	1	NA	0.00326209	NA
gypsy521	0.0118642	0.0205717	0.576726	0.335483	14	5	9	0.0139864	Purifying
gypsy523	0.130938	0.140856	0.929588	0.73736	121	31.9167	89.0833	0.133428	Purifying
gypsy525	0.939074	0.82549	1.1376	0.126151	1381	332.167	1048.83	0.910324	Positive
gypsy528	0.00367198	0.00367198	1	0.797931	4	1	3	0.00367198	Positive
gypsy529	NA	NA	NA	NA	0	NA	NA	NA	NA
gypsy533	1.99327	1.5172	1.31378	0.0645256	1343	295.25	1047.75	1.88285	Positive
gypsy536	0.00309049	0.0320017	0.0965727	0.000946465	4	3	1	0.00968219	Purifying
gypsy539	0.812807	0.783327	1.03763	0.741074	564	153.833	410.167	0.804645	Positive
gypsy541	0.00406282	NA	NA	NA	3	NA	3	0.00308526	NA
gypsy542	0.00522442	0.00418362	1.24878	0.43528	5	1	4	0.00497692	Positive
gypsy550	2.35642	2.35961	0.998646	1	521	119.667	401.333	2.35715	Purifying
gypsy552	0.00269819	NA	NA	NA	2	NA	2	0.00200561	NA
gypsy555	0.778822	0.810761	0.960606	0.745545	585	161.583	423.417	0.7875	Purifying
gypsy556	2.6994	3.07472	0.877934	0.670451	2140	569.917	1570.08	2.79855	Purifying
gypsy558	0.0295117	0.0185773	1.58859	0.713627	11	2	9	0.0266741	Positive
gypsy562	2.66761	NA	NA	0.393874	708	176.167	531.833	1.77998	NA
gypsy563	0.588514	0.787727	0.747103	0.195132	141	39.25	101.75	0.637105	Purifying
gypsy565	1.9136	2.50426	0.764138	0.307722	796	221	575	2.0723	Purifying
gypsy566	0.00655697	0.0126524	0.518238	0.332708	8	3	5	0.00800723	Purifying
gypsy570	2.28746	2.42993	0.94137	0.764499	1856	477.333	1378.67	2.32387	Purifying
gypsy573	NA	2.88802	NA	0.616181	502	131.333	370.667	0.0351615	NA
gypsy579	2.22024	3.64554	0.609028	0.528141	283	79.25	203.75	2.60645	Purifying
gypsy58	0.0189506	0.0334097	0.567219	0.233355	24	9	15	0.0226483	Purifying
gypsy581	0.0224186	0.044514	0.503631	0.0662259	27	10.5	16.5	0.0278409	Purifying
gypsy582	4.09259	NA	NA	0.690354	1261	297.833	963.167	2.90258	NA
gypsy583	2.69239	1.81669	1.48203	0.296908	413	105.5	307.5	2.45772	Positive
gypsy587	2.30268	3.17805	0.724559	0.199876	2084	549.083	1534.92	2.52776	Purifying
gypsy588	2.30647	NA	NA	0.0251897	676	182.167	493.833	1.47831	NA
gypsy589	2.44513	NA	NA	0.351602	704	174.167	529.833	1.62001	NA
gypsy59	1.35656	2.35666	0.575629	0.172049	212	55	157	1.59097	Purifying
gypsy593	9.40028	NA	NA	0.0771583	790	210.167	579.833	6.7687	NA
gypsy594	0.0150895	0.012518	1.20542	0.988472	14	3	11	0.0144541	Positive
gypsy60	0.00476747	0.0135301	0.35236	0.387276	4	2	2	0.00706045	Purifying
gypsy609	1.87543	1.62676	1.15286	0.706301	262	65.1667	196.833	1.8119	Positive
gypsy61	1.63646	1.77071	0.924181	0.505113	1969	527.833	1441.17	1.6719	Purifying
gypsy610	2.6959	1.9453	1.38586	0.235443	891	206.167	684.833	2.51548	Positive
gypsy617	0.0105537	0.0155674	0.677935	0.494118	12	4	8	0.0118261	Purifying
gypsy628	NA	0.0238612	0	NA	1	1	NA	0.00691151	NA
gypsy631	0.388702	0.530111	0.733247	0.076368	197	60.75	136.25	0.425815	Purifying
gypsy634	1.6011	1.70731	0.937793	0.728149	819	207.917	611.083	1.62771	Purifying
gypsy637	0.0315073	0.0375912	0.838157	0.591565	43	12	31	0.0330022	Purifying
gypsy645	0.0018979	NA	NA	NA	1	NA	1	0.00144483	NA
gypsy647	0.0167409	0.0364932	0.458741	0.00249057	65	28	37	0.0218806	Purifying
gypsy648	0.00393048	0.0180926	0.217243	0.0995825	5	3	2	0.00743595	Purifying
gypsy651	0.0221594	0.0272403	0.813476	0.508625	28	8	20	0.0234099	Purifying
gypsy653	0.0502036	0.0485974	1.03305	0.999999	47	10.8333	36.1667	0.0498243	Positive
gypsy657	NA	NA	NA	NA	0	NA	NA	NA	NA
gypsy660	0.0311926	0.0656276	0.475296	0.0152994	50	19	31	0.0390983	Purifying
gypsy662	0.00661014	0.0169082	0.390942	0.17663	9	4	5	0.0090764	Purifying
gypsy664	1.93986	2.28009	0.850781	0.632973	304	80.1667	223.833	2.02766	Purifying
gypsy666	1.97121	3.56639	0.55272	0.0194569	1839	486.167	1352.83	2.37268	Purifying
gypsy668	0.0144883	0.0299513	0.483729	0.153785	18	7	11	0.0181565	Purifying
gypsy67	0.0181436	0.0455655	0.398188	0.263512	7	3	4	0.0245383	Purifying
gypsy672	3.26893	2.55013	1.28187	0.791929	285	72.1667	212.833	3.08404	Positive
gypsy681	NA	3.6177	NA	0.676469	277	69.9167	207.083	0.185685	NA
gypsy682	0.0624999	0.0791681	0.789458	0.355509	62	17.5	44.5	0.0664818	Purifying
gypsy686	0.0491202	0.114406	0.42935	0.0301902	28	13	15	0.0673819	Purifying
gypsy687	0.00483552	0.0100881	0.479329	0.442679	5	2	3	0.0061109	Purifying
gypsy688	0.0103374	0.0193134	0.535246	0.0633419	38	15	23	0.0126702	Purifying
gypsy691	0.0204955	0.0255249	0.802963	0.611833	21	6	15	0.0217213	Purifying
gypsy694	0.00249139	0.00306552	0.812715	0.594841	7	2	5	0.00263228	Purifying
gypsy696	0.0140123	0.0101839	1.37592	0.543604	15	3	12	0.0130343	Positive
gypsy698	0.0439699	0.047969	0.916633	0.746491	50	14.6667	35.3333	0.0450743	Purifying
gypsy700	0.155073	0.181378	0.854975	0.154396	436	123.75	312.25	0.161815	Purifying
gypsy701	0.00676504	0.0117388	0.576298	0.237935	24	9	15	0.00804612	Purifying
gypsy702	2.2136	1.72269	1.28497	0.243584	782	209.583	572.417	2.07693	Positive
gypsy703	1.07667	1.00583	1.07043	0.580747	631	159.583	471.417	1.05833	Positive
gypsy708	0.040658	0.033221	1.22387	0.989869	13	3	10	0.0386679	Positive
gypsy711	0.277889	0.259573	1.07056	0.892745	92	23.1667	68.8333	0.273078	Positive
gypsy712	NA	1.70902	NA	0.0111182	802	197.5	604.5	NA	NA
gypsy716	3.3204	2.70151	1.22909	0.707807	928	221.333	706.667	3.17103	Positive
gypsy717	2.26684	2.17073	1.04428	0.824518	799	217.75	581.25	2.24051	Positive
gypsy719	0.0522015	0.0959759	0.543903	0.15116	24	9.5	14.5	0.0639473	Purifying
gypsy722	0.00941148	0.00420374	2.23884	0.619215	8	1	7	0.0081528	Positive
gypsy724	2.11868	4.2902	0.493843	0.0455299	1655	449.333	1205.67	2.68373	Purifying
gypsy726	0.00539152	0.00850741	0.633744	0.514716	6	2	4	0.00614247	Purifying
gypsy730	1.56928	1.67309	0.937957	0.545913	1811	462.167	1348.83	1.59542	Purifying
gypsy732	NA	0.00387307	0	NA	1	1	NA	0.000991676	NA
gypsy741	2.16549	2.02404	1.06989	0.769494	843	209.5	633.5	2.13001	Positive
gypsy743	3.25061	NA	NA	0.472291	1064	252.75	811.25	2.26249	NA
gypsy744	0.882966	0.903033	0.977779	0.879396	484	121.25	362.75	0.887949	Purifying
gypsy750	0.0209204	0.0379179	0.551729	0.444158	10	4	6	0.0255289	Purifying
gypsy756	0.653337	0.838897	0.778805	0.00189556	1257	342.917	914.083	0.69875	Purifying
gypsy757	0.0362399	0.0352629	1.02771	1	52	12	40	0.0360098	Positive
gypsy759	0.00263007	NA	NA	NA	2	NA	2	0.00198171	NA
gypsy760	1.28139	1.15051	1.11375	0.501345	620	146.083	473.917	1.24952	Positive
gypsy764	NA	NA	NA	NA	0	NA	NA	NA	NA
gypsy768	0.0110545	0.0108029	1.02329	0.980915	13	3	10	0.0109954	Positive
gypsy772	0.772503	0.825782	0.93548	0.59639	580	153.917	426.083	0.786257	Purifying
gypsy775	NA	1.82295	NA	0.00349791	677	160.417	516.583	NA	NA
gypsy778	0.0382369	0.0428757	0.891809	0.815382	24	7	17	0.0394856	Purifying
gypsy779	0.00939077	0.01543	0.608603	0.16617	33	12	21	0.0109538	Purifying
gypsy782	NA	NA	NA	NA	0	NA	NA	NA	NA
gypsy783	2.3984	NA	NA	0.265329	839	237.333	601.667	1.46734	NA
gypsy784	0.0408199	0.0406245	1.00481	0.99998	35	8.75	26.25	0.0407709	Positive
gypsy792	2.01382	1.62687	1.23785	0.371406	551	128.333	422.667	1.92014	Positive
gypsy797	0.790501	0.817033	0.967527	1	81	20.9167	60.0833	0.797259	Purifying
gypsy799	0.0398233	0.1172	0.33979	0.24102	6	3	3	0.0601986	Purifying
gypsy8	0.00533288	0.0125912	0.42354	0.279044	7	3	4	0.00708911	Purifying
gypsy807	1.13852	2.92011	0.38989	0.0694375	141	36.8333	104.167	1.53025	Purifying
gypsy81	0.0029525	0.0140669	0.20989	0.0929719	5	3	2	0.00562882	Purifying
gypsy812	0.0194371	0.0520614	0.373349	0.0616578	11	5.5	5.5	0.0284462	Purifying
gypsy813	0.00608952	0.0228193	0.266859	0.0763033	9	5	4	0.0103092	Purifying
gypsy816	0.00130952	0.0041148	0.318245	0.599859	2	1	1	0.00198772	Purifying
gypsy82	0.688574	0.690886	0.996655	0.966738	1351	355.583	995.417	0.689182	Purifying
gypsy821	0.0233527	0.0340777	0.685276	0.496976	12	4	8	0.0261042	Purifying
gypsy830	0.57677	0.440057	1.31067	0.0819054	300	60.6667	239.333	0.544705	Positive
gypsy831	0.107518	0.0937486	1.14687	0.832204	33	7	26	0.104291	Positive
gypsy840	0.0084513	0.0129626	0.651974	0.286128	29	10	19	0.00960642	Purifying
gypsy842	2.60913	3.40813	0.765561	0.74467	423	104.917	318.083	2.80425	Purifying
gypsy845	NA	0.0195548	0	NA	1	1	NA	0.00592452	NA
gypsy85	0.0801704	0.10187	0.78699	0.27348	94	29.5	64.5	0.0859737	Purifying
gypsy854	0.00704476	0.00651547	1.08124	0.813045	4	1	3	0.00690457	Positive
gypsy855	0.0486247	0.0281598	1.72674	0.722422	13	2	11	0.043785	Positive
gypsy856	0.0452144	0.0558884	0.809013	0.581416	18	5.5	12.5	0.0480311	Purifying
gypsy867	1.89967	2.31229	0.821552	0.260035	1530	392.333	1137.67	2.00268	Purifying
gypsy870	0.0198133	0.0744514	0.266124	0.120131	8	4	4	0.0316279	Purifying
gypsy873	1.10476	1.15204	0.958956	0.907678	230	60.6667	169.333	1.11706	Purifying
gypsy874	0.0177511	0.0146375	1.21272	0.997132	18	4	14	0.0169511	Positive
gypsy875	NA	NA	NA	NA	0	NA	NA	NA	NA
gypsy883	0.0110667	0.0115951	0.954425	0.9992	24	6	18	0.0111943	Purifying
gypsy886	0.00260513	0.00831211	0.313413	0.364502	4	2	2	0.0039709	Purifying
gypsy887	NA	NA	NA	NA	0	NA	NA	NA	NA
gypsy890	0.00667402	0.0116967	0.570592	0.369704	8	3	5	0.00795819	Purifying
gypsy891	0.00261627	0.00419194	0.62412	0.712168	3	1	2	0.00299133	Purifying
gypsy892	0.00266995	NA	NA	NA	2	NA	2	0.00200557	NA
gypsy894	1.97918	1.40399	1.40969	0.250418	249	60.5	188.5	1.82936	Positive
gypsy898	NA	NA	NA	NA	0	NA	NA	NA	NA
gypsy899	1.96871	2.98519	0.659493	0.0699205	1615	412.833	1202.17	2.2178	Purifying
gypsy90	1.84628	2.47673	0.745452	0.28766	665	168.167	496.833	1.99964	Purifying
gypsy901	1.29897	1.43361	0.906083	0.576783	601	137.5	463.5	1.32895	Purifying
gypsy91	0.00300448	NA	NA	NA	2	NA	2	0.00224917	NA
gypsy911	1.43974	1.34286	1.07214	0.770889	166	42.9167	123.083	1.41424	Positive
gypsy916	NA	1.96072	NA	0.141597	415	93	322	NA	NA
gypsy929	0.718487	0.780173	0.920933	0.519432	483	127.167	355.833	0.734161	Purifying
gypsy931	0.00803728	0.0298159	0.269563	0.0294115	13	7	6	0.0133053	Purifying
gypsy935	1.22429	1.44021	0.850076	0.48326	241	67.4167	173.583	1.28216	Purifying
gypsy938	1.83085	NA	NA	0.000487088	1352	364.417	987.583	1.12993	NA
gypsy941	0.00531973	0.00812757	0.654528	0.525654	6	2	4	0.00601303	Purifying
gypsy942	1.03734	1.08707	0.954254	0.738187	641	180.833	460.167	1.05115	Purifying
gypsy943	1.05684	1.32575	0.797163	0.0211179	1342	350.833	991.167	1.12242	Purifying
gypsy945	2.80212	3.30263	0.848451	0.664988	2115	553.5	1561.5	2.93196	Purifying
gypsy95	1.05334	0.973169	1.08238	0.315055	1695	425.167	1269.83	1.03266	Positive
gypsy951	2.17597	2.64484	0.822722	0.323568	2098	538.417	1559.58	2.29393	Purifying
gypsy952	1.95749	1.65524	1.1826	0.41693	646	157.583	488.417	1.88149	Positive
gypsy953	4.14633	2.9189	1.42051	0.498264	2169	555.083	1613.92	3.82831	Positive
gypsy958	0.0159737	0.0299212	0.53386	0.273441	10	4	6	0.0196598	Purifying
gypsy960	0.00405142	0.00415195	0.975788	0.793246	4	1	3	0.0040761	Purifying
gypsy961	NA	3.11498	NA	0.475949	108	25.5	82.5	0.030019	NA
gypsy962	2.03464	NA	NA	0.000234163	716	199	517	1.28392	NA
gypsy966	0.759019	0.808379	0.938939	0.597117	554	156.167	397.833	0.772578	Purifying
gypsy971	2.57313	1.66634	1.54418	0.207167	361	81.4167	279.583	2.35536	Positive
gypsy972	0.0227166	0.085368	0.266103	0.00347591	19	10.5	8.5	0.0387025	Purifying
gypsy973	2.65514	NA	NA	0.33309	1370	350.917	1019.08	1.7411	NA
gypsy974	0.733932	0.968566	0.757751	0.10375	278	80.25	197.75	0.794675	Purifying
gypsy979	0.00656795	0.0390374	0.168247	0.0394418	6	4	2	0.0148754	Purifying
gypsy985	0.0649111	NA	NA	NA	7	NA	7	0.0497094	NA
gypsy986	0.0760882	0.0687719	1.10639	0.949354	10	2	8	0.0745089	Positive
gypsy987	0.00269282	0.00407695	0.660498	0.722315	3	1	2	0.00303668	Purifying
gypsy997	0.028028	0.0111253	2.51931	0.632284	8	1	7	0.0235914	Positive
gypsy999	0.00488022	0.0116634	0.418423	0.0657679	20	9	11	0.00661599	Purifying
