# Supplementary material for: Genome-wide development of transposable elements-based markers in foxtail millet and construction of an integrated database
Source: DNA Res. 2014 Nov 26;22(1):79–90. doi: 10.1093/dnares/dsu039 (PMC4379977; doi:10.1093/dnares/dsu039)
Supplement: Supplementary Data [file supp_dsu039_dsu039supp_table10.xls]

## Sheet: Sheet1
Supplementary Table S10: Details of DNA transposons identified in foxtail millet
Transposon ID	Type	chromosome	Start	End	Length (bp)	Strand
dna1	DNA/CMC-EnSpm	1	17449	20858	3409	-
dna2	DNA/MULE-MuDR	1	26209	31334	5125	+
dna3	DNA/hAT-Tip100	1	33755	34000	245	+
dna4	DNA/PIF-Harbinger	1	57343	57490	147	-
dna5	DNA/PIF-Harbinger	1	85238	85581	343	+
dna6	DNA/TcMar-Stowaway	1	93088	93202	114	+
dna7	RC/Helitron	1	93327	93470	143	+
dna8	RC/Helitron	1	101250	101395	145	-
dna9	DNA/hAT-Tip100	1	106295	106525	230	+
dna10	DNA/hAT-Tip100	1	108338	108697	359	+
dna11	DNA/PIF-Harbinger	1	117229	117555	326	+
dna12	DNA/PIF-Harbinger	1	146818	147157	339	-
dna13	DNA/PIF-Harbinger	1	149418	149757	339	-
dna14	DNA/PIF-Harbinger	1	150033	150356	323	+
dna15	DNA/TcMar-Stowaway	1	152693	152949	256	+
dna16	DNA/PIF-Harbinger	1	166252	166381	129	+
dna17	DNA/PIF-Harbinger	1	166604	166732	128	-
dna18	DNA/PIF-Harbinger	1	166732	167072	340	+
dna19	DNA/PIF-Harbinger	1	204146	204321	175	+
dna20	DNA/PIF-Harbinger	1	213503	213850	347	-
dna21	DNA/hAT-Tip100	1	225829	226023	194	-
dna22	DNA/hAT-Tip100	1	226019	226382	363	-
dna23	DNA/PIF-Harbinger	1	228949	229296	347	-
dna24	DNA/PIF-Harbinger	1	238153	238352	199	+
dna25	RC/Helitron	1	238365	238638	273	-
dna26	DNA/PIF-Harbinger	1	238659	238760	101	-
dna27	RC/Helitron	1	240912	241054	142	+
dna28	DNA/PIF-Harbinger	1	241425	241770	345	-
dna29	DNA/PIF-Harbinger	1	288820	289109	289	+
dna30	DNA/PIF-Harbinger	1	292290	292577	287	-
dna31	DNA/CMC-EnSpm	1	306185	306550	365	-
dna32	DNA/PIF-Harbinger	1	314784	315090	306	+
dna33	DNA/MULE-MuDR	1	320243	323852	3609	-
dna34	DNA/PIF-Harbinger	1	328385	328519	134	-
dna35	DNA/hAT-Ac	1	333595	333816	221	+
dna36	DNA/PIF-Harbinger	1	341073	341561	488	-
dna37	DNA/PIF-Harbinger	1	341560	341896	336	-
dna38	DNA/PIF-Harbinger	1	341903	342045	142	-
dna39	DNA/PIF-Harbinger	1	351718	351998	280	+
dna40	DNA/hAT-Tip100	1	363716	364743	1027	+
dna41	DNA/CMC-EnSpm	1	375974	376470	496	-
dna42	DNA/PIF-Harbinger	1	402083	402322	239	+
dna43	DNA/PIF-Harbinger	1	403333	403723	390	-
dna44	DNA/PIF-Harbinger	1	403871	404215	344	-
dna45	DNA/PIF-Harbinger	1	405694	406040	346	-
dna46	DNA/PIF-Harbinger	1	434893	435015	122	+
dna47	DNA/TcMar-Stowaway	1	456147	456381	234	+
dna48	DNA/TcMar-Stowaway	1	464796	464973	177	+
dna49	DNA/PIF-Harbinger	1	471771	471977	206	-
dna50	RC/Helitron	1	518600	518747	147	-
dna51	DNA/TcMar-Stowaway	1	531491	531637	146	-
dna52	DNA/TcMar-Stowaway	1	532572	532821	249	-
dna53	DNA/TcMar-Stowaway	1	533621	533821	200	+
dna54	DNA/PIF-Harbinger	1	537512	537856	344	-
dna55	DNA/CMC-EnSpm	1	556132	556355	223	-
dna56	DNA/CMC-EnSpm	1	557141	558356	1215	-
dna57	DNA/CMC-EnSpm	1	561833	562576	743	+
dna58	DNA/PIF-Harbinger	1	575327	575707	380	+
dna59	DNA/PIF-Harbinger	1	608141	608366	225	+
dna60	DNA/PIF-Harbinger	1	625027	625707	680	-
dna61	DNA/CMC-EnSpm	1	664580	665445	865	-
dna62	DNA/CMC-EnSpm	1	666115	666473	358	-
dna63	DNA/CMC-EnSpm	1	666329	666531	202	+
dna64	DNA/CMC-EnSpm	1	670207	670576	369	+
dna65	DNA/PIF-Harbinger	1	710188	710503	315	+
dna66	DNA/PIF-Harbinger	1	728230	728443	213	+
dna67	DNA/PIF-Harbinger	1	728567	728785	218	-
dna68	DNA/PIF-Harbinger	1	740051	740389	338	+
dna69	DNA/TcMar-Stowaway	1	750536	750762	226	+
dna70	DNA/PIF-Harbinger	1	751256	751366	110	-
dna71	DNA/PIF-Harbinger	1	775331	775678	347	+
dna72	DNA/Harbinger	1	817048	823111	6063	-
dna73	DNA/hAT-Tip100	1	824890	827381	2491	+
dna74	DNA/PIF-Harbinger	1	845401	845739	338	-
dna75	DNA/PIF-Harbinger	1	862582	862919	337	+
dna76	DNA/PIF-Harbinger	1	862805	862933	128	+
dna77	DNA/PIF-Harbinger	1	896915	897291	376	+
dna78	DNA/CMC-EnSpm	1	936924	937302	378	-
dna79	DNA/CMC-EnSpm	1	937152	937358	206	+
dna80	DNA/PIF-Harbinger	1	940707	941022	315	-
dna81	DNA/PIF-Harbinger	1	951157	951465	308	-
dna82	DNA/TcMar-Stowaway	1	956373	956616	243	+
dna83	DNA/TcMar-Stowaway	1	964871	965118	247	+
dna84	DNA/PIF-Harbinger	1	995197	995400	203	+
dna85	DNA/PIF-Harbinger	1	996319	996663	344	-
dna86	DNA/PIF-Harbinger	1	1025888	1026228	340	-
dna87	DNA/PIF-Harbinger	1	1029630	1029931	301	-
dna88	DNA/PIF-Harbinger	1	1032158	1032306	148	+
dna89	DNA/PIF-Harbinger	1	1049201	1049670	469	-
dna90	DNA/PIF-Harbinger	1	1052883	1053252	369	-
dna91	DNA/En-Spm	1	1076853	1080186	3333	+
dna92	RC/Helitron	1	1083492	1083631	139	+
dna93	RC/Helitron	1	1089568	1089689	121	+
dna94	DNA/PIF-Harbinger	1	1095296	1095539	243	-
dna95	DNA/PIF-Harbinger	1	1146922	1148736	1814	-
dna96	DNA/CMC-EnSpm	1	1196955	1197454	499	-
dna97	DNA/TcMar-Stowawa	1	1249282	1249540	258	+
dna98	DNA/PIF-Harbinger	1	1257393	1257870	477	+
dna99	DNA/CMC-EnSpm	1	1258835	1259168	333	-
dna100	DNA/CMC-EnSpm	1	1270416	1270925	509	+
dna101	DNA/CMC-EnSpm	1	1272121	1272380	259	+
dna102	DNA/PIF-Harbinger	1	1298471	1298782	311	+
dna103	DNA/PIF-Harbinger	1	1304033	1304225	192	-
dna104	DNA/PIF-Harbinger	1	1321227	1321343	116	+
dna105	DNA/PIF-Harbinger	1	1346672	1346960	288	+
dna106	DNA/PIF-Harbinger	1	1348787	1348960	173	-
dna107	RC/Helitron	1	1355694	1355841	147	-
dna108	DNA/CMC-EnSpm	1	1372983	1373144	161	+
dna109	DNA/CMC-EnSpm	1	1373020	1373828	808	-
dna110	DNA/CMC-EnSpm	1	1377638	1378014	376	-
dna111	DNA/CMC-EnSpm	1	1377851	1378037	186	+
dna112	DNA/TcMar-Stowawa	1	1379841	1380032	191	-
dna113	DNA/PIF-Harbinger	1	1381971	1382324	353	-
dna114	DNA/PIF-Harbinger	1	1389295	1389570	275	-
dna115	DNA/PIF-Harbinger	1	1397158	1397503	345	-
dna116	DNA/PIF-Harbinger	1	1397738	1397980	242	+
dna117	DNA/PIF-Harbinger	1	1406879	1406989	110	-
dna118	DNA/PIF-Harbinger	1	1408153	1408487	334	-
dna119	DNA/PIF-Harbinger	1	1442075	1442377	302	-
dna120	DNA/PIF-Harbinger	1	1444323	1444663	340	-
dna121	DNA/PIF-Harbinger	1	1444784	1445064	280	-
dna122	DNA/PIF-Harbinger	1	1455911	1456270	359	-
dna123	RC/Helitron	1	1456921	1457067	146	-
dna124	DNA/hAT-Ac	1	1496405	1497985	1580	-
dna125	DNA/hAT-Ac	1	1497019	1498480	1461	-
dna126	DNA/hAT-Ac	1	1498495	1498686	191	-
dna127	DNA/PIF-Harbinger	1	1499542	1499884	342	-
dna128	DNA/hAT-Tip100	1	1528862	1531556	2694	-
dna129	DNA/PIF-Harbinger	1	1554447	1554791	344	+
dna130	DNA/PIF-Harbinger	1	1556005	1556296	291	-
dna131	DNA/MULE-MuDR	1	1565371	1565751	380	+
dna132	DNA/TcMar-Stowawa	1	1583656	1583802	146	+
dna133	DNA/TcMar-Stowawa	1	1595358	1595606	248	+
dna134	DNA/hAT-Tip100	1	1607184	1607726	542	+
dna135	DNA/PIF-Harbinger	1	1609686	1610029	343	+
dna136	DNA/PIF-Harbinger	1	1615194	1615488	294	+
dna137	DNA/PIF-Harbinger	1	1635462	1635805	343	+
dna138	DNA/PIF-Harbinger	1	1638927	1639270	343	-
dna139	DNA/MULE-MuDR	1	1646094	1646995	901	+
dna140	DNA/hAT-Ac	1	1681966	1685896	3930	+
dna141	DNA/PIF-Harbinger	1	1686793	1687123	330	-
dna142	RC/Helitron	1	1695567	1695713	146	+
dna143	DNA/PIF-Harbinger	1	1746843	1747186	343	+
dna144	DNA/TcMar-Stowawa	1	1766014	1766159	145	-
dna145	DNA/PIF-Harbinger	1	1803423	1803776	353	-
dna146	DNA/PIF-Harbinger	1	1807082	1807359	277	-
dna147	DNA/PIF-Harbinger	1	1807360	1807650	290	-
dna148	DNA/TcMar-Stowawa	1	1809761	1809926	165	-
dna149	DNA/PIF-Harbinger	1	1832743	1832847	104	-
dna150	DNA/PIF-Harbinger	1	1832874	1832975	101	-
dna151	DNA/PIF-Harbinger	1	1834506	1834837	331	+
dna152	DNA/PIF-Harbinger	1	1844178	1844511	333	-
dna153	RC/Helitron	1	1854335	1854482	147	+
dna154	DNA/PIF-Harbinger	1	1884019	1884341	322	+
dna155	DNA/PIF-Harbinger	1	1892436	1892747	311	-
dna156	DNA/PIF-Harbinger	1	1921729	1922072	343	+
dna157	DNA/PIF-Harbinger	1	1947016	1948086	1070	+
dna158	DNA/PIF-Harbinger	1	1948084	1948317	233	+
dna159	RC/Helitron	1	1957143	1957279	136	+
dna160	RC/Helitron	1	1957157	1957279	122	+
dna161	DNA/hAT-Ac	1	1979426	1979613	187	+
dna162	DNA/hAT-Ac	1	1980193	1980402	209	+
dna163	DNA/PIF-Harbinger	1	1983642	1983980	338	-
dna164	DNA/PIF-Harbinger	1	1995122	1995434	312	+
dna165	RC/Helitron	1	2006300	2006445	145	+
dna166	RC/Helitron	1	2011744	2011890	146	+
dna167	DNA/PIF-Harbinger	1	2012517	2012832	315	+
dna168	DNA/PIF-Harbinger	1	2016284	2016627	343	-
dna169	DNA/CMC-EnSpm	1	2044001	2046216	2215	-
dna170	DNA/PIF-Harbinger	1	2058320	2058465	145	+
dna171	DNA/PIF-Harbinger	1	2058477	2058628	151	+
dna172	DNA/PIF-Harbinger	1	2065709	2066031	322	-
dna173	DNA/PIF-Harbinger	1	2150657	2150974	317	-
dna174	DNA/PIF-Harbinger	1	2151000	2151317	317	+
dna175	DNA/TcMar-Stowaway	1	2159369	2159530	161	-
dna176	DNA/PIF-Harbinger	1	2164344	2164686	342	-
dna177	DNA/hAT-Tip100	1	2165674	2166815	1141	-
dna178	DNA/PIF-Harbinger	1	2198507	2198845	338	-
dna179	DNA/PIF-Harbinger	1	2215949	2216267	318	-
dna180	DNA/PIF-Harbinger	1	2230305	2230596	291	-
dna181	DNA/PIF-Harbinger	1	2247725	2248042	317	+
dna182	DNA/PIF-Harbinger	1	2249631	2249944	313	+
dna183	DNA/PIF-Harbinger	1	2249944	2250288	344	-
dna184	RC/Helitron	1	2267581	2267727	146	+
dna185	DNA/TcMar-Stowaway	1	2270135	2270368	233	+
dna186	RC/Helitron	1	2282271	2282413	142	+
dna187	DNA/TcMar-Stowaway	1	2284005	2284262	257	+
dna188	DNA/PIF-Harbinger	1	2327473	2327818	345	+
dna189	DNA/PIF-Harbinger	1	2340670	2341053	383	-
dna190	DNA/hAT-Ac	1	2341731	2341853	122	+
dna191	DNA/PIF-Harbinger	1	2360509	2360824	315	-
dna192	DNA/PIF-Harbinger	1	2361295	2361628	333	-
dna193	DNA/CMC-EnSpm	1	2375773	2376088	315	+
dna194	DNA/PIF-Harbinger	1	2410749	2411090	341	-
dna195	DNA/CMC-EnSpm	1	2422825	2426724	3899	+
dna196	DNA/PIF-Harbinger	1	2439868	2440210	342	+
dna197	RC/Helitron	1	2487275	2487413	138	+
dna198	DNA/PIF-Harbinger	1	2548183	2548488	305	-
dna199	RC/Helitron	1	2566650	2571380	4730	-
dna200	DNA/PIF-Harbinger	1	2572104	2572484	380	+
dna201	DNA/CMC-EnSpm	1	2601516	2608882	7366	-
dna202	DNA/CMC-EnSpm	1	2615157	2616037	880	+
dna203	DNA/PIF-Harbinger	1	2629359	2629497	138	-
dna204	DNA/TcMar-Stowaway	1	2633979	2634107	128	-
dna205	DNA/PIF-Harbinger	1	2650037	2650215	178	-
dna206	DNA/PIF-Harbinger	1	2656660	2657002	342	-
dna207	DNA/PIF-Harbinger	1	2656822	2657004	182	+
dna208	DNA/TcMar-Stowaway	1	2665470	2665686	216	-
dna209	DNA/CMC-EnSpm	1	2666442	2676830	10388	-
dna210	DNA/CMC-EnSpm	1	2692042	2692148	106	-
dna211	DNA/CMC-EnSpm	1	2692166	2693028	862	+
dna212	DNA/hAT-Ac	1	2696715	2696893	178	-
dna213	DNA/PIF-Harbinger	1	2698097	2698426	329	-
dna214	DNA/PIF-Harbinger	1	2698430	2698736	306	-
dna215	DNA/TcMar-Stowaway	1	2703575	2703812	237	-
dna216	DNA/CMC-EnSpm	1	2720415	2724693	4278	+
dna217	DNA/PIF-Harbinger	1	2726585	2726930	345	+
dna218	DNA/hAT-Tip100	1	2749336	2752310	2974	-
dna219	DNA/En-Spm	1	2827929	2829094	1165	-
dna220	DNA/CMC-EnSpm	1	2829227	2831906	2679	-
dna221	DNA/CMC-EnSpm	1	2872904	2873454	550	+
dna222	DNA/PIF-Harbinger	1	2896042	2896352	310	-
dna223	DNA/PIF-Harbinger	1	2918043	2919195	1152	-
dna224	DNA/TcMar-Stowaway	1	2925109	2925323	214	-
dna225	RC/Helitron	1	2930883	2931020	137	+
dna226	RC/Helitron	1	2944155	2944307	152	-
dna227	DNA/TcMar-Stowaway	1	2961780	2962006	226	+
dna228	DNA/hAT-Ac	1	2979157	2979812	655	-
dna229	DNA/hAT-Ac	1	2979841	2980385	544	-
dna230	DNA/hAT-Ac	1	2990012	2991307	1295	-
dna231	DNA/hAT-Ac	1	2991278	2991611	333	-
dna232	DNA/En-Spm	1	3015776	3022916	7140	+
dna233	DNA/TcMar-Stowaway	1	3037389	3037534	145	-
dna234	DNA/CMC-EnSpm	1	3039482	3039701	219	-
dna235	DNA/CMC-EnSpm	1	3040122	3041495	1373	-
dna236	DNA/CMC-EnSpm	1	3064492	3065007	515	+
dna237	DNA/CMC-EnSpm	1	3065712	3066100	388	+
dna238	DNA/CMC-EnSpm	1	3066480	3066800	320	+
dna239	DNA/CMC-EnSpm	1	3087092	3087214	122	+
dna240	DNA/PIF-Harbinger	1	3104573	3104891	318	+
dna241	DNA/TcMar-Stowaway	1	3106143	3106384	241	+
dna242	DNA/PIF-Harbinger	1	3125972	3126325	353	+
dna243	DNA/PIF-Harbinger	1	3134350	3134599	249	-
dna244	RC/Helitron	1	3143891	3144037	146	+
dna245	DNA/TcMar-Stowaway	1	3167358	3167603	245	+
dna246	RC/Helitron	1	3179695	3179834	139	+
dna247	DNA/TcMar-Stowaway	1	3183058	3183285	227	+
dna248	DNA/hAT-Tip100	1	3184159	3184460	301	-
dna249	DNA/PIF-Harbinger	1	3195404	3195705	301	-
dna250	DNA/PIF-Harbinger	1	3196228	3196521	293	-
dna251	DNA/PIF-Harbinger	1	3213896	3214233	337	+
dna252	DNA/PIF-Harbinger	1	3214274	3214601	327	+
dna253	DNA/TcMar-Stowaway	1	3223202	3223455	253	-
dna254	DNA/PIF-Harbinger	1	3235228	3235335	107	-
dna255	DNA/PIF-Harbinger	1	3243969	3244116	147	+
dna256	DNA/PIF-Harbinger	1	3253503	3253730	227	+
dna257	DNA/PIF-Harbinger	1	3254611	3254730	119	+
dna258	DNA/PIF-Harbinger	1	3290763	3291103	340	+
dna259	DNA/TcMar-Stowaway	1	3292528	3292674	146	+
dna260	DNA/TcMar-Stowaway	1	3323348	3323606	258	-
dna261	DNA/PIF-Harbinger	1	3332824	3333160	336	-
dna262	DNA/PIF-Harbinger	1	3393263	3393595	332	-
dna263	DNA/MULE-MuDR	1	3404893	3408246	3353	-
dna264	RC/Helitron	1	3439291	3439434	143	+
dna265	DNA/hAT-Ac	1	3448915	3449136	221	+
dna266	DNA/hAT-Ac	1	3449332	3449531	199	+
dna267	DNA/PIF-Harbinger	1	3450863	3451186	323	-
dna268	DNA/CMC-EnSpm	1	3459618	3460132	514	+
dna269	DNA/TcMar-Stowaway	1	3466448	3466593	145	+
dna270	DNA/TcMar-Stowaway	1	3466757	3466863	106	-
dna271	DNA/PIF-Harbinger	1	3497137	3497446	309	+
dna272	DNA/PIF-Harbinger	1	3510058	3510337	279	-
dna273	DNA/TcMar-Stowaway	1	3514203	3514457	254	+
dna274	DNA/TcMar-Stowaway	1	3530267	3530516	249	-
dna275	DNA/hAT-Tip100	1	3540522	3541052	530	+
dna276	DNA/PIF-Harbinger	1	3544507	3544825	318	+
dna277	DNA/PIF-Harbinger	1	3546472	3546817	345	-
dna278	DNA/CMC-EnSpm	1	3548137	3550372	2235	-
dna279	DNA/CMC-EnSpm	1	3554536	3555105	569	+
dna280	DNA/hAT-Tip100	1	3571599	3572128	529	+
dna281	DNA/PIF-Harbinger	1	3575583	3575901	318	+
dna282	DNA/PIF-Harbinger	1	3577548	3577895	347	-
dna283	DNA/CMC-EnSpm	1	3579215	3581453	2238	-
dna284	DNA/PIF-Harbinger	1	3603920	3604266	346	+
dna285	DNA/PIF-Harbinger	1	3643060	3643367	307	+
dna286	DNA/PIF-Harbinger	1	3652704	3653049	345	+
dna287	DNA/CMC-EnSpm	1	3668226	3669084	858	-
dna288	DNA/CMC-EnSpm	1	3669064	3669180	116	-
dna289	DNA/CMC-EnSpm	1	3669852	3670115	263	-
dna290	DNA/CMC-EnSpm	1	3669867	3670067	200	+
dna291	DNA/PIF-Harbinger	1	3683433	3683794	361	+
dna292	DNA/PIF-Harbinger	1	3686655	3686777	122	+
dna293	DNA/TcMar-Stowaway	1	3694706	3694938	232	+
dna294	DNA/PIF-Harbinger	1	3734720	3734972	252	+
dna295	DNA/PIF-Harbinger	1	3746524	3746873	349	-
dna296	DNA/TcMar-Stowaway	1	3769967	3770112	145	-
dna297	DNA/PIF-Harbinger	1	3780527	3780789	262	-
dna298	DNA/PIF-Harbinger	1	3787872	3788548	676	+
dna299	DNA/CMC-EnSpm	1	3791034	3793001	1967	+
dna300	DNA/TcMar-Stowaway	1	3822916	3823061	145	-
dna301	DNA/CMC-EnSpm	1	3850255	3851902	1647	-
dna302	RC/Helitron	1	3866162	3866293	131	+
dna303	RC/Helitron	1	3867045	3867202	157	-
dna304	DNA/PIF-Harbinger	1	3885996	3886330	334	-
dna305	DNA/CMC-EnSpm	1	3898287	3898786	499	+
dna306	DNA/CMC-EnSpm	1	3899573	3899959	386	+
dna307	DNA/CMC-EnSpm	1	3900228	3900379	151	-
dna308	DNA/PIF-Harbinger	1	3931948	3932277	329	-
dna309	DNA/MULE-MuDR	1	3965482	3968262	2780	-
dna310	DNA/CMC-EnSpm	1	3981707	3984875	3168	-
dna311	DNA/PIF-Harbinger	1	3991390	3991689	299	-
dna312	DNA/PIF-Harbinger	1	3992281	3992619	338	+
dna313	DNA/PIF-Harbinger	1	3992281	3992619	338	+
dna314	DNA/PIF-Harbinger	1	4008980	4009306	326	+
dna315	DNA/PIF-Harbinger	1	4009811	4009935	124	-
dna316	DNA/PIF-Harbinger	1	4009812	4009954	142	+
dna317	DNA/TcMar-Stowawa	1	4042227	4042464	237	+
dna318	DNA/PIF-Harbinger	1	4055795	4055918	123	-
dna319	DNA/PIF-Harbinger	1	4089563	4089888	325	+
dna320	DNA/PIF-Harbinger	1	4099356	4099680	324	+
dna321	DNA/TcMar-Stowawa	1	4110066	4110310	244	-
dna322	DNA/hAT-Ac	1	4153605	4153796	191	+
dna323	DNA/hAT-Ac	1	4154373	4154555	182	+
dna324	DNA/hAT-Tip100	1	4154859	4155336	477	+
dna325	DNA/hAT-Tip100	1	4168468	4171279	2811	+
dna326	DNA/PIF-Harbinger	1	4208421	4208573	152	+
dna327	DNA/PIF-Harbinger	1	4209601	4209726	125	-
dna328	DNA/PIF-Harbinger	1	4236612	4236946	334	+
dna329	DNA/PIF-Harbinger	1	4237031	4237375	344	+
dna330	DNA/PIF-Harbinger	1	4247177	4247538	361	+
dna331	DNA/TcMar-Stowawa	1	4247733	4247992	259	+
dna332	DNA/PIF-Harbinger	1	4249422	4249724	302	-
dna333	DNA/PIF-Harbinger	1	4250402	4250673	271	-
dna334	DNA/MULE-MuDR	1	4261357	4261483	126	-
dna335	DNA/MULE-MuDR	1	4263192	4263365	173	-
dna336	DNA/TcMar-Stowawa	1	4274474	4274624	150	+
dna337	DNA/PIF-Harbinger	1	4282791	4283137	346	-
dna338	DNA/PIF-Harbinger	1	4291235	4291467	232	-
dna339	DNA/PIF-Harbinger	1	4291808	4292112	304	+
dna340	DNA/PIF-Harbinger	1	4309939	4310266	327	-
dna341	DNA/TcMar-Stowawa	1	4328275	4328508	233	-
dna342	RC/Helitron	1	4374004	4374150	146	-
dna343	DNA/PIF-Harbinger	1	4408792	4409097	305	+
dna344	DNA/PIF-Harbinger	1	4411982	4412319	337	-
dna345	DNA/PIF-Harbinger	1	4415826	4415953	127	+
dna346	DNA/PIF-Harbinger	1	4427455	4427680	225	-
dna347	DNA/PIF-Harbinger	1	4447258	4447598	340	+
dna348	DNA/PIF-Harbinger	1	4476039	4476369	330	+
dna349	DNA/PIF-Harbinger	1	4476787	4477643	856	+
dna350	DNA/PIF-Harbinger	1	4477635	4478101	466	+
dna351	DNA/PIF-Harbinger	1	4486711	4487032	321	+
dna352	RC/Helitron	1	4489165	4489304	139	-
dna353	DNA/TcMar-Stowawa	1	4489684	4489938	254	+
dna354	DNA/PIF-Harbinger	1	4492404	4492604	200	+
dna355	DNA/PIF-Harbinger	1	4499007	4499338	331	-
dna356	DNA/PIF-Harbinger	1	4566754	4567094	340	-
dna357	DNA/TcMar-Stowawa	1	4583094	4583352	258	-
dna358	DNA/PIF-Harbinger	1	4599989	4600270	281	+
dna359	DNA/PIF-Harbinger	1	4601459	4601758	299	-
dna360	DNA/PIF-Harbinger	1	4601793	4602084	291	-
dna361	DNA/PIF-Harbinger	1	4635391	4635625	234	+
dna362	DNA/TcMar-Stowawa	1	4658744	4658975	231	-
dna363	DNA/MULE-MuDR	1	4659702	4662986	3284	+
dna364	DNA/PIF-Harbinger	1	4679205	4679553	348	+
dna365	DNA/PIF-Harbinger	1	4704049	4704396	347	+
dna366	DNA/hAT-Ac	1	4791525	4794290	2765	-
dna367	DNA/hAT-Ac	1	4794985	4795527	542	-
dna368	RC/Helitron	1	4819780	4819891	111	+
dna369	DNA/PIF-Harbinger	1	4836222	4836365	143	-
dna370	DNA/PIF-Harbinger	1	4836679	4837072	393	-
dna371	DNA/PIF-Harbinger	1	4836871	4837077	206	-
dna372	DNA/PIF-Harbinger	1	4838694	4839077	383	+
dna373	DNA/PIF-Harbinger	1	4839183	4839510	327	+
dna374	RC/Helitron	1	4861385	4861525	140	-
dna375	DNA/hAT-Tip100	1	4866576	4866783	207	-
dna376	DNA/PIF-Harbinger	1	4874134	4874448	314	+
dna377	RC/Helitron	1	4888612	4888756	144	-
dna378	DNA/TcMar-Stowawa	1	4891789	4891935	146	+
dna379	DNA/PIF-Harbinger	1	4939851	4939968	117	+
dna380	DNA/PIF-Harbinger	1	4972815	4973151	336	+
dna381	DNA/CMC-EnSpm	1	4975948	4976792	844	-
dna382	DNA/CMC-EnSpm	1	4976794	4976912	118	-
dna383	DNA/CMC-EnSpm	1	4977265	4977700	435	+
dna384	DNA/TcMar-Stowawa	1	4980978	4981134	156	+
dna385	DNA/PIF-Harbinger	1	5012617	5012830	213	-
dna386	DNA/TcMar-Stowawa	1	5051724	5051875	151	+
dna387	DNA/CMC-EnSpm	1	5057715	5057914	199	-
dna388	DNA/CMC-EnSpm	1	5057765	5058075	310	+
dna389	DNA/CMC-EnSpm	1	5058383	5058504	121	+
dna390	DNA/CMC-EnSpm	1	5058504	5059350	846	+
dna391	DNA/hAT-Tip100	1	5076331	5076491	160	-
dna392	DNA/CMC-EnSpm	1	5097989	5100940	2951	-
dna393	DNA/CMC-EnSpm	1	5100938	5103048	2110	-
dna394	DNA/CMC-EnSpm	1	5106626	5107002	376	+
dna395	DNA/CMC-EnSpm	1	5111125	5112101	976	-
dna396	DNA/CMC-EnSpm	1	5115069	5121899	6830	-
dna397	DNA/TcMar-Stowawa	1	5125393	5125644	251	+
dna398	DNA/MULE-MuDR	1	5146475	5147317	842	+
dna399	DNA/PIF-Harbinger	1	5152756	5153050	294	+
dna400	RC/Helitron	1	5154207	5154335	128	-
dna401	DNA/PIF-Harbinger	1	5155944	5156252	308	+
dna402	DNA/PIF-Harbinger	1	5156525	5156862	337	-
dna403	DNA/TcMar-Stowawa	1	5166503	5166722	219	-
dna404	DNA/PIF-Harbinger	1	5181744	5182085	341	-
dna405	DNA/PIF-Harbinger	1	5182206	5182551	345	-
dna406	DNA/PIF-Harbinger	1	5184246	5184575	329	-
dna407	DNA/PIF-Harbinger	1	5185019	5185362	343	+
dna408	DNA/hAT-Ac	1	5245939	5248234	2295	+
dna409	DNA/hAT-Ac	1	5248771	5249852	1081	+
dna410	DNA/PIF-Harbinger	1	5255447	5255914	467	+
dna411	DNA/PIF-Harbinger	1	5256211	5256322	111	+
dna412	DNA/hAT-Tip100	1	5260278	5260981	703	+
dna413	DNA/hAT-Tip100	1	5260979	5261559	580	+
dna414	DNA/MULE-MuDR	1	5272606	5279118	6512	-
dna415	DNA/PIF-Harbinger	1	5285494	5285834	340	-
dna416	DNA/TcMar-Stowawa	1	5296600	5296746	146	+
dna417	DNA/TcMar-Stowawa	1	5298664	5298807	143	+
dna418	DNA/TcMar-Stowawa	1	5314549	5314695	146	+
dna419	DNA/PIF-Harbinger	1	5317392	5317738	346	+
dna420	DNA/PIF-Harbinger	1	5337134	5337240	106	+
dna421	RC/Helitron	1	5346727	5346873	146	+
dna422	DNA/PIF-Harbinger	1	5377752	5378096	344	+
dna423	DNA/PIF-Harbinger	1	5420011	5420335	324	-
dna424	DNA/PIF-Harbinger	1	5425949	5426507	558	+
dna425	DNA/TcMar-Stowawa	1	5427686	5427902	216	+
dna426	DNA/PIF-Harbinger	1	5429764	5430069	305	+
dna427	DNA/TcMar-Stowawa	1	5458403	5458549	146	-
dna428	RC/Helitron	1	5462989	5463129	140	-
dna429	DNA/PIF-Harbinger	1	5467260	5467606	346	+
dna430	DNA/PIF-Harbinger	1	5492976	5493254	278	-
dna431	DNA/PIF-Harbinger	1	5511765	5512089	324	-
dna432	DNA/PIF-Harbinger	1	5525621	5525962	341	-
dna433	RC/Helitron	1	5562709	5562853	144	+
dna434	DNA/PIF-Harbinger	1	5568652	5568997	345	-
dna435	DNA/hAT-Ac	1	5588003	5588125	122	+
dna436	DNA/hAT-Ac	1	5588776	5588957	181	+
dna437	DNA/PIF-Harbinger	1	5675285	5675616	331	-
dna438	DNA/PIF-Harbinger	1	5686715	5687010	295	-
dna439	DNA/PIF-Harbinger	1	5687853	5687995	142	-
dna440	RC/Helitron	1	5689429	5689572	143	-
dna441	DNA/PIF-Harbinger	1	5690565	5690890	325	-
dna442	DNA/PIF-Harbinger	1	5690589	5690872	283	+
dna443	DNA/TcMar-Stowawa	1	5694167	5694299	132	+
dna444	DNA/PIF-Harbinger	1	5695787	5696134	347	+
dna445	DNA/PIF-Harbinger	1	5705213	5705543	330	+
dna446	DNA/PIF-Harbinger	1	5748938	5749254	316	+
dna447	DNA/TcMar-Stowawa	1	5750877	5751108	231	-
dna448	DNA/PIF-Harbinger	1	5758080	5758402	322	-
dna449	DNA/PIF-Harbinger	1	5759837	5760037	200	+
dna450	DNA/PIF-Harbinger	1	5760048	5760159	111	-
dna451	DNA/TcMar-Stowawa	1	5762373	5762632	259	-
dna452	DNA/PIF-Harbinger	1	5774121	5774249	128	+
dna453	DNA/PIF-Harbinger	1	5774407	5774719	312	-
dna454	DNA/PIF-Harbinger	1	5787055	5787155	100	+
dna455	DNA/PIF-Harbinger	1	5788711	5789058	347	+
dna456	DNA/PIF-Harbinger	1	5790493	5790822	329	-
dna457	DNA/CMC-EnSpm	1	5812577	5812842	265	+
dna458	DNA/CMC-EnSpm	1	5813425	5813582	157	-
dna459	DNA/CMC-EnSpm	1	5813443	5813684	241	+
dna460	DNA/PIF-Harbinger	1	5814475	5814824	349	-
dna461	DNA/TcMar-Stowawa	1	5826580	5826725	145	-
dna462	DNA/PIF-Harbinger	1	5831364	5831675	311	+
dna463	RC/Helitron	1	5855564	5855711	147	-
dna464	DNA/PIF-Harbinger	1	5865013	5865320	307	-
dna465	DNA/PIF-Harbinger	1	5874583	5874889	306	+
dna466	DNA/PIF-Harbinger	1	5875061	5875391	330	+
dna467	DNA/PIF-Harbinger	1	5882873	5883217	344	-
dna468	DNA/TcMar-Stowawa	1	5886571	5886827	256	-
dna469	DNA/TcMar-Stowawa	1	5900224	5900408	184	+
dna470	DNA/PIF-Harbinger	1	5907455	5907783	328	+
dna471	DNA/TcMar-Stowawa	1	5908859	5909098	239	-
dna472	DNA/TcMar-Stowawa	1	5925724	5925982	258	-
dna473	RC/Helitron	1	5926912	5927055	143	-
dna474	DNA/PIF-Harbinger	1	5950487	5950917	430	+
dna475	DNA/PIF-Harbinger	1	5952048	5952246	198	+
dna476	DNA/PIF-Harbinger	1	5980459	5980768	309	+
dna477	DNA/PIF-Harbinger	1	5990695	5990840	145	+
dna478	DNA/PIF-Harbinger	1	5990725	5990839	114	-
dna479	DNA/PIF-Harbinger	1	5992573	5992752	179	+
dna480	DNA/PIF-Harbinger	1	6008874	6009343	469	-
dna481	DNA/PIF-Harbinger	1	6010189	6010577	388	-
dna482	DNA/TcMar-Stowawa	1	6027467	6027602	135	-
dna483	DNA/TcMar-Stowawa	1	6037012	6037270	258	-
dna484	DNA/TcMar-Stowawa	1	6038902	6039136	234	-
dna485	DNA/PIF-Harbinger	1	6045106	6045264	158	-
dna486	DNA/PIF-Harbinger	1	6072677	6072789	112	+
dna487	DNA/PIF-Harbinger	1	6080751	6080889	138	+
dna488	DNA/PIF-Harbinger	1	6082099	6082445	346	-
dna489	DNA/PIF-Harbinger	1	6082659	6082903	244	-
dna490	DNA/PIF-Harbinger	1	6083064	6083389	325	-
dna491	DNA/MULE-MuDR	1	6099519	6102804	3285	+
dna492	DNA/PIF-Harbinger	1	6108096	6108232	136	+
dna493	DNA/PIF-Harbinger	1	6108126	6108236	110	+
dna494	DNA/PIF-Harbinger	1	6108137	6108253	116	-
dna495	DNA/PIF-Harbinger	1	6133359	6133689	330	-
dna496	DNA/PIF-Harbinger	1	6149770	6150084	314	+
dna497	DNA/TcMar-Stowawa	1	6153787	6154033	246	-
dna498	RC/Helitron	1	6169998	6170132	134	-
dna499	DNA/MULE-MuDR	1	6172431	6174136	1705	-
dna500	DNA/PIF-Harbinger	1	6175508	6175829	321	-
dna501	RC/Helitron	1	6180330	6180461	131	+
dna502	DNA/PIF-Harbinger	1	6199443	6199621	178	+
dna503	DNA/PIF-Harbinger	1	6204349	6204475	126	+
dna504	DNA/PIF-Harbinger	1	6238461	6238812	351	+
dna505	DNA/PIF-Harbinger	1	6239933	6240136	203	+
dna506	DNA/PIF-Harbinger	1	6243200	6246365	3165	+
dna507	DNA/PIF-Harbinger	1	6246452	6246756	304	-
dna508	DNA/PIF-Harbinger	1	6278072	6278410	338	-
dna509	DNA/PIF-Harbinger	1	6290559	6290888	329	-
dna510	DNA/PIF-Harbinger	1	6335675	6336018	343	+
dna511	DNA/PIF-Harbinger	1	6350624	6350948	324	+
dna512	RC/Helitron	1	6355322	6355466	144	-
dna513	DNA/TcMar-Stowawa	1	6355495	6355689	194	+
dna514	DNA/TcMar-Stowawa	1	6381782	6382021	239	+
dna515	DNA/PIF-Harbinger	1	6382865	6383200	335	+
dna516	DNA/TcMar-Stowawa	1	6397477	6397618	141	+
dna517	DNA/CMC-EnSpm	1	6414134	6414460	326	-
dna518	DNA/CMC-EnSpm	1	6415919	6416432	513	+
dna519	DNA/CMC-EnSpm	1	6416581	6416744	163	+
dna520	DNA/PIF-Harbinger	1	6442182	6442474	292	+
dna521	DNA/PIF-Harbinger	1	6473841	6474186	345	+
dna522	DNA/TcMar-Stowawa	1	6480510	6480656	146	+
dna523	DNA/PIF-Harbinger	1	6503305	6503643	338	+
dna524	DNA/PIF-Harbinger	1	6504119	6504448	329	+
dna525	DNA/PIF-Harbinger	1	6505456	6505637	181	-
dna526	DNA/PIF-Harbinger	1	6511748	6512074	326	+
dna527	DNA/PIF-Harbinger	1	6515203	6515354	151	+
dna528	DNA/TcMar-Stowawa	1	6517901	6518156	255	+
dna529	RC/Helitron	1	6526118	6526262	144	+
dna530	DNA/TcMar-Stowawa	1	6550720	6550862	142	+
dna531	DNA/TcMar-Stowawa	1	6554174	6554421	247	+
dna532	DNA/TcMar-Stowawa	1	6556706	6556918	212	+
dna533	RC/Helitron	1	6579076	6579222	146	+
dna534	DNA/PIF-Harbinger	1	6613139	6613482	343	-
dna535	DNA/PIF-Harbinger	1	6627630	6627971	341	+
dna536	DNA/PIF-Harbinger	1	6641726	6642071	345	-
dna537	DNA/PIF-Harbinger	1	6654160	6654476	316	+
dna538	DNA/PIF-Harbinger	1	6654550	6654894	344	+
dna539	DNA/CMC-EnSpm	1	6656471	6656980	509	-
dna540	DNA/CMC-EnSpm	1	6656965	6657750	785	-
dna541	DNA/CMC-EnSpm	1	6663429	6664849	1420	-
dna542	RC/Helitron	1	6672025	6672161	136	+
dna543	DNA/PIF-Harbinger	1	6675849	6676224	375	+
dna544	DNA/TcMar-Stowawa	1	6711554	6711700	146	+
dna545	DNA/TcMar-Stowawa	1	6752039	6752183	144	+
dna546	DNA/MULE-MuDR	1	6765879	6766005	126	-
dna547	DNA/PIF-Harbinger	1	6791055	6792993	1938	-
dna548	DNA/PIF-Harbinger	1	6815363	6815668	305	-
dna549	DNA/PIF-Harbinger	1	6815841	6816180	339	+
dna550	DNA/PIF-Harbinger	1	6836776	6837088	312	-
dna551	DNA/PIF-Harbinger	1	6842182	6842284	102	+
dna552	DNA/PIF-Harbinger	1	6843522	6843749	227	+
dna553	DNA/PIF-Harbinger	1	6867827	6868180	353	+
dna554	DNA/CMC-EnSpm	1	6871941	6872366	425	-
dna555	DNA/PIF-Harbinger	1	6874789	6875129	340	+
dna556	DNA/TcMar-Stowawa	1	6889674	6889907	233	-
dna557	DNA/PIF-Harbinger	1	6890785	6891091	306	+
dna558	DNA/PIF-Harbinger	1	6897349	6897653	304	+
dna559	DNA/PIF-Harbinger	1	6905247	6905399	152	-
dna560	DNA/PIF-Harbinger	1	6914010	6914195	185	+
dna561	DNA/hAT-Ac	1	6915105	6917001	1896	+
dna562	DNA/hAT-Ac	1	6917714	6918515	801	+
dna563	DNA/PIF-Harbinger	1	6921942	6922195	253	+
dna564	DNA/PIF-Harbinger	1	6922202	6922541	339	+
dna565	DNA/PIF-Harbinger	1	6922611	6922918	307	+
dna566	DNA/TcMar-Stowawa	1	6947595	6947777	182	+
dna567	DNA/PIF-Harbinger	1	6963521	6963853	332	+
dna568	DNA/PIF-Harbinger	1	6965771	6966059	288	-
dna569	DNA/PIF-Harbinger	1	6968815	6969138	323	-
dna570	DNA/PIF-Harbinger	1	6970485	6970699	214	+
dna571	DNA/PIF-Harbinger	1	7018784	7019129	345	+
dna572	DNA/TcMar-Stowawa	1	7023595	7023741	146	+
dna573	DNA/PIF-Harbinger	1	7039688	7043864	4176	-
dna574	DNA/MULE-MuDR	1	7092527	7092633	106	+
dna575	DNA/PIF-Harbinger	1	7119426	7119636	210	+
dna576	DNA/PIF-Harbinger	1	7119637	7119983	346	-
dna577	DNA/TcMar-Stowawa	1	7125603	7125749	146	+
dna578	DNA/PIF-Harbinger	1	7131707	7131983	276	+
dna579	DNA/PIF-Harbinger	1	7132029	7132376	347	-
dna580	DNA/PIF-Harbinger	1	7169737	7170033	296	+
dna581	RC/Helitron	1	7178767	7178895	128	-
dna582	DNA/PIF-Harbinger	1	7193067	7193393	326	+
dna583	DNA/TcMar-Stowawa	1	7193393	7193649	256	-
dna584	DNA/PIF-Harbinger	1	7254998	7255286	288	-
dna585	DNA/PIF-Harbinger	1	7255033	7255280	247	+
dna586	DNA/PIF-Harbinger	1	7287170	7287512	342	+
dna587	DNA/PIF-Harbinger	1	7288232	7291083	2851	-
dna588	DNA/PIF-Harbinger	1	7312951	7313234	283	+
dna589	DNA/PIF-Harbinger	1	7320631	7320924	293	+
dna590	DNA/PIF-Harbinger	1	7323392	7323760	368	-
dna591	DNA/hAT-Ac	1	7347157	7347331	174	-
dna592	DNA/PIF-Harbinger	1	7412900	7413018	118	-
dna593	DNA/CMC-EnSpm	1	7447402	7448268	866	-
dna594	DNA/CMC-EnSpm	1	7448730	7448930	200	-
dna595	DNA/CMC-EnSpm	1	7448793	7449037	244	+
dna596	DNA/CMC-EnSpm	1	7498715	7499278	563	-
dna597	DNA/CMC-EnSpm	1	7537659	7539785	2126	-
dna598	DNA/CMC-EnSpm	1	7549150	7551378	2228	-
dna599	DNA/CMC-EnSpm	1	7551378	7551974	596	-
dna600	DNA/CMC-EnSpm	1	7551863	7551988	125	+
dna601	DNA/PIF-Harbinger	1	7568641	7569046	405	+
dna602	DNA/PIF-Harbinger	1	7605768	7606121	353	+
dna603	DNA/PIF-Harbinger	1	7617619	7617963	344	+
dna604	DNA/PIF-Harbinger	1	7632100	7632223	123	+
dna605	DNA/PIF-Harbinger	1	7632133	7632259	126	+
dna606	DNA/TcMar-Stowawa	1	7650565	7650711	146	-
dna607	DNA/TcMar-Stowawa	1	7677532	7677782	250	-
dna608	DNA/PIF-Harbinger	1	7677838	7678136	298	+
dna609	DNA/hAT-Ac	1	7700893	7704898	4005	+
dna610	DNA/PIF-Harbinger	1	7707341	7707550	209	+
dna611	DNA/PIF-Harbinger	1	7713794	7714136	342	+
dna612	DNA/PIF-Harbinger	1	7721496	7721839	343	-
dna613	DNA/PIF-Harbinger	1	7776328	7776647	319	+
dna614	DNA/TcMar-Stowaway	1	7778333	7778478	145	+
dna615	DNA/PIF-Harbinger	1	7781698	7782026	328	-
dna616	DNA/PIF-Harbinger	1	7802365	7802698	333	+
dna617	DNA/hAT-Tip100	1	7816179	7816309	130	+
dna618	DNA/hAT-Tip100	1	7838645	7839064	419	+
dna619	DNA/PIF-Harbinger	1	7847916	7848155	239	+
dna620	DNA/PIF-Harbinger	1	7849541	7849886	345	-
dna621	RC/Helitron	1	7858970	7859100	130	+
dna622	DNA/TcMar-Stowaway	1	7892694	7892840	146	+
dna623	DNA/PIF-Harbinger	1	7903521	7903822	301	-
dna624	DNA/PIF-Harbinger	1	7949768	7949911	143	-
dna625	DNA/PIF-Harbinger	1	7949799	7950116	317	+
dna626	DNA/PIF-Harbinger	1	7950572	7950892	320	+
dna627	DNA/PIF-Harbinger	1	7950903	7951009	106	+
dna628	DNA/PIF-Harbinger	1	7965065	7965400	335	+
dna629	RC/Helitron	1	7986252	7986398	146	-
dna630	DNA/PIF-Harbinger	1	7991927	7992224	297	-
dna631	DNA/PIF-Harbinger	1	8007245	8007354	109	+
dna632	DNA/PIF-Harbinger	1	8007896	8008027	131	-
dna633	DNA/PIF-Harbinger	1	8030788	8031182	394	+
dna634	DNA/PIF-Harbinger	1	8031822	8031963	141	+
dna635	DNA/PIF-Harbinger	1	8037549	8037685	136	-
dna636	DNA/PIF-Harbinger	1	8037567	8037874	307	+
dna637	DNA/TcMar-Stowawa	1	8053495	8053628	133	+
dna638	DNA/PIF-Harbinger	1	8054957	8055300	343	-
dna639	DNA/hAT-Tip100	1	8061149	8061306	157	-
dna640	DNA/PIF-Harbinger	1	8079710	8080032	322	-
dna641	DNA/PIF-Harbinger	1	8136097	8136373	276	+
dna642	DNA/TcMar-Stowawa	1	8175193	8175415	222	-
dna643	DNA/hAT-Tip100	1	8181906	8182156	250	+
dna644	DNA/hAT-Tip100	1	8182163	8182436	273	+
dna645	DNA/PIF-Harbinger	1	8188921	8189265	344	-
dna646	DNA/PIF-Harbinger	1	8207097	8207409	312	+
dna647	RC/Helitron	1	8274607	8274717	110	-
dna648	RC/Helitron	1	8305035	8305159	124	-
dna649	DNA/hAT-Ac	1	8307196	8307730	534	-
dna650	DNA/PIF-Harbinger	1	8329882	8330196	314	+
dna651	DNA/PIF-Harbinger	1	8359561	8359844	283	+
dna652	DNA/PIF-Harbinger	1	8359886	8360221	335	+
dna653	DNA/PIF-Harbinger	1	8361233	8361514	281	-
dna654	DNA/TcMar-Stowawa	1	8365607	8365862	255	-
dna655	DNA/TcMar-Stowawa	1	8403492	8403731	239	-
dna656	DNA/PIF-Harbinger	1	8451528	8451867	339	+
dna657	DNA/PIF-Harbinger	1	8453999	8454327	328	-
dna658	DNA/TcMar-Stowawa	1	8465981	8466126	145	+
dna659	DNA/PIF-Harbinger	1	8480330	8480649	319	-
dna660	DNA/PIF-Harbinger	1	8513120	8513463	343	+
dna661	DNA/PIF-Harbinger	1	8513492	8513813	321	+
dna662	RC/Helitron	1	8546604	8546736	132	+
dna663	RC/Helitron	1	8546618	8546736	118	+
dna664	DNA/hAT-Tip100	1	8565499	8566012	513	+
dna665	DNA/hAT-Tip100	1	8566422	8566560	138	+
dna666	DNA/CMC-EnSpm	1	8582604	8582795	191	-
dna667	DNA/CMC-EnSpm	1	8583011	8583430	419	-
dna668	DNA/CMC-EnSpm	1	8583234	8583449	215	+
dna669	DNA/TcMar-Stowawa	1	8585059	8585200	141	+
dna670	DNA/PIF-Harbinger	1	8593538	8593855	317	+
dna671	DNA/PIF-Harbinger	1	8614538	8614833	295	+
dna672	DNA/PIF-Harbinger	1	8635254	8636197	943	+
dna673	DNA/TcMar-Stowawa	1	8665685	8665942	257	+
dna674	DNA/TcMar-Stowawa	1	8672972	8673229	257	+
dna675	DNA/PIF-Harbinger	1	8690936	8691262	326	-
dna676	DNA/PIF-Harbinger	1	8718761	8719098	337	-
dna677	DNA/PIF-Harbinger	1	8739177	8739491	314	+
dna678	DNA/PIF-Harbinger	1	8740915	8741239	324	+
dna679	DNA/CMC-EnSpm	1	8816415	8821063	4648	-
dna680	DNA/hAT-Ac	1	8825146	8825351	205	-
dna681	DNA/hAT-Ac	1	8825595	8825830	235	-
dna682	DNA/PIF-Harbinger	1	8834855	8835202	347	+
dna683	DNA/TcMar-Stowawa	1	8849750	8849935	185	-
dna684	DNA/TcMar-Stowawa	1	8849777	8849978	201	+
dna685	DNA/hAT-Tip100	1	8856168	8856407	239	+
dna686	DNA/PIF-Harbinger	1	8886550	8886895	345	-
dna687	DNA/PIF-Harbinger	1	8895581	8895925	344	-
dna688	DNA/PIF-Harbinger	1	8902277	8902451	174	-
dna689	DNA/CMC-EnSpm	1	8924278	8924496	218	-
dna690	DNA/CMC-EnSpm	1	8925455	8925561	106	+
dna691	DNA/CMC-EnSpm	1	8925570	8926468	898	+
dna692	RC/Helitron	1	8936920	8937066	146	-
dna693	DNA/MULE-MuDR	1	8946846	8950720	3874	-
dna694	DNA/CMC-EnSpm	1	8966093	8966283	190	-
dna695	DNA/CMC-EnSpm	1	8966147	8966299	152	+
dna696	DNA/CMC-EnSpm	1	8966810	8966933	123	-
dna697	DNA/CMC-EnSpm	1	8966946	8967818	872	+
dna698	DNA/CMC-EnSpm	1	8971576	8971792	216	-
dna699	DNA/CMC-EnSpm	1	8972476	8972594	118	+
dna700	DNA/CMC-EnSpm	1	8972587	8973458	871	+
dna701	DNA/PIF-Harbinger	1	8999750	9000108	358	+
dna702	DNA/PIF-Harbinger	1	9000314	9000642	328	-
dna703	DNA/PIF-Harbinger	1	9015650	9015936	286	+
dna704	DNA/PIF-Harbinger	1	9016266	9016450	184	-
dna705	DNA/PIF-Harbinger	1	9016267	9016423	156	+
dna706	DNA/PIF-Harbinger	1	9016987	9017322	335	-
dna707	DNA/PIF-Harbinger	1	9018117	9018387	270	+
dna708	DNA/TcMar-Stowawa	1	9019287	9019537	250	+
dna709	DNA/hAT-Ac	1	9037418	9037570	152	+
dna710	DNA/TcMar-Stowawa	1	9110895	9111153	258	-
dna711	DNA/PIF-Harbinger	1	9120985	9121137	152	+
dna712	DNA/PIF-Harbinger	1	9134123	9134468	345	-
dna713	DNA/PIF-Harbinger	1	9140416	9140745	329	-
dna714	DNA/PIF-Harbinger	1	9144524	9144818	294	-
dna715	DNA/PIF-Harbinger	1	9144820	9145710	890	-
dna716	DNA/TcMar-Stowawa	1	9155685	9155932	247	-
dna717	DNA/PIF-Harbinger	1	9160775	9161337	562	-
dna718	DNA/PIF-Harbinger	1	9161338	9161583	245	-
dna719	DNA/PIF-Harbinger	1	9167455	9167758	303	-
dna720	DNA/hAT-Tip100	1	9182584	9185324	2740	-
dna721	DNA/MULE-MuDR	1	9192031	9195643	3612	-
dna722	DNA/PIF-Harbinger	1	9228766	9229098	332	+
dna723	DNA/PIF-Harbinger	1	9242069	9242230	161	+
dna724	DNA/PIF-Harbinger	1	9242811	9242943	132	+
dna725	DNA/PIF-Harbinger	1	9307281	9307486	205	-
dna726	DNA/TcMar-Stowawa	1	9333619	9333877	258	-
dna727	DNA/PIF-Harbinger	1	9357620	9357943	323	-
dna728	DNA/PIF-Harbinger	1	9385189	9385586	397	-
dna729	DNA/MULE-MuDR	1	9391813	9394297	2484	-
dna730	DNA/PIF-Harbinger	1	9397908	9400703	2795	+
dna731	DNA/CMC-EnSpm	1	9410714	9421688	10974	-
dna732	DNA/CMC-EnSpm	1	9426660	9434191	7531	-
dna733	DNA/CMC-EnSpm	1	9435972	9437204	1232	-
dna734	DNA/CMC-EnSpm	1	9448907	9453657	4750	+
dna735	DNA/CMC-EnSpm	1	9457528	9460825	3297	+
dna736	DNA/CMC-EnSpm	1	9462235	9463352	1117	+
dna737	DNA/PIF-Harbinger	1	9464806	9465019	213	-
dna738	DNA/PIF-Harbinger	1	9469209	9469550	341	-
dna739	DNA/PIF-Harbinger	1	9570597	9570926	329	+
dna740	DNA/PIF-Harbinger	1	9571051	9571322	271	-
dna741	DNA/PIF-Harbinger	1	9571075	9571215	140	+
dna742	DNA/PIF-Harbinger	1	9583766	9584088	322	-
dna743	DNA/PIF-Harbinger	1	9594943	9595265	322	-
dna744	DNA/PIF-Harbinger	1	9600048	9600392	344	+
dna745	DNA/PIF-Harbinger	1	9660776	9661107	331	+
dna746	DNA/PIF-Harbinger	1	9663461	9663777	316	+
dna747	DNA/CMC-EnSpm	1	9672467	9673822	1355	+
dna748	DNA/CMC-EnSpm	1	9677644	9677788	144	-
dna749	DNA/CMC-EnSpm	1	9677664	9680833	3169	+
dna750	DNA/CMC-EnSpm	1	9680834	9682914	2080	+
dna751	DNA/MULE-MuDR	1	9705959	9706763	804	-
dna752	DNA/TcMar-Stowawa	1	9723206	9723372	166	+
dna753	DNA/PIF-Harbinger	1	9737991	9738249	258	-
dna754	DNA/PIF-Harbinger	1	9738217	9738355	138	+
dna755	DNA/hAT-Ac	1	9765273	9769254	3981	+
dna756	DNA/PIF-Harbinger	1	9781595	9781948	353	-
dna757	DNA/TcMar-Stowawa	1	9832568	9832813	245	+
dna758	DNA/PIF-Harbinger	1	9834850	9834990	140	+
dna759	DNA/PIF-Harbinger	1	9836058	9836383	325	+
dna760	DNA/PIF-Harbinger	1	9837800	9838112	312	+
dna761	DNA/TcMar-Stowawa	1	9853043	9853190	147	-
dna762	DNA/hAT-Ac	1	9863536	9863713	177	-
dna763	DNA/hAT-Ac	1	9864419	9864613	194	-
dna764	DNA/PIF-Harbinger	1	9877851	9878156	305	-
dna765	DNA/PIF-Harbinger	1	9880076	9880398	322	+
dna766	DNA/PIF-Harbinger	1	9883121	9883466	345	-
dna767	DNA/PIF-Harbinger	1	9887123	9887468	345	-
dna768	DNA/PIF-Harbinger	1	9903714	9903850	136	+
dna769	RC/Helitron	1	9903851	9904226	375	+
dna770	DNA/PIF-Harbinger	1	9904223	9904354	131	-
dna771	DNA/hAT-Tip100	1	9906500	9906800	300	-
dna772	DNA/PIF-Harbinger	1	9921558	9921903	345	-
dna773	DNA/PIF-Harbinger	1	9925586	9925847	261	+
dna774	DNA/PIF-Harbinger	1	9926772	9927111	339	+
dna775	DNA/PIF-Harbinger	1	9927117	9929086	1969	-
dna776	DNA/hAT-Ac	1	9955499	9956823	1324	+
dna777	DNA/hAT-Ac	1	9956834	9957551	717	+
dna778	DNA/TcMar-Stowawa	1	9960390	9960537	147	+
dna779	DNA/hAT-Ac	1	9978912	9980086	1174	+
dna780	DNA/hAT-Ac	1	9980166	9980813	647	+
dna781	DNA/hAT-Ac	1	9980166	9980521	355	+
dna782	DNA/hAT-Ac	1	9980561	9980813	252	+
dna783	DNA/PIF-Harbinger	1	9981870	9982214	344	+
dna784	DNA/PIF-Harbinger	1	9991970	9995948	3978	+
dna785	DNA/TcMar-Stowaway	1	10012481	10012730	249	+
dna786	DNA/TcMar-Stowaway	1	10021271	10021400	129	+
dna787	DNA/PIF-Harbinger	1	10022942	10023278	336	+
dna788	DNA/TcMar-Stowaway	1	10026041	10026179	138	-
dna789	DNA/CMC-EnSpm	1	10050449	10051356	907	-
dna790	DNA/CMC-EnSpm	1	10053557	10053758	201	+
dna791	DNA/CMC-EnSpm	1	10053630	10053776	146	-
dna792	DNA/PIF-Harbinger	1	10056602	10056762	160	+
dna793	DNA/PIF-Harbinger	1	10061651	10061992	341	+
dna794	DNA/PIF-Harbinger	1	10090430	10090773	343	-
dna795	DNA/PIF-Harbinger	1	10119745	10120047	302	+
dna796	DNA/PIF-Harbinger	1	10199486	10199800	314	-
dna797	DNA/PIF-Harbinger	1	10274106	10274261	155	-
dna798	DNA/PIF-Harbinger	1	10274124	10274251	127	+
dna799	DNA/CMC-EnSpm	1	10319434	10319877	443	+
dna800	DNA/PIF-Harbinger	1	10322208	10322317	109	+
dna801	DNA/TcMar-Stowaway	1	10328089	10328270	181	-
dna802	DNA/TcMar-Stowaway	1	10328126	10328314	188	+
dna803	DNA/PIF-Harbinger	1	10344296	10344406	110	+
dna804	DNA/PIF-Harbinger	1	10380817	10381159	342	+
dna805	DNA/PIF-Harbinger	1	10396350	10396702	352	+
dna806	DNA/hAT-Ac	1	10403063	10407179	4116	-
dna807	DNA/PIF-Harbinger	1	10427796	10428119	323	-
dna808	DNA/PIF-Harbinger	1	10431851	10432184	333	+
dna809	DNA/PIF-Harbinger	1	10437832	10438142	310	+
dna810	DNA/PIF-Harbinger	1	10438442	10438787	345	-
dna811	DNA/TcMar-Stowaway	1	10439712	10439930	218	+
dna812	DNA/PIF-Harbinger	1	10445100	10445450	350	+
dna813	DNA/PIF-Harbinger	1	10483801	10484100	299	+
dna814	DNA/MULE-MuDR	1	10497784	10497910	126	+
dna815	DNA/PIF-Harbinger	1	10527959	10528873	914	+
dna816	DNA/CMC-EnSpm	1	10553306	10553477	171	-
dna817	RC/Helitron	1	10566097	10566241	144	+
dna818	DNA/PIF-Harbinger	1	10594835	10595179	344	-
dna819	DNA/hAT-Ac	1	10597510	10597862	352	+
dna820	DNA/hAT-Ac	1	10597862	10598547	685	+
dna821	DNA/hAT-Ac	1	10598847	10599092	245	+
dna822	DNA/PIF-Harbinger	1	10608656	10608993	337	-
dna823	DNA/CMC-EnSpm	1	10612879	10613294	415	-
dna824	DNA/CMC-EnSpm	1	10613554	10617615	4061	-
dna825	DNA/TcMar-Stowaway	1	10651376	10651522	146	-
dna826	DNA/hAT-Tip100	1	10655004	10657976	2972	+
dna827	DNA/PIF-Harbinger	1	10667961	10668336	375	-
dna828	DNA/PIF-Harbinger	1	10751248	10751431	183	-
dna829	DNA/PIF-Harbinger	1	10751429	10751641	212	-
dna830	DNA/PIF-Harbinger	1	10756214	10756556	342	-
dna831	RC/Helitron	1	10763098	10763243	145	-
dna832	DNA/PIF-Harbinger	1	10779144	10779423	279	-
dna833	DNA/PIF-Harbinger	1	10784498	10784880	382	+
dna834	DNA/PIF-Harbinger	1	10807236	10810352	3116	-
dna835	DNA/PIF-Harbinger	1	10810627	10811333	706	-
dna836	DNA/hAT-Tip100	1	10812407	10814078	1671	+
dna837	DNA/hAT-Tip100	1	10814082	10816030	1948	+
dna838	DNA/CMC-EnSpm	1	10816494	10818195	1701	+
dna839	DNA/CMC-EnSpm	1	10819693	10819804	111	+
dna840	DNA/CMC-EnSpm	1	10819805	10820473	668	-
dna841	DNA/CMC-EnSpm	1	10821054	10821426	372	+
dna842	DNA/CMC-EnSpm	1	10850085	10850772	687	+
dna843	DNA/CMC-EnSpm	1	10851040	10851856	816	-
dna844	DNA/CMC-EnSpm	1	10851120	10851664	544	+
dna845	DNA/CMC-EnSpm	1	10852368	10852528	160	-
dna846	DNA/TcMar-Stowaway	1	10873492	10873746	254	-
dna847	DNA/CMC-EnSpm	1	10899465	10899980	515	-
dna848	DNA/CMC-EnSpm	1	10907597	10907705	108	-
dna849	DNA/CMC-EnSpm	1	10907620	10907822	202	+
dna850	DNA/hAT-Tip100	1	10910373	10911306	933	-
dna851	DNA/hAT-Tip100	1	10911392	10912992	1600	-
dna852	DNA/CMC-EnSpm	1	10919072	10919530	458	-
dna853	DNA/CMC-EnSpm	1	10944214	10945355	1141	-
dna854	DNA/CMC-EnSpm	1	10945275	10945376	101	+
dna855	DNA/CMC-EnSpm	1	10955388	10960861	5473	+
dna856	DNA/CMC-EnSpm	1	10960893	10963627	2734	+
dna857	DNA/CMC-EnSpm	1	10970521	10970965	444	+
dna858	DNA/CMC-EnSpm	1	10971077	10971416	339	-
dna859	DNA/CMC-EnSpm	1	10971267	10971418	151	+
dna860	DNA/CMC-EnSpm	1	10979513	10985736	6223	+
dna861	DNA/PIF-Harbinger	1	11023226	11023551	325	-
dna862	DNA/CMC-EnSpm	1	11026865	11028382	1517	+
dna863	DNA/CMC-EnSpm	1	11028414	11033174	4760	+
dna864	DNA/CMC-EnSpm	1	11053828	11054503	675	-
dna865	DNA/CMC-EnSpm	1	11080476	11082185	1709	+
dna866	DNA/CMC-EnSpm	1	11084681	11085346	665	+
dna867	DNA/CMC-EnSpm	1	11085334	11086228	894	+
dna868	DNA/PIF-Harbinger	1	11089872	11090033	161	+
dna869	DNA/hAT-Ac	1	11091243	11093325	2082	+
dna870	DNA/hAT-Ac	1	11093308	11093546	238	+
dna871	DNA/PIF-Harbinger	1	11098272	11098617	345	+
dna872	DNA/CMC-EnSpm	1	11103828	11106781	2953	-
dna873	DNA/CMC-EnSpm	1	11107842	11109095	1253	-
dna874	DNA/PIF-Harbinger	1	11125645	11125942	297	+
dna875	DNA/CMC-EnSpm	1	11131760	11132836	1076	-
dna876	DNA/PIF-Harbinger	1	11136939	11137642	703	+
dna877	DNA/PIF-Harbinger	1	11137976	11138375	399	+
dna878	DNA/TcMar-Stowaway	1	11188456	11188709	253	-
dna879	DNA/TcMar-Stowaway	1	11209194	11209339	145	+
dna880	DNA/TcMar-Stowaway	1	11242949	11243183	234	-
dna881	DNA/PIF-Harbinger	1	11271243	11271549	306	-
dna882	DNA/TcMar-Stowaway	1	11286743	11286892	149	+
dna883	DNA/PIF-Harbinger	1	11356940	11357273	333	+
dna884	DNA/PIF-Harbinger	1	11358010	11358356	346	+
dna885	DNA/PIF-Harbinger	1	11376931	11377268	337	+
dna886	DNA/PIF-Harbinger	1	11381629	11381951	322	-
dna887	DNA/PIF-Harbinger	1	11433833	11434003	170	+
dna888	DNA/CMC-EnSpm	1	11451627	11461457	9830	-
dna889	DNA/hAT-Tip100	1	11472167	11472302	135	-
dna890	DNA/CMC-EnSpm	1	11477001	11486012	9011	-
dna891	DNA/CMC-EnSpm	1	11570178	11570411	233	+
dna892	DNA/PIF-Harbinger?	1	11594343	11594457	114	+
dna893	DNA/CMC-EnSpm	1	11621653	11622550	897	-
dna894	DNA/CMC-EnSpm	1	11622562	11622667	105	+
dna895	DNA/CMC-EnSpm	1	11623493	11623672	179	+
dna896	DNA/CMC-EnSpm	1	11638174	11643408	5234	-
dna897	DNA/CMC-EnSpm	1	11655534	11658596	3062	-
dna898	DNA/CMC-EnSpm	1	11671041	11680451	9410	-
dna899	DNA/CMC-EnSpm	1	11699693	11704514	4821	-
dna900	DNA/hAT-Tip100	1	11782046	11785387	3341	+
dna901	DNA/TcMar-Stowaway	1	11795932	11796065	133	-
dna902	DNA/PIF-Harbinger	1	11796257	11796372	115	+
dna903	DNA/PIF-Harbinger	1	11796369	11796476	107	+
dna904	DNA/TcMar-Stowaway	1	11841290	11841547	257	+
dna905	DNA/CMC-EnSpm	1	11846578	11849318	2740	+
dna906	DNA/CMC-EnSpm	1	11849351	11856880	7529	+
dna907	DNA/CMC-EnSpm	1	11862755	11874480	11725	+
dna908	DNA/hAT-Ac	1	11878883	11879090	207	-
dna909	DNA/PIF-Harbinger	1	11928403	11928748	345	-
dna910	DNA/MULE-MuDR	1	12001631	12002270	639	-
dna911	DNA/TcMar-Stowawa	1	12011713	12011859	146	+
dna912	DNA/hAT-Tip100	1	12032043	12032794	751	-
dna913	DNA/hAT-Tip100	1	12145507	12148927	3420	-
dna914	DNA/hAT-Ac	1	12175093	12183070	7977	-
dna915	DNA/CMC-EnSpm	1	12198274	12199255	981	+
dna916	DNA/CMC-EnSpm	1	12200027	12200497	470	+
dna917	DNA/CMC-EnSpm	1	12236621	12236790	169	-
dna918	DNA/CMC-EnSpm	1	12238036	12238141	105	+
dna919	DNA/CMC-EnSpm	1	12238141	12238827	686	+
dna920	DNA/CMC-EnSpm	1	12238754	12239023	269	-
dna921	DNA/PIF-Harbinger	1	12254975	12255278	303	+
dna922	DNA/PIF-Harbinger	1	12256187	12256531	344	+
dna923	DNA/MULE-MuDR	1	12295753	12296607	854	+
dna924	DNA/CMC-EnSpm	1	12301888	12310897	9009	+
dna925	DNA/CMC-EnSpm	1	12310892	12312688	1796	+
dna926	DNA/CMC-EnSpm	1	12325385	12326206	821	+
dna927	DNA/PIF-Harbinger	1	12352853	12353191	338	+
dna928	DNA/PIF-Harbinger	1	12356203	12356399	196	-
dna929	DNA/PIF-Harbinger	1	12357031	12357148	117	-
dna930	RC/Helitron	1	12374654	12374798	144	-
dna931	DNA/PIF-Harbinger	1	12416716	12417060	344	-
dna932	DNA/PIF-Harbinger	1	12420548	12420866	318	+
dna933	DNA/CMC-EnSpm	1	12426273	12426457	184	-
dna934	DNA/CMC-EnSpm	1	12426292	12426660	368	+
dna935	DNA/CMC-EnSpm	1	12428851	12440227	11376	-
dna936	DNA/PIF-Harbinger	1	12447645	12447778	133	+
dna937	DNA/PIF-Harbinger	1	12447881	12448044	163	+
dna938	DNA/CMC-EnSpm	1	12450266	12450464	198	-
dna939	DNA/CMC-EnSpm	1	12450381	12450481	100	+
dna940	DNA/CMC-EnSpm	1	12452870	12453732	862	+
dna941	DNA/PIF-Harbinger	1	12469236	12469377	141	+
dna942	DNA/CMC-EnSpm	1	12470879	12471039	160	-
dna943	DNA/CMC-EnSpm	1	12471683	12472888	1205	-
dna944	DNA/En-Spm	1	12473333	12473610	277	+
dna945	DNA/CMC-EnSpm	1	12541284	12552002	10718	-
dna946	DNA/TcMar-Stowawa	1	12552902	12553160	258	-
dna947	DNA/CMC-EnSpm	1	12609224	12620179	10955	+
dna948	DNA/CMC-EnSpm	1	12620486	12631321	10835	+
dna949	DNA/hAT-Tip100	1	12641879	12643116	1237	-
dna950	DNA/TcMar-Stowawa	1	12698900	12699156	256	+
dna951	DNA/PIF-Harbinger	1	12701841	12702091	250	-
dna952	DNA/PIF-Harbinger	1	12702474	12702798	324	+
dna953	DNA/CMC-EnSpm	1	12717390	12720541	3151	-
dna954	DNA/PIF-Harbinger	1	12723226	12723553	327	+
dna955	DNA/PIF-Harbinger	1	12725603	12725948	345	+
dna956	DNA/hAT-Tip100	1	12732045	12734884	2839	+
dna957	DNA/PIF-Harbinger	1	12744474	12744815	341	-
dna958	DNA/PIF-Harbinger	1	12745145	12745489	344	+
dna959	DNA/hAT-Tip100	1	12746993	12747145	152	+
dna960	RC/Helitron	1	12749385	12749531	146	-
dna961	DNA/hAT-Tip100	1	12773183	12774038	855	+
dna962	DNA/PIF-Harbinger	1	12783648	12783880	232	-
dna963	DNA/PIF-Harbinger	1	12803191	12803457	266	-
dna964	DNA/PIF-Harbinger	1	12805411	12805732	321	-
dna965	DNA/PIF-Harbinger	1	12839697	12840019	322	-
dna966	DNA/TcMar-Stowawa	1	12862223	12862433	210	+
dna967	DNA/PIF-Harbinger	1	12964538	12964880	342	+
dna968	DNA/PIF-Harbinger	1	12969002	12969401	399	-
dna969	DNA/PIF-Harbinger	1	12969734	12970586	852	-
dna970	DNA/hAT-Ac	1	12994584	12994934	350	+
dna971	DNA/CMC-EnSpm	1	13020430	13020631	201	-
dna972	DNA/CMC-EnSpm	1	13024767	13026885	2118	-
dna973	DNA/CMC-EnSpm	1	13026939	13027492	553	-
dna974	DNA/CMC-EnSpm	1	13043134	13046436	3302	-
dna975	RC/Helitron	1	13091788	13091930	142	-
dna976	DNA/PIF-Harbinger	1	13112275	13112619	344	+
dna977	DNA/MULE-MuDR	1	13160040	13162309	2269	+
dna978	DNA/MULE-MuDR	1	13162699	13165578	2879	+
dna979	DNA/hAT-Tip100	1	13202467	13206359	3892	+
dna980	DNA/PIF-Harbinger	1	13209902	13210238	336	+
dna981	DNA/CMC-EnSpm	1	13242413	13242632	219	+
dna982	DNA/CMC-EnSpm	1	13243411	13243801	390	-
dna983	DNA/CMC-EnSpm	1	13249170	13251942	2772	-
dna984	DNA/CMC-EnSpm	1	13256202	13259078	2876	-
dna985	RC/Helitron	1	13274091	13274233	142	-
dna986	DNA/PIF-Harbinger	1	13296314	13296652	338	-
dna987	DNA/CMC-EnSpm	1	13316666	13324784	8118	-
dna988	DNA/PIF-Harbinger	1	13327655	13327877	222	+
dna989	RC/Helitron	1	13327660	13328009	349	+
dna990	DNA/CMC-EnSpm	1	13340332	13349188	8856	+
dna991	DNA/CMC-EnSpm	1	13342500	13349948	7448	-
dna992	DNA/CMC-EnSpm	1	13355793	13356000	207	-
dna993	DNA/CMC-EnSpm	1	13355908	13356019	111	+
dna994	DNA/CMC-EnSpm	1	13356758	13356877	119	-
dna995	DNA/CMC-EnSpm	1	13356893	13357697	804	+
dna996	DNA/CMC-EnSpm	1	13357586	13357757	171	-
dna997	DNA/CMC-EnSpm	1	13397771	13408312	10541	-
dna998	DNA/PIF-Harbinger	1	13409892	13410045	153	-
dna999	DNA/PIF-Harbinger	1	13410044	13410226	182	-
dna1000	DNA/CMC-EnSpm	1	13411034	13416395	5361	+
dna1001	DNA/PIF-Harbinger	1	13411722	13418133	6411	-
dna1002	DNA/CMC-EnSpm	1	13483724	13483928	204	-
dna1003	DNA/CMC-EnSpm	1	13484813	13485988	1175	-
dna1004	DNA/TcMar-Stowawa	1	13528118	13528313	195	-
dna1005	DNA/CMC-EnSpm	1	13529679	13537269	7590	-
dna1006	DNA/PIF-Harbinger	1	13541650	13541994	344	-
dna1007	DNA/TcMar-Stowawa	1	13563054	13563308	254	+
dna1008	DNA/hAT-Ac	1	13563522	13564105	583	+
dna1009	DNA/hAT-Ac	1	13564110	13564285	175	+
dna1010	DNA/TcMar-Stowawa	1	13592680	13592826	146	+
dna1011	DNA/hAT-Tip100	1	13597788	13599642	1854	-
dna1012	DNA/PIF-Harbinger	1	13609903	13610107	204	-
dna1013	DNA/PIF-Harbinger	1	13610105	13610448	343	+
dna1014	DNA/PIF-Harbinger	1	13610449	13610580	131	+
dna1015	DNA/TcMar-Stowawa	1	13617393	13617643	250	-
dna1016	DNA/PIF-Harbinger	1	13620303	13620637	334	-
dna1017	DNA/PIF-Harbinger	1	13656935	13657295	360	-
dna1018	DNA/PIF-Harbinger	1	13657574	13657728	154	-
dna1019	DNA/PIF-Harbinger	1	13657703	13657971	268	+
dna1020	DNA/PIF-Harbinger	1	13657766	13657995	229	-
dna1021	DNA/hAT-Ac	1	13673647	13674088	441	+
dna1022	DNA/hAT-Ac	1	13674948	13675290	342	+
dna1023	DNA/CMC-EnSpm	1	13678429	13679146	717	-
dna1024	DNA/MULE-MuDR	1	13731775	13732577	802	-
dna1025	DNA/MULE-MuDR	1	13736441	13736681	240	-
dna1026	DNA/CMC-EnSpm	1	13754436	13756090	1654	-
dna1027	DNA/PIF-Harbinger	1	13794972	13795235	263	+
dna1028	DNA/CMC-EnSpm	1	13840602	13840780	178	-
dna1029	DNA/CMC-EnSpm	1	13840629	13840788	159	+
dna1030	DNA/En-Spm	1	13841479	13842419	940	+
dna1031	DNA/CMC-EnSpm	1	13841622	13842538	916	-
dna1032	DNA/CMC-EnSpm	1	13842997	13843882	885	-
dna1033	DNA/CMC-EnSpm	1	13844378	13844522	144	-
dna1034	DNA/CMC-EnSpm	1	13844397	13844592	195	+
dna1035	DNA/CMC-EnSpm	1	13850464	13851554	1090	-
dna1036	DNA/CMC-EnSpm	1	13873456	13877686	4230	-
dna1037	DNA/CMC-EnSpm	1	13877684	13877862	178	-
dna1038	DNA/En-Spm	1	13879482	13884895	5413	+
dna1039	DNA/CMC-EnSpm	1	13887687	13889138	1451	+
dna1040	DNA/CMC-EnSpm	1	13889131	13889288	157	+
dna1041	DNA/CMC-EnSpm	1	13889535	13889843	308	-
dna1042	DNA/CMC-EnSpm	1	13892978	13894399	1421	+
dna1043	DNA/PIF-Harbinger	1	13915049	13915378	329	-
dna1044	DNA/hAT-Tip100	1	13916360	13917292	932	-
dna1045	DNA/hAT-Tip100	1	13917370	13918948	1578	-
dna1046	DNA/hAT-Ac	1	13921430	13921676	246	+
dna1047	DNA/PIF-Harbinger	1	13921721	13922066	345	-
dna1048	RC/Helitron	1	14012215	14012360	145	+
dna1049	DNA/PIF-Harbinger	1	14031024	14031174	150	+
dna1050	DNA/CMC-EnSpm	1	14032914	14033064	150	-
dna1051	DNA/PIF-Harbinger	1	14073171	14073511	340	-
dna1052	RC/Helitron	1	14084253	14084402	149	-
dna1053	RC/Helitron	1	14085014	14085478	464	+
dna1054	DNA/PIF-Harbinger	1	14085099	14085482	383	-
dna1055	DNA/PIF-Harbinger	1	14251329	14251657	328	-
dna1056	DNA/TcMar-Stowawa	1	14254574	14254709	135	+
dna1057	DNA/CMC-EnSpm	1	14313594	14315193	1599	-
dna1058	DNA/PIF-Harbinger	1	14352199	14352507	308	-
dna1059	DNA/CMC-EnSpm	1	14377546	14378374	828	-
dna1060	DNA/hAT-Tag1	1	14386316	14389499	3183	+
dna1061	DNA/PIF-Harbinger	1	14412980	14413320	340	-
dna1062	DNA/PIF-Harbinger	1	14433868	14434207	339	+
dna1063	DNA/CMC-EnSpm	1	14460453	14460801	348	+
dna1064	DNA/CMC-EnSpm	1	14460813	14464226	3413	+
dna1065	DNA/CMC-EnSpm	1	14472818	14475491	2673	+
dna1066	DNA/CMC-EnSpm	1	14491688	14503441	11753	-
dna1067	DNA/CMC-EnSpm	1	14520416	14520539	123	+
dna1068	DNA/CMC-EnSpm	1	14552331	14552841	510	+
dna1069	DNA/PIF-Harbinger	1	14572828	14573137	309	+
dna1070	DNA/PIF-Harbinger	1	14573877	14573997	120	+
dna1071	DNA/TcMar-Stowawa	1	14771004	14771253	249	+
dna1072	DNA/MULE-MuDR	1	14990938	14991111	173	+
dna1073	DNA/MULE-MuDR	1	14993084	14993195	111	+
dna1074	DNA/CMC-EnSpm	1	15015873	15016088	215	+
dna1075	DNA/CMC-EnSpm	1	15015899	15018570	2671	-
dna1076	DNA/CMC-EnSpm	1	15018605	15024176	5571	-
dna1077	DNA/PIF-Harbinger	1	15026581	15026911	330	-
dna1078	DNA/PIF-Harbinger	1	15029434	15029725	291	+
dna1079	DNA/TcMar-Stowawa	1	15037611	15037883	272	-
dna1080	DNA/PIF-Harbinger	1	15039858	15040203	345	+
dna1081	DNA/TcMar-Stowawa	1	15088910	15089142	232	-
dna1082	DNA/PIF-Harbinger	1	15145154	15145496	342	+
dna1083	DNA/PIF-Harbinger	1	15159875	15160169	294	-
dna1084	DNA/CMC-EnSpm	1	15164654	15165562	908	-
dna1085	DNA/CMC-EnSpm	1	15166248	15166509	261	+
dna1086	DNA/MULE-MuDR	1	15188889	15189694	805	+
dna1087	DNA/TcMar-Stowawa	1	15206065	15206209	144	+
dna1088	DNA/PIF-Harbinger	1	15220442	15220580	138	+
dna1089	DNA/PIF-Harbinger	1	15220702	15220860	158	+
dna1090	DNA/TcMar-Stowawa	1	15221185	15221365	180	+
dna1091	DNA/CMC-EnSpm	1	15315578	15323681	8103	-
dna1092	DNA/En-Spm	1	15326693	15329043	2350	-
dna1093	DNA/En-Spm	1	15498945	15500814	1869	+
dna1094	DNA/En-Spm	1	15518462	15521570	3108	+
dna1095	DNA/CMC-EnSpm	1	15523470	15525184	1714	-
dna1096	DNA/CMC-EnSpm	1	15523697	15525185	1488	+
dna1097	DNA/hAT-Tip100	1	15535328	15538263	2935	+
dna1098	DNA/PIF-Harbinger	1	15544816	15545293	477	+
dna1099	DNA/PIF-Harbinger	1	15545164	15545319	155	+
dna1100	DNA/PIF-Harbinger	1	15554684	15559666	4982	+
dna1101	DNA/Harbinger	1	15564786	15570924	6138	+
dna1102	DNA/PIF-Harbinger	1	15574299	15574789	490	-
dna1103	DNA/PIF-Harbinger	1	15588171	15588481	310	+
dna1104	DNA/CMC-EnSpm	1	15640531	15643382	2851	-
dna1105	DNA/CMC-EnSpm	1	15643497	15643972	475	-
dna1106	DNA/TcMar-Stowawa	1	15661822	15662091	269	-
dna1107	DNA/PIF-Harbinger	1	15674965	15675337	372	+
dna1108	DNA/PIF-Harbinger	1	15792156	15792495	339	-
dna1109	DNA/PIF-Harbinger	1	15801994	15802271	277	-
dna1110	DNA/PIF-Harbinger	1	15909309	15909636	327	-
dna1111	DNA/PIF-Harbinger	1	15919677	15919800	123	+
dna1112	DNA/PIF-Harbinger	1	15920336	15920680	344	-
dna1113	DNA/PIF-Harbinger	1	15920772	15921072	300	+
dna1114	DNA/PIF-Harbinger	1	16033130	16033472	342	+
dna1115	DNA/PIF-Harbinger	1	16035947	16036230	283	-
dna1116	DNA/PIF-Harbinger	1	16036073	16036266	193	-
dna1117	DNA/PIF-Harbinger	1	16036258	16036605	347	+
dna1118	DNA/CMC-EnSpm	1	16069146	16069974	828	-
dna1119	DNA/CMC-EnSpm	1	16071463	16075705	4242	-
dna1120	DNA/CMC-EnSpm	1	16231279	16240956	9677	+
dna1121	DNA/hAT-Tip100	1	16300244	16300694	450	+
dna1122	DNA/MULE-MuDR	1	16353626	16354430	804	+
dna1123	DNA/PIF-Harbinger	1	16435075	16435456	381	+
dna1124	DNA/PIF-Harbinger	1	16435978	16436285	307	+
dna1125	DNA/MULE-MuDR	1	16640513	16643875	3362	+
dna1126	DNA/PIF-Harbinger	1	16653979	16654087	108	-
dna1127	DNA/PIF-Harbinger	1	16713594	16713911	317	+
dna1128	DNA/hAT-Tag1	1	16717072	16717207	135	+
dna1129	DNA/TcMar-Stowawa	1	16735553	16735699	146	+
dna1130	DNA/PIF-Harbinger	1	16772124	16772334	210	+
dna1131	DNA/CMC-EnSpm	1	16786319	16789894	3575	-
dna1132	DNA/PIF-Harbinger	1	16833744	16834297	553	+
dna1133	DNA/PIF-Harbinger	1	16836887	16841935	5048	-
dna1134	DNA/CMC-EnSpm	1	16895946	16896275	329	-
dna1135	DNA/CMC-EnSpm	1	16983432	16984195	763	+
dna1136	DNA/CMC-EnSpm	1	17012219	17012325	106	+
dna1137	DNA/hAT-Tip100	1	17059640	17060144	504	+
dna1138	DNA/CMC-EnSpm	1	17085999	17087635	1636	+
dna1139	DNA/TcMar-Stowawa	1	17093795	17093939	144	-
dna1140	DNA/CMC-EnSpm	1	17101866	17107225	5359	+
dna1141	DNA/CMC-EnSpm	1	17116851	17117375	524	+
dna1142	DNA/CMC-EnSpm	1	17116958	17117433	475	-
dna1143	DNA/PIF-Harbinger	1	17181521	17182306	785	-
dna1144	DNA/CMC-EnSpm	1	17188621	17197913	9292	-
dna1145	DNA/CMC-EnSpm	1	17243578	17243713	135	+
dna1146	DNA/CMC-EnSpm	1	17271145	17271273	128	+
dna1147	DNA/CMC-EnSpm	1	17271582	17271718	136	-
dna1148	DNA/CMC-EnSpm	1	17271597	17271799	202	+
dna1149	DNA/En-Spm	1	17366619	17377175	10556	-
dna1150	DNA/PIF-Harbinger	1	17422078	17422408	330	+
dna1151	DNA/TcMar-Stowawa	1	17430155	17430300	145	+
dna1152	RC/Helitron	1	17649794	17649932	138	-
dna1153	DNA/hAT-Tip100	1	17811148	17812939	1791	-
dna1154	DNA/hAT-Tip100	1	17821603	17822252	649	-
dna1155	DNA/PIF-Harbinger	1	18036511	18036848	337	+
dna1156	DNA/TcMar-Stowaway	1	18120452	18120591	139	+
dna1157	DNA/CMC-EnSpm	1	18265045	18266716	1671	-
dna1158	DNA/CMC-EnSpm	1	18266716	18269560	2844	-
dna1159	DNA/TcMar-Stowaway	1	18272133	18272380	247	+
dna1160	DNA/TcMar-Stowaway	1	18281923	18282069	146	+
dna1161	DNA/Harbinger	1	18354347	18355248	901	-
dna1162	DNA/PIF-Harbinger	1	18453662	18453934	272	+
dna1163	DNA/PIF-Harbinger	1	18457567	18457912	345	-
dna1164	DNA/MULE-MuDR	1	18820068	18820832	764	+
dna1165	DNA/PIF-Harbinger	1	19036630	19037457	827	+
dna1166	DNA/CMC-EnSpm	1	19053613	19055120	1507	-
dna1167	DNA/CMC-EnSpm	1	19115733	19116673	940	+
dna1168	DNA/PIF-Harbinger	1	19124532	19124841	309	+
dna1169	DNA/CMC-EnSpm	1	19126440	19126566	126	+
dna1170	DNA/TcMar-Stowaway	1	19138596	19138748	152	+
dna1171	DNA/PIF-Harbinger	1	19146372	19146499	127	-
dna1172	DNA/CMC-EnSpm	1	19167196	19171369	4173	+
dna1173	DNA/En-Spm	1	19168024	19171404	3380	-
dna1174	DNA/hAT-Ac	1	19235841	19236132	291	+
dna1175	DNA/CMC-EnSpm	1	19243355	19244603	1248	-
dna1176	DNA/MULE-MuDR	1	19436003	19437279	1276	-
dna1177	DNA/MULE-MuDR	1	19437594	19441788	4194	-
dna1178	DNA/CMC-EnSpm	1	19464421	19467968	3547	-
dna1179	DNA/CMC-EnSpm	1	19561438	19561553	115	-
dna1180	DNA/CMC-EnSpm	1	19561553	19562455	902	+
dna1181	DNA/MULE-MuDR	1	19579504	19583057	3553	+
dna1182	DNA/PIF-Harbinger	1	19583854	19584133	279	+
dna1183	DNA/PIF-Harbinger	1	19584304	19584790	486	-
dna1184	DNA/CMC-EnSpm	1	19611857	19612747	890	-
dna1185	DNA/CMC-EnSpm	1	19612754	19615302	2548	-
dna1186	DNA/PIF-Harbinger	1	19687095	19687428	333	+
dna1187	DNA/PIF-Harbinger	1	19713530	19713722	192	-
dna1188	DNA/PIF-Harbinger	1	19756554	19756894	340	+
dna1189	DNA/PIF-Harbinger	1	19760868	19761210	342	-
dna1190	DNA/PIF-Harbinger?	1	19765172	19765366	194	+
dna1191	DNA/PIF-Harbinger	1	19765782	19765940	158	+
dna1192	DNA/PIF-Harbinger	1	19766936	19767272	336	-
dna1193	DNA/TcMar-Stowaway	1	19775391	19775649	258	-
dna1194	DNA/hAT-Ac	1	19798572	19798830	258	+
dna1195	DNA/TcMar-Stowaway	1	19839482	19839625	143	-
dna1196	RC/Helitron	1	19842959	19843076	117	-
dna1197	DNA/MULE-MuDR	1	19869619	19873250	3631	-
dna1198	DNA/TcMar-Stowaway	1	19943029	19943253	224	+
dna1199	DNA/CMC-EnSpm	1	19948620	19951118	2498	+
dna1200	DNA/CMC-EnSpm	1	19955729	19955859	130	+
dna1201	DNA/CMC-EnSpm	1	19955861	19956475	614	+
dna1202	DNA/PIF-Harbinger	1	20019754	20020097	343	+
dna1203	DNA/hAT-Tip100	1	20088153	20088534	381	+
dna1204	RC/Helitron	1	20112914	20113018	104	+
dna1205	DNA/PIF-Harbinger	1	20124853	20126878	2025	+
dna1206	RC/Helitron	1	20124895	20126421	1526	-
dna1207	DNA/PIF-Harbinger	1	20132414	20133483	1069	-
dna1208	DNA/PIF-Harbinger	1	20252864	20253161	297	-
dna1209	DNA/PIF-Harbinger	1	20271252	20275143	3891	-
dna1210	DNA/MULE-MuDR	1	20292333	20292506	173	+
dna1211	DNA/MULE-MuDR	1	20294591	20294701	110	+
dna1212	DNA/PIF-Harbinger	1	20417946	20418286	340	+
dna1213	DNA/CMC-EnSpm	1	20518355	20518556	201	-
dna1214	DNA/CMC-EnSpm	1	20518405	20518734	329	+
dna1215	DNA/CMC-EnSpm	1	20519032	20519825	793	-
dna1216	DNA/PIF-Harbinger	1	20655513	20655834	321	-
dna1217	DNA/PIF-Harbinger	1	20657209	20657557	348	-
dna1218	DNA/CMC-EnSpm	1	20705728	20716627	10899	-
dna1219	DNA/CMC-EnSpm	1	20724979	20730662	5683	+
dna1220	DNA/PIF-Harbinger	1	20823124	20823469	345	-
dna1221	DNA/PIF-Harbinger	1	20831171	20831513	342	-
dna1222	DNA/PIF-Harbinger	1	20847615	20847954	339	-
dna1223	DNA/MULE-MuDR	1	20895898	20895998	100	+
dna1224	DNA/hAT-Ac	1	20970423	20972681	2258	-
dna1225	DNA/hAT-Ac	1	20980820	20982419	1599	-
dna1226	DNA/hAT-Ac	1	20991527	20991798	271	-
dna1227	DNA/CMC-EnSpm	1	21074644	21074842	198	+
dna1228	DNA/PIF-Harbinger	1	21112523	21112859	336	-
dna1229	DNA/hAT-Tip100	1	21113322	21116806	3484	-
dna1230	DNA/hAT-Ac	1	21122759	21122920	161	+
dna1231	DNA/hAT-Ac	1	21167606	21172790	5184	-
dna1232	DNA/CMC-EnSpm	1	21184617	21188886	4269	-
dna1233	DNA/CMC-EnSpm	1	21189394	21198129	8735	+
dna1234	DNA/CMC-EnSpm	1	21208188	21212444	4256	+
dna1235	DNA/Harbinger	1	21229578	21232965	3387	-
dna1236	DNA/PIF-Harbinger	1	21259080	21259396	316	-
dna1237	DNA/hAT-Tag1	1	21263942	21267368	3426	+
dna1238	DNA/TcMar-Stowawa	1	21328269	21328415	146	+
dna1239	DNA/MULE-MuDR	1	21367106	21369785	2679	-
dna1240	DNA/PIF-Harbinger	1	21406940	21407279	339	-
dna1241	DNA/PIF-Harbinger	1	21427445	21427556	111	+
dna1242	DNA/PIF-Harbinger	1	21427544	21427691	147	-
dna1243	DNA/CMC-EnSpm	1	21429229	21435170	5941	-
dna1244	DNA/PIF-Harbinger	1	21436330	21436457	127	+
dna1245	DNA/CMC-EnSpm	1	21449271	21457999	8728	+
dna1246	DNA/CMC-EnSpm	1	21457001	21459756	2755	+
dna1247	DNA/hAT-Tip100	1	21469303	21472156	2853	-
dna1248	DNA/CMC-EnSpm	1	21539928	21543764	3836	+
dna1249	DNA/PIF-Harbinger	1	21545119	21545649	530	-
dna1250	DNA/PIF-Harbinger	1	21565333	21565607	274	+
dna1251	DNA/PIF-Harbinger	1	21566587	21566723	136	-
dna1252	DNA/PIF-Harbinger	1	21566606	21566924	318	+
dna1253	DNA/TcMar-Stowawa	1	21573331	21573515	184	-
dna1254	DNA/hAT-Ac	1	21615460	21615881	421	+
dna1255	DNA/hAT-Ac	1	21617307	21618879	1572	+
dna1256	DNA/hAT-Ac	1	21618969	21619183	214	+
dna1257	DNA/PIF-Harbinger	1	21706326	21707579	1253	+
dna1258	DNA/PIF-Harbinger	1	21739301	21739551	250	+
dna1259	DNA/PIF-Harbinger	1	21747541	21747885	344	-
dna1260	DNA/PIF-Harbinger	1	21791707	21792020	313	+
dna1261	DNA/PIF-Harbinger	1	21798368	21798659	291	-
dna1262	DNA/PIF-Harbinger	1	21805894	21806234	340	-
dna1263	DNA/PIF-Harbinger	1	21807254	21807589	335	+
dna1264	DNA/CMC-EnSpm	1	21884573	21895882	11309	+
dna1265	DNA/CMC-EnSpm	1	21941930	21942441	511	+
dna1266	DNA/TcMar-Stowaway	1	22028133	22028287	154	-
dna1267	DNA/TcMar-Stowaway	1	22028141	22028314	173	+
dna1268	DNA/PIF-Harbinger	1	22032275	22032620	345	+
dna1269	DNA/TcMar-Stowaway	1	22073798	22073934	136	+
dna1270	RC/Helitron	1	22097147	22097294	147	+
dna1271	DNA/TcMar-Stowaway	1	22117204	22117350	146	+
dna1272	DNA/TcMar-Stowaway	1	22134960	22135107	147	+
dna1273	DNA/TcMar-Stowaway	1	22171309	22171454	145	+
dna1274	RC/Helitron	1	22172488	22172636	148	+
dna1275	DNA/CMC-EnSpm	1	22230903	22234665	3762	+
dna1276	DNA/CMC-EnSpm	1	22232666	22236141	3475	-
dna1277	DNA/CMC-EnSpm	1	22271351	22271867	516	-
dna1278	DNA/CMC-EnSpm	1	22272672	22273649	977	+
dna1279	DNA/PIF-Harbinger	1	22283131	22283449	318	+
dna1280	DNA/PIF-Harbinger	1	22283643	22283926	283	+
dna1281	DNA/PIF-Harbinger	1	22290543	22290890	347	+
dna1282	DNA/CMC-EnSpm	1	22298631	22302185	3554	+
dna1283	DNA/CMC-EnSpm	1	22302838	22303518	680	+
dna1284	DNA/CMC-EnSpm	1	22304422	22315682	11260	-
dna1285	DNA/TcMar-Stowaway	1	22347705	22347973	268	-
dna1286	DNA/CMC-EnSpm	1	22350203	22351780	1577	+
dna1287	DNA/hAT-Tip100	1	22354716	22354835	119	-
dna1288	DNA/PIF-Harbinger	1	22373341	22373687	346	+
dna1289	DNA/PIF-Harbinger	1	22423491	22423707	216	+
dna1290	DNA/PIF-Harbinger	1	22423562	22423726	164	-
dna1291	DNA/PIF-Harbinger	1	22423771	22424025	254	+
dna1292	DNA/TcMar-Stowaway	1	22428027	22428277	250	+
dna1293	RC/Helitron	1	22447581	22447719	138	+
dna1294	DNA/PIF-Harbinger	1	22463654	22464241	587	+
dna1295	DNA/PIF-Harbinger	1	22464684	22464853	169	+
dna1296	DNA/PIF-Harbinger	1	22476722	22476930	208	-
dna1297	DNA/PIF-Harbinger	1	22527650	22527991	341	-
dna1298	DNA/CMC-EnSpm	1	22557279	22561187	3908	-
dna1299	DNA/TcMar-Stowaway	1	22581475	22581723	248	-
dna1300	DNA/TcMar-Stowaway	1	22583510	22583656	146	+
dna1301	DNA/CMC-EnSpm	1	22601110	22601489	379	-
dna1302	DNA/CMC-EnSpm	1	22602293	22602807	514	+
dna1303	DNA/PIF-Harbinger	1	22639896	22640236	340	-
dna1304	DNA/TcMar-Stowaway	1	22646528	22646674	146	-
dna1305	DNA/hAT-Tip100	1	22646672	22646937	265	+
dna1306	DNA/hAT-Tip100	1	22647214	22647344	130	+
dna1307	DNA/PIF-Harbinger	1	22652329	22654276	1947	-
dna1308	DNA/PIF-Harbinger	1	22658874	22659218	344	-
dna1309	DNA/CMC-EnSpm	1	22678133	22679508	1375	-
dna1310	DNA/hAT-Ac	1	22680462	22680651	189	+
dna1311	DNA/hAT-Ac	1	22680976	22681177	201	+
dna1312	DNA/PIF-Harbinger	1	22681958	22682269	311	+
dna1313	DNA/hAT-Ac	1	22689211	22689447	236	+
dna1314	DNA/PIF-Harbinger	1	22693280	22693586	306	-
dna1315	DNA/PIF-Harbinger	1	22735061	22735371	310	+
dna1316	DNA/PIF-Harbinger	1	22735627	22735778	151	+
dna1317	DNA/PIF-Harbinger	1	22741948	22742286	338	-
dna1318	DNA/CMC-EnSpm	1	22746490	22757797	11307	+
dna1319	DNA/PIF-Harbinger	1	22773874	22774214	340	+
dna1320	DNA/CMC-EnSpm	1	22776763	22777386	623	+
dna1321	DNA/CMC-EnSpm	1	22777384	22777721	337	+
dna1322	DNA/TcMar-Stowaway	1	22821852	22821965	113	+
dna1323	DNA/TcMar-Stowaway	1	22821852	22822009	157	+
dna1324	DNA/PIF-Harbinger	1	22831702	22832038	336	-
dna1325	DNA/CMC-EnSpm	1	22835510	22835791	281	+
dna1326	DNA/CMC-EnSpm	1	22836156	22836548	392	-
dna1327	DNA/CMC-EnSpm	1	22837249	22837763	514	-
dna1328	DNA/CMC-EnSpm	1	22837253	22837652	399	+
dna1329	DNA/PIF-Harbinger	1	22852407	22852737	330	-
dna1330	DNA/PIF-Harbinger	1	22853344	22857232	3888	+
dna1331	DNA/TcMar-Stowaway	1	22857289	22857435	146	-
dna1332	RC/Helitron	1	22875512	22875641	129	-
dna1333	DNA/PIF-Harbinger	1	22916747	22916966	219	+
dna1334	DNA/PIF-Harbinger	1	22918894	22919201	307	+
dna1335	RC/Helitron	1	22919780	22919886	106	+
dna1336	DNA/PIF-Harbinger	1	22956681	22956783	102	-
dna1337	DNA/PIF-Harbinger	1	22957102	22957270	168	-
dna1338	DNA/PIF-Harbinger?	1	22989539	22989647	108	+
dna1339	DNA/CMC-EnSpm	1	22990925	22991641	716	-
dna1340	DNA/TcMar-Stowaway	1	23004456	23004709	253	-
dna1341	DNA/TcMar-Stowaway	1	23005371	23005626	255	+
dna1342	DNA/TcMar-Stowaway	1	23007978	23008223	245	-
dna1343	DNA/TcMar-Stowaway	1	23034185	23034395	210	+
dna1344	DNA/PIF-Harbinger	1	23056767	23057112	345	+
dna1345	DNA/CMC-EnSpm	1	23065090	23067353	2263	-
dna1346	DNA/CMC-EnSpm	1	23067350	23069198	1848	-
dna1347	DNA/CMC-EnSpm	1	23072332	23072559	227	+
dna1348	DNA/CMC-EnSpm	1	23072581	23073134	553	-
dna1349	DNA/CMC-EnSpm	1	23072644	23073122	478	+
dna1350	DNA/PIF-Harbinger	1	23091272	23091578	306	-
dna1351	DNA/CMC-EnSpm	1	23127155	23131877	4722	+
dna1352	DNA/CMC-EnSpm	1	23131882	23134545	2663	+
dna1353	DNA/CMC-EnSpm	1	23135424	23135695	271	-
dna1354	DNA/CMC-EnSpm	1	23136289	23136451	162	-
dna1355	DNA/CMC-EnSpm	1	23136308	23136472	164	+
dna1356	DNA/CMC-EnSpm	1	23139409	23142141	2732	+
dna1357	DNA/CMC-EnSpm	1	23142156	23142393	237	-
dna1358	DNA/CMC-EnSpm	1	23142392	23143066	674	+
dna1359	DNA/PIF-Harbinger	1	23143073	23143420	347	+
dna1360	DNA/CMC-EnSpm	1	23143513	23144369	856	+
dna1361	DNA/CMC-EnSpm	1	23177490	23179703	2213	+
dna1362	DNA/CMC-EnSpm	1	23181103	23182291	1188	-
dna1363	DNA/CMC-EnSpm	1	23263671	23266917	3246	-
dna1364	DNA/PIF-Harbinger	1	23293783	23294118	335	-
dna1365	DNA/TcMar-Stowaway	1	23294759	23295025	266	-
dna1366	DNA/CMC-EnSpm	1	23316082	23317695	1613	+
dna1367	DNA/CMC-EnSpm	1	23322963	23327397	4434	+
dna1368	DNA/CMC-EnSpm	1	23327371	23329580	2209	+
dna1369	DNA/CMC-EnSpm	1	23330271	23334829	4558	+
dna1370	DNA/TcMar-Stowaway	1	23391903	23392047	144	+
dna1371	DNA/PIF-Harbinger	1	23401000	23401287	287	+
dna1372	DNA/MULE-MuDR	1	23427252	23427363	111	-
dna1373	DNA/MULE-MuDR	1	23429095	23429268	173	-
dna1374	DNA/MULE-MuDR	1	23434680	23435186	506	+
dna1375	DNA/CMC-EnSpm	1	23454554	23465881	11327	+
dna1376	DNA/TcMar-Stowaway	1	23485608	23485833	225	-
dna1377	DNA/TcMar-Stowaway	1	23498465	23498690	225	-
dna1378	DNA/CMC-EnSpm	1	23503391	23503600	209	+
dna1379	DNA/PIF-Harbinger	1	23510680	23510878	198	-
dna1380	DNA/PIF-Harbinger	1	23552917	23553215	298	-
dna1381	DNA/hAT-Tip100	1	23564001	23566715	2714	+
dna1382	DNA/hAT-Tip100	1	23567747	23568346	599	+
dna1383	RC/Helitron	1	23570584	23570700	116	-
dna1384	DNA/PIF-Harbinger	1	23571992	23574627	2635	-
dna1385	DNA/TcMar-Stowaway	1	23576443	23576589	146	-
dna1386	RC/Helitron	1	23582945	23583094	149	+
dna1387	DNA/hAT-Tip100	1	23604780	23605129	349	-
dna1388	DNA/hAT-Tip100	1	23619229	23619653	424	-
dna1389	DNA/hAT-Tip100	1	23619648	23621893	2245	-
dna1390	DNA/hAT-Tip100	1	23622850	23623849	999	-
dna1391	DNA/hAT-Tip100	1	23623916	23625520	1604	-
dna1392	DNA/TcMar-Stowaway	1	23627721	23627867	146	+
dna1393	DNA/PIF-Harbinger	1	23740555	23740940	385	+
dna1394	DNA/PIF-Harbinger	1	23772709	23773024	315	+
dna1395	DNA/PIF-Harbinger	1	23774022	23774273	251	+
dna1396	DNA/PIF-Harbinger	1	23780259	23780476	217	+
dna1397	DNA/CMC-EnSpm	1	23780477	23786026	5549	-
dna1398	DNA/CMC-EnSpm	1	23797391	23797747	356	+
dna1399	DNA/CMC-EnSpm	1	23797536	23797793	257	-
dna1400	DNA/PIF-Harbinger	1	23809493	23809718	225	-
dna1401	DNA/PIF-Harbinger	1	23810179	23810340	161	-
dna1402	DNA/hAT-Tip100	1	23818848	23821973	3125	-
dna1403	RC/Helitron	1	23831347	23831493	146	+
dna1404	DNA/CMC-EnSpm	1	23842876	23845137	2261	-
dna1405	DNA/PIF-Harbinger	1	23847468	23847804	336	-
dna1406	DNA/PIF-Harbinger	1	23850004	23850346	342	-
dna1407	DNA/PIF-Harbinger	1	23877739	23877849	110	+
dna1408	DNA/PIF-Harbinger	1	23878181	23878351	170	+
dna1409	DNA/PIF-Harbinger	1	23878204	23878362	158	-
dna1410	DNA/PIF-Harbinger	1	23880503	23880848	345	-
dna1411	DNA/PIF-Harbinger	1	23973198	23973305	107	+
dna1412	DNA/En-Spm	1	23974793	23975817	1024	-
dna1413	DNA/CMC-EnSpm	1	23975805	23976699	894	-
dna1414	DNA/CMC-EnSpm	1	23980239	23981255	1016	+
dna1415	DNA/PIF-Harbinger	1	24008033	24008340	307	+
dna1416	DNA/PIF-Harbinger	1	24008341	24008536	195	+
dna1417	DNA/PIF-Harbinger	1	24008540	24008732	192	-
dna1418	DNA/PIF-Harbinger	1	24009098	24009315	217	-
dna1419	DNA/PIF-Harbinger	1	24018000	24018850	850	+
dna1420	DNA/PIF-Harbinger	1	24021417	24021730	313	-
dna1421	DNA/CMC-EnSpm	1	24029356	24029473	117	-
dna1422	DNA/CMC-EnSpm	1	24029382	24030391	1009	+
dna1423	DNA/CMC-EnSpm	1	24029503	24030540	1037	-
dna1424	DNA/CMC-EnSpm	1	24030459	24030584	125	+
dna1425	DNA/CMC-EnSpm	1	24031320	24031477	157	-
dna1426	DNA/CMC-EnSpm	1	24031336	24031534	198	+
dna1427	DNA/PIF-Harbinger	1	24031765	24032086	321	+
dna1428	DNA/PIF-Harbinger	1	24048831	24049178	347	-
dna1429	DNA/CMC-EnSpm	1	24111409	24111735	326	-
dna1430	DNA/CMC-EnSpm	1	24112186	24112493	307	-
dna1431	DNA/CMC-EnSpm	1	24113133	24113712	579	-
dna1432	DNA/hAT-Tip100	1	24115898	24119398	3500	+
dna1433	DNA/PIF-Harbinger	1	24124730	24125073	343	-
dna1434	DNA/PIF-Harbinger	1	24138139	24138479	340	+
dna1435	DNA/PIF-Harbinger	1	24161876	24162218	342	+
dna1436	DNA/PIF-Harbinger	1	24169672	24169805	133	+
dna1437	DNA/PIF-Harbinger	1	24209627	24209940	313	-
dna1438	RC/Helitron	1	24213218	24213363	145	+
dna1439	DNA/TcMar-Stowawa	1	24217028	24217174	146	-
dna1440	DNA/hAT-Tip100	1	24220260	24221221	961	-
dna1441	DNA/hAT-Tip100	1	24221224	24222332	1108	-
dna1442	DNA/hAT-Tip100	1	24255530	24255658	128	+
dna1443	DNA/PIF-Harbinger	1	24260945	24261298	353	+
dna1444	DNA/hAT-Tip100	1	24278905	24281657	2752	+
dna1445	DNA/PIF-Harbinger	1	24282864	24283206	342	+
dna1446	DNA/PIF-Harbinger	1	24297881	24298227	346	+
dna1447	DNA/PIF-Harbinger	1	24299974	24300287	313	-
dna1448	DNA/hAT-Tip100	1	24301621	24304452	2831	-
dna1449	DNA/CMC-EnSpm	1	24316254	24316395	141	-
dna1450	DNA/CMC-EnSpm	1	24316309	24316416	107	+
dna1451	DNA/CMC-EnSpm	1	24317277	24317391	114	-
dna1452	DNA/CMC-EnSpm	1	24317299	24317406	107	+
dna1453	DNA/CMC-EnSpm	1	24317407	24318294	887	+
dna1454	DNA/TcMar-Stowawa	1	24320439	24320620	181	-
dna1455	DNA/CMC-EnSpm	1	24339673	24339870	197	-
dna1456	DNA/CMC-EnSpm	1	24339768	24339889	121	+
dna1457	DNA/PIF-Harbinger	1	24353304	24353579	275	-
dna1458	DNA/PIF-Harbinger	1	24353625	24353957	332	+
dna1459	DNA/PIF-Harbinger	1	24363971	24364315	344	-
dna1460	RC/Helitron	1	24379019	24379160	141	+
dna1461	DNA/PIF-Harbinger	1	24380844	24380996	152	+
dna1462	DNA/hAT-Ac	1	24406758	24406948	190	+
dna1463	DNA/hAT-Ac	1	24407179	24407370	191	+
dna1464	DNA/hAT-Ac	1	24440425	24440576	151	+
dna1465	DNA/hAT-Ac	1	24440789	24440907	118	+
dna1466	DNA/PIF-Harbinger	1	24442119	24442443	324	+
dna1467	DNA/PIF-Harbinger	1	24445451	24445746	295	-
dna1468	DNA/TcMar-Stowawa	1	24449859	24450004	145	+
dna1469	DNA/PIF-Harbinger	1	24454661	24454781	120	-
dna1470	DNA/PIF-Harbinger	1	24458737	24459019	282	-
dna1471	DNA/PIF-Harbinger	1	24652928	24653253	325	+
dna1472	DNA/MULE-MuDR	1	24671788	24677003	5215	-
dna1473	DNA/MULE-MuDR	1	24764568	24766528	1960	-
dna1474	DNA/PIF-Harbinger	1	24775894	24776061	167	-
dna1475	DNA/PIF-Harbinger	1	24783455	24783597	142	-
dna1476	DNA/PIF-Harbinger	1	24788560	24788894	334	-
dna1477	DNA/PIF-Harbinger	1	24789644	24789991	347	+
dna1478	DNA/PIF-Harbinger	1	24803733	24804083	350	-
dna1479	DNA/PIF-Harbinger	1	24818131	24818346	215	+
dna1480	DNA/PIF-Harbinger	1	24823436	24823778	342	-
dna1481	DNA/hAT-Tip100	1	24901089	24901269	180	+
dna1482	DNA/PIF-Harbinger	1	24932189	24932363	174	-
dna1483	DNA/PIF-Harbinger	1	24936818	24936972	154	+
dna1484	DNA/PIF-Harbinger	1	24936974	24937123	149	-
dna1485	DNA/PIF-Harbinger	1	24962845	24963132	287	-
dna1486	DNA/PIF-Harbinger	1	24969518	24969861	343	+
dna1487	DNA/PIF-Harbinger	1	24971535	24971833	298	+
dna1488	DNA/PIF-Harbinger	1	24972627	24972972	345	+
dna1489	DNA/hAT-Tip100	1	24985726	24986326	600	-
dna1490	DNA/hAT-Ac	1	25014078	25014577	499	+
dna1491	DNA/hAT-Ac	1	25017886	25018735	849	+
dna1492	DNA/hAT-Ac	1	25020163	25020362	199	+
dna1493	DNA/hAT-Tip100	1	25030182	25030395	213	-
dna1494	DNA/CMC-EnSpm	1	25046600	25047417	817	-
dna1495	DNA/CMC-EnSpm	1	25050473	25050774	301	+
dna1496	DNA/CMC-EnSpm	1	25050796	25052084	1288	+
dna1497	DNA/PIF-Harbinger	1	25072080	25072371	291	+
dna1498	DNA/PIF-Harbinger	1	25072420	25072756	336	+
dna1499	DNA/TcMar-Stowawa	1	25073942	25074194	252	+
dna1500	DNA/PIF-Harbinger	1	25081839	25082026	187	-
dna1501	DNA/PIF-Harbinger	1	25140386	25140730	344	-
dna1502	RC/Helitron	1	25145666	25145766	100	+
dna1503	RC/Helitron	1	25145902	25146048	146	+
dna1504	DNA/PIF-Harbinger	1	25182488	25182830	342	-
dna1505	DNA/PIF-Harbinger	1	25182831	25183106	275	+
dna1506	DNA/hAT-Ac	1	25200704	25202285	1581	+
dna1507	DNA/hAT-Ac	1	25204379	25204570	191	-
dna1508	DNA/hAT-Ac	1	25205160	25205368	208	-
dna1509	DNA/PIF-Harbinger	1	25206706	25207047	341	+
dna1510	DNA/TcMar-Stowawa	1	25225399	25225545	146	-
dna1511	DNA/hAT-Ac	1	25264931	25265156	225	-
dna1512	DNA/hAT-Ac	1	25265208	25265870	662	-
dna1513	DNA/CMC-EnSpm	1	25267344	25270307	2963	+
dna1514	DNA/CMC-EnSpm	1	25270313	25272151	1838	+
dna1515	DNA/CMC-EnSpm	1	25272172	25274889	2717	+
dna1516	DNA/CMC-EnSpm	1	25282871	25287643	4772	+
dna1517	DNA/CMC-EnSpm	1	25287638	25289131	1493	+
dna1518	DNA/TcMar-Stowawa	1	25289393	25289539	146	+
dna1519	DNA/CMC-EnSpm	1	25295348	25295554	206	-
dna1520	DNA/CMC-EnSpm	1	25295953	25296618	665	+
dna1521	DNA/CMC-EnSpm	1	25296608	25296713	105	-
dna1522	DNA/CMC-EnSpm	1	25298931	25299784	853	-
dna1523	DNA/CMC-EnSpm	1	25303923	25304108	185	+
dna1524	DNA/MULE-MuDR	1	25353947	25358301	4354	-
dna1525	DNA/PIF-Harbinger	1	25384529	25384869	340	+
dna1526	DNA/hAT-Ac	1	25390630	25394631	4001	-
dna1527	DNA/hAT-Tip100	1	25406664	25407059	395	+
dna1528	DNA/PIF-Harbinger	1	25410898	25411154	256	-
dna1529	DNA/CMC-EnSpm	1	25414496	25415317	821	-
dna1530	DNA/CMC-EnSpm	1	25416886	25421618	4732	-
dna1531	DNA/MULE-MuDR	1	25433080	25434516	1436	+
dna1532	DNA/PIF-Harbinger	1	25439016	25439357	341	-
dna1533	DNA/MULE-MuDR	1	25449929	25450055	126	+
dna1534	DNA/PIF-Harbinger	1	25455948	25456263	315	+
dna1535	DNA/PIF-Harbinger	1	25473577	25473908	331	+
dna1536	DNA/PIF-Harbinger	1	25495344	25495521	177	-
dna1537	DNA/PIF-Harbinger	1	25502219	25502396	177	-
dna1538	DNA/PIF-Harbinger	1	25541871	25541990	119	-
dna1539	DNA/TcMar-Stowawa	1	25556121	25556374	253	+
dna1540	DNA/PIF-Harbinger	1	25557841	25558166	325	+
dna1541	RC/Helitron	1	25576682	25576823	141	-
dna1542	DNA/TcMar-Stowawa	1	25586300	25586557	257	+
dna1543	DNA/TcMar-Stowawa	1	25586469	25587819	1350	-
dna1544	DNA/PIF-Harbinger	1	25591976	25592484	508	+
dna1545	DNA/PIF-Harbinger	1	25592491	25592726	235	+
dna1546	DNA/PIF-Harbinger	1	25592726	25593070	344	+
dna1547	DNA/PIF-Harbinger	1	25644230	25644750	520	-
dna1548	DNA/hAT-Tip100	1	25671345	25671489	144	+
dna1549	DNA/hAT-Tip100	1	25671493	25672201	708	+
dna1550	DNA/hAT-Tip100	1	25685649	25686175	526	+
dna1551	DNA/PIF-Harbinger	1	25694813	25695131	318	-
dna1552	DNA/PIF-Harbinger	1	25710036	25710310	274	+
dna1553	DNA/PIF-Harbinger	1	25710518	25710706	188	-
dna1554	DNA/PIF-Harbinger	1	25711144	25711473	329	+
dna1555	DNA/PIF-Harbinger	1	25716009	25716237	228	-
dna1556	DNA/TcMar-Stowawa	1	25745897	25746138	241	+
dna1557	DNA/PIF-Harbinger	1	25763569	25763889	320	-
dna1558	DNA/CMC-EnSpm	1	25775862	25782998	7136	-
dna1559	DNA/En-Spm	1	25780999	25784319	3320	+
dna1560	DNA/PIF-Harbinger	1	25803425	25803771	346	+
dna1561	DNA/PIF-Harbinger	1	25842062	25842376	314	+
dna1562	DNA/PIF-Harbinger	1	25923978	25924106	128	-
dna1563	DNA/PIF-Harbinger	1	25923992	25924130	138	+
dna1564	DNA/PIF-Harbinger	1	25938572	25938903	331	-
dna1565	DNA/PIF-Harbinger	1	25952430	25952795	365	+
dna1566	RC/Helitron	1	25956505	25956660	155	-
dna1567	DNA/PIF-Harbinger	1	26007662	26007981	319	+
dna1568	DNA/PIF-Harbinger	1	26011968	26012260	292	-
dna1569	DNA/PIF-Harbinger	1	26040703	26042355	1652	-
dna1570	DNA/TcMar-Stowaway	1	26045659	26045912	253	+
dna1571	DNA/PIF-Harbinger	1	26078326	26078495	169	+
dna1572	DNA/PIF-Harbinger	1	26078493	26078717	224	-
dna1573	DNA/PIF-Harbinger	1	26090703	26091018	315	+
dna1574	DNA/PIF-Harbinger	1	26093688	26094048	360	+
dna1575	DNA/PIF-Harbinger	1	26094178	26094494	316	-
dna1576	DNA/TcMar-Stowaway	1	26120462	26120680	218	+
dna1577	RC/Helitron	1	26121265	26121614	349	-
dna1578	DNA/PIF-Harbinger	1	26121397	26121619	222	-
dna1579	DNA/PIF-Harbinger	1	26122595	26122940	345	-
dna1580	DNA/PIF-Harbinger	1	26123215	26123443	228	+
dna1581	DNA/PIF-Harbinger	1	26127636	26127980	344	+
dna1582	DNA/hAT-Tip100	1	26133905	26134105	200	-
dna1583	DNA/PIF-Harbinger	1	26147933	26148278	345	-
dna1584	DNA/hAT-Tip100	1	26148348	26151709	3361	-
dna1585	RC/Helitron	1	26151829	26151932	103	+
dna1586	DNA/PIF-Harbinger	1	26208243	26208586	343	-
dna1587	DNA/PIF-Harbinger	1	26211832	26212179	347	-
dna1588	DNA/PIF-Harbinger	1	26218805	26219185	380	-
dna1589	DNA/PIF-Harbinger	1	26220058	26220382	324	+
dna1590	DNA/hAT-Ac	1	26231452	26231689	237	+
dna1591	DNA/MULE-MuDR	1	26241611	26243892	2281	+
dna1592	DNA/PIF-Harbinger	1	26253612	26253768	156	+
dna1593	DNA/PIF-Harbinger	1	26253888	26253999	111	+
dna1594	DNA/Harbinger	1	26257230	26258844	1614	-
dna1595	RC/Helitron	1	26349283	26349409	126	+
dna1596	RC/Helitron	1	26350377	26350549	172	-
dna1597	DNA/PIF-Harbinger	1	26350669	26350992	323	+
dna1598	DNA/CMC-EnSpm	1	26355211	26358313	3102	+
dna1599	DNA/PIF-Harbinger	1	26365250	26365592	342	-
dna1600	DNA/PIF-Harbinger	1	26442372	26442701	329	+
dna1601	DNA/CMC-EnSpm	1	26495778	26497338	1560	+
dna1602	DNA/CMC-EnSpm	1	26497339	26499738	2399	-
dna1603	DNA/CMC-EnSpm	1	26511728	26512049	321	-
dna1604	DNA/CMC-EnSpm	1	26512320	26512612	292	+
dna1605	DNA/CMC-EnSpm	1	26512424	26512807	383	-
dna1606	DNA/CMC-EnSpm	1	26513516	26514025	509	+
dna1607	RC/Helitron	1	26526002	26526132	130	+
dna1608	DNA/hAT-Tip100	1	26557667	26560338	2671	-
dna1609	DNA/PIF-Harbinger	1	26577084	26578238	1154	+
dna1610	DNA/PIF-Harbinger	1	26592436	26592780	344	+
dna1611	DNA/MULE-MuDR	1	26599660	26602161	2501	-
dna1612	DNA/PIF-Harbinger	1	26605841	26605969	128	-
dna1613	DNA/PIF-Harbinger	1	26606621	26606840	219	-
dna1614	DNA/PIF-Harbinger	1	26616625	26616960	335	+
dna1615	DNA/PIF-Harbinger	1	26624717	26625063	346	-
dna1616	DNA/PIF-Harbinger	1	26626199	26626541	342	+
dna1617	DNA/hAT-Tip100	1	26629297	26629488	191	-
dna1618	RC/Helitron	1	26697010	26697150	140	+
dna1619	DNA/TcMar-Stowaway	1	26701529	26701789	260	+
dna1620	DNA/CMC-EnSpm	1	26708017	26712157	4140	+
dna1621	DNA/PIF-Harbinger	1	26747787	26748100	313	+
dna1622	DNA/PIF-Harbinger	1	26774432	26774766	334	+
dna1623	DNA/hAT-Tip100	1	26774975	26775992	1017	+
dna1624	DNA/hAT-Tip100	1	26775986	26776279	293	+
dna1625	DNA/PIF-Harbinger	1	26780476	26780820	344	-
dna1626	DNA/PIF-Harbinger	1	26785429	26785743	314	-
dna1627	DNA/PIF-Harbinger	1	26802812	26802953	141	-
dna1628	DNA/PIF-Harbinger	1	26802830	26803160	330	+
dna1629	RC/Helitron	1	26808821	26808966	145	-
dna1630	DNA/PIF-Harbinger	1	26823119	26823374	255	+
dna1631	DNA/PIF-Harbinger	1	26825714	26825960	246	-
dna1632	DNA/TcMar-Stowaway	1	26863270	26863522	252	-
dna1633	DNA/PIF-Harbinger	1	26864093	26864349	256	-
dna1634	DNA/PIF-Harbinger	1	26913223	26913564	341	-
dna1635	DNA/PIF-Harbinger	1	26919405	26919676	271	-
dna1636	DNA/TcMar-Stowaway	1	26938872	26939113	241	+
dna1637	DNA/PIF-Harbinger	1	26942753	26943077	324	+
dna1638	DNA/TcMar-Stowaway	1	26951368	26951623	255	+
dna1639	DNA/TcMar-Stowaway	1	26976334	26976480	146	+
dna1640	DNA/PIF-Harbinger	1	27000843	27001187	344	-
dna1641	DNA/CMC-EnSpm	1	27008092	27011255	3163	+
dna1642	DNA/CMC-EnSpm	1	27012969	27013902	933	-
dna1643	DNA/TcMar-Stowaway	1	27038899	27039044	145	-
dna1644	DNA/PIF-Harbinger	1	27045616	27045951	335	-
dna1645	DNA/MULE-MuDR	1	27080599	27085278	4679	+
dna1646	DNA/PIF-Harbinger	1	27109335	27109479	144	-
dna1647	DNA/PIF-Harbinger	1	27110089	27110522	433	-
dna1648	DNA/PIF-Harbinger	1	27110727	27111109	382	-
dna1649	DNA/TcMar-Stowaway	1	27116823	27116963	140	-
dna1650	DNA/PIF-Harbinger	1	27117183	27117524	341	-
dna1651	DNA/TcMar-Stowaway	1	27130227	27130402	175	-
dna1652	DNA/TcMar-Stowaway	1	27130255	27130447	192	+
dna1653	DNA/PIF-Harbinger	1	27136910	27137570	660	+
dna1654	DNA/PIF-Harbinger	1	27137691	27137896	205	+
dna1655	DNA/CMC-EnSpm	1	27139278	27140582	1304	-
dna1656	DNA/CMC-EnSpm	1	27140567	27141195	628	+
dna1657	DNA/PIF-Harbinger	1	27148485	27148832	347	+
dna1658	DNA/TcMar-Stowaway	1	27155302	27155556	254	+
dna1659	DNA/PIF-Harbinger	1	27200604	27200871	267	+
dna1660	DNA/TcMar-Stowaway	1	27217144	27217286	142	+
dna1661	DNA/PIF-Harbinger	1	27221854	27222193	339	+
dna1662	DNA/MULE-MuDR	1	27228045	27228420	375	-
dna1663	DNA/PIF-Harbinger	1	27232951	27233291	340	-
dna1664	DNA/PIF-Harbinger	1	27256560	27256906	346	-
dna1665	DNA/CMC-EnSpm	1	27300920	27301145	225	-
dna1666	DNA/CMC-EnSpm	1	27300972	27301271	299	+
dna1667	DNA/CMC-EnSpm	1	27301632	27302601	969	-
dna1668	DNA/CMC-EnSpm	1	27301894	27302602	708	+
dna1669	DNA/TcMar-Stowaway	1	27317557	27317702	145	-
dna1670	DNA/PIF-Harbinger	1	27318313	27318433	120	+
dna1671	DNA/PIF-Harbinger	1	27318820	27318972	152	-
dna1672	DNA/PIF-Harbinger	1	27318839	27318998	159	+
dna1673	DNA/PIF-Harbinger	1	27368736	27369034	298	+
dna1674	DNA/PIF-Harbinger	1	27369721	27369836	115	+
dna1675	DNA/PIF-Harbinger	1	27374313	27374638	325	-
dna1676	RC/Helitron	1	27412167	27412307	140	-
dna1677	DNA/PIF-Harbinger	1	27421519	27421842	323	-
dna1678	DNA/TcMar-Stowaway	1	27423527	27423722	195	+
dna1679	DNA/PIF-Harbinger	1	27471822	27472015	193	-
dna1680	DNA/PIF-Harbinger	1	27471839	27472055	216	+
dna1681	DNA/TcMar-Stowaway	1	27492266	27492412	146	+
dna1682	DNA/PIF-Harbinger	1	27499284	27499625	341	+
dna1683	DNA/TcMar-Stowaway	1	27507755	27507930	175	-
dna1684	DNA/TcMar-Stowaway	1	27507765	27507954	189	+
dna1685	DNA/PIF-Harbinger	1	27517924	27518263	339	-
dna1686	DNA/PIF-Harbinger	1	27518266	27518601	335	+
dna1687	DNA/PIF-Harbinger	1	27528440	27528752	312	-
dna1688	DNA/TcMar-Stowaway	1	27541388	27541615	227	+
dna1689	DNA/PIF-Harbinger	1	27541803	27542143	340	+
dna1690	DNA/TcMar-Stowaway	1	27568410	27568556	146	-
dna1691	DNA/PIF-Harbinger	1	27596276	27596380	104	-
dna1692	DNA/PIF-Harbinger	1	27597175	27597367	192	+
dna1693	DNA/TcMar-Stowaway	1	27604172	27604415	243	+
dna1694	RC/Helitron	1	27655983	27656130	147	+
dna1695	DNA/PIF-Harbinger	1	27659943	27660288	345	-
dna1696	DNA/hAT-Tip100	1	27662457	27665632	3175	+
dna1697	DNA/TcMar-Stowaway	1	27671757	27671902	145	-
dna1698	DNA/TcMar-Stowaway	1	27698718	27698970	252	-
dna1699	DNA/PIF-Harbinger	1	27699861	27700210	349	+
dna1700	DNA/PIF-Harbinger	1	27701375	27701714	339	-
dna1701	RC/Helitron	1	27718027	27718173	146	+
dna1702	DNA/PIF-Harbinger	1	27737010	27737356	346	-
dna1703	DNA/PIF-Harbinger	1	27765112	27765456	344	-
dna1704	DNA/TcMar-Stowaway	1	27768490	27768739	249	-
dna1705	DNA/hAT-Tip100	1	27779189	27782418	3229	+
dna1706	DNA/PIF-Harbinger	1	27808947	27809290	343	-
dna1707	DNA/PIF-Harbinger	1	27812783	27812911	128	+
dna1708	DNA/TcMar-Stowaway	1	27836185	27836443	258	+
dna1709	DNA/PIF-Harbinger	1	27839588	27840807	1219	-
dna1710	DNA/PIF-Harbinger	1	27844642	27844942	300	-
dna1711	RC/Helitron	1	27853708	27853852	144	+
dna1712	RC/Helitron	1	27870202	27870349	147	+
dna1713	DNA/TcMar-Stowaway	1	27889281	27889532	251	-
dna1714	DNA/TcMar-Stowaway	1	27891289	27891435	146	-
dna1715	DNA/PIF-Harbinger?	1	27951400	27951516	116	+
dna1716	DNA/hAT-Ac	1	27951942	27952099	157	-
dna1717	DNA/hAT-Ac	1	27955276	27955417	141	+
dna1718	DNA/PIF-Harbinger	1	27965829	27966170	341	+
dna1719	DNA/PIF-Harbinger	1	28003349	28003508	159	+
dna1720	DNA/PIF-Harbinger	1	28003640	28003806	166	+
dna1721	DNA/PIF-Harbinger	1	28004644	28004923	279	-
dna1722	DNA/PIF-Harbinger	1	28043918	28044257	339	+
dna1723	DNA/PIF-Harbinger?	1	28063181	28063285	104	-
dna1724	RC/Helitron	1	28068663	28068809	146	+
dna1725	DNA/PIF-Harbinger	1	28087418	28087753	335	-
dna1726	DNA/CMC-EnSpm	1	28090262	28090368	106	+
dna1727	DNA/hAT-Ac	1	28113852	28114044	192	+
dna1728	DNA/hAT-Ac	1	28118535	28122561	4026	+
dna1729	DNA/TcMar-Stowaway	1	28126250	28126503	253	+
dna1730	DNA/hAT-Ac	1	28130831	28134502	3671	+
dna1731	DNA/CMC-EnSpm	1	28183755	28184331	576	-
dna1732	DNA/hAT-Tip100	1	28188786	28190372	1586	+
dna1733	DNA/hAT-Tip100	1	28190458	28191390	932	+
dna1734	DNA/TcMar-Stowaway	1	28201061	28201315	254	-
dna1735	DNA/TcMar-Stowaway	1	28221640	28221786	146	-
dna1736	DNA/TcMar-Stowaway	1	28246497	28246644	147	-
dna1737	DNA/PIF-Harbinger	1	28250787	28251131	344	+
dna1738	DNA/PIF-Harbinger	1	28252264	28252607	343	-
dna1739	DNA/PIF-Harbinger	1	28265682	28266023	341	+
dna1740	RC/Helitron	1	28279261	28279403	142	-
dna1741	DNA/TcMar-Stowaway	1	28291962	28292109	147	-
dna1742	DNA/hAT-Ac	1	28313410	28313801	391	+
dna1743	DNA/hAT-Ac	1	28314332	28314458	126	+
dna1744	DNA/TcMar-Stowaway	1	28323410	28323555	145	-
dna1745	DNA/TcMar-Stowaway	1	28334632	28334820	188	+
dna1746	DNA/TcMar-Stowaway	1	28334668	28334863	195	+
dna1747	DNA/PIF-Harbinger	1	28335478	28335821	343	+
dna1748	DNA/PIF-Harbinger	1	28338021	28338359	338	+
dna1749	DNA/TcMar-Stowaway	1	28346010	28346220	210	+
dna1750	DNA/hAT-Ac	1	28357422	28357623	201	+
dna1751	DNA/PIF-Harbinger	1	28369973	28370187	214	-
dna1752	DNA/PIF-Harbinger	1	28370331	28370623	292	-
dna1753	DNA/TcMar-Stowaway	1	28373047	28373192	145	+
dna1754	DNA/TcMar-Stowaway	1	28374135	28374281	146	+
dna1755	DNA/TcMar-Stowaway	1	28374693	28374839	146	+
dna1756	DNA/TcMar-Stowaway	1	28383575	28383811	236	+
dna1757	DNA/PIF-Harbinger	1	28399588	28399905	317	-
dna1758	DNA/TcMar-Stowaway	1	28418717	28418953	236	-
dna1759	DNA/TcMar-Stowaway	1	28419597	28419743	146	-
dna1760	DNA/PIF-Harbinger	1	28452410	28452585	175	-
dna1761	DNA/hAT-Ac	1	28464581	28464787	206	+
dna1762	DNA/hAT-Ac	1	28465232	28465431	199	+
dna1763	DNA/CMC-EnSpm	1	28467621	28467805	184	-
dna1764	DNA/CMC-EnSpm	1	28467733	28467843	110	+
dna1765	DNA/PIF-Harbinger	1	28472258	28472449	191	-
dna1766	DNA/PIF-Harbinger	1	28472448	28472832	384	+
dna1767	DNA/PIF-Harbinger	1	28472833	28472961	128	-
dna1768	DNA/CMC-EnSpm	1	28483723	28488580	4857	+
dna1769	DNA/PIF-Harbinger	1	28503402	28503741	339	-
dna1770	DNA/PIF-Harbinger	1	28505502	28505833	331	+
dna1771	DNA/PIF-Harbinger	1	28516412	28516739	327	+
dna1772	DNA/PIF-Harbinger	1	28527407	28527715	308	-
dna1773	DNA/PIF-Harbinger	1	28545013	28545359	346	-
dna1774	DNA/PIF-Harbinger	1	28553237	28553506	269	-
dna1775	DNA/PIF-Harbinger	1	28559074	28559177	103	+
dna1776	DNA/PIF-Harbinger	1	28559088	28559193	105	-
dna1777	RC/Helitron	1	28559990	28560142	152	-
dna1778	DNA/PIF-Harbinger	1	28569189	28569534	345	-
dna1779	DNA/PIF-Harbinger	1	28592636	28592982	346	-
dna1780	DNA/PIF-Harbinger	1	28593035	28593374	339	+
dna1781	DNA/CMC-EnSpm	1	28596487	28599786	3299	-
dna1782	DNA/CMC-EnSpm	1	28599875	28600271	396	+
dna1783	DNA/CMC-EnSpm	1	28600440	28600766	326	+
dna1784	DNA/PIF-Harbinger?	1	28633595	28633769	174	-
dna1785	DNA/MULE-MuDR	1	28680948	28681112	164	-
dna1786	DNA/MULE-MuDR	1	28682730	28683572	842	-
dna1787	DNA/MULE-MuDR	1	28696445	28696633	188	-
dna1788	DNA/CMC-EnSpm	1	28707655	28710575	2920	+
dna1789	DNA/hAT-Tip100	1	28737670	28738005	335	-
dna1790	DNA/PIF-Harbinger	1	28740399	28740745	346	+
dna1791	DNA/PIF-Harbinger	1	28743956	28744284	328	+
dna1792	DNA/CMC-EnSpm	1	28747913	28751914	4001	+
dna1793	DNA/CMC-EnSpm	1	28765705	28766368	663	-
dna1794	DNA/PIF-Harbinger	1	28782081	28782237	156	+
dna1795	DNA/PIF-Harbinger	1	28782249	28782390	141	+
dna1796	DNA/hAT-Ac	1	28784411	28784605	194	+
dna1797	DNA/PIF-Harbinger	1	28803914	28804024	110	+
dna1798	DNA/PIF-Harbinger	1	28808052	28808387	335	-
dna1799	DNA/MULE-MuDR	1	28852017	28860147	8130	-
dna1800	DNA/PIF-Harbinger	1	28869846	28869998	152	+
dna1801	DNA/CMC-EnSpm	1	28976641	28981444	4803	-
dna1802	DNA/PIF-Harbinger	1	29003669	29003827	158	+
dna1803	DNA/PIF-Harbinger	1	29018671	29019015	344	-
dna1804	DNA/MULE-MuDR	1	29067527	29067944	417	-
dna1805	DNA/TcMar-Stowawa	1	29086101	29086359	258	-
dna1806	DNA/PIF-Harbinger	1	29102005	29102292	287	+
dna1807	DNA/PIF-Harbinger	1	29173888	29178209	4321	-
dna1808	DNA/hAT-Tip100	1	29212965	29213367	402	+
dna1809	DNA/CMC-EnSpm	1	29224021	29224369	348	+
dna1810	DNA/CMC-EnSpm	1	29224089	29224393	304	-
dna1811	DNA/PIF-Harbinger	1	29249337	29249483	146	+
dna1812	DNA/TcMar-Stowawa	1	29259840	29260085	245	+
dna1813	DNA/PIF-Harbinger	1	29291168	29291459	291	+
dna1814	RC/Helitron	1	29291761	29291867	106	+
dna1815	DNA/PIF-Harbinger	1	29312445	29312580	135	-
dna1816	DNA/hAT-Tip100	1	29314898	29315587	689	-
dna1817	DNA/PIF-Harbinger	1	29327044	29327367	323	-
dna1818	DNA/PIF-Harbinger	1	29345844	29346182	338	+
dna1819	RC/Helitron	1	29361967	29362086	119	+
dna1820	DNA/CMC-EnSpm	1	29365909	29366080	171	+
dna1821	DNA/TcMar-Stowawa	1	29369599	29369744	145	-
dna1822	DNA/PIF-Harbinger	1	29385518	29385858	340	+
dna1823	DNA/PIF-Harbinger	1	29387407	29387512	105	+
dna1824	DNA/PIF-Harbinger	1	29387622	29387840	218	+
dna1825	DNA/MULE-MuDR	1	29408162	29409008	846	+
dna1826	DNA/PIF-Harbinger	1	29413146	29413494	348	+
dna1827	RC/Helitron	1	29471922	29472053	131	+
dna1828	DNA/PIF-Harbinger	1	29479774	29480090	316	-
dna1829	DNA/PIF-Harbinger	1	29497883	29498189	306	+
dna1830	DNA/PIF-Harbinger	1	29515748	29515941	193	-
dna1831	DNA/PIF-Harbinger	1	29523029	29523329	300	-
dna1832	DNA/TcMar-Stowawa	1	29532065	29532318	253	-
dna1833	DNA/hAT-Ac	1	29545627	29546185	558	+
dna1834	DNA/PIF-Harbinger	1	29585652	29585931	279	+
dna1835	DNA/PIF-Harbinger	1	29587002	29587346	344	+
dna1836	DNA/PIF-Harbinger	1	29587499	29587830	331	-
dna1837	RC/Helitron	1	29597757	29597903	146	+
dna1838	RC/Helitron	1	29602257	29602408	151	+
dna1839	DNA/PIF-Harbinger	1	29625127	29625279	152	+
dna1840	DNA/PIF-Harbinger	1	29625132	29625312	180	-
dna1841	DNA/PIF-Harbinger	1	29625685	29625848	163	-
dna1842	DNA/PIF-Harbinger	1	29626172	29626514	342	-
dna1843	DNA/PIF-Harbinger	1	29649752	29649879	127	+
dna1844	DNA/PIF-Harbinger	1	29650603	29650722	119	+
dna1845	DNA/PIF-Harbinger	1	29651162	29651502	340	+
dna1846	DNA/PIF-Harbinger	1	29652376	29652633	257	+
dna1847	DNA/PIF-Harbinger	1	29657347	29657679	332	-
dna1848	DNA/PIF-Harbinger	1	29675552	29675751	199	-
dna1849	DNA/PIF-Harbinger	1	29676430	29676535	105	-
dna1850	DNA/PIF-Harbinger	1	29703554	29703892	338	+
dna1851	DNA/PIF-Harbinger	1	29703892	29703998	106	+
dna1852	DNA/PIF-Harbinger	1	29741534	29741711	177	+
dna1853	RC/Helitron	1	29750908	29751285	377	+
dna1854	DNA/PIF-Harbinger	1	29751473	29751612	139	+
dna1855	DNA/hAT-Tip100	1	29758878	29759294	416	+
dna1856	DNA/TcMar-Stowawa	1	29778343	29778489	146	+
dna1857	DNA/PIF-Harbinger	1	29785293	29785630	337	+
dna1858	DNA/CMC-EnSpm	1	29790078	29790535	457	+
dna1859	DNA/CMC-EnSpm	1	29790991	29791189	198	+
dna1860	DNA/CMC-EnSpm	1	29791093	29791206	113	-
dna1861	DNA/PIF-Harbinger	1	29797976	29798280	304	-
dna1862	DNA/PIF-Harbinger	1	29811508	29811821	313	+
dna1863	DNA/MULE-MuDR	1	29822545	29823405	860	-
dna1864	DNA/PIF-Harbinger	1	29826457	29826578	121	-
dna1865	DNA/PIF-Harbinger	1	29837445	29837653	208	+
dna1866	DNA/PIF-Harbinger	1	29861371	29861531	160	-
dna1867	DNA/PIF-Harbinger	1	29863544	29863881	337	+
dna1868	DNA/PIF-Harbinger	1	29868095	29868441	346	+
dna1869	DNA/PIF-Harbinger	1	29868447	29868682	235	+
dna1870	DNA/hAT-Tip100	1	29876521	29879358	2837	+
dna1871	DNA/hAT-Tip100	1	29897481	29897894	413	+
dna1872	DNA/hAT-Tip100	1	29897898	29899190	1292	+
dna1873	DNA/PIF-Harbinger	1	29904977	29905331	354	-
dna1874	DNA/TcMar-Stowawa	1	29924716	29924918	202	+
dna1875	DNA/TcMar-Stowawa	1	29930557	29930778	221	-
dna1876	DNA/PIF-Harbinger	1	29978619	29978844	225	-
dna1877	DNA/PIF-Harbinger	1	29994971	29995073	102	-
dna1878	DNA/PIF-Harbinger	1	30043456	30043797	341	+
dna1879	DNA/PIF-Harbinger	1	30047745	30048092	347	+
dna1880	DNA/PIF-Harbinger	1	30103038	30103381	343	-
dna1881	DNA/PIF-Harbinger	1	30169455	30169802	347	-
dna1882	DNA/TcMar-Stowaway	1	30180025	30180177	152	+
dna1883	DNA/hAT-Ac	1	30181778	30181965	187	+
dna1884	DNA/PIF-Harbinger	1	30188650	30188993	343	+
dna1885	DNA/PIF-Harbinger	1	30200012	30200350	338	-
dna1886	DNA/PIF-Harbinger	1	30230105	30230300	195	-
dna1887	DNA/PIF-Harbinger	1	30230328	30230655	327	-
dna1888	DNA/PIF-Harbinger	1	30230683	30231022	339	+
dna1889	DNA/PIF-Harbinger	1	30251447	30251797	350	-
dna1890	DNA/PIF-Harbinger	1	30264326	30264673	347	-
dna1891	DNA/TcMar-Stowaway	1	30271015	30271272	257	-
dna1892	RC/Helitron	1	30280990	30281107	117	+
dna1893	DNA/hAT-Ac	1	30290572	30290821	249	+
dna1894	DNA/PIF-Harbinger	1	30306346	30306686	340	+
dna1895	DNA/PIF-Harbinger	1	30326000	30326314	314	-
dna1896	RC/Helitron	1	30331853	30332009	156	+
dna1897	DNA/PIF-Harbinger	1	30334372	30334715	343	+
dna1898	DNA/PIF-Harbinger	1	30336255	30336600	345	-
dna1899	DNA/PIF-Harbinger	1	30343258	30343602	344	+
dna1900	DNA/PIF-Harbinger	1	30379221	30379567	346	-
dna1901	DNA/TcMar-Stowaway	1	30415071	30415275	204	+
dna1902	DNA/PIF-Harbinger	1	30425304	30425628	324	+
dna1903	DNA/PIF-Harbinger	1	30440624	30440948	324	-
dna1904	RC/Helitron	1	30469010	30469156	146	-
dna1905	DNA/hAT-Tip100	1	30475130	30477590	2460	-
dna1906	DNA/hAT-Tip100	1	30477578	30477916	338	-
dna1907	DNA/PIF-Harbinger	1	30487521	30487874	353	+
dna1908	DNA/PIF-Harbinger	1	30541138	30541446	308	+
dna1909	DNA/PIF-Harbinger	1	30573066	30573419	353	-
dna1910	DNA/PIF-Harbinger	1	30575527	30575873	346	-
dna1911	DNA/TcMar-Stowaway	1	30605891	30606146	255	+
dna1912	DNA/PIF-Harbinger	1	30611581	30611813	232	+
dna1913	RC/Helitron	1	30613498	30613638	140	-
dna1914	DNA/PIF-Harbinger	1	30631254	30631580	326	+
dna1915	DNA/PIF-Harbinger	1	30632035	30632162	127	-
dna1916	DNA/PIF-Harbinger	1	30634387	30634732	345	+
dna1917	DNA/PIF-Harbinger	1	30635322	30635635	313	+
dna1918	DNA/PIF-Harbinger	1	30635703	30635805	102	+
dna1919	DNA/PIF-Harbinger	1	30635943	30636225	282	+
dna1920	DNA/PIF-Harbinger	1	30663674	30663973	299	-
dna1921	DNA/PIF-Harbinger	1	30679306	30679506	200	-
dna1922	DNA/PIF-Harbinger	1	30680571	30680714	143	+
dna1923	DNA/PIF-Harbinger	1	30682029	30682368	339	-
dna1924	DNA/PIF-Harbinger	1	30820696	30821036	340	+
dna1925	DNA/PIF-Harbinger	1	30834096	30834288	192	+
dna1926	DNA/PIF-Harbinger	1	30848365	30848524	159	+
dna1927	DNA/MULE-MuDR	1	30933326	30933802	476	+
dna1928	RC/Helitron	1	30987937	30988083	146	+
dna1929	DNA/TcMar-Stowaway	1	30989728	30989874	146	+
dna1930	DNA/CMC-EnSpm	1	31001410	31007514	6104	+
dna1931	DNA/CMC-EnSpm	1	31088789	31093106	4317	+
dna1932	DNA/CMC-EnSpm	1	31108896	31112185	3289	-
dna1933	DNA/CMC-EnSpm	1	31162519	31168888	6369	-
dna1934	DNA/TcMar-Stowaway	1	31173755	31174008	253	-
dna1935	DNA/PIF-Harbinger	1	31176064	31176407	343	-
dna1936	DNA/PIF-Harbinger	1	31268881	31269196	315	-
dna1937	DNA/PIF-Harbinger	1	31302456	31302669	213	+
dna1938	RC/Helitron	1	31307447	31307602	155	+
dna1939	DNA/PIF-Harbinger	1	31312878	31313176	298	-
dna1940	DNA/CMC-EnSpm	1	31317504	31317661	157	+
dna1941	DNA/PIF-Harbinger	1	31338335	31338673	338	-
dna1942	DNA/PIF-Harbinger	1	31369242	31369583	341	-
dna1943	DNA/PIF-Harbinger	1	31373316	31373568	252	+
dna1944	DNA/PIF-Harbinger	1	31374648	31375127	479	+
dna1945	DNA/PIF-Harbinger	1	31375384	31375561	177	+
dna1946	DNA/PIF-Harbinger?	1	31375599	31375764	165	+
dna1947	DNA/PIF-Harbinger	1	31385708	31386047	339	-
dna1948	DNA/PIF-Harbinger	1	31393744	31394063	319	+
dna1949	DNA/PIF-Harbinger	1	31395517	31395860	343	+
dna1950	RC/Helitron	1	31402665	31402802	137	-
dna1951	DNA/PIF-Harbinger	1	31408222	31408543	321	+
dna1952	DNA/TcMar-Stowaway	1	31423893	31424123	230	-
dna1953	DNA/TcMar-Stowaway	1	31424599	31424792	193	-
dna1954	DNA/TcMar-Stowaway	1	31424803	31424961	158	-
dna1955	DNA/PIF-Harbinger	1	31458628	31458965	337	+
dna1956	DNA/PIF-Harbinger	1	31468046	31468340	294	+
dna1957	DNA/TcMar-Stowaway	1	31475333	31475596	263	-
dna1958	DNA/CMC-EnSpm	1	31481788	31482214	426	-
dna1959	DNA/hAT-Ac	1	31499759	31500188	429	-
dna1960	DNA/hAT-Ac	1	31501932	31502671	739	+
dna1961	DNA/hAT-Ac	1	31503253	31503518	265	+
dna1962	DNA/hAT-Ac	1	31503974	31504350	376	-
dna1963	DNA/PIF-Harbinger	1	31522777	31522937	160	+
dna1964	DNA/PIF-Harbinger	1	31523799	31523942	143	-
dna1965	DNA/PIF-Harbinger	1	31525860	31526200	340	+
dna1966	DNA/PIF-Harbinger	1	31540065	31540263	198	+
dna1967	DNA/PIF-Harbinger	1	31540272	31540601	329	+
dna1968	DNA/PIF-Harbinger	1	31541454	31541748	294	+
dna1969	DNA/PIF-Harbinger	1	31541749	31541896	147	+
dna1970	DNA/PIF-Harbinger	1	31543653	31543995	342	+
dna1971	DNA/PIF-Harbinger	1	31546380	31546609	229	+
dna1972	DNA/TcMar-Stowaway	1	31548007	31548263	256	+
dna1973	DNA/PIF-Harbinger	1	31548263	31548410	147	+
dna1974	DNA/TcMar-Stowaway	1	31563449	31563595	146	-
dna1975	DNA/PIF-Harbinger	1	31566031	31566891	860	-
dna1976	DNA/PIF-Harbinger	1	31566138	31566894	756	+
dna1977	DNA/PIF-Harbinger	1	31581363	31581707	344	+
dna1978	DNA/PIF-Harbinger	1	31583919	31584123	204	-
dna1979	DNA/PIF-Harbinger	1	31641406	31641721	315	-
dna1980	DNA/PIF-Harbinger	1	31644681	31644907	226	+
dna1981	RC/Helitron	1	31644686	31645032	346	+
dna1982	DNA/TcMar-Stowaway	1	31658980	31659169	189	+
dna1983	DNA/TcMar-Stowaway	1	31659003	31659122	119	-
dna1984	DNA/PIF-Harbinger	1	31660033	31660351	318	-
dna1985	DNA/PIF-Harbinger	1	31684559	31684872	313	+
dna1986	DNA/PIF-Harbinger	1	31688651	31689033	382	-
dna1987	DNA/PIF-Harbinger	1	31715820	31716049	229	+
dna1988	DNA/PIF-Harbinger	1	31715906	31716026	120	-
dna1989	DNA/CMC-EnSpm	1	31729012	31729901	889	-
dna1990	DNA/CMC-EnSpm	1	31731111	31731309	198	+
dna1991	DNA/PIF-Harbinger	1	31738359	31738676	317	-
dna1992	DNA/CMC-EnSpm	1	31752617	31752738	121	+
dna1993	DNA/PIF-Harbinger	1	31792733	31793069	336	+
dna1994	DNA/PIF-Harbinger	1	31793401	31793727	326	-
dna1995	DNA/PIF-Harbinger	1	31836441	31836740	299	-
dna1996	DNA/PIF-Harbinger	1	31836752	31837092	340	+
dna1997	DNA/PIF-Harbinger	1	31906042	31906354	312	+
dna1998	DNA/PIF-Harbinger	1	31906636	31906910	274	+
[truncated: 22,390 more rows]
