# Supplementary material for: Genome-wide development of transposable elements-based markers in foxtail millet and construction of an integrated database
Source: DNA Res. 2014 Nov 26;22(1):79–90. doi: 10.1093/dnares/dsu039 (PMC4379977; doi:10.1093/dnares/dsu039)
Supplement: Supplementary Data [file supp_dsu039_dsu039supp_table11.xls]

## Sheet: Sheet1
Supplementary Table S11: Presence of transcriptionally active Copia-type retrotransposons in various tissues of foxtail millet
IDS	Leaf	Root	Spica	Stem
copia1	1	7	8	9
copia100	19	27	18	24
copia1000	64	149	89	90
copia1001	85	166	96	93
copia1002	3	27	10	5
copia1003	13	32	23	14
copia1004	21	51	26	16
copia1006	0	4	2	1
copia1007	0	4	0	0
copia1008	47	78	39	31
copia1009	30	38	28	13
copia1010	39	98	67	53
copia1011	0	4	9	2
copia1012	62	125	76	88
copia1013	68	182	96	106
copia1015	66	140	70	67
copia1016	2	25	14	5
copia1017	69	172	92	90
copia1018	8	12	25	24
copia102	0	4	0	1
copia1023	1	0	4	7
copia1024	44	112	76	81
copia1025	74	165	88	97
copia1026	45	90	53	47
copia1027	33	112	110	213
copia1028	2	67	25	17
copia1029	0	4	8	0
copia1030	35	181	93	60
copia1031	1	4	0	1
copia1033	0	1	2	0
copia1034	0	1	2	0
copia1036	7	25	19	18
copia1037	43	2	25	25
copia1038	30	70	96	141
copia105	25	34	25	26
copia107	6	35	17	19
copia108	0	1	0	0
copia11	15	31	21	31
copia111	2	25	410	42
copia112	4	88	599	176
copia113	1	12	35	26
copia114	12	29	30	30
copia115	15	37	24	12
copia116	15	37	24	12
copia117	0	0	1	0
copia118	30	68	40	21
copia119	6	9	6	4
copia12	54	118	54	64
copia120	0	14	7	4
copia121	32	69	89	142
copia122	43	79	37	26
copia123	2	10	9	16
copia124	77	173	90	99
copia125	75	180	95	96
copia126	23	80	45	22
copia127	32	81	47	26
copia128	0	1	0	0
copia129	23	72	25	23
copia13	2	56	16	11
copia130	67	170	102	99
copia131	15	38	27	32
copia132	81	188	100	98
copia133	80	171	75	95
copia134	9	38	12	16
copia135	61	149	82	89
copia136	74	162	91	100
copia137	43	113	48	53
copia138	27	27	17	8
copia139	16	28	14	9
copia14	96	181	272	142
copia140	63	126	88	80
copia141	23	71	37	21
copia142	13	46	27	10
copia143	2	35	16	7
copia144	2	7	9	24
copia145	61	138	83	96
copia146	65	170	93	100
copia147	65	168	93	98
copia148	2	8	13	6
copia15	57	142	80	89
copia151	0	2	2	5
copia153	0	2	1	0
copia154	6	10	20	2
copia155	4	50	26	11
copia156	44	172	132	284
copia157	17	38	13	12
copia158	71	144	76	90
copia159	30	117	54	52
copia16	57	142	80	89
copia160	29	88	48	42
copia161	29	80	41	42
copia162	11	48	30	15
copia163	11	31	16	8
copia164	37	99	57	53
copia165	72	165	97	105
copia166	24	54	35	44
copia167	27	61	42	45
copia168	8	50	35	16
copia169	52	119	73	78
copia17	36	73	39	23
copia170	34	72	54	28
copia171	78	179	89	101
copia172	39	71	54	28
copia173	85	150	98	89
copia174	17	51	19	8
copia175	93	168	99	109
copia176	1	13	5	2
copia177	6	56	26	12
copia178	17	22	22	4
copia179	10	38	35	9
copia18	0	4	0	0
copia180	2	16	11	4
copia181	61	147	76	84
copia182	4	9	26	28
copia183	8	39	21	14
copia184	58	146	93	95
copia185	17	61	28	27
copia186	15	50	24	15
copia187	2	48	22	7
copia188	2	48	22	7
copia189	63	156	93	98
copia19	10	5	11	3
copia190	31	51	41	14
copia192	0	5	0	1
copia193	52	106	55	61
copia194	0	4	9	14
copia196	6	7	8	2
copia197	1	6	9	4
copia198	9	32	10	5
copia20	22	61	37	18
copia201	33	65	43	42
copia202	0	4	5	1
copia203	56	221	247	572
copia205	6	65	26	21
copia206	6	65	26	21
copia207	0	113	152	85
copia208	0	14	3	1
copia21	34	44	24	14
copia211	9	141	503	116
copia212	0	3	4	4
copia214	54	218	247	568
copia215	86	4	3	1
copia216	21	28	26	10
copia217	47	0	3	9
copia218	61	131	67	85
copia219	46	384	170	300
copia22	4	8	6	2
copia220	0	3	3	1
copia221	26	108	108	208
copia222	8	43	18	12
copia223	281	667	720	444
copia224	1	3	4	2
copia226	18	41	28	19
copia227	90	167	98	105
copia228	2	0	0	0
copia229	1	36	32	51
copia23	64	177	83	93
copia230	22	72	60	24
copia231	60	147	240	142
copia232	40	97	258	64
copia233	0	7	0	2
copia234	0	11	5	19
copia236	1	0	5	0
copia237	0	12	0	0
copia238	56	218	247	576
copia239	16	0	2	2
copia24	3	17	9	4
copia240	60	169	93	97
copia242	0	2	0	0
copia243	16	26	25	12
copia244	67	130	77	62
copia245	6	14	33	42
copia246	1	0	0	0
copia248	8	54	19	8
copia249	4	8	13	16
copia25	23	40	33	36
copia250	55	126	89	88
copia251	9	47	37	19
copia252	6	39	247	65
copia253	0	11	10	4
copia255	0	0	0	2
copia257	48	65	47	26
copia258	0	11	4	0
copia259	70	175	89	94
copia260	12	46	35	11
copia261	0	0	2	0
copia262	2	0	1	7
copia263	35	74	35	29
copia264	9	16	22	50
copia265	32	67	31	14
copia266	10	31	24	25
copia267	52	147	73	71
copia268	10	50	30	7
copia269	1	12	3	1
copia27	132	191	120	105
copia270	4	4	1	0
copia271	2	5	9	1
copia272	0	8	2	9
copia273	14	12	9	4
copia274	3	46	22	9
copia275	21	36	27	9
copia276	48	141	72	83
copia277	88	184	102	100
copia278	7	49	23	14
copia279	59	144	124	103
copia28	63	153	95	98
copia280	30	63	37	39
copia281	24	52	22	25
copia282	19	61	31	18
copia283	76	183	103	103
copia284	61	134	89	86
copia285	65	159	91	97
copia287	33	57	18	18
copia288	57	144	72	89
copia289	16	51	24	25
copia29	38	69	36	28
copia290	60	123	71	56
copia291	2	3	2	1
copia292	26	71	45	23
copia293	79	296	161	157
copia294	76	149	68	87
copia295	13	46	40	21
copia296	108	232	157	120
copia297	21	70	53	30
copia298	25	73	48	42
copia299	8	34	16	6
copia3	0	1	0	0
copia30	16	76	40	17
copia300	133	346	236	170
copia301	25	61	34	23
copia303	72	133	58	65
copia304	2	16	7	3
copia305	59	169	94	91
copia306	10	67	33	15
copia307	7	52	20	12
copia308	7	26	21	6
copia309	2	33	23	7
copia31	56	153	78	84
copia310	5	12	16	33
copia311	60	148	93	100
copia313	3	31	20	9
copia315	51	88	41	49
copia316	19	28	30	12
copia317	11	61	29	18
copia318	13	83	32	21
copia319	11	62	17	30
copia32	1	22	4	2
copia320	1	28	10	17
copia321	10	43	32	10
copia322	32	78	35	30
copia323	25	41	44	38
copia324	70	180	90	102
copia325	63	136	70	92
copia326	44	64	28	23
copia327	50	91	51	35
copia328	0	3	15	49
copia329	8	31	19	3
copia33	22	66	31	23
copia330	8	18	16	23
copia331	28	61	32	23
copia332	26	44	36	15
copia333	46	131	67	65
copia334	0	1	5	0
copia335	9	38	44	39
copia336	57	91	46	50
copia337	32	69	30	30
copia338	1	8	6	2
copia339	3	52	20	16
copia34	15	54	42	14
copia340	17	28	21	3
copia341	0	10	15	5
copia342	16	65	34	24
copia343	79	169	96	99
copia346	39	119	54	49
copia347	43	88	37	27
copia348	0	2	5	0
copia35	48	130	68	61
copia350	0	4	0	0
copia351	32	119	146	256
copia357	145	58	125	244
copia36	11	20	13	6
copia360	0	2	0	0
copia361	2	5	9	25
copia362	0	12	43	8
copia363	10	35	35	27
copia364	3	4	18	23
copia365	1	2	0	6
copia366	32	47	28	25
copia367	1	1	6	6
copia368	3	10	11	2
copia37	0	1	1	0
copia370	0	2	0	0
copia371	0	0	0	1
copia372	1	2	0	0
copia373	70	168	100	104
copia375	14	55	31	31
copia377	92	166	95	104
copia378	74	137	75	88
copia38	0	5	3	2
copia380	89	179	99	99
copia381	12	51	18	14
copia382	15	68	45	31
copia384	34	58	32	21
copia385	44	79	45	27
copia386	49	142	85	74
copia387	4	11	24	32
copia388	38	90	39	30
copia389	13	35	29	18
copia39	4	10	44	27
copia390	4	45	13	16
copia391	10	56	41	28
copia392	2	23	14	17
copia393	21	62	32	18
copia395	4	14	23	23
copia396	82	197	91	106
copia397	0	14	14	4
copia398	26	59	41	27
copia399	21	78	33	19
copia4	0	0	2	2
copia40	46	130	57	61
copia400	59	152	84	83
copia401	66	112	65	67
copia402	6	1	13	19
copia403	39	65	47	29
copia404	7	33	28	15
copia405	16	0	2	2
copia406	42	209	103	67
copia407	72	141	104	93
copia408	25	35	40	35
copia409	0	0	1	0
copia41	52	108	70	77
copia410	21	33	21	6
copia411	59	142	85	94
copia412	29	75	48	42
copia413	37	87	50	32
copia414	0	0	1	0
copia415	0	1	29	10
copia416	62	158	88	97
copia417	7	62	23	13
copia418	15	40	29	8
copia419	47	115	66	76
copia42	11	52	32	14
copia420	50	88	52	33
copia421	51	129	66	80
copia422	29	38	35	12
copia423	29	39	35	12
copia424	29	40	35	12
copia425	15	51	12	12
copia426	8	10	7	4
copia427	10	96	70	32
copia428	8	35	19	6
copia429	30	54	45	22
copia43	47	127	60	56
copia430	0	2	0	5
copia431	11	28	24	8
copia432	24	27	14	6
copia433	20	56	34	17
copia434	4	4	0	1
copia435	6	29	24	8
copia436	14	19	8	4
copia437	39	64	45	25
copia438	29	73	43	23
copia439	77	175	98	99
copia440	78	146	86	98
copia441	45	90	51	31
copia442	49	91	34	27
copia443	63	155	109	96
copia444	5	3	14	7
copia445	19	80	45	27
copia446	11	43	15	11
copia447	14	38	20	9
copia448	6	11	15	2
copia449	0	1	0	0
copia45	31	75	46	47
copia450	0	17	10	5
copia451	6	0	0	0
copia452	60	181	96	98
copia453	0	4	1	1
copia454	1	1	0	0
copia455	41	92	57	52
copia456	62	129	85	98
copia457	61	129	73	86
copia458	53	127	78	60
copia459	0	3	1	1
copia46	50	81	47	44
copia460	17	38	28	9
copia461	3	7	2	1
copia462	6	17	25	8
copia463	82	196	112	107
copia464	50	116	69	77
copia466	7	34	19	9
copia468	54	138	78	85
copia47	151	326	200	205
copia471	0	0	0	2
copia472	86	163	99	102
copia473	78	159	95	104
copia474	2	19	35	51
copia475	0	0	2	0
copia476	44	194	135	78
copia477	24	34	14	7
copia478	0	4	2	0
copia479	64	111	55	59
copia48	1	26	9	6
copia480	0	0	2	0
copia481	66	145	83	86
copia482	89	194	114	107
copia483	53	89	53	48
copia484	57	165	86	90
copia485	43	111	56	57
copia486	16	21	15	7
copia489	0	27	0	0
copia49	30	81	40	43
copia490	15	52	63	72
copia491	0	0	3	1
copia492	21	80	74	146
copia493	0	1	0	0
copia494	56	220	247	578
copia495	59	81	12	141
copia496	2	1	5	5
copia497	0	4	1	1
copia498	0	2	8	1
copia499	0	4	0	0
copia5	0	7	4	1
copia50	75	170	95	94
copia500	63	184	111	106
copia501	2	10	22	48
copia502	1	9	4	3
copia504	0	1	5	1
copia505	70	174	94	104
copia506	83	163	103	97
copia507	8	39	23	10
copia508	37	91	53	29
copia509	49	132	73	69
copia51	72	181	102	101
copia510	0	6	4	7
copia511	9	10	73	27
copia512	18	40	25	8
copia513	71	176	94	96
copia514	0	0	28	0
copia515	74	157	88	91
copia516	73	162	79	101
copia517	29	115	74	33
copia518	73	160	80	95
copia519	0	0	2	0
copia52	60	170	85	93
copia520	18	77	53	24
copia522	69	191	98	101
copia523	5	51	26	17
copia524	12	46	18	8
copia525	80	174	100	100
copia526	33	90	59	31
copia527	57	102	64	56
copia528	67	201	98	103
copia529	37	67	23	32
copia53	33	97	48	45
copia530	6	18	15	6
copia531	63	196	98	108
copia532	20	67	33	53
copia533	22	38	26	16
copia534	74	182	92	108
copia535	0	1	5	2
copia536	32	82	44	43
copia537	7	26	17	10
copia538	69	154	82	93
copia539	7	15	13	4
copia54	77	186	120	97
copia540	54	139	78	86
copia541	17	38	24	15
copia543	29	51	50	21
copia544	12	28	16	6
copia545	59	160	91	99
copia546	61	129	71	85
copia547	18	98	40	31
copia548	20	74	38	23
copia549	53	104	54	52
copia55	55	149	100	89
copia550	0	2	0	0
copia551	2	36	15	9
copia552	23	101	55	38
copia553	13	61	32	22
copia554	12	33	22	7
copia555	4	41	23	16
copia556	1	23	5	5
copia557	2	15	26	44
copia558	5	109	120	41
copia559	5	109	120	41
copia56	41	119	54	60
copia561	0	2	3	4
copia562	16	39	22	14
copia563	16	53	39	19
copia564	27	65	38	39
copia565	0	4	0	2
copia566	0	2	0	1
copia567	49	126	76	81
copia568	29	55	37	32
copia569	147	93	182	425
copia57	33	67	38	40
copia570	474	8	70	143
copia572	97	182	97	92
copia573	0	29	106	22
copia574	0	0	1	0
copia575	9	40	54	41
copia577	77	159	84	104
copia578	50	170	218	489
copia579	0	1	0	0
copia58	69	202	98	105
copia580	31	39	80	26
copia581	0	2	0	0
copia582	12	47	51	70
copia583	3	22	10	15
copia584	0	1	0	0
copia585	9	22	51	12
copia586	0	1	4	0
copia588	5	21	22	23
copia589	25	109	125	256
copia59	69	193	90	104
copia590	0	2	4	1
copia591	72	140	76	69
copia592	72	140	76	69
copia593	10	17	18	18
copia594	2	16	7	4
copia595	5	14	22	22
copia596	1	2	0	0
copia597	43	104	66	73
copia598	0	2	0	0
copia599	56	95	52	56
copia6	33	298	142	263
copia60	1	9	6	4
copia600	81	77	100	91
copia602	9	50	24	20
copia604	21	88	40	20
copia605	8	48	24	14
copia606	37	87	69	53
copia607	28	87	39	30
copia608	28	92	97	175
copia609	4	62	20	14
copia61	38	69	44	27
copia610	2	8	19	12
copia611	41	86	48	50
copia612	0	3	1	1
copia614	48	77	32	18
copia615	12	38	18	13
copia616	74	159	94	95
copia617	30	78	44	27
copia618	6	48	23	15
copia619	48	61	39	44
copia62	54	138	76	82
copia620	6	28	22	18
copia621	84	156	92	93
copia622	35	78	50	30
copia623	31	112	125	220
copia624	70	192	101	104
copia625	46	111	50	57
copia626	58	173	88	99
copia627	54	141	71	83
copia628	68	166	90	98
copia629	83	174	104	101
copia63	8	19	13	8
copia630	52	119	70	80
copia631	59	107	48	56
copia632	24	74	40	32
copia633	90	185	100	106
copia634	58	160	79	94
copia635	2	0	13	7
copia636	16	5	59	36
copia637	0	0	0	2
copia638	84	195	97	102
copia639	83	148	75	91
copia64	7	58	33	21
copia640	14	62	29	21
copia641	49	129	61	78
copia644	90	176	94	99
copia645	69	145	83	95
copia646	97	176	90	105
copia647	23	50	30	18
copia648	47	127	85	64
copia649	21	59	42	44
copia65	7	61	14	14
copia650	64	164	82	94
copia651	29	41	22	6
copia652	16	46	21	13
copia653	15	33	20	14
copia654	59	122	83	85
copia655	60	128	92	89
copia656	46	89	60	47
copia657	11	47	19	11
copia658	7	28	26	11
copia659	2	45	24	11
copia66	26	55	34	16
copia660	61	156	84	91
copia661	7	64	34	22
copia662	1	60	20	19
copia663	14	33	35	9
copia664	16	45	35	27
copia665	2	0	0	1
copia666	1	3	1	4
copia667	1	0	0	0
copia668	2	5	17	23
copia669	59	149	78	90
copia67	77	192	111	107
copia671	0	18	26	24
copia672	33	31	37	13
copia673	59	153	88	96
copia674	59	152	80	95
copia675	118	278	158	156
copia676	38	95	65	52
copia677	8	62	32	20
copia678	71	157	96	108
copia679	8	17	8	4
copia68	0	5	0	1
copia680	71	165	100	108
copia681	65	174	86	97
copia683	2	8	21	26
copia684	3	16	11	17
copia685	0	0	0	2
copia686	6	17	16	6
copia687	4	55	18	10
copia688	76	162	83	95
copia689	69	157	93	108
copia69	18	64	46	24
copia690	0	2	0	5
copia691	60	151	85	82
copia693	0	3	0	0
copia694	26	131	69	49
copia697	33	40	21	11
copia70	10	53	30	25
copia700	27	35	22	10
copia701	54	160	75	87
copia702	2	8	2	0
copia704	0	1	1	2
copia705	47	99	57	64
copia706	6	24	31	9
copia707	8	19	4	6
copia708	22	52	34	22
copia709	11	47	27	15
copia71	1	8	4	3
copia710	0	1	4	1
copia711	0	0	1	2
copia712	36	78	52	24
copia715	0	0	0	1
copia716	8	32	9	10
copia717	0	6	0	0
copia719	55	128	65	83
copia72	9	36	41	14
copia720	2	0	0	0
copia721	42	93	50	50
copia722	84	167	95	96
copia723	23	58	29	16
copia725	7	25	14	7
copia726	42	89	64	58
copia727	1	15	6	6
copia729	38	89	42	32
copia73	78	169	88	100
copia730	39	96	51	50
copia731	28	81	51	27
copia732	24	10	13	23
copia733	70	151	80	94
copia734	6	61	35	18
copia735	9	45	20	24
copia736	66	155	86	102
copia737	72	178	107	106
copia738	24	73	77	133
copia739	61	188	94	94
copia74	75	177	89	101
copia740	5	5	14	8
copia741	0	19	8	2
copia742	9	25	10	5
copia743	2	6	0	1
copia744	2	12	4	4
copia745	1	8	2	1
copia746	34	60	29	12
copia747	51	151	75	92
copia748	0	0	10	11
copia750	0	4	0	0
copia753	0	1	1	3
copia754	7	12	11	28
copia756	2	1	5	3
copia76	12	57	36	17
copia760	0	0	0	4
copia761	7	38	41	57
copia762	16	30	49	50
copia763	0	2	0	18
copia764	6	26	31	20
copia765	0	0	1	0
copia767	0	1	3	1
copia769	39	345	172	276
copia77	23	44	46	20
copia770	37	197	199	530
copia771	34	117	125	229
copia772	0	0	2	2
copia774	1	0	0	0
copia775	39	86	45	30
copia776	29	91	42	43
copia777	11	37	36	33
copia779	74	147	87	91
copia78	86	172	75	94
copia780	0	0	6	2
copia781	4	16	8	29
copia782	71	133	61	65
copia783	0	28	162	47
copia784	81	73	98	88
copia785	100	174	106	109
copia786	3	19	12	2
copia787	25	73	33	24
copia788	72	173	93	101
copia789	28	73	43	47
copia79	73	162	97	95
copia791	52	108	61	56
copia792	11	37	18	9
copia793	55	138	96	90
copia794	8	52	24	17
copia795	36	99	63	62
copia796	9	23	24	19
copia797	1	1	4	10
copia799	20	44	33	10
copia80	0	3	4	0
copia800	3	5	9	22
copia801	15	13	27	17
copia802	31	20	17	7
copia803	77	176	102	101
copia804	5	27	10	13
copia805	3	4	6	9
copia806	32	24	26	38
copia807	20	70	32	27
copia808	12	36	31	10
copia81	0	36	0	0
copia810	73	157	86	94
copia811	0	5	0	5
copia812	8	0	8	7
copia813	22	45	44	15
copia814	29	74	44	44
copia815	30	83	48	44
copia816	1	11	8	6
copia817	56	119	74	82
copia818	5	10	4	2
copia819	25	48	33	12
copia82	12	0	3	19
copia821	41	104	56	58
copia823	67	83	104	47
copia824	0	8	4	0
copia825	16	51	35	10
copia826	67	172	82	89
copia827	9	47	33	38
copia828	44	127	61	59
copia829	72	106	68	76
copia83	66	129	75	82
copia830	46	118	66	68
copia831	9	41	26	9
copia832	60	138	87	93
copia833	76	166	83	98
copia834	69	165	84	90
copia835	18	16	10	9
copia836	3	20	21	16
copia837	40	152	76	65
copia838	0	3	8	2
copia839	37	52	30	21
copia84	0	14	5	3
copia840	34	88	50	20
copia841	57	167	104	81
copia842	31	262	198	79
copia844	0	24	15	9
copia845	0	9	13	4
copia846	71	189	98	95
copia847	70	180	94	94
copia848	0	10	7	4
copia849	47	125	76	79
copia85	0	0	4	3
copia850	64	190	98	106
copia852	57	73	51	26
copia853	19	29	15	7
copia855	68	176	108	103
copia857	0	0	0	1
copia858	0	0	0	1
copia86	38	121	69	69
copia862	57	152	73	98
copia863	24	36	38	10
copia864	25	36	41	14
copia865	29	47	49	19
copia866	29	47	49	19
copia867	29	47	49	19
copia868	23	43	46	19
copia869	23	46	49	21
copia87	81	175	96	102
copia870	19	34	38	16
copia871	7	15	18	6
copia872	7	13	16	9
copia873	7	16	19	13
copia874	27	77	52	36
copia875	29	62	33	20
copia876	0	0	2	2
copia878	4	7	19	25
copia879	8	55	29	17
copia88	8	5	19	21
copia880	69	175	87	92
copia881	9	38	23	15
copia882	0	1	0	0
copia884	0	5	5	2
copia886	0	0	0	1
copia887	0	0	2	1
copia888	24	85	88	169
copia89	2	0	0	0
copia890	10	19	15	20
copia894	9	26	24	24
copia895	84	213	110	108
copia897	31	77	54	51
copia898	7	29	57	64
copia899	2	2	9	4
copia9	11	8	22	20
copia90	0	2	1	0
copia900	71	165	93	94
copia901	3	19	10	9
copia902	0	1	0	1
copia903	14	18	24	3
copia904	12	6	10	5
copia906	0	2	6	4
copia907	0	5	0	0
copia908	10	15	17	12
copia909	35	101	253	304
copia91	0	0	7	2
copia910	5	13	13	13
copia911	8	79	67	132
copia912	89	182	101	99
copia913	22	103	20	7
copia914	8	10	11	23
copia915	0	3	0	0
copia916	84	164	94	105
copia917	25	103	115	276
copia918	0	0	39	49
copia92	32	116	57	54
copia921	7	15	23	27
copia923	9	21	45	52
copia924	27	33	13	4
copia927	2	0	2	2
copia928	0	0	4	4
copia929	7	43	34	21
copia93	0	2	22	3
copia930	86	184	91	98
copia931	1	4	3	1
copia932	28	96	49	38
copia933	1	14	2	2
copia934	143	84	182	407
copia935	15	47	29	18
copia936	60	136	67	79
copia937	0	1	1	5
copia938	43	105	53	57
copia939	85	173	76	88
copia940	0	3	0	1
copia941	28	48	18	17
copia942	30	55	27	23
copia943	2	2	4	1
copia944	65	157	79	95
copia945	29	80	27	23
copia946	53	106	54	65
copia947	78	184	87	105
copia948	52	80	48	46
copia949	11	44	27	22
copia95	2	6	8	27
copia950	37	110	73	66
copia951	65	158	103	99
copia952	57	133	76	83
copia953	1	23	15	16
copia954	61	140	74	83
copia956	25	67	51	49
copia957	38	113	65	58
copia958	72	141	80	89
copia959	65	109	60	66
copia96	0	14	3	1
copia960	64	108	60	66
copia961	63	108	60	65
copia962	69	97	61	62
copia963	67	96	61	61
copia964	3	17	17	6
copia965	38	81	63	47
copia966	89	166	98	100
copia967	64	149	79	90
copia968	57	148	87	97
copia969	61	147	86	100
copia97	85	177	109	100
copia970	80	163	81	99
copia971	78	190	104	104
copia972	69	172	84	93
copia973	90	177	111	81
copia974	46	127	76	65
copia975	68	174	104	97
copia976	23	55	28	20
copia977	78	154	84	94
copia978	85	181	93	95
copia979	64	137	65	84
copia98	8	12	17	19
copia980	76	175	81	99
copia982	16	19	24	11
copia983	83	181	94	108
copia984	3	7	6	1
copia985	3	12	8	4
copia986	79	189	104	103
copia987	61	100	48	49
copia988	78	166	82	101
copia989	13	25	57	18
copia99	51	94	58	50
copia990	35	68	25	23
copia991	35	243	164	99
copia992	17	27	27	9
copia993	4	31	11	3
copia994	13	62	30	20
copia995	65	177	88	89
copia996	0	1	0	0
copia997	39	80	52	45
copia998	25	79	43	24
copia999	0	1	0	0
