# Supplementary material for: Genome-wide development of transposable elements-based markers in foxtail millet and construction of an integrated database
Source: DNA Res. 2014 Nov 26;22(1):79–90. doi: 10.1093/dnares/dsu039 (PMC4379977; doi:10.1093/dnares/dsu039)
Supplement: Supplementary Data [file supp_dsu039_dsu039supp_table12.xls]

## Sheet: Sheet1
Supplementary Table S12: Presence of transcriptionally active Gypsy-type retrotransposons in various tissues of foxtail millet
IDS	Leaf	Root	Spica	Stem
gypsy1	2	20	57	28
gypsy10	0	1	3	2
gypsy1000	19	14	47	7
gypsy1001	4	51	41	19
gypsy1002	4	51	41	19
gypsy1003	3	38	35	18
gypsy1005	9	7	23	30
gypsy1006	11	47	19	11
gypsy1008	7	23	24	10
gypsy1009	12	0	9	4
gypsy101	73	159	84	113
gypsy1010	26	100	65	58
gypsy1011	12	128	126	52
gypsy1012	11	172	126	61
gypsy1013	4	69	73	19
gypsy1015	1	0	0	0
gypsy1017	5	60	62	26
gypsy1018	0	1	2	0
gypsy1019	0	0	9	1
gypsy1020	0	4	0	0
gypsy1021	0	5	10	2
gypsy1022	3	63	24	12
gypsy1023	0	10	2	1
gypsy1025	7	323	181	75
gypsy1026	0	0	0	1
gypsy1027	94	123	159	88
gypsy1028	53	182	352	236
gypsy103	0	1	0	2
gypsy1030	0	2	0	1
gypsy1031	74	95	124	74
gypsy1033	16	45	35	27
gypsy1034	0	2	0	1
gypsy1036	0	0	2	0
gypsy104	0	2	0	0
gypsy1042	13	1	4	19
gypsy1043	8	10	14	4
gypsy1045	300	4	42	82
gypsy1046	8	62	32	20
gypsy1049	0	2	0	0
gypsy105	0	3	0	0
gypsy1050	5	1	17	16
gypsy1051	0	4	0	0
gypsy1052	0	0	2	0
gypsy1053	1	3	0	0
gypsy1054	0	4	4	3
gypsy1056	8	17	8	4
gypsy1057	2	2	1	0
gypsy1058	1	1	11	0
gypsy106	2	0	2	0
gypsy1061	13	0	12	5
gypsy1065	1	0	0	0
gypsy1068	0	9	11	4
gypsy1070	0	0	2	0
gypsy1072	0	4	10	4
gypsy1073	0	11	12	4
gypsy1075	0	11	4	6
gypsy1077	0	3	11	1
gypsy108	5	25	41	13
gypsy1080	0	2	0	0
gypsy1081	0	2	0	0
gypsy1083	0	10	14	6
gypsy1085	0	5	0	0
gypsy1086	1	0	2	1
gypsy1088	54	160	75	87
gypsy1089	0	1	18	7
gypsy109	0	2	0	1
gypsy1091	1	0	1	1
gypsy1092	0	8	0	2
gypsy1094	1	0	0	0
gypsy1097	0	3	0	0
gypsy1098	11	102	99	39
gypsy1099	3	2	2	1
gypsy110	6	13	20	29
gypsy1100	0	0	1	1
gypsy1103	1	4	0	0
gypsy1104	55	128	65	83
gypsy1107	0	8	4	7
gypsy1108	42	95	50	50
gypsy1109	10	228	157	63
gypsy1110	1	38	30	11
gypsy1111	1	38	30	11
gypsy1112	613	5	94	178
gypsy1113	0	2	0	0
gypsy1114	2	0	0	7
gypsy1115	87	170	97	96
gypsy1118	2	0	0	0
gypsy1119	1	0	0	0
gypsy1120	15	0	15	2
gypsy1121	17	463	290	140
gypsy1123	26	304	221	91
gypsy1124	31	480	299	127
gypsy1125	31	480	299	127
gypsy1126	31	480	299	127
gypsy1127	42	767	403	202
gypsy1129	7	0	3	0
gypsy1130	82	112	152	78
gypsy1131	2	57	58	24
gypsy1132	0	1	0	0
gypsy1133	7	92	98	39
gypsy1134	0	4	1	1
gypsy1135	1	4	1	0
gypsy1136	11	215	158	58
gypsy1137	0	0	0	2
gypsy1138	0	0	1	1
gypsy1139	0	0	0	2
gypsy114	0	0	13	0
gypsy1143	0	0	1	0
gypsy1144	629	8	103	189
gypsy1145	0	0	3	0
gypsy1146	1	4	2	2
gypsy1147	1	4	2	2
gypsy1148	2	2	1	4
gypsy1149	29	65	41	42
gypsy115	26	276	164	88
gypsy1150	1	4	2	0
gypsy1151	0	10	4	4
gypsy1152	0	0	4	0
gypsy1153	0	0	0	1
gypsy1154	0	0	16	2
gypsy1155	5	67	68	20
gypsy1156	2	0	0	7
gypsy1159	0	5	5	11
gypsy116	26	271	164	88
gypsy1160	32	72	46	48
gypsy1161	0	2	0	0
gypsy1162	0	0	3	1
gypsy1164	0	2	0	0
gypsy1167	0	5	0	0
gypsy1168	0	10	0	0
gypsy1173	0	8	29	2
gypsy1175	0	1	0	0
gypsy1176	0	7	0	5
gypsy1177	1	0	0	0
gypsy1178	0	2	0	0
gypsy1179	0	0	0	3
gypsy1180	14	10	25	43
gypsy1181	0	1	0	0
gypsy1182	8	84	89	23
gypsy1183	0	4	0	2
gypsy1184	10	64	7	4
gypsy1186	0	1	0	0
gypsy1187	1	6	10	9
gypsy1188	0	0	4	0
gypsy1189	0	0	1	0
gypsy1191	0	1	0	0
gypsy1193	14	238	169	64
gypsy1196	1	4	0	2
gypsy1197	28	417	417	360
gypsy1198	0	8	0	2
gypsy1199	111	159	274	204
gypsy12	0	2	0	0
gypsy120	0	2	0	1
gypsy1201	0	1	0	1
gypsy1202	1	1	4	0
gypsy1203	9	0	5	19
gypsy1204	18	0	10	38
gypsy1205	3	14	9	7
gypsy1209	8	0	1	11
gypsy1210	49	22	63	83
gypsy1211	48	0	29	13
gypsy1212	0	185	0	0
gypsy1213	13	203	31	22
gypsy1216	0	6	4	2
gypsy1217	0	0	0	1
gypsy1218	10	32	9	6
gypsy1219	357	483	823	1117
gypsy1226	3	3	1	6
gypsy1227	0	2	1	0
gypsy1229	0	1	0	0
gypsy123	0	0	2	0
gypsy1230	0	0	0	1
gypsy1231	77	176	102	101
gypsy1232	2	51	53	16
gypsy1233	0	3	0	3
gypsy1234	7	35	65	17
gypsy1237	1	17	8	3
gypsy1239	0	0	4	2
gypsy124	0	5	0	0
gypsy1240	4	27	29	35
gypsy1241	0	1	0	0
gypsy1242	4	40	61	18
gypsy1243	14	1	4	11
gypsy1244	3	7	10	10
gypsy1245	3	1	0	0
gypsy1246	16	266	156	79
gypsy1247	59	74	97	62
gypsy125	0	2	0	9
gypsy1250	0	1	0	0
gypsy1252	25	59	30	40
gypsy1255	41	135	126	73
gypsy1256	2	36	70	17
gypsy1259	0	0	0	1
gypsy1260	0	1	1	0
gypsy1261	5	82	76	32
gypsy1262	3	20	43	19
gypsy1263	14	436	240	103
gypsy1264	0	0	6	2
gypsy1266	0	0	0	1
gypsy1268	91	165	103	103
gypsy1269	1	0	1	0
gypsy1270	31	163	163	71
gypsy1271	30	148	155	70
gypsy1272	30	465	340	131
gypsy1273	0	8	1	1
gypsy1274	12	368	254	94
gypsy1276	48	196	141	83
gypsy1278	42	53	100	64
gypsy1279	0	2	0	1
gypsy128	0	7	5	1
gypsy1280	15	370	244	100
gypsy1281	13	223	180	72
gypsy1282	8	8	10	8
gypsy1283	6	4	7	6
gypsy1284	13	377	242	102
gypsy1285	13	377	241	100
gypsy1286	17	152	129	67
gypsy1287	17	159	133	70
gypsy1289	42	215	163	92
gypsy129	0	2	22	3
gypsy1290	40	180	125	74
gypsy1291	43	221	168	92
gypsy1292	8	137	85	58
gypsy1293	3	41	43	18
gypsy1294	1	20	28	15
gypsy1295	50	204	152	88
gypsy1296	18	199	150	88
gypsy1297	23	36	62	28
gypsy1298	34	458	275	117
gypsy1299	4	3	1	0
gypsy13	0	5	0	0
gypsy130	0	2	0	0
gypsy1300	13	154	160	63
gypsy1301	26	65	40	47
gypsy1302	3	61	30	24
gypsy1303	1	0	0	0
gypsy1304	0	8	9	6
gypsy1306	0	0	1	2
gypsy1307	0	0	1	0
gypsy1309	1	7	14	6
gypsy1310	5	138	84	39
gypsy1311	0	0	3	1
gypsy1312	47	187	141	85
gypsy1313	0	0	1	0
gypsy1314	32	68	41	48
gypsy1315	0	1	14	1
gypsy1317	3	5	16	1
gypsy1318	23	109	138	44
gypsy1319	0	5	0	0
gypsy132	2	2	0	0
gypsy1323	68	176	108	103
gypsy1324	0	0	0	1
gypsy1325	1	5	0	0
gypsy1329	0	1	0	0
gypsy133	0	0	7	1
gypsy1331	287	982	1478	1046
gypsy1332	455	4	70	136
gypsy1333	0	1	1	0
gypsy1334	0	2	0	0
gypsy1335	3	0	7	0
gypsy1336	3	0	7	0
gypsy1338	0	1	0	0
gypsy1339	16	1	12	3
gypsy1342	0	1	0	0
gypsy1345	1	0	3	1
gypsy1347	1	0	0	0
gypsy1349	0	0	0	1
gypsy1352	5	1	1	2
gypsy1353	0	10	0	2
gypsy1358	1	0	0	0
gypsy1359	0	1	1	1
gypsy136	0	2	22	3
gypsy1360	2	1	1	1
gypsy1361	0	3	0	1
gypsy1362	43	8	19	12
gypsy1364	0	33	0	1
gypsy1365	0	52	0	0
gypsy1368	0	2	2	0
gypsy137	1	0	1	0
gypsy1373	0	1	0	0
gypsy1374	2	3	4	2
gypsy1380	1	4	1	0
gypsy1381	18	64	111	22
gypsy1382	0	3	0	1
gypsy1383	0	0	2	2
gypsy1384	1	2	0	2
gypsy1385	0	2	0	0
gypsy1386	1	5	13	7
gypsy1387	0	4	12	15
gypsy1388	0	21	31	20
gypsy1389	0	0	2	5
gypsy139	4	4	2	22
gypsy1390	10	11	6	16
gypsy1391	9	11	17	7
gypsy1392	3	47	140	0
gypsy1395	1	4	0	0
gypsy1396	0	2	7	3
gypsy1397	12	1	2	20
gypsy1398	81	283	345	186
gypsy14	0	1	0	1
gypsy140	0	0	4	0
gypsy1403	2	8	6	2
gypsy1404	0	2	2	0
gypsy1405	0	0	1	0
gypsy1406	0	0	1	0
gypsy1407	0	0	1	0
gypsy1411	0	0	2	0
gypsy1415	8	1	11	20
gypsy1416	40	24	43	83
gypsy1417	7	43	34	21
gypsy1419	1	0	0	0
gypsy142	0	0	0	1
gypsy1420	10	14	51	11
gypsy1422	0	0	1	0
gypsy1423	0	0	1	0
gypsy1425	0	0	1	0
gypsy1427	0	0	2	0
gypsy143	29	25	52	77
gypsy1431	0	0	3	0
gypsy1434	9	36	34	12
gypsy1439	5	15	15	24
gypsy144	0	0	1	2
gypsy1440	0	6	1	3
gypsy1441	0	0	3	0
gypsy1443	1	23	22	7
gypsy1444	0	6	8	4
gypsy1445	0	0	2	0
gypsy1446	0	0	3	0
gypsy1447	8	1	12	43
gypsy1448	15	292	219	73
gypsy1449	10	259	167	74
gypsy1450	1	10	16	9
gypsy1452	38	114	65	58
gypsy1453	0	6	5	1
gypsy1454	28	240	211	80
gypsy1455	1	13	5	1
gypsy1456	1	19	21	14
gypsy1457	8	12	6	4
gypsy1458	0	1	1	0
gypsy1459	1	0	0	1
gypsy146	0	1	3	2
gypsy1460	1	1	0	1
gypsy1461	0	1	0	3
gypsy1462	0	1	0	3
gypsy1463	0	32	21	35
gypsy1465	2	0	4	1
gypsy1466	0	0	1	0
gypsy1468	3	21	18	13
gypsy1469	6	17	23	3
gypsy147	0	2	3	2
gypsy1470	2	4	8	0
gypsy1471	11	53	96	36
gypsy1472	22	15	8	23
gypsy1473	0	8	5	1
gypsy1475	1	10	2	6
gypsy1476	0	1	0	3
gypsy1477	0	1	0	3
gypsy1479	25	106	123	44
gypsy148	0	2	3	1
gypsy1480	4	19	20	4
gypsy1481	11	14	17	56
gypsy1482	45	216	172	82
gypsy1483	45	216	172	82
gypsy1484	27	66	40	45
gypsy1485	12	283	202	86
gypsy1486	0	1	0	0
gypsy1488	25	395	265	109
gypsy1490	31	63	34	45
gypsy1491	31	63	34	45
gypsy1492	2	0	0	0
gypsy1493	2	0	0	0
gypsy1494	0	1	13	1
gypsy1495	19	15	38	16
gypsy1496	3	37	44	14
gypsy1497	0	4	0	0
gypsy1498	8	30	29	12
gypsy1499	12	217	158	62
gypsy15	11	3	7	11
gypsy150	0	0	1	0
gypsy1500	0	0	2	1
gypsy1502	0	3	0	0
gypsy1503	22	171	136	61
gypsy1504	18	166	142	62
gypsy1505	24	193	133	82
gypsy1507	37	107	45	52
gypsy1508	0	4	13	3
gypsy1509	0	2	11	0
gypsy151	0	1	0	0
gypsy1510	1	27	28	14
gypsy1512	0	1	1	0
gypsy1513	0	0	1	0
gypsy1514	0	3	2	0
gypsy1515	0	0	0	1
gypsy1518	0	5	4	0
gypsy1519	45	210	323	271
gypsy1520	0	0	0	3
gypsy1521	1	1	0	0
gypsy1522	1	0	0	1
gypsy1523	5	9	2	1
gypsy1526	0	3	12	0
gypsy1528	0	1	0	0
gypsy1529	0	0	2	0
gypsy153	339	241	337	748
gypsy1530	0	1	0	0
gypsy1534	29	69	42	43
gypsy1535	0	4	22	3
gypsy1537	0	2	0	0
gypsy1538	1	9	12	1
gypsy154	339	246	338	749
gypsy1544	0	6	0	0
gypsy1546	50	200	152	87
gypsy1547	69	172	92	90
gypsy1548	0	0	1	1
gypsy1549	0	1	0	0
gypsy1552	54	85	46	50
gypsy1554	4	15	26	9
gypsy1555	0	2	0	0
gypsy1556	18	3	40	5
gypsy1557	0	0	0	1
gypsy1558	0	1	0	2
gypsy156	23	13	16	35
gypsy1560	0	4	3	1
gypsy1561	2	2	0	2
gypsy1562	0	0	0	1
gypsy1563	0	1	0	1
gypsy1565	5081	494	1152	2332
gypsy1566	13	171	131	55
gypsy1567	0	8	0	0
gypsy1569	3	0	0	0
gypsy157	0	275	20	61
gypsy1570	1	0	0	0
gypsy158	0	3	3	3
gypsy160	8	0	15	3
gypsy161	8	0	14	3
gypsy162	0	0	2	0
gypsy164	7	2	19	4
gypsy165	0	8	0	0
gypsy166	0	0	0	1
gypsy169	2	0	3	1
gypsy171	1	0	3	3
gypsy172	9	0	6	3
gypsy174	75	180	95	96
gypsy175	23	80	47	22
gypsy177	0	1	0	0
gypsy178	0	1	0	0
gypsy179	40	0	11	12
gypsy180	10	31	82	70
gypsy181	0	2	0	0
gypsy182	29	74	77	52
gypsy186	0	1	2	3
gypsy187	0	1	0	0
gypsy188	0	4	1	1
gypsy189	0	4	6	2
gypsy191	0	1	0	0
gypsy192	0	1	0	0
gypsy194	0	1	2	1
gypsy195	23	323	271	105
gypsy196	61	138	83	96
gypsy198	19	478	321	123
gypsy2	0	4	0	0
gypsy20	0	1	7	0
gypsy203	4	14	3	2
gypsy204	0	3	19	2
gypsy206	1	1	2	0
gypsy207	0	0	0	1
gypsy209	0	0	0	1
gypsy21	0	1	7	0
gypsy214	0	0	0	1
gypsy215	0	0	0	1
gypsy216	32	63	40	45
gypsy217	8	18	17	8
gypsy218	27	79	45	46
gypsy22	130	195	358	263
gypsy221	0	0	1	0
gypsy222	2	0	0	0
gypsy223	0	0	1	0
gypsy224	28	65	41	42
gypsy225	21	478	327	122
gypsy226	22	487	333	124
gypsy227	10	224	131	61
gypsy228	28	697	446	184
gypsy23	0	0	0	1
gypsy230	72	165	97	105
gypsy231	0	3	0	0
gypsy234	52	119	73	78
gypsy236	28	431	269	116
gypsy238	0	4	1	10
gypsy24	0	1	8	5
gypsy240	24	438	256	114
gypsy241	2	49	69	19
gypsy242	0	2	0	0
gypsy243	0	2	0	0
gypsy244	21	170	157	60
gypsy245	31	277	215	110
gypsy246	30	274	214	108
gypsy247	14	116	71	53
gypsy248	10	107	58	50
gypsy249	0	2	4	2
gypsy251	8	0	1	14
gypsy252	0	1	0	1
gypsy254	1	13	8	3
gypsy255	1	13	8	3
gypsy256	2	32	28	9
gypsy257	2	32	28	9
gypsy258	2	32	28	9
gypsy260	19	331	218	93
gypsy261	1	3	11	6
gypsy262	0	2	1	4
gypsy264	3	8	4	10
gypsy265	4	31	50	18
gypsy266	4	31	50	18
gypsy267	26	429	257	112
gypsy268	2	58	61	25
gypsy269	4	42	39	24
gypsy27	0	2	2	1
gypsy270	1	23	26	9
gypsy272	15	278	221	81
gypsy273	23	386	245	100
gypsy274	1	0	0	0
gypsy275	5	46	72	24
gypsy276	7	73	100	30
gypsy277	7	73	95	30
gypsy278	18	404	244	108
gypsy279	18	403	244	107
gypsy28	5	45	31	10
gypsy280	0	1	0	0
gypsy282	0	1	1	0
gypsy283	0	1	1	0
gypsy284	0	1	2	0
gypsy286	341	14	126	258
gypsy287	0	9	13	5
gypsy288	0	1	1	4
gypsy289	0	1	1	2
gypsy29	5	45	33	10
gypsy290	62	74	111	59
gypsy291	0	1	0	0
gypsy294	0	5	1	1
gypsy295	72	161	87	91
gypsy296	1	4	1	2
gypsy299	1	0	0	0
gypsy3	0	1	0	0
gypsy30	5	45	33	10
gypsy302	0	0	1	1
gypsy303	0	0	0	1
gypsy306	2	0	0	0
gypsy308	151	279	633	577
gypsy31	0	2	18	1
gypsy310	0	0	3	0
gypsy312	0	1	0	0
gypsy313	1	5	0	0
gypsy314	1	2	0	5
gypsy315	0	1	0	1
gypsy319	0	3	0	0
gypsy320	0	0	3	0
gypsy324	1	0	0	0
gypsy325	61	131	67	85
gypsy326	29	67	45	41
gypsy327	0	0	1	0
gypsy328	0	0	1	0
gypsy329	0	1	0	0
gypsy331	0	3	1	0
gypsy332	2	14	3	7
gypsy334	404	4	65	113
gypsy335	0	0	0	1
gypsy336	0	15	91	1
gypsy337	12	0	24	0
gypsy338	0	0	0	1
gypsy340	2	9	8	8
gypsy342	0	2	0	0
gypsy345	0	18	5	10
gypsy346	25	15	54	43
gypsy347	7	5	22	12
gypsy348	12	6	21	17
gypsy349	19	7	16	37
gypsy35	5	3	2	1
gypsy353	0	1	3	2
gypsy357	0	4	22	2
gypsy358	11	313	203	90
gypsy359	0	0	3	15
gypsy36	1	3	4	1
gypsy360	3	1	8	8
gypsy362	0	2	0	0
gypsy363	2	16	11	8
gypsy367	8	5	1	2
gypsy368	6	0	3	2
gypsy369	0	12	0	2
gypsy37	0	2	0	0
gypsy370	0	6	0	0
gypsy371	388	939	2017	1647
gypsy373	0	0	4	0
gypsy376	0	1	11	1
gypsy377	0	0	6	2
gypsy379	7	4	1	0
gypsy38	1	7	20	6
gypsy382	0	0	1	0
gypsy383	1	4	3	2
gypsy386	0	0	3	2
gypsy387	8	0	1	10
gypsy388	0	1	0	0
gypsy389	0	2	34	0
gypsy390	0	4	2	0
gypsy393	0	1	0	0
gypsy395	2	0	5	0
gypsy396	0	1	0	0
gypsy397	3	26	30	16
gypsy399	68	52	88	62
gypsy40	52	204	150	87
gypsy400	1	18	7	2
gypsy401	0	2	0	0
gypsy402	16	409	237	107
gypsy404	1	4	4	1
gypsy405	0	1	0	0
gypsy406	0	1	0	0
gypsy407	0	9	0	0
gypsy408	0	1	19	2
gypsy411	0	0	0	2
gypsy412	7	32	46	16
gypsy413	0	0	1	0
gypsy415	0	4	0	1
gypsy416	0	0	0	1
gypsy417	2	51	49	26
gypsy418	2	50	49	26
gypsy419	25	59	30	39
gypsy42	0	2	0	0
gypsy421	0	11	14	8
gypsy424	0	4	5	11
gypsy426	0	4	0	0
gypsy427	3	8	17	5
gypsy428	3	3	8	4
gypsy429	17	51	24	25
gypsy43	4	9	2	4
gypsy431	0	0	2	0
gypsy432	0	3	2	0
gypsy433	3	6	6	4
gypsy434	3	4	6	3
gypsy435	3	42	53	26
gypsy436	14	248	187	64
gypsy437	20	137	124	63
gypsy438	20	137	123	63
gypsy439	20	137	123	63
gypsy44	0	2	0	0
gypsy440	18	101	105	58
gypsy441	8	49	133	39
gypsy442	0	2	2	0
gypsy443	18	442	267	110
gypsy444	1	41	27	11
gypsy445	3	10	8	7
gypsy446	3	22	39	13
gypsy447	3	27	42	10
gypsy448	9	7	8	7
gypsy449	43	167	138	72
gypsy45	6	31	38	14
gypsy450	50	549	325	165
gypsy451	0	0	1	0
gypsy455	3	16	4	2
gypsy456	10	7	11	8
gypsy457	0	2	0	0
gypsy459	4	29	16	7
gypsy460	12	166	116	50
gypsy462	3	4	1	2
gypsy463	7	6	9	6
gypsy464	0	1	18	2
gypsy465	71	200	120	107
gypsy468	0	1	0	0
gypsy469	0	2	12	1
gypsy47	56	63	92	58
gypsy470	35	32	11	3
gypsy471	0	0	1	1
gypsy472	1	0	0	0
gypsy474	0	1	4	0
gypsy475	13	83	32	21
gypsy476	25	438	255	111
gypsy478	5	3	14	13
gypsy48	0	0	0	1
gypsy483	0	16	36	11
gypsy484	0	4	0	2
gypsy487	0	3	0	0
gypsy488	9	78	164	46
gypsy489	0	0	1	0
gypsy492	1	0	1	0
gypsy494	0	0	6	3
gypsy495	25	11	29	12
gypsy497	92	183	286	275
gypsy499	3	0	2	0
gypsy5	0	1	11	2
gypsy50	23	487	334	126
gypsy500	0	4	6	0
gypsy501	0	2	0	2
gypsy502	0	1	18	2
gypsy503	0	1	12	2
gypsy508	0	0	4	1
gypsy509	0	0	1	0
gypsy51	4	87	70	36
gypsy511	0	0	1	0
gypsy516	99	136	130	23
gypsy517	0	1	1	0
gypsy518	0	1	13	3
gypsy519	3	4	4	2
gypsy52	0	4	6	1
gypsy522	28	66	40	46
gypsy523	0	2	0	0
gypsy524	4	5	16	4
gypsy525	2	12	8	2
gypsy526	0	6	0	0
gypsy527	0	5	17	1
gypsy528	771	8	110	227
gypsy529	8	10	20	6
gypsy53	2	1	3	2
gypsy530	2	15	8	4
gypsy533	19	5	41	4
gypsy534	0	0	1	0
gypsy536	23	293	317	257
gypsy538	0	8	0	3
gypsy539	0	2	0	0
gypsy54	0	2	0	0
gypsy540	568	8	94	160
gypsy541	0	0	3	1
gypsy542	2	1	1	0
gypsy544	0	4	22	2
gypsy546	0	6	1	0
gypsy549	1	3	2	2
gypsy550	2	21	24	9
gypsy551	0	2	5	1
gypsy552	0	2	3	1
gypsy556	2	0	8	1
gypsy557	0	0	1	0
gypsy558	0	2	2	0
gypsy56	17	108	126	52
gypsy562	0	2	0	0
gypsy567	6	45	16	19
gypsy569	0	1	0	0
gypsy570	2	0	1	0
gypsy571	0	1	0	0
gypsy573	0	0	3	0
gypsy574	8	1	1	7
gypsy575	0	0	3	0
gypsy577	0	9	3	5
gypsy578	0	9	3	5
gypsy58	0	0	1	0
gypsy582	3	52	70	29
gypsy583	3	50	69	29
gypsy584	31	34	29	9
gypsy587	0	11	0	0
gypsy588	0	1	0	0
gypsy59	3	0	0	0
gypsy590	0	7	11	11
gypsy591	4	2	3	6
gypsy592	12	1	2	15
gypsy593	0	2	0	0
gypsy596	0	4	1	3
gypsy598	0	10	1	3
gypsy599	0	1	12	1
gypsy6	1	1	0	0
gypsy60	5	56	85	26
gypsy601	9	186	105	56
gypsy602	0	1	0	0
gypsy603	0	7	7	1
gypsy61	0	0	0	1
gypsy610	9	20	18	10
gypsy611	0	4	1	0
gypsy613	8	13	40	18
gypsy615	7	77	73	31
gypsy616	7	77	73	31
gypsy618	15	40	29	8
gypsy620	4	50	70	17
gypsy621	5	54	70	17
gypsy622	8	12	10	3
gypsy624	0	1	0	0
gypsy626	2	52	50	20
gypsy627	0	2	3	0
gypsy628	1	5	6	0
gypsy629	10	36	86	30
gypsy630	2	16	28	20
gypsy631	4	31	46	12
gypsy632	0	6	7	2
gypsy633	42	155	134	72
gypsy634	61	225	245	91
gypsy635	63	244	263	111
gypsy636	21	89	129	39
gypsy637	9	1	14	5
gypsy638	49	334	212	109
gypsy639	12	248	118	74
gypsy640	49	332	212	106
gypsy641	5	42	43	14
gypsy642	21	378	297	111
gypsy643	7	43	46	27
gypsy645	0	2	34	0
gypsy646	3	78	38	30
gypsy647	0	1	2	2
gypsy648	1	1	10	1
gypsy649	0	8	0	0
gypsy65	1	0	0	0
gypsy652	7	199	109	60
gypsy653	50	57	98	38
gypsy654	3	27	22	8
gypsy655	29	439	293	129
gypsy656	6	4	3	0
gypsy66	26	37	50	34
gypsy660	25	70	43	27
gypsy661	0	0	0	1
gypsy662	24	36	53	35
gypsy663	2	35	29	9
gypsy664	0	12	23	11
gypsy665	0	12	23	11
gypsy666	4	3	13	6
gypsy667	25	199	140	85
gypsy668	5	7	8	2
gypsy67	0	0	2	8
gypsy670	0	7	4	3
gypsy674	23	470	346	140
gypsy676	20	480	313	124
gypsy677	16	309	188	88
gypsy68	22	446	267	119
gypsy682	14	74	1	34
gypsy685	0	4	22	2
gypsy687	6	30	6	4
gypsy688	0	1	0	0
gypsy689	0	0	0	1
gypsy69	4	28	27	18
gypsy690	1	5	0	0
gypsy691	1	0	0	0
gypsy693	0	2	0	0
gypsy694	2	5	0	1
gypsy695	0	0	0	2
gypsy696	6	13	9	3
gypsy697	63	143	86	89
gypsy699	0	4	0	0
gypsy7	12	93	103	51
gypsy70	22	398	245	98
gypsy700	0	4	5	2
gypsy701	0	1	1	2
gypsy702	0	2	0	0
gypsy704	6	17	25	8
gypsy705	82	196	112	107
gypsy71	0	4	0	1
gypsy710	0	2	0	0
gypsy711	7	34	19	9
gypsy712	0	4	0	1
gypsy713	0	1	0	1
gypsy714	0	3	2	0
gypsy716	4	55	66	28
gypsy717	0	1	0	0
gypsy719	78	159	95	104
gypsy72	70	173	104	110
gypsy720	0	5	12	12
gypsy721	44	193	134	76
gypsy722	2	4	0	0
gypsy723	0	0	1	0
gypsy724	0	0	1	0
gypsy725	431	13	194	217
gypsy726	36	44	62	40
gypsy727	0	1	0	1
gypsy728	4	55	53	26
gypsy729	7	57	104	33
gypsy73	6	65	80	37
gypsy730	0	2	0	0
gypsy731	0	2	3	1
gypsy732	1	1	1	0
gypsy733	0	0	1	0
gypsy735	1	1	0	0
gypsy737	2	0	0	0
gypsy738	0	5	1	0
gypsy74	25	197	108	82
gypsy741	2	0	0	0
gypsy742	102	129	176	78
gypsy743	42	67	143	41
gypsy745	337	1232	491	1341
gypsy746	0	4	0	0
gypsy747	20	23	56	29
gypsy749	0	2	2	4
gypsy75	18	424	302	112
gypsy750	0	0	0	1
gypsy752	0	4	4	1
gypsy753	0	4	4	1
gypsy754	0	10	2	2
gypsy755	1	1	1	0
gypsy756	0	1	0	0
gypsy757	0	1	0	0
gypsy758	22	0	4	30
gypsy759	3	1	0	0
gypsy76	14	2	4	24
gypsy761	0	5	0	0
gypsy762	25	55	38	43
gypsy763	63	7	22	68
gypsy764	0	2	1	0
gypsy765	0	0	0	2
gypsy768	1	0	0	0
gypsy77	0	0	1	0
gypsy770	1	1	1	0
gypsy771	1	1	1	0
gypsy778	0	7	7	8
gypsy779	0	0	1	0
gypsy78	4	34	18	9
gypsy780	10	1	2	0
gypsy781	0	2	0	0
gypsy782	0	1	1	0
gypsy785	10	44	75	25
gypsy787	19	9	4	3
gypsy788	0	2	1	1
gypsy789	33	90	59	31
gypsy790	0	5	1	2
gypsy792	63	196	98	108
gypsy793	18	87	104	37
gypsy794	0	4	1	0
gypsy796	0	3	0	0
gypsy797	5	0	1	6
gypsy798	5	0	1	6
gypsy799	5	0	1	6
gypsy80	44	133	124	61
gypsy800	0	1	0	0
gypsy801	2	21	26	13
gypsy802	56	55	72	35
gypsy803	56	55	72	35
gypsy804	56	55	72	35
gypsy805	56	55	72	35
gypsy806	56	55	72	35
gypsy807	56	55	72	35
gypsy808	56	55	72	35
gypsy81	10	55	7	6
gypsy813	4	3	2	3
gypsy814	6	3	7	0
gypsy815	25	412	286	112
gypsy816	0	5	0	0
gypsy817	1	39	44	14
gypsy819	1	102	48	21
gypsy82	0	0	0	1
gypsy820	11	345	194	86
gypsy821	0	13	6	7
gypsy822	3	55	34	13
gypsy823	3	49	34	13
gypsy824	3	49	34	13
gypsy825	3	49	34	13
gypsy826	3	49	34	13
gypsy827	3	45	34	13
gypsy828	3	45	34	13
gypsy829	3	45	34	13
gypsy83	6	75	94	39
gypsy830	3	45	34	13
gypsy831	3	45	34	13
gypsy832	3	41	34	13
gypsy833	3	41	34	13
gypsy834	3	41	34	13
gypsy835	3	41	34	13
gypsy836	3	37	34	13
gypsy838	0	2	1	0
gypsy839	32	151	138	59
gypsy84	12	81	85	37
gypsy840	0	6	5	1
gypsy842	0	0	0	2
gypsy843	0	0	0	2
gypsy844	1	21	29	8
gypsy845	51	129	99	89
gypsy846	29	382	274	111
gypsy847	1	0	1	0
gypsy848	2	28	47	11
gypsy849	2	13	26	10
gypsy85	0	4	1	0
gypsy850	1	0	0	0
gypsy851	4	38	54	21
gypsy852	4	38	54	21
gypsy853	94	100	144	62
gypsy854	5	109	120	41
gypsy855	0	2	0	0
gypsy858	0	8	8	4
gypsy859	0	0	0	2
gypsy86	13	303	176	89
gypsy860	9	24	17	9
gypsy861	82	140	205	73
gypsy863	28	60	43	42
gypsy864	0	1	0	6
gypsy865	0	0	0	4
gypsy866	0	0	0	4
gypsy867	0	1	0	2
gypsy868	474	8	70	143
gypsy869	0	4	25	2
gypsy87	1	48	42	12
gypsy870	2	9	20	16
gypsy871	0	2	0	1
gypsy875	0	0	4	1
gypsy876	0	5	0	0
gypsy877	0	2	0	0
gypsy878	5	18	11	4
gypsy88	1	48	42	10
gypsy881	0	0	2	0
gypsy883	0	1	2	0
gypsy884	1	1	4	0
gypsy885	4	2	17	1
gypsy886	1	4	3	1
gypsy887	0	4	1	1
gypsy889	0	0	1	0
gypsy89	16	100	83	60
gypsy891	0	5	2	2
gypsy892	0	1	0	1
gypsy893	2	8	1	2
gypsy896	8	2	12	4
gypsy897	1	5	1	2
gypsy898	5	0	12	2
gypsy899	278	224	536	697
gypsy90	1	0	0	0
gypsy900	30	77	62	55
gypsy901	566	577	1609	1368
gypsy903	5	97568	31	89
gypsy904	0	1	0	0
gypsy905	5	5	4	1
gypsy906	0	1	0	0
gypsy907	0	0	0	1
gypsy908	1	4	16	0
gypsy909	0	8	7	3
gypsy91	0	0	3	0
gypsy910	2	0	0	1
gypsy911	1	14	12	14
gypsy912	1	0	0	0
gypsy914	0	0	1	2
gypsy915	0	1	0	0
gypsy918	8	48	24	15
gypsy919	8	48	24	15
gypsy92	26	92	129	54
gypsy920	8	48	24	15
gypsy924	0	1	5	3
gypsy925	0	2	2	0
gypsy926	0	1	0	0
gypsy927	0	1	5	1
gypsy928	0	4	2	0
gypsy930	6	48	23	15
gypsy932	0	2	12	2
gypsy936	0	4	0	1
gypsy94	145	265	157	161
gypsy940	4	16	3	4
gypsy941	1	0	0	0
gypsy942	39	135	63	65
gypsy943	0	3	0	0
gypsy944	0	1	0	2
gypsy947	22	352	253	112
gypsy948	18	277	205	80
gypsy95	0	0	0	1
gypsy950	2	1	0	0
gypsy952	1	0	0	0
gypsy953	0	4	0	0
gypsy954	0	1	0	0
gypsy955	15	446	277	119
gypsy956	0	2	23	2
gypsy957	11	71	52	21
gypsy958	11	71	52	21
gypsy959	22	29	10	5
gypsy96	0	0	3	0
gypsy960	0	3	3	1
gypsy961	0	4	1	0
gypsy963	0	1	0	0
gypsy964	0	2	3	1
gypsy965	0	2	0	0
gypsy966	0	2	0	0
gypsy967	90	205	156	127
gypsy968	14	135	127	50
gypsy969	14	133	127	45
gypsy97	77	192	111	107
gypsy970	5	18	36	21
gypsy971	2	133	63	28
gypsy974	1	56	43	18
gypsy975	10	129	123	47
gypsy976	10	126	111	43
gypsy977	97	176	90	105
gypsy979	0	0	1	0
gypsy980	29	136	155	63
gypsy981	29	136	155	63
gypsy982	3	49	47	21
gypsy983	4	34	38	18
gypsy984	31	431	289	112
gypsy985	84	130	123	72
gypsy986	84	130	123	72
gypsy987	2	1	5	3
gypsy988	14	182	113	68
gypsy989	7	28	50	23
gypsy990	0	3	10	1
gypsy991	29	317	210	92
gypsy992	29	317	210	92
gypsy993	22	378	281	108
gypsy995	0	4	23	0
gypsy999	0	12	3	6
