# Supplementary material for: Genome-wide development of transposable elements-based markers in foxtail millet and construction of an integrated database
Source: DNA Res. 2014 Nov 26;22(1):79–90. doi: 10.1093/dnares/dsu039 (PMC4379977; doi:10.1093/dnares/dsu039)
Supplement: Supplementary Data [file supp_dsu039_dsu039supp_table13.xls]

## Sheet: Sheet1
Supplementary Table S13: Presence of transcriptionally active non-LTR type retrotransposons (LINE) in various tissues of foxtail millet
IDS	Leaf	Root	Spica	Stem
LINE1000	2	5	3	18
LINE101	0	2	0	0
LINE1026	0	0	2	0
LINE1033	0	1	0	0
LINE1034	0	0	1	0
LINE1035	0	0	2	0
LINE1049	10	5	0	2
LINE1062	0	1	0	0
LINE1064	3	0	6	0
LINE1071	0	2	0	0
LINE1083	0	5	3	1
LINE1086	0	6	0	3
LINE1088	0	1	0	0
LINE1093	2	3	1	0
LINE1105	1	2	4	1
LINE1106	1	0	0	0
LINE1107	0	0	1	0
LINE1118	0	1	0	0
LINE1122	0	0	2	2
LINE113	5	0	2	20
LINE1132	0	0	5	0
LINE1133	0	0	9	0
LINE1144	5	13	19	10
LINE1145	0	0	3	0
LINE116	0	0	1	3
LINE1165	0	6	1	3
LINE117	1	8	10	9
LINE1172	0	2	1	1
LINE1174	0	0	2	0
LINE1179	1	6	30	11
LINE118	0	6	0	4
LINE1190	16	6	17	9
LINE1197	1	0	0	0
LINE1198	2	2	2	3
LINE1200	0	0	2	0
LINE1208	11	12	10	44
LINE1211	0	1	0	0
LINE1227	0	2	0	2
LINE1228	0	10	2	2
LINE1229	0	9	11	2
LINE1230	2	1	0	1
LINE1233	2	1	7	8
LINE1238	0	0	5	1
LINE1239	0	0	3	2
LINE1240	0	0	10	0
LINE1247	0	0	0	2
LINE125	9	4	3	2
LINE1253	3	4	5	2
LINE126	87	0	12	17
LINE1271	0	4	0	0
LINE1280	10	6	2	4
LINE1297	10	22	18	45
LINE1299	0	0	5	2
LINE1308	0	0	0	1
LINE1313	0	0	1	2
LINE1329	0	6	3	6
LINE1332	0	0	4	14
LINE1333	0	2	10	7
LINE134	2	0	0	0
LINE1342	0	1	0	0
LINE1357	0	1	8	2
LINE1359	24	89	44	52
LINE1360	0	0	0	1
LINE1373	0	1	0	0
LINE1393	0	0	0	1
LINE1394	0	2	1	0
LINE1395	2	1	2	2
LINE1405	0	3	1	3
LINE1410	1	2	0	0
LINE1418	0	3	4	1
LINE1422	0	3	0	1
LINE143	0	1	0	2
LINE1444	8	4	46	17
LINE1450	0	3	0	0
LINE1451	4	1	7	0
LINE1453	0	1	0	0
LINE1454	0	4	0	2
LINE1455	0	0	0	6
LINE1459	0	0	3	0
LINE1460	0	1	1	1
LINE1462	0	0	0	1
LINE1463	0	2	0	0
LINE1465	0	4	1	0
LINE1475	3	14	82	70
LINE1477	0	4	2	1
LINE1478	0	8	2	4
LINE1479	0	64	13	12
LINE1487	0	0	1	0
LINE1488	0	2	0	1
LINE1490	1	0	0	0
LINE1500	0	0	0	1
LINE1503	90	31	125	149
LINE1504	0	0	0	1
LINE1540	0	6	0	0
LINE1541	0	2	2	0
LINE1547	0	1	0	0
LINE1553	14	22	27	5
LINE1557	2	1	4	0
LINE1567	0	1	6	9
LINE1571	0	0	0	1
LINE1572	0	2	4	4
LINE1576	0	0	0	2
LINE158	0	2	1	0
LINE1587	0	0	0	1
LINE1591	0	16	2	2
LINE1592	0	0	1	0
LINE1602	0	0	1	1
LINE1603	2	1	0	0
LINE1607	0	0	3	0
LINE1608	19	12	261	11
LINE1612	0	0	3	0
LINE1626	8	0	0	0
LINE1638	0	29	76	294
LINE1642	0	0	3	2
LINE1649	1	0	0	0
LINE1654	0	2	14	4
LINE1656	0	0	1	0
LINE1657	0	0	0	1
LINE1664	0	0	0	6
LINE1665	0	0	4	0
LINE1668	0	2	1	1
LINE1670	6	21	17	10
LINE1671	0	1	2	3
LINE1674	6	12	9	8
LINE1688	50	0	35	46
LINE1691	0	2	0	0
LINE1692	0	1	1	0
LINE1694	0	2	0	0
LINE1703	0	1	1	3
LINE1707	0	48	0	1
LINE1724	0	0	1	0
LINE1727	1	0	3	2
LINE1730	0	0	2	0
LINE1736	0	0	2	0
LINE1737	0	0	1	0
LINE1738	0	0	3	0
LINE1746	0	1	1	0
LINE175	0	2	16	33
LINE1752	0	0	1	0
LINE1755	44	160	45	51
LINE1758	0	31	12	12
LINE1759	3	19	7	16
LINE176	4	5	22	10
LINE1765	0	0	0	3
LINE177	2	119	40	80
LINE1770	0	0	2	0
LINE1776	0	2	0	0
LINE1780	6	16	10	23
LINE1788	0	6	6	2
LINE179	3	22	15	31
LINE1796	5	1	1	0
LINE1799	0	2	0	5
LINE18	2	0	0	1
LINE1805	2	0	0	0
LINE1809	0	2	0	1
LINE1810	0	0	0	1
LINE1815	2	2	2	1
LINE1818	0	1	2	0
LINE1835	0	1	0	0
LINE1838	7	4	0	2
LINE1840	0	1	1	0
LINE1844	0	0	1	0
LINE185	0	1	1472	662
LINE1850	0	0	2	0
LINE1851	0	3	0	0
LINE1854	0	18	9	0
LINE186	2	0	1	0
LINE1865	0	7	0	2
LINE1869	0	0	0	1
LINE1870	0	0	0	1
LINE1876	0	0	3	2
LINE1877	1	1	0	2
LINE1878	6	0	1	4
LINE1889	0	2	0	2
LINE1892	0	23	1	6
LINE1896	184	86	34	66
LINE1900	7	23	30	8
LINE1901	0	0	0	5
LINE1907	0	4	0	0
LINE1908	2	3	20	15
LINE1912	0	2	0	0
LINE1914	2	0	1	3
LINE1919	16	67	94	102
LINE1925	0	2	3	5
LINE1930	23	12	13	39
LINE1931	0	0	0	2
LINE1933	19	7	30	7
LINE1937	0	3	0	0
LINE1938	0	0	0	1
LINE1941	0	1	1	1
LINE1944	0	0	3	0
LINE1945	0	3	1	0
LINE1946	0	0	1	0
LINE1948	1	0	0	0
LINE1954	6	0	5	3
LINE196	2	2	14	13
LINE1965	3	3	0	1
LINE1967	1	2	0	0
LINE1972	0	0	4	0
LINE1980	0	0	2	0
LINE1983	0	0	0	1
LINE201	0	0	1	0
LINE2024	0	1	2	0
LINE2059	0	0	1	0
LINE2069	1	1	0	0
LINE207	0	0	1	0
LINE2074	0	1	0	0
LINE2080	2	0	3	0
LINE2088	0	1	0	0
LINE2103	0	0	1	0
LINE2108	0	0	1	0
LINE2111	0	0	3	4
LINE2112	21	20	36	49
LINE2121	2	0	0	0
LINE2122	4	2	0	4
LINE2123	0	0	4	0
LINE2125	0	0	2	0
LINE2129	0	3	2	0
LINE2135	0	0	3	3
LINE2167	7	14	35	52
LINE2171	0	0	1	0
LINE2174	0	2	0	0
LINE2182	0	9	21	0
LINE2183	17	4	10	15
LINE2184	24	28	29	25
LINE219	0	0	3	5
LINE2201	0	2	0	0
LINE2202	0	0	3	1
LINE2207	1	0	6	4
LINE2208	5	4	2	4
LINE221	0	7	21	8
LINE2213	0	0	1	0
LINE2214	0	0	1	0
LINE2220	0	0	7	0
LINE2223	0	0	2	0
LINE2226	0	0	0	3
LINE2233	2	0	0	0
LINE2238	4	0	1	0
LINE2250	3	3	0	2
LINE2252	0	2	0	0
LINE2258	0	2	0	0
LINE2259	0	2	0	0
LINE2265	0	0	0	1
LINE2283	0	0	4	2
LINE2285	0	0	1	0
LINE2289	0	2	0	1
LINE2299	0	0	1	0
LINE2303	0	4	4	1
LINE2307	1	3	3	2
LINE2310	1	2	6	1
LINE2311	2	2	1	1
LINE2312	0	0	1	1
LINE2320	0	2	3	5
LINE2325	0	0	1	8
LINE2327	0	1	0	0
LINE2342	0	0	0	2
LINE2349	5	74	1	5
LINE2363	0	1	0	1
LINE2368	0	0	2	1
LINE2384	1	1	0	0
LINE2385	7	6	16	5
LINE2388	6	18	16	23
LINE2389	0	0	5	6
LINE2391	0	1	0	0
LINE2414	0	2	0	0
LINE242	10	16	14	41
LINE2421	1	2	2	3
LINE2422	2	0	0	4
LINE2425	1	0	1	5
LINE2427	0	1	0	0
LINE2429	0	0	1	0
LINE243	0	0	0	1
LINE2430	0	0	2	0
LINE2444	0	0	1	3
LINE2449	1	0	2	2
LINE2450	0	3	10	6
LINE2458	2	9	0	0
LINE2469	5	2	0	0
LINE247	0	3	13	29
LINE250	10	1	5	0
LINE2504	9	0	2	7
LINE2505	1	1	8	10
LINE2514	1	1	2	2
LINE2518	0	6	1	5
LINE2520	0	0	3	2
LINE2521	10	28	63	61
LINE2528	5	1	7	6
LINE2530	0	0	3	0
LINE2531	0	3	12	2
LINE2544	11	9	0	4
LINE2548	0	0	2	0
LINE2551	2	9	3	2
LINE2557	1	15	17	6
LINE2564	0	0	0	2
LINE2565	23	12	13	39
LINE2568	0	0	1	1
LINE2593	1	0	0	0
LINE2594	0	0	1	0
LINE2598	0	0	3	2
LINE2599	16	210	112	188
LINE2606	2	20	3	0
LINE2607	0	1	0	0
LINE261	7	0	1	0
LINE2622	1	0	0	0
LINE2624	0	3	8	7
LINE2625	27	0	5	23
LINE2641	3	0	0	0
LINE2649	0	0	4	0
LINE2651	0	6	2	0
LINE2654	0	0	2	0
LINE2655	0	0	2	0
LINE2656	0	0	8	0
LINE2661	0	0	1	0
LINE2662	0	0	1	0
LINE2663	0	1	0	0
LINE2664	0	0	26	9
LINE2677	5	4	35	14
LINE2678	0	5	0	0
LINE2679	29	9	27	104
LINE2684	0	0	0	1
LINE2685	0	0	0	1
LINE269	10	5	3	4
LINE2691	0	0	1	0
LINE2692	0	2	0	2
LINE2693	0	0	1	0
LINE2699	0	0	2	1
LINE2700	0	0	1	0
LINE2703	0	1	0	0
LINE2705	3	3	0	2
LINE2712	0	19	2	4
LINE2716	2	0	0	0
LINE2717	187	10	3	15
LINE272	0	1	0	0
LINE2720	0	0	1	0
LINE2728	0	2	0	0
LINE2742	0	0	4	1
LINE2748	0	0	4	0
LINE2749	0	0	1	0
LINE276	0	0	1	0
LINE2776	0	0	2	0
LINE2784	2	0	0	0
LINE2799	0	0	3	0
LINE2809	0	0	2	4
LINE282	0	0	2	0
LINE2828	0	0	1	0
LINE2831	11	0	0	6
LINE2836	2	3	12	2
LINE2849	0	1	0	0
LINE285	0	0	0	1
LINE2851	0	2	0	0
LINE2864	0	0	0	1
LINE2873	0	0	1	0
LINE2878	0	0	20	0
LINE2880	0	1	0	0
LINE2888	0	2	0	0
LINE2891	2	22	33	25
LINE2892	2	4	13	3
LINE2893	0	0	2	0
LINE2910	0	1	0	0
LINE2913	0	0	11	2
LINE2914	0	1	0	0
LINE2917	0	2	0	0
LINE2949	0	0	2	0
LINE295	0	2	1	0
LINE2950	0	0	2	0
LINE296	2	1	0	0
LINE2964	3	1	10	5
LINE2977	0	0	4	0
LINE2978	0	0	1	0
LINE2993	0	0	1	3
LINE300	2	1	2	2
LINE3022	0	0	0	1
LINE3035	0	0	0	1
LINE3039	0	0	1	0
LINE304	0	2	0	0
LINE3040	0	1	1	0
LINE3041	0	9	0	1
LINE3050	0	0	33	0
LINE3051	0	0	11	0
LINE3067	0	0	2	2
LINE3079	0	1	0	0
LINE3087	0	1	0	0
LINE3090	0	3	0	0
LINE3109	0	0	0	4
LINE3114	0	1	1	1
LINE3123	2	1	0	0
LINE3124	1	0	0	0
LINE315	0	0	0	2
LINE3153	1	0	0	5
LINE3154	0	0	1	0
LINE316	0	0	0	2
LINE3165	5	22	25	7
LINE3166	0	10	0	3
LINE3169	11	43	19	13
LINE3172	0	0	2	0
LINE3174	0	0	2	0
LINE3183	0	0	1	2
LINE3190	0	7	0	0
LINE3203	1	0	2	2
LINE321	1	0	0	0
LINE3214	0	1	0	0
LINE322	1	0	0	1
LINE3221	0	3	7	0
LINE3222	0	0	1	0
LINE3230	2	0	0	0
LINE3232	0	0	4	0
LINE3240	0	0	0	1
LINE3245	0	0	1	0
LINE3247	0	1	0	0
LINE3248	0	0	3	0
LINE325	0	2	336	142
LINE3251	0	14	16	13
LINE3260	0	2	0	0
LINE327	0	1	0	0
LINE3273	15	19	22	27
LINE3281	0	0	1	0
LINE3284	1	0	0	0
LINE3295	0	0	2	0
LINE3296	2	0	2	11
LINE3305	5	9	31	30
LINE3311	0	0	2	1
LINE3318	0	8	1	2
LINE3328	0	0	0	1
LINE3329	1	0	0	5
LINE333	0	0	1	0
LINE3334	6	1	0	2
LINE3347	9	15	22	14
LINE3348	6	10	0	2
LINE3373	0	1	6	0
LINE3397	0	3	6	11
LINE3398	4	0	0	4
LINE3404	2	30	78	19
LINE3409	2	6	11	7
LINE341	0	11	0	0
LINE3410	37	35	197	37
LINE3412	0	0	1	0
LINE3416	0	1	4	1
LINE3419	0	0	1	0
LINE3425	10	2	30	5
LINE3448	47	50	65	62
LINE3449	7	5	2	9
LINE345	0	12	2	1
LINE3451	0	0	96	42
LINE3453	6	10	28	10
LINE346	0	24	0	0
LINE3463	6	3	6	17
LINE3464	0	0	3	0
LINE3466	0	1	0	0
LINE3467	0	1	3	0
LINE3468	1	1	1	0
LINE347	0	4	0	0
LINE3473	0	0	2	1
LINE3485	0	0	6	2
LINE3491	1	1	0	0
LINE3492	0	2	0	0
LINE3496	31	0	2	12
LINE3497	4	2	0	0
LINE3512	1	0	2	4
LINE3513	3	1	0	4
LINE3525	0	1	30	43
LINE3528	1	0	1	0
LINE3529	2	0	0	0
LINE3532	0	1	0	0
LINE3537	0	2	18	0
LINE3538	0	0	1	0
LINE3539	5	0	0	1
LINE3540	0	2	0	1
LINE3543	0	0	4	0
LINE3549	2	0	1	4
LINE3553	0	0	0	2
LINE3555	5	0	3	3
LINE3556	0	0	0	2
LINE3558	0	25	1	9
LINE3562	1	0	0	0
LINE3563	0	1	1	0
LINE3568	1	3	3	0
LINE3574	0	0	2	0
LINE3579	2	1	2	2
LINE3583	0	1	12	1
LINE3585	13	0	12	3
LINE3597	7	0	14	3
LINE3598	87	4	59	16
LINE360	0	2	0	0
LINE3600	0	0	2	0
LINE3611	161	174	95	625
LINE3612	4	41	37	121
LINE3616	1	13	3	12
LINE3618	2	0	0	0
LINE3619	0	2	0	2
LINE3621	1	2	10	5
LINE3622	0	0	2	1
LINE3623	0	0	1	0
LINE3624	0	1	0	0
LINE3629	2	0	7	0
LINE3632	0	39	2	5
LINE3634	0	2	0	0
LINE3638	0	2	3	0
LINE3642	0	0	0	1
LINE3643	0	0	5	0
LINE3645	1	5	6	4
LINE3646	1	2	0	0
LINE3647	2	0	0	1
LINE3648	2	33	9	17
LINE365	0	4	0	0
LINE3650	34	12	22	14
LINE3651	4	1	2	3
LINE3655	0	1	1	0
LINE3656	0	0	0	1
LINE3657	0	0	3	2
LINE367	2	0	0	1
LINE37	0	1	0	0
LINE38	3	32	28	75
LINE387	0	0	9	1
LINE395	0	0	0	5
LINE401	0	0	2	0
LINE402	0	0	15	0
LINE403	0	0	14	6
LINE41	4	7	1	8
LINE425	0	0	3	0
LINE431	3	4	10	2
LINE439	0	1	0	0
LINE440	0	0	4	0
LINE445	0	0	3	0
LINE466	0	6	0	1
LINE480	0	1	2	0
LINE484	1	2	17	11
LINE485	2	0	0	0
LINE500	0	10	0	1
LINE502	0	0	1	2
LINE508	0	2	0	1
LINE513	0	0	0	1
LINE522	0	0	0	1
LINE523	2	4	0	0
LINE528	0	0	1	0
LINE540	0	26	6	19
LINE541	0	3	0	0
LINE542	0	17	0	5
LINE543	0	3	0	4
LINE577	0	0	1	0
LINE579	0	0	2	0
LINE58	23	56	41	164
LINE591	0	0	1	0
LINE598	0	7	7	4
LINE599	0	1	3	0
LINE601	0	0	1	0
LINE602	1	105	307	313
LINE603	0	0	0	1
LINE607	0	0	0	1
LINE610	0	43	2	6
LINE613	0	1	0	0
LINE614	0	2	0	0
LINE621	1	4	8	1
LINE63	7	123	80	98
LINE632	0	46	4	6
LINE633	0	0	0	2
LINE64	1	12	14	8
LINE641	0	0	1	0
LINE65	0	4	5	6
LINE653	0	0	1	0
LINE657	0	3	0	0
LINE658	0	2	2	0
LINE662	0	1	0	0
LINE67	3	7	15	5
LINE674	0	1	1	1
LINE676	0	6	2	2
LINE684	1	2	1	0
LINE685	0	0	2	0
LINE690	0	2	0	0
LINE696	0	1	1	0
LINE702	0	1	0	0
LINE711	0	1	2	2
LINE712	0	0	3	0
LINE713	0	2	0	0
LINE724	0	0	3	0
LINE729	0	0	1	0
LINE733	38	243	54	227
LINE734	1	3	7	6
LINE735	2	0	1	0
LINE738	0	2	0	0
LINE741	0	1	0	0
LINE743	0	0	6	6
LINE744	6	21	95	10
LINE749	0	15	14	1
LINE750	6	15	19	8
LINE761	0	4	1	0
LINE769	0	0	3	0
LINE77	0	2	3	4
LINE770	0	1	2	0
LINE777	0	0	2	0
LINE778	2	34	11	3
LINE785	3	17	35	15
LINE786	0	0	2	0
LINE790	0	0	0	2
LINE8	1	0	6	4
LINE80	1	0	1	0
LINE803	0	0	1	0
LINE804	0	0	1	0
LINE805	0	2	0	0
LINE808	0	0	4	0
LINE81	11	0	0	2
LINE812	5	6	0	4
LINE813	0	5	0	2
LINE819	0	0	1	0
LINE82	0	1	1	3
LINE820	0	0	4	0
LINE826	0	0	3	1
LINE83	0	1	0	0
LINE832	0	1	1	0
LINE838	0	0	1	0
LINE843	0	3	0	0
LINE85	0	1	0	0
LINE853	0	0	0	1
LINE854	0	8	0	6
LINE858	0	7	6	5
LINE866	1	4	0	0
LINE874	1	0	5	0
LINE880	5	3	10	7
LINE884	0	4	3	16
LINE894	0	2	0	0
LINE899	0	2	0	0
LINE904	7	32	47	63
LINE905	31	45	133	66
LINE908	0	0	1	1
LINE909	0	2	7	0
LINE912	0	3	0	1
LINE913	5	25	11	11
LINE917	0	4	0	2
LINE919	0	2	0	0
LINE931	2	12	36	20
LINE935	2	0	0	0
LINE942	2	13	0	4
LINE944	0	0	9	0
LINE955	0	0	2	3
LINE956	1	2	0	1
LINE960	0	1	0	3
LINE961	2	4	0	0
LINE962	0	0	0	1
LINE97	0	0	1	0
LINE970	0	0	0	1
LINE971	1	0	6	4
LINE979	0	4	0	0
LINE981	0	1	0	0
LINE989	0	0	2	0
LINE990	0	0	2	0
LINE993	0	0	4	0
