# Supplementary material for: Genome-wide development of transposable elements-based markers in foxtail millet and construction of an integrated database
Source: DNA Res. 2014 Nov 26;22(1):79–90. doi: 10.1093/dnares/dsu039 (PMC4379977; doi:10.1093/dnares/dsu039)
Supplement: Supplementary Data [file supp_dsu039_dsu039supp_table14.xls]

## Sheet: Sheet1
Supplementary Table S14: Presence of transcriptionally active non-LTR type retrotransposons (SINE) in various tissues of foxtail millet
IDS	Leaf	Root	Spica	Stem
SINE10	0	1	0	0
SINE13	75	0	9	17
SINE14	0	0	2	1
SINE17	0	0	1	0
SINE2	0	0	0	1
SINE24	0	0	1	0
SINE26	0	0	0	1
SINE29	0	0	2	0
SINE31	0	1	1	0
SINE33	0	1	2	0
SINE34	0	1	0	0
SINE38	0	2	0	0
SINE40	0	2	1	0
SINE42	0	1	4	2
SINE48	16	2	11	3
SINE49	0	0	0	4
SINE5	0	0	0	1
SINE50	0	1	0	0
SINE52	0	0	0	1
SINE53	0	2	0	2
SINE7	0	0	1	0
SINE8	0	0	1	0
