# Supplementary material for: Genome-wide development of transposable elements-based markers in foxtail millet and construction of an integrated database
Source: DNA Res. 2014 Nov 26;22(1):79–90. doi: 10.1093/dnares/dsu039 (PMC4379977; doi:10.1093/dnares/dsu039)
Supplement: Supplementary Data [file supp_dsu039_dsu039supp_table15.xls]

## Sheet: Sheet1
Supplementary Table S15: Presence of transcriptionally active DNA transposons in various tissues of foxtail millet
IDS	Sub-class	Leaf	Root	Spica	Stem
dna1	DNA/CMC-EnSpm	51	52	47	62
dna1003	DNA/CMC-EnSpm	0	0	2	0
dna1005	DNA/CMC-EnSpm	0	1	0	0
dna10091	DNA/CMC-EnSpm	32	28	33	15
dna10092	DNA/CMC-EnSpm	0	0	0	2
dna10208	DNA/CMC-EnSpm	91	81	83	106
dna10307	DNA/CMC-EnSpm	0	2	0	0
dna10474	DNA/CMC-EnSpm	5	0	4	10
dna10499	DNA/CMC-EnSpm	67	53	40	54
dna10540	DNA/CMC-EnSpm	0	0	0	1
dna1064	DNA/CMC-EnSpm	0	0	0	3
dna1065	DNA/CMC-EnSpm	5	1	6	13
dna1066	DNA/CMC-EnSpm	170	133	190	178
dna10672	DNA/CMC-EnSpm	1	3	0	0
dna1075	DNA/CMC-EnSpm	0	0	1	0
dna10825	DNA/CMC-EnSpm	0	1	0	0
dna10832	DNA/CMC-EnSpm	0	0	4	0
dna1085	DNA/CMC-EnSpm	0	0	1	0
dna1091	DNA/CMC-EnSpm	3	0	0	7
dna10917	DNA/CMC-EnSpm	2	1	3	1
dna10946	DNA/CMC-EnSpm	45	3	16	24
dna10947	DNA/CMC-EnSpm	10	2	6	6
dna10953	DNA/CMC-EnSpm	0	0	1	0
dna10962	DNA/CMC-EnSpm	3	5	2	5
dna10965	DNA/CMC-EnSpm	0	0	1	0
dna10966	DNA/CMC-EnSpm	0	0	1	0
dna11027	DNA/CMC-EnSpm	75	73	67	86
dna11053	DNA/CMC-EnSpm	2	1	2	1
dna11057	DNA/CMC-EnSpm	0	0	0	3
dna11066	DNA/CMC-EnSpm	160	171	348	313
dna11068	DNA/CMC-EnSpm	41	3	15	22
dna11069	DNA/CMC-EnSpm	12	5	8	2
dna11070	DNA/CMC-EnSpm	0	2	0	0
dna11072	DNA/CMC-EnSpm	0	2	0	0
dna11098	DNA/CMC-EnSpm	34	39	31	49
dna11105	DNA/CMC-EnSpm	3	1	2	0
dna11106	DNA/CMC-EnSpm	7	9	5	9
dna11111	DNA/CMC-EnSpm	82	87	53	90
dna11136	DNA/CMC-EnSpm	0	0	0	2
dna11142	DNA/CMC-EnSpm	3	1	2	0
dna11143	DNA/CMC-EnSpm	15	10	8	8
dna11144	DNA/CMC-EnSpm	38	1	11	16
dna11154	DNA/CMC-EnSpm	0	0	2	1
dna11157	DNA/CMC-EnSpm	0	2	0	0
dna11167	DNA/CMC-EnSpm	1	0	0	0
dna11175	DNA/CMC-EnSpm	0	1	0	0
dna11178	DNA/CMC-EnSpm	4	2	1	1
dna1120	DNA/CMC-EnSpm	32	31	21	44
dna11245	DNA/CMC-EnSpm	3	3	5	2
dna11261	DNA/CMC-EnSpm	0	2	0	0
dna11274	DNA/CMC-EnSpm	162	171	140	210
dna11292	DNA/CMC-EnSpm	21	15	7	14
dna11301	DNA/CMC-EnSpm	5	12	5	4
dna11377	DNA/CMC-EnSpm	0	1	0	0
dna11406	DNA/CMC-EnSpm	0	0	1	0
dna11428	DNA/CMC-EnSpm	36	42	29	59
dna1144	DNA/CMC-EnSpm	0	2	0	0
dna11502	DNA/CMC-EnSpm	15	16	15	26
dna11647	DNA/CMC-EnSpm	75	60	51	101
dna11669	DNA/CMC-EnSpm	0	2	2	0
dna11670	DNA/CMC-EnSpm	0	2	2	0
dna1180	DNA/CMC-EnSpm	2	1	8	5
dna11824	DNA/CMC-EnSpm	96	128	95	145
dna11846	DNA/CMC-EnSpm	47	21	25	27
dna11852	DNA/CMC-EnSpm	16	13	9	7
dna11960	DNA/CMC-EnSpm	0	2	0	0
dna12076	DNA/CMC-EnSpm	0	1	0	0
dna1215	DNA/CMC-EnSpm	2	1	0	0
dna12318	DNA/CMC-EnSpm	0	2	9	21
dna12319	DNA/CMC-EnSpm	0	0	0	1
dna12321	DNA/CMC-EnSpm	0	0	2	13
dna12322	DNA/CMC-EnSpm	0	0	2	13
dna1233	DNA/CMC-EnSpm	0	0	2	0
dna12376	DNA/CMC-EnSpm	0	0	1	0
dna1243	DNA/CMC-EnSpm	0	3	0	0
dna12474	DNA/CMC-EnSpm	0	0	0	2
dna1264	DNA/CMC-EnSpm	26	21	17	18
dna1275	DNA/CMC-EnSpm	132	88	78	86
dna1276	DNA/CMC-EnSpm	48	48	42	62
dna1284	DNA/CMC-EnSpm	77	81	63	85
dna12853	DNA/CMC-EnSpm	2	1	0	0
dna12854	DNA/CMC-EnSpm	1	3	2	0
dna12962	DNA/CMC-EnSpm	0	1	6	0
dna1309	DNA/CMC-EnSpm	0	0	1	0
dna1326	DNA/CMC-EnSpm	0	3	0	0
dna1327	DNA/CMC-EnSpm	0	2	0	0
dna1328	DNA/CMC-EnSpm	0	2	0	0
dna13316	DNA/CMC-EnSpm	0	1	4	8
dna13325	DNA/CMC-EnSpm	0	0	1	0
dna13328	DNA/CMC-EnSpm	2	0	0	0
dna13389	DNA/CMC-EnSpm	1	0	0	0
dna1339	DNA/CMC-EnSpm	0	2	1	0
dna13430	DNA/CMC-EnSpm	0	2	0	0
dna13436	DNA/CMC-EnSpm	1	0	0	0
dna13455	DNA/CMC-EnSpm	1	1	0	0
dna13517	DNA/CMC-EnSpm	1	1	0	0
dna13556	DNA/CMC-EnSpm	48	2	16	24
dna13557	DNA/CMC-EnSpm	5	5	4	1
dna1356	DNA/CMC-EnSpm	0	3	3	0
dna1357	DNA/CMC-EnSpm	0	1	2	3
dna1358	DNA/CMC-EnSpm	16	17	54	29
dna13590	DNA/CMC-EnSpm	1	0	0	0
dna13591	DNA/CMC-EnSpm	1	3	4	0
dna1360	DNA/CMC-EnSpm	9	6	10	3
dna13604	DNA/CMC-EnSpm	1	0	2	0
dna13605	DNA/CMC-EnSpm	1	0	0	0
dna13643	DNA/CMC-EnSpm	0	5	8	7
dna1367	DNA/CMC-EnSpm	0	2	0	0
dna13676	DNA/CMC-EnSpm	81	108	83	134
dna13678	DNA/CMC-EnSpm	0	0	3	2
dna13681	DNA/CMC-EnSpm	54	60	116	83
dna13682	DNA/CMC-EnSpm	21	20	17	21
dna13696	DNA/CMC-EnSpm	0	1	11	10
dna13697	DNA/CMC-EnSpm	0	0	0	1
dna13703	DNA/CMC-EnSpm	1	0	2	0
dna13712	DNA/CMC-EnSpm	0	0	1	1
dna13713	DNA/CMC-EnSpm	0	0	1	0
dna1375	DNA/CMC-EnSpm	162	139	169	171
dna13792	DNA/CMC-EnSpm	0	0	0	4
dna13806	DNA/CMC-EnSpm	2	0	2	5
dna13807	DNA/CMC-EnSpm	0	0	4	1
dna13808	DNA/CMC-EnSpm	41	35	43	53
dna13814	DNA/CMC-EnSpm	0	0	0	1
dna13815	DNA/CMC-EnSpm	0	0	0	1
dna13834	DNA/CMC-EnSpm	1	0	0	1
dna13842	DNA/CMC-EnSpm	0	3	1	1
dna13843	DNA/CMC-EnSpm	1	1	0	1
dna13844	DNA/CMC-EnSpm	1	2	0	0
dna13865	DNA/CMC-EnSpm	42	40	22	41
dna13866	DNA/CMC-EnSpm	0	2	0	0
dna13870	DNA/CMC-EnSpm	0	0	0	1
dna13871	DNA/CMC-EnSpm	0	0	0	1
dna13872	DNA/CMC-EnSpm	1	0	1	0
dna13876	DNA/CMC-EnSpm	35	32	33	28
dna13886	DNA/CMC-EnSpm	5	5	4	4
dna13890	DNA/CMC-EnSpm	32	39	45	43
dna13900	DNA/CMC-EnSpm	0	4	1	0
dna13904	DNA/CMC-EnSpm	0	0	0	1
dna13906	DNA/CMC-EnSpm	0	0	1	0
dna13930	DNA/CMC-EnSpm	134	150	173	187
dna13950	DNA/CMC-EnSpm	16	3	12	18
dna13951	DNA/CMC-EnSpm	0	2	0	0
dna13961	DNA/CMC-EnSpm	21	24	13	31
dna13965	DNA/CMC-EnSpm	2	0	0	0
dna13966	DNA/CMC-EnSpm	6	9	18	23
dna13967	DNA/CMC-EnSpm	8	14	24	26
dna13968	DNA/CMC-EnSpm	8	14	15	16
dna13969	DNA/CMC-EnSpm	0	0	3	5
dna13977	DNA/CMC-EnSpm	5	9	15	15
dna13998	DNA/CMC-EnSpm	81	112	216	228
dna14009	DNA/CMC-EnSpm	8	10	10	3
dna14011	DNA/CMC-EnSpm	0	0	2	0
dna14046	DNA/CMC-EnSpm	15	21	10	21
dna14054	DNA/CMC-EnSpm	0	1	0	0
dna14072	DNA/CMC-EnSpm	6	4	8	8
dna14092	DNA/CMC-EnSpm	19	27	19	22
dna14145	DNA/CMC-EnSpm	0	1	0	0
dna14167	DNA/CMC-EnSpm	163	148	235	205
dna14232	DNA/CMC-EnSpm	0	3	0	0
dna14236	DNA/CMC-EnSpm	0	4	1	0
dna14250	DNA/CMC-EnSpm	0	0	2	0
dna14263	DNA/CMC-EnSpm	0	1	0	0
dna14279	DNA/CMC-EnSpm	48	57	41	69
dna14281	DNA/CMC-EnSpm	93	93	85	115
dna14283	DNA/CMC-EnSpm	0	0	2	0
dna14293	DNA/CMC-EnSpm	6	15	15	28
dna14294	DNA/CMC-EnSpm	68	56	58	67
dna14300	DNA/CMC-EnSpm	40	56	37	57
dna14314	DNA/CMC-EnSpm	0	0	2	1
dna14317	DNA/CMC-EnSpm	0	1	0	0
dna14319	DNA/CMC-EnSpm	1	0	2	0
dna14320	DNA/CMC-EnSpm	80	85	55	95
dna14334	DNA/CMC-EnSpm	20	0	2	1
dna14335	DNA/CMC-EnSpm	0	0	0	2
dna14336	DNA/CMC-EnSpm	0	3	0	1
dna14338	DNA/CMC-EnSpm	0	1	1	0
dna14339	DNA/CMC-EnSpm	1	3	2	0
dna14348	DNA/CMC-EnSpm	1	2	0	1
dna14361	DNA/CMC-EnSpm	120	110	108	155
dna14419	DNA/CMC-EnSpm	1	0	0	0
dna14422	DNA/CMC-EnSpm	4	0	0	0
dna14430	DNA/CMC-EnSpm	17	16	13	13
dna14432	DNA/CMC-EnSpm	2	3	0	0
dna14454	DNA/CMC-EnSpm	109	111	92	109
dna14459	DNA/CMC-EnSpm	1	4	5	2
dna14460	DNA/CMC-EnSpm	1	4	5	2
dna14462	DNA/CMC-EnSpm	5	5	3	1
dna14465	DNA/CMC-EnSpm	10	0	2	1
dna14466	DNA/CMC-EnSpm	10	0	2	1
dna14470	DNA/CMC-EnSpm	0	1	0	0
dna14472	DNA/CMC-EnSpm	1	0	1	0
dna14484	DNA/CMC-EnSpm	0	1	1	0
dna14485	DNA/CMC-EnSpm	91	71	70	84
dna14504	DNA/CMC-EnSpm	68	82	52	83
dna14525	DNA/CMC-EnSpm	1	2	3	0
dna1453	DNA/CMC-EnSpm	2	0	0	1
dna14563	DNA/CMC-EnSpm	0	6	0	6
dna14584	DNA/CMC-EnSpm	2	0	0	0
dna14585	DNA/CMC-EnSpm	0	1	6	2
dna14606	DNA/CMC-EnSpm	32	20	15	15
dna14639	DNA/CMC-EnSpm	1	0	32	0
dna14641	DNA/CMC-EnSpm	0	0	1	0
dna14646	DNA/CMC-EnSpm	1	0	0	0
dna14650	DNA/CMC-EnSpm	5	1	5	12
dna14674	DNA/CMC-EnSpm	0	0	1	0
dna14675	DNA/CMC-EnSpm	3	0	0	0
dna14676	DNA/CMC-EnSpm	3	0	0	0
dna14683	DNA/CMC-EnSpm	0	0	2	0
dna14693	DNA/CMC-EnSpm	70	72	46	72
dna14712	DNA/CMC-EnSpm	37	25	19	31
dna14745	DNA/CMC-EnSpm	90	78	87	105
dna14789	DNA/CMC-EnSpm	0	5	8	7
dna14822	DNA/CMC-EnSpm	40	62	70	108
dna14902	DNA/CMC-EnSpm	1	0	0	0
dna14964	DNA/CMC-EnSpm	0	17	9	7
dna1513	DNA/CMC-EnSpm	1	1	0	0
dna15139	DNA/CMC-EnSpm	2	1	8	5
dna1514	DNA/CMC-EnSpm	1	0	0	0
dna1515	DNA/CMC-EnSpm	1	3	2	0
dna15156	DNA/CMC-EnSpm	0	0	1	0
dna1520	DNA/CMC-EnSpm	1	0	0	0
dna15267	DNA/CMC-EnSpm	1	0	0	0
dna15295	DNA/CMC-EnSpm	1	0	0	0
dna15306	DNA/CMC-EnSpm	1	0	0	0
dna15347	DNA/CMC-EnSpm	0	4	1	0
dna15420	DNA/CMC-EnSpm	4	9	3	7
dna15444	DNA/CMC-EnSpm	0	5	11	8
dna15451	DNA/CMC-EnSpm	0	0	1	1
dna15454	DNA/CMC-EnSpm	19	32	16	18
dna15456	DNA/CMC-EnSpm	0	0	2	0
dna15457	DNA/CMC-EnSpm	44	62	35	53
dna15483	DNA/CMC-EnSpm	103	93	89	108
dna15491	DNA/CMC-EnSpm	34	54	45	53
dna15497	DNA/CMC-EnSpm	3	4	4	5
dna15498	DNA/CMC-EnSpm	0	0	3	0
dna15520	DNA/CMC-EnSpm	1	0	0	0
dna15530	DNA/CMC-EnSpm	1	0	0	0
dna15559	DNA/CMC-EnSpm	1	0	0	0
dna15578	DNA/CMC-EnSpm	0	2	4	4
dna15585	DNA/CMC-EnSpm	5	0	1	0
dna15611	DNA/CMC-EnSpm	77	106	126	143
dna15612	DNA/CMC-EnSpm	101	82	127	99
dna15625	DNA/CMC-EnSpm	0	2	7	4
dna15668	DNA/CMC-EnSpm	3	0	0	4
dna15673	DNA/CMC-EnSpm	92	62	50	76
dna15678	DNA/CMC-EnSpm	16	10	15	25
dna15683	DNA/CMC-EnSpm	4	0	7	0
dna15692	DNA/CMC-EnSpm	2	8	2	0
dna15744	DNA/CMC-EnSpm	5	1	1	0
dna15780	DNA/CMC-EnSpm	0	1	0	0
dna15788	DNA/CMC-EnSpm	0	1	0	0
dna15802	DNA/CMC-EnSpm	0	1	0	0
dna15808	DNA/CMC-EnSpm	14	0	3	1
dna15809	DNA/CMC-EnSpm	13	12	14	19
dna15824	DNA/CMC-EnSpm	3	0	0	2
dna15835	DNA/CMC-EnSpm	19	0	1	0
dna15836	DNA/CMC-EnSpm	4	0	0	0
dna15837	DNA/CMC-EnSpm	6	6	1	1
dna15847	DNA/CMC-EnSpm	98	114	97	149
dna15862	DNA/CMC-EnSpm	60	51	42	82
dna15864	DNA/CMC-EnSpm	0	5	0	0
dna15865	DNA/CMC-EnSpm	0	4	0	0
dna15866	DNA/CMC-EnSpm	11	12	6	12
dna15868	DNA/CMC-EnSpm	4	0	1	1
dna15869	DNA/CMC-EnSpm	15	30	18	21
dna15870	DNA/CMC-EnSpm	8	7	4	5
dna15917	DNA/CMC-EnSpm	12	0	7	15
dna15918	DNA/CMC-EnSpm	5	1	4	5
dna15940	DNA/CMC-EnSpm	41	45	121	66
dna1598	DNA/CMC-EnSpm	0	0	1	0
dna15994	DNA/CMC-EnSpm	0	1	4	2
dna15995	DNA/CMC-EnSpm	2	0	0	0
dna16047	DNA/CMC-EnSpm	26	33	19	31
dna16052	DNA/CMC-EnSpm	165	170	332	318
dna16053	DNA/CMC-EnSpm	82	97	70	115
dna16062	DNA/CMC-EnSpm	5	1	4	12
dna16063	DNA/CMC-EnSpm	1	1	0	0
dna16065	DNA/CMC-EnSpm	66	44	32	52
dna16066	DNA/CMC-EnSpm	3	0	4	0
dna16067	DNA/CMC-EnSpm	3	0	4	0
dna16068	DNA/CMC-EnSpm	0	2	0	0
dna16079	DNA/CMC-EnSpm	0	2	0	0
dna16097	DNA/CMC-EnSpm	0	0	0	1
dna16109	DNA/CMC-EnSpm	2	0	2	0
dna16148	DNA/CMC-EnSpm	0	0	0	3
dna16151	DNA/CMC-EnSpm	0	2	0	3
dna16166	DNA/CMC-EnSpm	1	2	0	0
dna16195	DNA/CMC-EnSpm	4	12	5	7
dna16235	DNA/CMC-EnSpm	5	0	6	4
dna16236	DNA/CMC-EnSpm	1	1	0	0
dna16237	DNA/CMC-EnSpm	81	71	55	79
dna16238	DNA/CMC-EnSpm	1	0	0	2
dna16267	DNA/CMC-EnSpm	164	185	345	350
dna16280	DNA/CMC-EnSpm	79	64	80	90
dna16281	DNA/CMC-EnSpm	25	28	24	34
dna16316	DNA/CMC-EnSpm	0	0	2	0
dna16317	DNA/CMC-EnSpm	0	1	6	2
dna16318	DNA/CMC-EnSpm	2	0	0	0
dna16319	DNA/CMC-EnSpm	2	0	0	2
dna16512	DNA/CMC-EnSpm	0	0	0	2
dna16572	DNA/CMC-EnSpm	0	0	2	0
dna16792	DNA/CMC-EnSpm	0	4	0	0
dna16863	DNA/CMC-EnSpm	1	0	0	0
dna17559	DNA/CMC-EnSpm	0	0	3	1
dna1763	DNA/CMC-EnSpm	0	2	0	0
dna17721	DNA/CMC-EnSpm	0	0	1	0
dna17722	DNA/CMC-EnSpm	0	1	2	0
dna17740	DNA/CMC-EnSpm	4	5	8	6
dna17785	DNA/CMC-EnSpm	1	15	19	13
dna17821	DNA/CMC-EnSpm	1	0	0	0
dna17843	DNA/CMC-EnSpm	0	0	1	0
dna17844	DNA/CMC-EnSpm	8	0	2	1
dna17863	DNA/CMC-EnSpm	202	210	234	290
dna17871	DNA/CMC-EnSpm	54	55	93	107
dna17873	DNA/CMC-EnSpm	24	37	32	43
dna17875	DNA/CMC-EnSpm	8	0	7	8
dna17876	DNA/CMC-EnSpm	0	2	0	0
dna17882	DNA/CMC-EnSpm	1	0	5	0
dna17894	DNA/CMC-EnSpm	125	95	80	110
dna17924	DNA/CMC-EnSpm	1	0	0	0
dna17932	DNA/CMC-EnSpm	152	129	155	165
dna17953	DNA/CMC-EnSpm	31	3	11	24
dna17954	DNA/CMC-EnSpm	18	9	6	5
dna17957	DNA/CMC-EnSpm	1	1	3	0
dna17961	DNA/CMC-EnSpm	5	4	1	1
dna17962	DNA/CMC-EnSpm	13	0	4	2
dna17968	DNA/CMC-EnSpm	0	1	8	11
dna17976	DNA/CMC-EnSpm	5	0	2	11
dna18011	DNA/CMC-EnSpm	44	41	58	69
dna18031	DNA/CMC-EnSpm	138	96	96	124
dna18038	DNA/CMC-EnSpm	12	9	6	13
dna18053	DNA/CMC-EnSpm	40	48	44	43
dna18054	DNA/CMC-EnSpm	40	42	40	38
dna18072	DNA/CMC-EnSpm	1	0	0	0
dna18085	DNA/CMC-EnSpm	1	1	1	0
dna18086	DNA/CMC-EnSpm	1	1	0	0
dna18087	DNA/CMC-EnSpm	1	7	3	3
dna18088	DNA/CMC-EnSpm	1	7	5	3
dna18089	DNA/CMC-EnSpm	0	0	3	0
dna18094	DNA/CMC-EnSpm	0	1	0	0
dna18111	DNA/CMC-EnSpm	9	9	8	24
dna18118	DNA/CMC-EnSpm	9	17	13	9
dna18120	DNA/CMC-EnSpm	111	130	145	189
dna18128	DNA/CMC-EnSpm	1	0	0	0
dna18147	DNA/CMC-EnSpm	73	32	48	37
dna18148	DNA/CMC-EnSpm	45	47	34	59
dna18159	DNA/CMC-EnSpm	0	1	0	0
dna18166	DNA/CMC-EnSpm	24	28	17	24
dna18180	DNA/CMC-EnSpm	1	0	0	0
dna18187	DNA/CMC-EnSpm	14	10	5	3
dna18188	DNA/CMC-EnSpm	5	9	18	16
dna18189	DNA/CMC-EnSpm	85	70	62	83
dna18190	DNA/CMC-EnSpm	2	4	4	5
dna18198	DNA/CMC-EnSpm	23	7	11	13
dna18203	DNA/CMC-EnSpm	2	0	0	0
dna18209	DNA/CMC-EnSpm	5	1	4	11
dna18214	DNA/CMC-EnSpm	139	91	116	111
dna18270	DNA/CMC-EnSpm	3	0	0	0
dna18274	DNA/CMC-EnSpm	114	124	185	214
dna18292	DNA/CMC-EnSpm	2	9	4	8
dna18297	DNA/CMC-EnSpm	0	6	0	3
dna18314	DNA/CMC-EnSpm	11	8	9	4
dna18345	DNA/CMC-EnSpm	40	49	30	60
dna18346	DNA/CMC-EnSpm	57	30	22	23
dna18349	DNA/CMC-EnSpm	53	73	67	82
dna18357	DNA/CMC-EnSpm	154	153	130	187
dna18361	DNA/CMC-EnSpm	1	0	0	0
dna18367	DNA/CMC-EnSpm	5	2	2	2
dna18368	DNA/CMC-EnSpm	5	1	2	2
dna18369	DNA/CMC-EnSpm	4	4	2	5
dna18370	DNA/CMC-EnSpm	4	4	2	5
dna18371	DNA/CMC-EnSpm	12	6	1	5
dna18387	DNA/CMC-EnSpm	0	2	0	0
dna18388	DNA/CMC-EnSpm	12	4	6	5
dna18389	DNA/CMC-EnSpm	46	3	16	25
dna18394	DNA/CMC-EnSpm	58	9	23	29
dna18413	DNA/CMC-EnSpm	136	118	122	168
dna18415	DNA/CMC-EnSpm	96	109	113	153
dna18419	DNA/CMC-EnSpm	20	14	14	19
dna18426	DNA/CMC-EnSpm	43	48	47	52
dna18429	DNA/CMC-EnSpm	0	2	6	3
dna18433	DNA/CMC-EnSpm	31	28	30	46
dna18437	DNA/CMC-EnSpm	0	1	9	11
dna18440	DNA/CMC-EnSpm	0	0	3	1
dna18448	DNA/CMC-EnSpm	121	100	124	143
dna18449	DNA/CMC-EnSpm	1	0	0	0
dna18460	DNA/CMC-EnSpm	92	129	189	227
dna18462	DNA/CMC-EnSpm	82	67	50	60
dna18480	DNA/CMC-EnSpm	98	69	58	98
dna18499	DNA/CMC-EnSpm	95	104	94	124
dna18507	DNA/CMC-EnSpm	20	0	2	1
dna18510	DNA/CMC-EnSpm	0	2	0	0
dna18511	DNA/CMC-EnSpm	44	38	46	62
dna18514	DNA/CMC-EnSpm	12	3	4	5
dna18517	DNA/CMC-EnSpm	9	0	0	0
dna18533	DNA/CMC-EnSpm	14	5	4	6
dna18534	DNA/CMC-EnSpm	33	4	17	28
dna18549	DNA/CMC-EnSpm	6	3	2	5
dna18550	DNA/CMC-EnSpm	11	0	7	12
dna18566	DNA/CMC-EnSpm	0	0	1	0
dna18579	DNA/CMC-EnSpm	0	0	0	1
dna18596	DNA/CMC-EnSpm	178	187	201	227
dna18630	DNA/CMC-EnSpm	2	16	3	4
dna18638	DNA/CMC-EnSpm	96	123	155	197
dna18640	DNA/CMC-EnSpm	48	54	63	76
dna18652	DNA/CMC-EnSpm	0	4	8	8
dna18668	DNA/CMC-EnSpm	0	5	8	7
dna18686	DNA/CMC-EnSpm	60	56	46	47
dna18696	DNA/CMC-EnSpm	2	2	3	1
dna18700	DNA/CMC-EnSpm	0	2	0	0
dna18708	DNA/CMC-EnSpm	43	23	23	25
dna18711	DNA/CMC-EnSpm	6	9	5	13
dna18712	DNA/CMC-EnSpm	0	7	2	2
dna18718	DNA/CMC-EnSpm	1	0	0	0
dna18726	DNA/CMC-EnSpm	87	74	68	99
dna18732	DNA/CMC-EnSpm	0	1	0	0
dna18733	DNA/CMC-EnSpm	0	1	0	0
dna18735	DNA/CMC-EnSpm	0	0	1	0
dna18736	DNA/CMC-EnSpm	0	3	0	0
dna18762	DNA/CMC-EnSpm	0	1	0	0
dna18764	DNA/CMC-EnSpm	2	3	1	0
dna18783	DNA/CMC-EnSpm	11	8	10	14
dna18784	DNA/CMC-EnSpm	15	18	10	9
dna18877	DNA/CMC-EnSpm	0	1	1	0
dna18878	DNA/CMC-EnSpm	0	3	1	0
dna18904	DNA/CMC-EnSpm	0	1	0	0
dna18930	DNA/CMC-EnSpm	20	19	17	15
dna18946	DNA/CMC-EnSpm	6	11	3	5
dna18950	DNA/CMC-EnSpm	1	3	0	0
dna18955	DNA/CMC-EnSpm	3	4	0	4
dna18958	DNA/CMC-EnSpm	6	2	4	4
dna18965	DNA/CMC-EnSpm	69	46	50	65
dna18967	DNA/CMC-EnSpm	3	2	3	6
dna18998	DNA/CMC-EnSpm	2	8	6	2
dna19003	DNA/CMC-EnSpm	0	0	1	0
dna19031	DNA/CMC-EnSpm	1	0	0	0
dna19034	DNA/CMC-EnSpm	0	2	0	0
dna19095	DNA/CMC-EnSpm	1	0	0	0
dna19104	DNA/CMC-EnSpm	195	121	135	142
dna19112	DNA/CMC-EnSpm	39	50	50	53
dna19125	DNA/CMC-EnSpm	9	4	36	6
dna19126	DNA/CMC-EnSpm	5	1	44	3
dna19129	DNA/CMC-EnSpm	0	3	2	0
dna19131	DNA/CMC-EnSpm	44	23	19	25
dna19144	DNA/CMC-EnSpm	21	0	2	1
dna19145	DNA/CMC-EnSpm	14	5	5	6
dna19165	DNA/CMC-EnSpm	46	66	48	55
dna19170	DNA/CMC-EnSpm	19	19	19	18
dna19174	DNA/CMC-EnSpm	0	2	0	0
dna19175	DNA/CMC-EnSpm	0	2	0	0
dna19192	DNA/CMC-EnSpm	0	0	0	1
dna19193	DNA/CMC-EnSpm	0	0	0	1
dna19195	DNA/CMC-EnSpm	0	1	5	5
dna19199	DNA/CMC-EnSpm	1	2	0	0
dna19201	DNA/CMC-EnSpm	0	0	3	0
dna19203	DNA/CMC-EnSpm	0	0	2	0
dna19210	DNA/CMC-EnSpm	0	1	1	0
dna19211	DNA/CMC-EnSpm	0	6	0	0
dna19213	DNA/CMC-EnSpm	169	187	194	228
dna19217	DNA/CMC-EnSpm	0	5	0	2
dna19221	DNA/CMC-EnSpm	127	111	165	134
dna19225	DNA/CMC-EnSpm	1	0	0	0
dna19248	DNA/CMC-EnSpm	0	3	0	0
dna19249	DNA/CMC-EnSpm	43	49	42	45
dna19251	DNA/CMC-EnSpm	0	0	11	0
dna19253	DNA/CMC-EnSpm	113	119	141	190
dna19254	DNA/CMC-EnSpm	9	8	5	0
dna19288	DNA/CMC-EnSpm	147	191	187	229
dna19292	DNA/CMC-EnSpm	11	0	3	1
dna1930	DNA/CMC-EnSpm	63	43	34	48
dna19303	DNA/CMC-EnSpm	0	1	4	3
dna19304	DNA/CMC-EnSpm	0	0	0	3
dna19312	DNA/CMC-EnSpm	11	3	8	10
dna1932	DNA/CMC-EnSpm	17	16	9	23
dna19324	DNA/CMC-EnSpm	1	0	0	0
dna19338	DNA/CMC-EnSpm	1	0	0	1
dna19339	DNA/CMC-EnSpm	1	0	0	1
dna19340	DNA/CMC-EnSpm	0	0	1	0
dna19342	DNA/CMC-EnSpm	25	33	20	25
dna19354	DNA/CMC-EnSpm	48	30	40	34
dna19355	DNA/CMC-EnSpm	2	3	2	0
dna19362	DNA/CMC-EnSpm	1	0	0	0
dna19381	DNA/CMC-EnSpm	141	106	139	117
dna19388	DNA/CMC-EnSpm	0	5	0	0
dna19390	DNA/CMC-EnSpm	138	115	143	142
dna19412	DNA/CMC-EnSpm	62	61	78	111
dna19440	DNA/CMC-EnSpm	2	0	2	0
dna19451	DNA/CMC-EnSpm	54	62	53	86
dna19464	DNA/CMC-EnSpm	0	0	1	0
dna19473	DNA/CMC-EnSpm	78	59	51	54
dna19484	DNA/CMC-EnSpm	0	0	4	1
dna19485	DNA/CMC-EnSpm	0	0	2	2
dna19489	DNA/CMC-EnSpm	0	0	0	1
dna19492	DNA/CMC-EnSpm	0	1	0	0
dna19493	DNA/CMC-EnSpm	0	4	0	0
dna19505	DNA/CMC-EnSpm	163	167	201	222
dna19506	DNA/CMC-EnSpm	4412	41	1062	858
dna19507	DNA/CMC-EnSpm	20	28	12	31
dna19532	DNA/CMC-EnSpm	0	1	8	6
dna19534	DNA/CMC-EnSpm	1	0	0	0
dna19545	DNA/CMC-EnSpm	201	195	226	261
dna19556	DNA/CMC-EnSpm	10	18	15	20
dna19561	DNA/CMC-EnSpm	4	8	0	2
dna19562	DNA/CMC-EnSpm	4	8	0	2
dna19619	DNA/CMC-EnSpm	21	25	21	42
dna19642	DNA/CMC-EnSpm	0	0	1	0
dna19665	DNA/CMC-EnSpm	0	0	1	0
dna19674	DNA/CMC-EnSpm	163	100	87	107
dna19685	DNA/CMC-EnSpm	26	32	26	31
dna19696	DNA/CMC-EnSpm	1	3	2	0
dna19697	DNA/CMC-EnSpm	1	0	0	0
dna19704	DNA/CMC-EnSpm	1	3	0	0
dna19723	DNA/CMC-EnSpm	1	0	0	0
dna19776	DNA/CMC-EnSpm	0	0	0	1
dna19779	DNA/CMC-EnSpm	2	3	6	1
dna19780	DNA/CMC-EnSpm	2	3	6	1
dna19809	DNA/CMC-EnSpm	1	2	6	7
dna19810	DNA/CMC-EnSpm	0	3	8	7
dna19831	DNA/CMC-EnSpm	0	5	11	8
dna19833	DNA/CMC-EnSpm	0	0	1	0
dna19840	DNA/CMC-EnSpm	1	0	1	0
dna19843	DNA/CMC-EnSpm	0	3	7	5
dna19849	DNA/CMC-EnSpm	0	3	2	0
dna19862	DNA/CMC-EnSpm	1	0	0	0
dna19863	DNA/CMC-EnSpm	0	0	3	0
dna1989	DNA/CMC-EnSpm	1	1	0	0
dna19899	DNA/CMC-EnSpm	133	135	177	163
dna19900	DNA/CMC-EnSpm	1	3	2	0
dna19901	DNA/CMC-EnSpm	1	0	1	0
dna19926	DNA/CMC-EnSpm	0	0	1	0
dna19934	DNA/CMC-EnSpm	0	2	0	0
dna19939	DNA/CMC-EnSpm	0	0	1	0
dna19995	DNA/CMC-EnSpm	1	0	0	0
dna20002	DNA/CMC-EnSpm	19	8	8	7
dna20032	DNA/CMC-EnSpm	0	0	2	2
dna20070	DNA/CMC-EnSpm	0	1	1	0
dna20082	DNA/CMC-EnSpm	29	3	5	14
dna20116	DNA/CMC-EnSpm	0	2	0	0
dna20117	DNA/CMC-EnSpm	0	2	0	0
dna20121	DNA/CMC-EnSpm	0	2	0	0
dna2013	DNA/CMC-EnSpm	2	2	0	6
dna20190	DNA/CMC-EnSpm	139	173	272	248
dna20234	DNA/CMC-EnSpm	12	9	5	6
dna20235	DNA/CMC-EnSpm	55	4	21	29
dna20261	DNA/CMC-EnSpm	0	0	0	2
dna20262	DNA/CMC-EnSpm	0	0	0	2
dna20297	DNA/CMC-EnSpm	0	1	8	10
dna20298	DNA/CMC-EnSpm	0	1	8	6
dna20304	DNA/CMC-EnSpm	2	1	0	0
dna20325	DNA/CMC-EnSpm	0	2	0	1
dna20337	DNA/CMC-EnSpm	1	0	0	0
dna20350	DNA/CMC-EnSpm	2	0	2	0
dna20412	DNA/CMC-EnSpm	0	2	1	0
dna20414	DNA/CMC-EnSpm	7	6	0	9
dna20415	DNA/CMC-EnSpm	18	3	8	19
dna20416	DNA/CMC-EnSpm	20	0	2	1
dna2043	DNA/CMC-EnSpm	1	0	21	4
dna20450	DNA/CMC-EnSpm	0	3	8	5
dna20487	DNA/CMC-EnSpm	0	0	0	1
dna20727	DNA/CMC-EnSpm	62	9	22	6
dna20728	DNA/CMC-EnSpm	54	8	20	5
dna20730	DNA/CMC-EnSpm	0	0	1	0
dna209	DNA/CMC-EnSpm	145	160	340	350
dna21204	DNA/CMC-EnSpm	1	0	0	0
dna21274	DNA/CMC-EnSpm	0	0	4	0
dna21335	DNA/CMC-EnSpm	69	73	54	79
dna21347	DNA/CMC-EnSpm	1	0	0	0
dna21416	DNA/CMC-EnSpm	150	151	206	229
dna21418	DNA/CMC-EnSpm	2	0	0	0
dna21419	DNA/CMC-EnSpm	0	2	0	0
dna2142	DNA/CMC-EnSpm	0	1	0	0
dna21483	DNA/CMC-EnSpm	0	1	0	0
dna21528	DNA/CMC-EnSpm	0	2	0	0
dna21658	DNA/CMC-EnSpm	4	4	18	12
dna21783	DNA/CMC-EnSpm	1	0	0	0
dna21837	DNA/CMC-EnSpm	1	0	0	0
dna21838	DNA/CMC-EnSpm	1	0	0	0
dna21854	DNA/CMC-EnSpm	32	37	31	55
dna21891	DNA/CMC-EnSpm	0	2	0	0
dna21915	DNA/CMC-EnSpm	0	1	3	0
dna21953	DNA/CMC-EnSpm	0	3	0	0
dna21954	DNA/CMC-EnSpm	0	1	1	2
dna21960	DNA/CMC-EnSpm	0	0	0	1
dna21973	DNA/CMC-EnSpm	0	1	0	0
dna21974	DNA/CMC-EnSpm	0	1	0	0
dna21991	DNA/CMC-EnSpm	0	0	0	1
dna21999	DNA/CMC-EnSpm	2	0	0	1
dna220	DNA/CMC-EnSpm	40	59	55	89
dna22008	DNA/CMC-EnSpm	1	7	5	5
dna22038	DNA/CMC-EnSpm	2	0	0	0
dna22111	DNA/CMC-EnSpm	0	3	2	0
dna22112	DNA/CMC-EnSpm	0	1	0	0
dna22133	DNA/CMC-EnSpm	2	2	3	1
dna22135	DNA/CMC-EnSpm	1	0	0	0
dna22144	DNA/CMC-EnSpm	1	3	0	0
dna22162	DNA/CMC-EnSpm	10	5	6	4
dna22163	DNA/CMC-EnSpm	48	3	16	25
dna22170	DNA/CMC-EnSpm	1	0	0	0
dna22175	DNA/CMC-EnSpm	5	0	5	10
dna22193	DNA/CMC-EnSpm	102	140	137	178
dna22258	DNA/CMC-EnSpm	22	31	30	29
dna22267	DNA/CMC-EnSpm	24	55	40	38
dna22298	DNA/CMC-EnSpm	60	69	47	92
dna22319	DNA/CMC-EnSpm	14	9	9	4
dna22321	DNA/CMC-EnSpm	0	2	0	0
dna22322	DNA/CMC-EnSpm	0	1	0	0
dna22323	DNA/CMC-EnSpm	0	0	2	0
dna22335	DNA/CMC-EnSpm	171	187	267	254
dna22346	DNA/CMC-EnSpm	1	4	3	2
dna22349	DNA/CMC-EnSpm	166	154	138	177
dna22352	DNA/CMC-EnSpm	12	1	0	0
dna22358	DNA/CMC-EnSpm	2	6	6	7
dna22375	DNA/CMC-EnSpm	5	0	6	10
dna22376	DNA/CMC-EnSpm	4	0	2	1
dna22377	DNA/CMC-EnSpm	0	2	0	0
dna22393	DNA/CMC-EnSpm	3	3	4	3
dna22467	DNA/CMC-EnSpm	16	0	9	12
dna22468	DNA/CMC-EnSpm	10	7	4	11
dna22482	DNA/CMC-EnSpm	143	110	128	129
dna22484	DNA/CMC-EnSpm	8	8	8	7
dna22498	DNA/CMC-EnSpm	34	42	27	36
dna22505	DNA/CMC-EnSpm	0	0	4	0
dna22516	DNA/CMC-EnSpm	0	1	0	0
dna22518	DNA/CMC-EnSpm	76	66	180	161
dna22574	DNA/CMC-EnSpm	81	94	72	113
dna22582	DNA/CMC-EnSpm	3	1	0	0
dna22585	DNA/CMC-EnSpm	174	156	143	180
dna22586	DNA/CMC-EnSpm	0	0	3	0
dna22587	DNA/CMC-EnSpm	0	1	2	2
dna22588	DNA/CMC-EnSpm	0	3	2	3
dna22589	DNA/CMC-EnSpm	1	0	0	0
dna22628	DNA/CMC-EnSpm	2	6	2	2
dna22744	DNA/CMC-EnSpm	0	1	0	1
dna22774	DNA/CMC-EnSpm	10	0	4	1
dna22800	DNA/CMC-EnSpm	80	116	110	143
dna22801	DNA/CMC-EnSpm	34	13	9	10
dna22813	DNA/CMC-EnSpm	9	19	11	20
dna22815	DNA/CMC-EnSpm	53	65	74	113
dna22835	DNA/CMC-EnSpm	3	0	0	3
dna22839	DNA/CMC-EnSpm	1	0	1	0
dna22841	DNA/CMC-EnSpm	0	1	8	5
dna22842	DNA/CMC-EnSpm	0	1	8	5
dna22847	DNA/CMC-EnSpm	61	56	55	78
dna22849	DNA/CMC-EnSpm	2	0	2	0
dna22850	DNA/CMC-EnSpm	0	3	0	0
dna22862	DNA/CMC-EnSpm	0	3	8	8
dna22863	DNA/CMC-EnSpm	0	0	3	3
dna22864	DNA/CMC-EnSpm	2	6	14	20
dna22867	DNA/CMC-EnSpm	4	13	9	9
dna22868	DNA/CMC-EnSpm	2	8	6	12
dna22869	DNA/CMC-EnSpm	0	1	0	2
dna22873	DNA/CMC-EnSpm	8	16	13	17
dna22879	DNA/CMC-EnSpm	0	0	1	0
dna22913	DNA/CMC-EnSpm	148	181	168	214
dna22914	DNA/CMC-EnSpm	0	4	0	0
dna22916	DNA/CMC-EnSpm	0	1	0	0
dna22917	DNA/CMC-EnSpm	10	0	2	1
dna22966	DNA/CMC-EnSpm	1	0	0	1
dna23058	DNA/CMC-EnSpm	28	20	7	15
dna23059	DNA/CMC-EnSpm	25	14	2	11
dna23060	DNA/CMC-EnSpm	6	6	15	23
dna23085	DNA/CMC-EnSpm	0	3	8	7
dna23141	DNA/CMC-EnSpm	0	2	0	0
dna23202	DNA/CMC-EnSpm	1	0	0	0
dna23203	DNA/CMC-EnSpm	0	0	0	1
dna23290	DNA/CMC-EnSpm	169	189	334	310
dna23306	DNA/CMC-EnSpm	2	0	0	0
dna23317	DNA/CMC-EnSpm	0	0	2	0
dna23318	DNA/CMC-EnSpm	0	0	1	0
dna23349	DNA/CMC-EnSpm	156	165	325	341
dna23471	DNA/CMC-EnSpm	1	0	0	0
dna23563	DNA/CMC-EnSpm	0	1	0	0
dna23807	DNA/CMC-EnSpm	0	2	0	0
dna23808	DNA/CMC-EnSpm	0	3	0	0
dna23947	DNA/CMC-EnSpm	0	1	0	0
dna24269	DNA/CMC-EnSpm	0	0	18	11
dna24272	DNA/CMC-EnSpm	0	1	5	4
dna24303	DNA/CMC-EnSpm	0	0	2	0
dna2519	DNA/CMC-EnSpm	0	0	1	0
dna2757	DNA/CMC-EnSpm	9	3	7	13
dna279	DNA/CMC-EnSpm	0	4	0	0
dna287	DNA/CMC-EnSpm	1	0	0	0
dna2915	DNA/CMC-EnSpm	3	3	2	0
dna3010	DNA/CMC-EnSpm	5	6	0	0
dna3030	DNA/CMC-EnSpm	0	0	0	1
dna3051	DNA/CMC-EnSpm	0	0	0	10
dna3052	DNA/CMC-EnSpm	0	0	47	31
dna3067	DNA/CMC-EnSpm	1	0	0	0
dna3076	DNA/CMC-EnSpm	82	50	49	74
dna3077	DNA/CMC-EnSpm	30	29	20	39
dna3080	DNA/CMC-EnSpm	0	0	1	0
dna3121	DNA/CMC-EnSpm	1	0	0	0
dna3122	DNA/CMC-EnSpm	0	0	2	0
dna3136	DNA/CMC-EnSpm	0	0	0	1
dna3137	DNA/CMC-EnSpm	4	7	6	4
dna3158	DNA/CMC-EnSpm	0	0	2	0
dna3163	DNA/CMC-EnSpm	165	140	149	175
dna3172	DNA/CMC-EnSpm	1	0	0	0
dna3249	DNA/CMC-EnSpm	1	0	0	0
dna3252	DNA/CMC-EnSpm	11	5	13	10
dna3256	DNA/CMC-EnSpm	6	0	5	5
dna3257	DNA/CMC-EnSpm	4	0	3	0
dna3263	DNA/CMC-EnSpm	2	0	0	0
dna3266	DNA/CMC-EnSpm	19	6	13	12
dna3282	DNA/CMC-EnSpm	31	22	15	24
dna3299	DNA/CMC-EnSpm	33	55	36	66
dna3323	DNA/CMC-EnSpm	4	0	5	0
dna3325	DNA/CMC-EnSpm	83	87	59	87
dna3367	DNA/CMC-EnSpm	9	11	12	7
dna3372	DNA/CMC-EnSpm	64	66	67	74
dna3373	DNA/CMC-EnSpm	27	28	41	44
dna3377	DNA/CMC-EnSpm	11	15	12	13
dna3379	DNA/CMC-EnSpm	0	4	0	0
dna3381	DNA/CMC-EnSpm	57	64	58	97
dna3403	DNA/CMC-EnSpm	16	16	13	16
dna3408	DNA/CMC-EnSpm	19	17	12	22
dna3415	DNA/CMC-EnSpm	5	1	6	6
dna3444	DNA/CMC-EnSpm	38	45	19	34
dna3452	DNA/CMC-EnSpm	91	111	83	120
dna3461	DNA/CMC-EnSpm	41	57	43	60
dna3535	DNA/CMC-EnSpm	110	97	82	114
dna3543	DNA/CMC-EnSpm	1	0	1	0
dna3565	DNA/CMC-EnSpm	0	0	1	0
dna3567	DNA/CMC-EnSpm	0	0	0	1
dna3572	DNA/CMC-EnSpm	0	0	3	0
dna3602	DNA/CMC-EnSpm	1	0	1	0
dna3604	DNA/CMC-EnSpm	0	2	4	1
dna3641	DNA/CMC-EnSpm	4	3	8	2
dna3675	DNA/CMC-EnSpm	0	5	2	2
dna3708	DNA/CMC-EnSpm	2	3	5	4
dna3710	DNA/CMC-EnSpm	1	0	1	0
dna3711	DNA/CMC-EnSpm	1	0	0	0
dna3738	DNA/CMC-EnSpm	3	3	2	2
dna381	DNA/CMC-EnSpm	1	0	0	0
dna3819	DNA/CMC-EnSpm	1	0	0	0
dna388	DNA/CMC-EnSpm	0	0	0	1
dna3882	DNA/CMC-EnSpm	3	0	0	0
dna390	DNA/CMC-EnSpm	0	1	0	0
dna395	DNA/CMC-EnSpm	4	0	1	0
dna4015	DNA/CMC-EnSpm	120	112	141	170
dna4016	DNA/CMC-EnSpm	50	34	44	41
dna4073	DNA/CMC-EnSpm	0	2	0	0
dna4075	DNA/CMC-EnSpm	116	133	99	160
dna4105	DNA/CMC-EnSpm	2	0	0	0
dna4106	DNA/CMC-EnSpm	1	3	2	0
dna4173	DNA/CMC-EnSpm	0	0	0	1
dna4563	DNA/CMC-EnSpm	0	0	7	0
dna4586	DNA/CMC-EnSpm	50	23	30	37
dna4664	DNA/CMC-EnSpm	95	74	91	117
dna4779	DNA/CMC-EnSpm	0	3	0	0
dna4976	DNA/CMC-EnSpm	0	1	8	10
dna5089	DNA/CMC-EnSpm	28	32	24	22
dna5093	DNA/CMC-EnSpm	5	10	6	8
dna5141	DNA/CMC-EnSpm	2	1	0	1
dna5223	DNA/CMC-EnSpm	0	0	2	0
dna5245	DNA/CMC-EnSpm	5	4	0	0
dna5322	DNA/CMC-EnSpm	2	2	2	1
dna540	DNA/CMC-EnSpm	0	0	0	1
dna541	DNA/CMC-EnSpm	6	4	0	1
dna5410	DNA/CMC-EnSpm	1	0	0	0
dna5412	DNA/CMC-EnSpm	0	1	0	0
dna5413	DNA/CMC-EnSpm	0	1	0	0
dna5462	DNA/CMC-EnSpm	2	0	1	1
dna55	DNA/CMC-EnSpm	5	0	0	0
dna5513	DNA/CMC-EnSpm	1	0	2	0
dna5570	DNA/CMC-EnSpm	3	0	0	0
dna56	DNA/CMC-EnSpm	35	1	0	2
dna57	DNA/CMC-EnSpm	0	0	1	0
dna5759	DNA/CMC-EnSpm	71	72	66	101
dna5803	DNA/CMC-EnSpm	0	0	3	1
dna5869	DNA/CMC-EnSpm	229	66	85	111
dna5873	DNA/CMC-EnSpm	0	2	2	0
dna5891	DNA/CMC-EnSpm	108	107	113	163
dna5894	DNA/CMC-EnSpm	0	1	2	0
dna5936	DNA/CMC-EnSpm	0	1	0	0
dna5975	DNA/CMC-EnSpm	150	173	344	344
dna598	DNA/CMC-EnSpm	1	0	0	0
dna5989	DNA/CMC-EnSpm	0	2	0	0
dna5990	DNA/CMC-EnSpm	0	2	0	0
dna6011	DNA/CMC-EnSpm	181	197	232	286
dna6025	DNA/CMC-EnSpm	1	0	3	0
dna6045	DNA/CMC-EnSpm	163	188	344	356
dna6059	DNA/CMC-EnSpm	0	0	0	1
dna6069	DNA/CMC-EnSpm	13	14	7	24
dna6085	DNA/CMC-EnSpm	0	2	1	2
dna61	DNA/CMC-EnSpm	2	0	1	0
dna6145	DNA/CMC-EnSpm	156	141	155	174
dna6152	DNA/CMC-EnSpm	0	2	0	0
dna6160	DNA/CMC-EnSpm	7	11	5	4
dna6162	DNA/CMC-EnSpm	0	1	0	0
dna6163	DNA/CMC-EnSpm	28	27	35	35
dna6200	DNA/CMC-EnSpm	67	74	76	119
dna6212	DNA/CMC-EnSpm	3	3	0	1
dna6224	DNA/CMC-EnSpm	0	5	0	0
dna6225	DNA/CMC-EnSpm	2	4	0	0
dna6233	DNA/CMC-EnSpm	0	0	2	0
dna6244	DNA/CMC-EnSpm	2	0	2	0
dna6246	DNA/CMC-EnSpm	8	21	14	7
dna6265	DNA/CMC-EnSpm	0	2	0	0
dna6276	DNA/CMC-EnSpm	24	27	17	42
dna6280	DNA/CMC-EnSpm	0	4	0	0
dna6294	DNA/CMC-EnSpm	0	1	0	0
dna6298	DNA/CMC-EnSpm	0	1	0	0
dna6307	DNA/CMC-EnSpm	7	4	6	1
dna6310	DNA/CMC-EnSpm	1	0	0	0
dna6312	DNA/CMC-EnSpm	113	86	77	107
dna6335	DNA/CMC-EnSpm	1	3	2	0
dna6371	DNA/CMC-EnSpm	122	109	99	138
dna6373	DNA/CMC-EnSpm	208	211	220	253
dna6400	DNA/CMC-EnSpm	0	1	4	2
dna6415	DNA/CMC-EnSpm	2	0	0	0
dna6419	DNA/CMC-EnSpm	89	77	121	133
dna6432	DNA/CMC-EnSpm	0	1	0	0
dna6439	DNA/CMC-EnSpm	127	136	108	132
dna6440	DNA/CMC-EnSpm	43	44	25	42
dna6457	DNA/CMC-EnSpm	5	1	0	0
dna6464	DNA/CMC-EnSpm	12	0	3	4
dna6467	DNA/CMC-EnSpm	30	31	18	39
dna6484	DNA/CMC-EnSpm	2	0	1	0
dna6486	DNA/CMC-EnSpm	4	7	3	4
dna6549	DNA/CMC-EnSpm	5	6	22	10
dna6555	DNA/CMC-EnSpm	13	22	6	17
dna6558	DNA/CMC-EnSpm	1	2	0	0
dna6568	DNA/CMC-EnSpm	56	53	36	60
dna6575	DNA/CMC-EnSpm	0	0	0	2
dna6576	DNA/CMC-EnSpm	1	0	1	1
dna6579	DNA/CMC-EnSpm	154	162	340	318
dna6595	DNA/CMC-EnSpm	80	75	58	78
dna6611	DNA/CMC-EnSpm	4	1	0	0
dna6626	DNA/CMC-EnSpm	0	0	1	0
dna6628	DNA/CMC-EnSpm	57	82	97	129
dna6642	DNA/CMC-EnSpm	156	151	160	202
dna6643	DNA/CMC-EnSpm	89	77	64	91
dna6659	DNA/CMC-EnSpm	1	0	0	0
dna6660	DNA/CMC-EnSpm	0	0	0	1
dna667	DNA/CMC-EnSpm	0	0	2	0
dna668	DNA/CMC-EnSpm	0	0	1	0
dna6730	DNA/CMC-EnSpm	0	0	0	1
dna6742	DNA/CMC-EnSpm	1	3	2	0
dna6743	DNA/CMC-EnSpm	1	0	0	0
dna6749	DNA/CMC-EnSpm	96	74	58	79
dna6758	DNA/CMC-EnSpm	0	0	2	0
dna6761	DNA/CMC-EnSpm	97	103	100	134
dna6789	DNA/CMC-EnSpm	1	0	0	0
dna6806	DNA/CMC-EnSpm	6	12	9	21
dna6816	DNA/CMC-EnSpm	16	20	18	24
dna6824	DNA/CMC-EnSpm	25	29	21	34
dna6844	DNA/CMC-EnSpm	1	1	0	0
dna6875	DNA/CMC-EnSpm	0	4	0	0
dna6878	DNA/CMC-EnSpm	18	26	16	34
dna6894	DNA/CMC-EnSpm	157	165	204	225
dna691	DNA/CMC-EnSpm	1	0	0	0
dna6946	DNA/CMC-EnSpm	34	53	140	84
dna697	DNA/CMC-EnSpm	1	0	0	0
dna6979	DNA/CMC-EnSpm	0	0	0	3
dna6980	DNA/CMC-EnSpm	0	1	3	0
dna6981	DNA/CMC-EnSpm	101	90	80	107
dna700	DNA/CMC-EnSpm	1	0	0	0
dna7068	DNA/CMC-EnSpm	198	197	259	253
dna7074	DNA/CMC-EnSpm	0	3	2	0
dna7106	DNA/CMC-EnSpm	0	3	0	1
dna7164	DNA/CMC-EnSpm	99	80	73	97
dna7178	DNA/CMC-EnSpm	1	4	1	0
dna7180	DNA/CMC-EnSpm	10	2	2	6
dna7181	DNA/CMC-EnSpm	14	0	10	17
dna7184	DNA/CMC-EnSpm	0	1	0	0
dna7212	DNA/CMC-EnSpm	1	0	0	0
dna7294	DNA/CMC-EnSpm	0	0	1	2
dna7295	DNA/CMC-EnSpm	6	2	4	12
dna731	DNA/CMC-EnSpm	71	65	51	72
dna7323	DNA/CMC-EnSpm	115	142	239	243
dna734	DNA/CMC-EnSpm	0	1	0	0
dna7373	DNA/CMC-EnSpm	0	2	0	0
dna7383	DNA/CMC-EnSpm	13	7	7	5
dna7384	DNA/CMC-EnSpm	41	0	13	19
dna7385	DNA/CMC-EnSpm	20	0	2	1
dna7432	DNA/CMC-EnSpm	2	0	2	0
dna7434	DNA/CMC-EnSpm	0	0	1	0
dna747	DNA/CMC-EnSpm	0	3	0	1
dna7483	DNA/CMC-EnSpm	0	6	2	0
dna749	DNA/CMC-EnSpm	2	0	1	4
dna750	DNA/CMC-EnSpm	5	0	1	1
dna7588	DNA/CMC-EnSpm	1	0	0	0
dna7620	DNA/CMC-EnSpm	5	1	0	0
dna7623	DNA/CMC-EnSpm	0	0	1	0
dna7624	DNA/CMC-EnSpm	0	0	2	0
dna7630	DNA/CMC-EnSpm	0	0	0	9
dna7841	DNA/CMC-EnSpm	1	0	0	0
dna7844	DNA/CMC-EnSpm	4	0	1	4
dna7920	DNA/CMC-EnSpm	0	0	1	0
dna8035	DNA/CMC-EnSpm	0	1	1	0
dna8075	DNA/CMC-EnSpm	148	154	185	211
dna8078	DNA/CMC-EnSpm	55	0	7	2
dna8081	DNA/CMC-EnSpm	0	1	0	0
dna8083	DNA/CMC-EnSpm	69	71	53	65
dna8095	DNA/CMC-EnSpm	0	3	0	0
dna8113	DNA/CMC-EnSpm	0	0	2	0
dna8114	DNA/CMC-EnSpm	0	0	1	0
dna8202	DNA/CMC-EnSpm	1	0	0	0
dna8233	DNA/CMC-EnSpm	0	1	0	1
dna8234	DNA/CMC-EnSpm	0	1	0	1
dna8243	DNA/CMC-EnSpm	1	1	0	0
dna8259	DNA/CMC-EnSpm	0	0	4	0
dna8297	DNA/CMC-EnSpm	8	7	1	6
dna8310	DNA/CMC-EnSpm	0	0	4	0
dna8380	DNA/CMC-EnSpm	5	7	2	3
dna8381	DNA/CMC-EnSpm	1	5	0	0
dna8398	DNA/CMC-EnSpm	0	3	0	0
dna8406	DNA/CMC-EnSpm	33	45	30	54
dna8410	DNA/CMC-EnSpm	0	0	0	1
dna842	DNA/CMC-EnSpm	3	2	5	1
dna8420	DNA/CMC-EnSpm	6	3	11	8
dna843	DNA/CMC-EnSpm	3	9	11	5
dna8430	DNA/CMC-EnSpm	19	19	22	26
dna8431	DNA/CMC-EnSpm	20	19	11	26
dna8435	DNA/CMC-EnSpm	8	0	0	0
dna844	DNA/CMC-EnSpm	2	7	10	4
dna8442	DNA/CMC-EnSpm	45	59	42	76
dna8443	DNA/CMC-EnSpm	1	0	0	0
dna8445	DNA/CMC-EnSpm	1	0	1	3
dna8446	DNA/CMC-EnSpm	0	0	1	1
dna8448	DNA/CMC-EnSpm	0	2	1	2
dna8469	DNA/CMC-EnSpm	141	176	139	213
dna8504	DNA/CMC-EnSpm	2	0	0	0
dna8512	DNA/CMC-EnSpm	0	0	3	6
dna8514	DNA/CMC-EnSpm	21	3	13	19
dna8515	DNA/CMC-EnSpm	4	7	10	3
dna8516	DNA/CMC-EnSpm	0	2	2	0
dna8545	DNA/CMC-EnSpm	0	0	3	2
dna855	DNA/CMC-EnSpm	1	0	0	1
dna8559	DNA/CMC-EnSpm	1	0	0	0
dna856	DNA/CMC-EnSpm	5	0	1	9
dna8568	DNA/CMC-EnSpm	2	0	0	1
dna8583	DNA/CMC-EnSpm	146	159	128	188
dna8584	DNA/CMC-EnSpm	36	25	13	13
dna8588	DNA/CMC-EnSpm	1	0	2	5
dna8596	DNA/CMC-EnSpm	0	0	0	1
dna8597	DNA/CMC-EnSpm	0	0	0	1
dna860	DNA/CMC-EnSpm	0	3	8	0
dna8603	DNA/CMC-EnSpm	0	14	7	0
dna8605	DNA/CMC-EnSpm	1	0	8	0
dna8606	DNA/CMC-EnSpm	2	0	0	0
dna864	DNA/CMC-EnSpm	0	0	2	0
dna8651	DNA/CMC-EnSpm	77	91	64	108
dna866	DNA/CMC-EnSpm	0	2	0	0
dna8689	DNA/CMC-EnSpm	2	5	0	4
dna8700	DNA/CMC-EnSpm	2	2	39	34
dna8701	DNA/CMC-EnSpm	0	0	4	7
dna8737	DNA/CMC-EnSpm	53	22	20	34
dna8744	DNA/CMC-EnSpm	0	8	1	4
dna8749	DNA/CMC-EnSpm	3	0	0	3
dna8750	DNA/CMC-EnSpm	3	0	0	3
dna8753	DNA/CMC-EnSpm	0	0	0	1
dna8757	DNA/CMC-EnSpm	23	25	21	23
dna8771	DNA/CMC-EnSpm	20	11	8	10
dna8791	DNA/CMC-EnSpm	11	7	7	14
dna8792	DNA/CMC-EnSpm	0	0	1	0
dna8799	DNA/CMC-EnSpm	35	37	25	39
dna8808	DNA/CMC-EnSpm	3	0	0	0
dna8852	DNA/CMC-EnSpm	0	0	0	2
dna8853	DNA/CMC-EnSpm	0	0	0	2
dna8854	DNA/CMC-EnSpm	1	0	0	0
dna8856	DNA/CMC-EnSpm	1	0	0	0
dna888	DNA/CMC-EnSpm	2	4	3	0
dna8889	DNA/CMC-EnSpm	4	3	0	1
dna8893	DNA/CMC-EnSpm	44	52	43	46
dna890	DNA/CMC-EnSpm	6	9	8	19
dna8918	DNA/CMC-EnSpm	90	131	169	188
dna893	DNA/CMC-EnSpm	1	0	0	0
dna8941	DNA/CMC-EnSpm	3	10	3	1
dna8952	DNA/CMC-EnSpm	4	2	2	3
dna8973	DNA/CMC-EnSpm	58	0	66	40
dna8974	DNA/CMC-EnSpm	0	0	2	4
dna8982	DNA/CMC-EnSpm	110	95	80	107
dna9005	DNA/CMC-EnSpm	28	21	15	17
dna9010	DNA/CMC-EnSpm	1	0	0	0
dna9023	DNA/CMC-EnSpm	2	0	2	0
dna9036	DNA/CMC-EnSpm	0	0	1	0
dna9037	DNA/CMC-EnSpm	0	1	0	3
dna9046	DNA/CMC-EnSpm	1	0	1	0
dna9048	DNA/CMC-EnSpm	0	1	1	0
dna905	DNA/CMC-EnSpm	1	0	0	0
dna9052	DNA/CMC-EnSpm	0	2	0	0
dna9054	DNA/CMC-EnSpm	120	118	85	126
dna9059	DNA/CMC-EnSpm	4	0	0	0
dna906	DNA/CMC-EnSpm	3	5	3	0
dna9060	DNA/CMC-EnSpm	1	3	1	2
dna907	DNA/CMC-EnSpm	10	5	11	3
dna9070	DNA/CMC-EnSpm	6	1	4	12
dna9080	DNA/CMC-EnSpm	0	3	0	0
dna9088	DNA/CMC-EnSpm	120	97	93	118
dna9130	DNA/CMC-EnSpm	35	5	12	15
dna9156	DNA/CMC-EnSpm	0	3	2	0
dna9157	DNA/CMC-EnSpm	0	3	2	0
dna9173	DNA/CMC-EnSpm	2	8	1	2
dna9176	DNA/CMC-EnSpm	5	16	12	7
dna9190	DNA/CMC-EnSpm	4	1	2	11
dna9291	DNA/CMC-EnSpm	1	0	0	0
dna9292	DNA/CMC-EnSpm	1	3	0	0
dna9324	DNA/CMC-EnSpm	0	0	1	0
dna935	DNA/CMC-EnSpm	4	14	9	19
dna9365	DNA/CMC-EnSpm	0	2	0	0
dna9366	DNA/CMC-EnSpm	5	6	8	7
dna9381	DNA/CMC-EnSpm	0	4	0	0
dna9382	DNA/CMC-EnSpm	0	4	0	0
dna9414	DNA/CMC-EnSpm	0	1	0	0
dna945	DNA/CMC-EnSpm	154	142	142	171
dna947	DNA/CMC-EnSpm	23	20	12	11
dna948	DNA/CMC-EnSpm	192	208	240	283
dna9535	DNA/CMC-EnSpm	0	1	5	0
dna9582	DNA/CMC-EnSpm	4	0	1	1
dna9821	DNA/CMC-EnSpm	5	10	6	11
dna987	DNA/CMC-EnSpm	0	0	3	0
dna9878	DNA/CMC-EnSpm	2	1	0	4
dna9879	DNA/CMC-EnSpm	0	1	0	0
dna990	DNA/CMC-EnSpm	139	170	145	213
dna991	DNA/CMC-EnSpm	123	143	128	194
dna9926	DNA/CMC-EnSpm	16	26	14	22
dna9937	DNA/CMC-EnSpm	2	0	3	7
dna9938	DNA/CMC-EnSpm	11	4	10	12
dna9941	DNA/CMC-EnSpm	94	95	132	133
dna9942	DNA/CMC-EnSpm	65	61	61	90
dna995	DNA/CMC-EnSpm	0	1	8	11
dna997	DNA/CMC-EnSpm	38	39	40	52
dna1093	DNA/En-Spm	4	0	0	6
dna11168	DNA/En-Spm	0	0	1	0
dna11378	DNA/En-Spm	0	1	0	0
dna1149	DNA/En-Spm	57	70	63	75
dna13889	DNA/En-Spm	42	48	34	88
dna13997	DNA/En-Spm	66	89	100	157
dna14176	DNA/En-Spm	1	6	5	3
dna14290	DNA/En-Spm	1	0	1	0
dna14574	DNA/En-Spm	0	2	0	0
dna15540	DNA/En-Spm	31	0	12	8
dna15541	DNA/En-Spm	12	7	6	6
dna15769	DNA/En-Spm	1	0	0	0
dna15790	DNA/En-Spm	64	32	28	33
dna16080	DNA/En-Spm	9	19	10	19
dna16196	DNA/En-Spm	11	11	7	14
dna18384	DNA/En-Spm	43	47	42	64
dna18420	DNA/En-Spm	20	14	14	19
dna19209	DNA/En-Spm	1	0	0	1
dna19341	DNA/En-Spm	19	18	12	10
dna19488	DNA/En-Spm	0	0	0	3
dna19617	DNA/En-Spm	4	3	3	4
dna19978	DNA/En-Spm	0	1	0	0
dna20017	DNA/En-Spm	0	1	0	0
dna20110	DNA/En-Spm	4	0	4	6
dna21715	DNA/En-Spm	2	0	0	0
dna219	DNA/En-Spm	32	26	30	51
dna22217	DNA/En-Spm	0	1	8	6
dna22299	DNA/En-Spm	73	72	52	92
dna22334	DNA/En-Spm	5	12	3	6
dna22340	DNA/En-Spm	0	0	6	0
dna22394	DNA/En-Spm	3	3	4	2
dna22611	DNA/En-Spm	4	0	0	6
dna2952	DNA/En-Spm	27	3	13	24
dna2953	DNA/En-Spm	13	6	8	5
dna3245	DNA/En-Spm	36	31	22	28
dna3472	DNA/En-Spm	45	52	40	71
dna5140	DNA/En-Spm	5	0	5	10
dna5646	DNA/En-Spm	1	0	0	2
dna6460	DNA/En-Spm	10	11	7	13
dna6485	DNA/En-Spm	4	3	3	4
dna6736	DNA/En-Spm	34	36	28	64
dna8497	DNA/En-Spm	20	18	17	14
dna8576	DNA/En-Spm	0	0	2	0
dna8857	DNA/En-Spm	7	1	7	4
dna8909	DNA/En-Spm	0	2	0	0
dna9011	DNA/En-Spm	1	0	0	0
dna9025	DNA/En-Spm	65	98	103	171
dna9131	DNA/En-Spm	9	6	7	2
dna1101	DNA/Harbinger	49	37	100	63
dna1161	DNA/Harbinger	7	8	9	0
dna1235	DNA/Harbinger	26	8	55	23
dna13958	DNA/Harbinger	1	0	0	0
dna15604	DNA/Harbinger	8	13	13	1
dna1594	DNA/Harbinger	27	26	59	36
dna17525	DNA/Harbinger	47	27	62	43
dna19380	DNA/Harbinger	23	19	56	34
dna20874	DNA/Harbinger	44	50	84	58
dna21253	DNA/Harbinger	70	8	17	4
dna23891	DNA/Harbinger	62	0	1	3
dna2433	DNA/Harbinger	55	50	116	69
dna2686	DNA/Harbinger	50	50	112	69
dna6241	DNA/Harbinger	11	8	9	1
dna6518	DNA/Harbinger	25	10	27	11
dna6795	DNA/Harbinger	0	2	1	0
dna72	DNA/Harbinger	5	1	1	0
dna8176	DNA/Harbinger	0	1	1	0
dna9007	DNA/Harbinger	140	34	32	22
dna9708	DNA/Harbinger	0	2	2	0
dna1022	DNA/hAT-Ac	0	0	0	1
dna10453	DNA/hAT-Ac	4	8	37	8
dna10522	DNA/hAT-Ac	0	3	11	1
dna10647	DNA/hAT-Ac	0	0	1	0
dna10678	DNA/hAT-Ac	19	83	33	90
dna10789	DNA/hAT-Ac	7	8	6	26
dna10812	DNA/hAT-Ac	0	113	3	4
dna10902	DNA/hAT-Ac	0	0	1	2
dna11119	DNA/hAT-Ac	4	37	20	25
dna11270	DNA/hAT-Ac	136	526	770	685
dna11287	DNA/hAT-Ac	5	12	4	11
dna11420	DNA/hAT-Ac	0	0	3	1
dna11597	DNA/hAT-Ac	0	2	8	0
dna11674	DNA/hAT-Ac	6	29	10	24
dna11679	DNA/hAT-Ac	0	1	3	0
dna11767	DNA/hAT-Ac	0	0	0	1
dna11862	DNA/hAT-Ac	28	168	244	166
dna11875	DNA/hAT-Ac	0	0	0	1
dna1224	DNA/hAT-Ac	653	1360	1358	2037
dna1225	DNA/hAT-Ac	37	216	77	284
dna1231	DNA/hAT-Ac	3	16	7	8
dna12404	DNA/hAT-Ac	0	2	6	2
dna12449	DNA/hAT-Ac	0	4	0	0
dna12504	DNA/hAT-Ac	0	0	7	1
dna13484	DNA/hAT-Ac	0	0	0	1
dna13491	DNA/hAT-Ac	5	12	23	14
dna13828	DNA/hAT-Ac	127	609	776	731
dna13840	DNA/hAT-Ac	78	270	131	279
dna13892	DNA/hAT-Ac	19	86	147	104
dna14001	DNA/hAT-Ac	0	0	6	1
dna14002	DNA/hAT-Ac	0	0	5	1
dna14003	DNA/hAT-Ac	0	0	1	0
dna14074	DNA/hAT-Ac	0	0	3	1
dna14123	DNA/hAT-Ac	0	3	9	3
dna14233	DNA/hAT-Ac	25	61	36	40
dna14243	DNA/hAT-Ac	0	1	2	3
dna14244	DNA/hAT-Ac	7	36	15	20
dna14268	DNA/hAT-Ac	155	611	838	779
dna14358	DNA/hAT-Ac	0	0	2	4
dna14414	DNA/hAT-Ac	0	3	15	0
dna14416	DNA/hAT-Ac	0	1	12	2
dna14619	DNA/hAT-Ac	3	14	6	6
dna14630	DNA/hAT-Ac	0	0	2	0
dna14923	DNA/hAT-Ac	0	2	7	0
dna1526	DNA/hAT-Ac	0	0	33	2
dna15618	DNA/hAT-Ac	963	2503	1865	3218
dna15636	DNA/hAT-Ac	0	1	1	0
dna15731	DNA/hAT-Ac	2	4	4	2
dna15735	DNA/hAT-Ac	0	2	0	2
dna15825	DNA/hAT-Ac	0	0	1	0
dna15924	DNA/hAT-Ac	874	2141	1798	3004
dna15996	DNA/hAT-Ac	442	1488	1012	1882
dna16085	DNA/hAT-Ac	0	1	0	0
dna16155	DNA/hAT-Ac	0	2	0	0
dna16183	DNA/hAT-Ac	0	0	1	0
dna16311	DNA/hAT-Ac	0	0	0	1
dna16474	DNA/hAT-Ac	185	584	753	700
dna16597	DNA/hAT-Ac	0	1	1	3
dna16681	DNA/hAT-Ac	92	575	815	596
dna16729	DNA/hAT-Ac	0	2	6	3
dna16730	DNA/hAT-Ac	24	111	65	53
dna16793	DNA/hAT-Ac	0	1	0	0
dna17187	DNA/hAT-Ac	0	2	0	0
dna1728	DNA/hAT-Ac	425	759	962	1380
dna17661	DNA/hAT-Ac	61	423	670	414
dna17746	DNA/hAT-Ac	0	2	8	3
dna17856	DNA/hAT-Ac	0	1	0	0
dna18216	DNA/hAT-Ac	357	483	823	1117
dna18443	DNA/hAT-Ac	0	1	11	3
dna19090	DNA/hAT-Ac	111	580	882	687
dna19183	DNA/hAT-Ac	0	4	0	0
dna19185	DNA/hAT-Ac	0	0	3	0
dna19313	DNA/hAT-Ac	245	998	463	1076
dna1960	DNA/hAT-Ac	0	0	0	1
dna19725	DNA/hAT-Ac	0	7	15	3
dna19974	DNA/hAT-Ac	0	2	9	2
dna20031	DNA/hAT-Ac	0	0	0	1
dna20417	DNA/hAT-Ac	0	0	1	0
dna20456	DNA/hAT-Ac	19	91	59	65
dna20680	DNA/hAT-Ac	1	0	0	1
dna20746	DNA/hAT-Ac	2	0	0	0
dna2075	DNA/hAT-Ac	0	0	1	2
dna20759	DNA/hAT-Ac	8	0	33	6
dna20913	DNA/hAT-Ac	2	1	1	0
dna21099	DNA/hAT-Ac	0	0	2	1
dna21176	DNA/hAT-Ac	1143	3208	2163	4047
dna21450	DNA/hAT-Ac	0	0	1	1
dna21517	DNA/hAT-Ac	12	49	26	24
dna21518	DNA/hAT-Ac	0	0	1	1
dna21530	DNA/hAT-Ac	1	4	9	12
dna21531	DNA/hAT-Ac	0	0	2	0
dna21675	DNA/hAT-Ac	0	0	0	1
dna21751	DNA/hAT-Ac	9	5	0	10
dna21757	DNA/hAT-Ac	0	2	0	0
dna21758	DNA/hAT-Ac	0	0	3	3
dna21920	DNA/hAT-Ac	0	1	0	0
dna21927	DNA/hAT-Ac	0	1	0	3
dna22034	DNA/hAT-Ac	0	0	0	1
dna22043	DNA/hAT-Ac	1	10	11	4
dna22182	DNA/hAT-Ac	10	10	14	11
dna22183	DNA/hAT-Ac	0	0	4	0
dna22186	DNA/hAT-Ac	15	29	28	23
dna22530	DNA/hAT-Ac	0	0	0	1
dna22630	DNA/hAT-Ac	0	1	2	0
dna22648	DNA/hAT-Ac	0	0	4	6
dna22701	DNA/hAT-Ac	0	0	3	0
dna22781	DNA/hAT-Ac	0	2	0	0
dna22882	DNA/hAT-Ac	7	33	17	21
dna23045	DNA/hAT-Ac	0	1	0	3
dna23322	DNA/hAT-Ac	16	52	64	106
dna23323	DNA/hAT-Ac	1	8	4	8
dna23334	DNA/hAT-Ac	0	3	14	2
dna2349	DNA/hAT-Ac	0	0	4	5
dna23730	DNA/hAT-Ac	0	3	0	0
dna23751	DNA/hAT-Ac	0	2	2	3
dna23752	DNA/hAT-Ac	0	11	3	6
dna23951	DNA/hAT-Ac	0	3	2	2
dna23958	DNA/hAT-Ac	0	0	0	2
dna23986	DNA/hAT-Ac	0	0	2	0
dna24058	DNA/hAT-Ac	4	3	0	4
dna24162	DNA/hAT-Ac	1	0	2	0
dna24163	DNA/hAT-Ac	0	0	1	1
dna2428	DNA/hAT-Ac	3	9	12	8
dna2526	DNA/hAT-Ac	823	1248	3280	1277
dna2527	DNA/hAT-Ac	255	568	1104	753
dna2703	DNA/hAT-Ac	3	16	19	36
dna2704	DNA/hAT-Ac	1	6	2	5
dna2738	DNA/hAT-Ac	1	5	0	4
dna2799	DNA/hAT-Ac	0	0	4	3
dna2832	DNA/hAT-Ac	0	4	1	2
dna2836	DNA/hAT-Ac	16	53	45	93
dna3394	DNA/hAT-Ac	2	6	5	4
dna3530	DNA/hAT-Ac	167	568	797	750
dna4029	DNA/hAT-Ac	0	0	0	1
dna4031	DNA/hAT-Ac	5	23	19	18
dna408	DNA/hAT-Ac	0	2	7	0
dna4081	DNA/hAT-Ac	0	0	1	0
dna4269	DNA/hAT-Ac	20	43	98	89
dna4558	DNA/hAT-Ac	0	10	0	4
dna4559	DNA/hAT-Ac	14	110	109	170
dna4846	DNA/hAT-Ac	658	1523	1394	2201
dna5100	DNA/hAT-Ac	0	2	8	0
dna5142	DNA/hAT-Ac	0	0	2	0
dna5166	DNA/hAT-Ac	0	0	3	5
dna5214	DNA/hAT-Ac	11	29	19	22
dna5277	DNA/hAT-Ac	0	1	0	0
dna5299	DNA/hAT-Ac	0	0	3	0
dna5302	DNA/hAT-Ac	1285	3588	2491	4662
dna5355	DNA/hAT-Ac	0	0	1	0
dna5707	DNA/hAT-Ac	0	0	1	0
dna5752	DNA/hAT-Ac	15	100	86	78
dna5753	DNA/hAT-Ac	1	7	7	9
dna5993	DNA/hAT-Ac	0	8	2	9
dna6038	DNA/hAT-Ac	0	0	0	1
dna6236	DNA/hAT-Ac	0	1	0	0
dna6282	DNA/hAT-Ac	0	0	2	11
dna6332	DNA/hAT-Ac	0	0	6	0
dna6357	DNA/hAT-Ac	1	1	0	0
dna6463	DNA/hAT-Ac	0	2	6	1
dna6543	DNA/hAT-Ac	140	783	1111	965
dna6853	DNA/hAT-Ac	0	0	2	0
dna6899	DNA/hAT-Ac	3	22	10	18
dna755	DNA/hAT-Ac	0	3	10	1
dna7773	DNA/hAT-Ac	0	1	0	0
dna7775	DNA/hAT-Ac	0	0	2	0
dna779	DNA/hAT-Ac	0	1	0	0
dna7961	DNA/hAT-Ac	0	0	0	1
dna806	DNA/hAT-Ac	0	6	17	3
dna8112	DNA/hAT-Ac	8	47	31	25
dna8179	DNA/hAT-Ac	1490	4154	2826	5206
dna819	DNA/hAT-Ac	0	0	0	2
dna8300	DNA/hAT-Ac	4	8	8	9
dna8316	DNA/hAT-Ac	0	6	13	3
dna8533	DNA/hAT-Ac	0	0	2	2
dna8681	DNA/hAT-Ac	5	15	23	20
dna8682	DNA/hAT-Ac	1	8	12	4
dna8697	DNA/hAT-Ac	0	0	1	6
dna8715	DNA/hAT-Ac	0	1	0	0
dna8739	DNA/hAT-Ac	1	0	0	0
dna914	DNA/hAT-Ac	0	1	0	0
dna9175	DNA/hAT-Ac	0	0	0	2
dna9505	DNA/hAT-Ac	1343	3730	2469	4765
dna9591	DNA/hAT-Ac	0	0	2	7
dna9678	DNA/hAT-Ac	0	2	2	2
dna9689	DNA/hAT-Ac	0	0	3	0
dna9806	DNA/hAT-Ac	0	2	0	0
dna9823	DNA/hAT-Ac	0	7	1	1
dna9949	DNA/hAT-Ac	23	114	64	60
dna9950	DNA/hAT-Ac	0	4	7	4
dna13121	DNA/hAT-Tag1	0	0	15	3
dna14850	DNA/hAT-Tag1	1	4	6	11
dna15183	DNA/hAT-Tag1	7	33	43	56
dna16015	DNA/hAT-Tag1	36	119	267	214
dna18484	DNA/hAT-Tag1	0	0	3	0
dna18737	DNA/hAT-Tag1	5	26	43	48
dna22656	DNA/hAT-Tag1	5	22	38	53
dna3421	DNA/hAT-Tag1	11	40	78	39
dna5766	DNA/hAT-Tag1	0	1	2	3
dna10053	DNA/hAT-Tip100	0	0	1	0
dna1011	DNA/hAT-Tip100	7	37	50	37
dna10259	DNA/hAT-Tip100	0	0	3	1
dna10393	DNA/hAT-Tip100	0	1	0	0
dna10422	DNA/hAT-Tip100	0	2	3	0
dna1044	DNA/hAT-Tip100	1	0	0	0
dna1045	DNA/hAT-Tip100	0	1	0	0
dna10704	DNA/hAT-Tip100	1	18	17	7
dna10767	DNA/hAT-Tip100	3	0	0	0
dna10845	DNA/hAT-Tip100	0	2	0	1
dna11058	DNA/hAT-Tip100	0	0	2	0
dna11059	DNA/hAT-Tip100	0	0	6	2
dna11104	DNA/hAT-Tip100	0	0	1	0
dna11247	DNA/hAT-Tip100	0	1	0	0
dna11248	DNA/hAT-Tip100	6	6	0	3
dna11304	DNA/hAT-Tip100	0	0	1	0
dna11306	DNA/hAT-Tip100	0	0	1	0
dna11318	DNA/hAT-Tip100	2	19	8	8
dna11333	DNA/hAT-Tip100	0	0	0	1
dna11766	DNA/hAT-Tip100	102	185	427	407
dna12249	DNA/hAT-Tip100	24	31	29	18
dna1229	DNA/hAT-Tip100	67	82	174	125
dna12352	DNA/hAT-Tip100	0	0	1	0
dna12395	DNA/hAT-Tip100	0	0	13	0
dna12408	DNA/hAT-Tip100	0	2	0	1
dna1247	DNA/hAT-Tip100	0	4	2	2
dna12514	DNA/hAT-Tip100	0	0	2	0
dna12947	DNA/hAT-Tip100	8	9	16	1
dna1306	DNA/hAT-Tip100	0	0	1	0
dna13439	DNA/hAT-Tip100	69	22	1	61
dna13497	DNA/hAT-Tip100	0	0	1	0
dna13554	DNA/hAT-Tip100	0	0	0	1
dna13729	DNA/hAT-Tip100	0	2	0	0
dna13735	DNA/hAT-Tip100	0	0	0	1
dna1381	DNA/hAT-Tip100	0	2	0	1
dna13824	DNA/hAT-Tip100	0	0	4	0
dna13860	DNA/hAT-Tip100	0	2	8	3
dna1387	DNA/hAT-Tip100	0	0	2	0
dna13891	DNA/hAT-Tip100	5	4	5	4
dna13988	DNA/hAT-Tip100	1	10	10	7
dna1402	DNA/hAT-Tip100	0	12	14	9
dna14096	DNA/hAT-Tip100	0	0	1	0
dna14148	DNA/hAT-Tip100	2	0	0	3
dna14149	DNA/hAT-Tip100	5	2	0	24
dna14247	DNA/hAT-Tip100	5	10	15	4
dna14257	DNA/hAT-Tip100	4	11	6	7
dna14275	DNA/hAT-Tip100	0	0	2	0
dna1432	DNA/hAT-Tip100	9	4	10	7
dna14427	DNA/hAT-Tip100	1	5	4	1
dna14433	DNA/hAT-Tip100	5	2	1	2
dna1444	DNA/hAT-Tip100	0	1	0	0
dna1448	DNA/hAT-Tip100	0	1	0	0
dna14567	DNA/hAT-Tip100	0	0	3	0
dna14605	DNA/hAT-Tip100	2	4	2	3
dna14671	DNA/hAT-Tip100	0	5	4	4
dna14872	DNA/hAT-Tip100	0	0	1	1
dna14925	DNA/hAT-Tip100	2	23	18	10
dna15038	DNA/hAT-Tip100	0	1	1	1
dna15161	DNA/hAT-Tip100	7	3	2	16
dna15193	DNA/hAT-Tip100	0	4	0	0
dna15204	DNA/hAT-Tip100	2	4	0	0
dna15205	DNA/hAT-Tip100	1	6	0	1
dna15586	DNA/hAT-Tip100	0	2	0	1
dna15800	DNA/hAT-Tip100	0	0	0	2
dna15879	DNA/hAT-Tip100	0	4	0	0
dna16042	DNA/hAT-Tip100	1	13	12	6
dna1733	DNA/hAT-Tip100	0	0	1	0
dna17575	DNA/hAT-Tip100	39	138	137	131
dna17782	DNA/hAT-Tip100	0	4	0	0
dna17789	DNA/hAT-Tip100	0	0	0	1
dna17866	DNA/hAT-Tip100	0	1	0	0
dna17891	DNA/hAT-Tip100	14	5	0	32
dna17979	DNA/hAT-Tip100	6	6	4	4
dna1808	DNA/hAT-Tip100	0	1	0	0
dna18537	DNA/hAT-Tip100	0	0	0	1
dna18896	DNA/hAT-Tip100	3	11	8	6
dna1905	DNA/hAT-Tip100	0	0	1	1
dna19346	DNA/hAT-Tip100	0	2	4	2
dna19382	DNA/hAT-Tip100	0	2	0	0
dna19383	DNA/hAT-Tip100	0	0	1	0
dna19538	DNA/hAT-Tip100	8	4	3	27
dna19539	DNA/hAT-Tip100	36	11	0	33
dna19699	DNA/hAT-Tip100	0	3	2	1
dna19724	DNA/hAT-Tip100	0	0	0	1
dna19731	DNA/hAT-Tip100	0	1	1	0
dna19732	DNA/hAT-Tip100	0	2	10	9
dna19734	DNA/hAT-Tip100	0	3	33	11
dna20021	DNA/hAT-Tip100	3	19	17	18
dna21189	DNA/hAT-Tip100	0	1	0	0
dna21190	DNA/hAT-Tip100	0	0	1	3
dna21330	DNA/hAT-Tip100	0	0	0	1
dna21451	DNA/hAT-Tip100	11	3	3	24
dna2155	DNA/hAT-Tip100	3	0	0	0
dna21714	DNA/hAT-Tip100	2	0	0	0
dna21762	DNA/hAT-Tip100	0	7	2	10
dna218	DNA/hAT-Tip100	165	55	0	296
dna21926	DNA/hAT-Tip100	1	0	0	0
dna22345	DNA/hAT-Tip100	0	0	1	0
dna22407	DNA/hAT-Tip100	7	45	42	44
dna22602	DNA/hAT-Tip100	1	4	9	2
dna22805	DNA/hAT-Tip100	0	1	2	1
dna22832	DNA/hAT-Tip100	3	9	8	8
dna22871	DNA/hAT-Tip100	10	4	0	10
dna22872	DNA/hAT-Tip100	1	0	1	1
dna22952	DNA/hAT-Tip100	0	1	0	0
dna23038	DNA/hAT-Tip100	3	7	9	16
dna23190	DNA/hAT-Tip100	0	0	0	1
dna23350	DNA/hAT-Tip100	0	2	0	1
dna23663	DNA/hAT-Tip100	5	0	0	0
dna23810	DNA/hAT-Tip100	0	0	1	0
dna23887	DNA/hAT-Tip100	5	0	0	0
dna23996	DNA/hAT-Tip100	0	0	8	3
dna24266	DNA/hAT-Tip100	1	1	3	0
dna24268	DNA/hAT-Tip100	1	0	0	4
dna24285	DNA/hAT-Tip100	3	20	35	31
dna24286	DNA/hAT-Tip100	5	22	11	14
dna2643	DNA/hAT-Tip100	2	2	0	0
dna2863	DNA/hAT-Tip100	1	17	17	14
dna3188	DNA/hAT-Tip100	0	7	0	2
dna325	DNA/hAT-Tip100	4	2	4	2
dna3275	DNA/hAT-Tip100	3	16	21	9
dna3563	DNA/hAT-Tip100	46	15	0	56
dna3693	DNA/hAT-Tip100	17	20	20	8
dna3763	DNA/hAT-Tip100	0	0	0	1
dna3823	DNA/hAT-Tip100	40	16	1	45
dna4263	DNA/hAT-Tip100	1	8	0	9
dna4439	DNA/hAT-Tip100	0	1	0	2
dna4516	DNA/hAT-Tip100	0	3	0	1
dna4571	DNA/hAT-Tip100	0	0	7	3
dna4741	DNA/hAT-Tip100	12	34	49	28
dna5423	DNA/hAT-Tip100	25	7	1	41
dna5448	DNA/hAT-Tip100	4	1	1	1
dna5488	DNA/hAT-Tip100	36	14	1	47
dna5662	DNA/hAT-Tip100	1	0	7	3
dna5875	DNA/hAT-Tip100	1	3	6	2
dna6056	DNA/hAT-Tip100	1	2	0	0
dna6098	DNA/hAT-Tip100	1	4	4	3
dna6099	DNA/hAT-Tip100	0	1	3	1
dna6101	DNA/hAT-Tip100	0	1	14	7
dna6106	DNA/hAT-Tip100	12	18	20	7
dna6107	DNA/hAT-Tip100	7	11	3	4
dna618	DNA/hAT-Tip100	3	4	13	16
dna6278	DNA/hAT-Tip100	0	0	0	1
dna6362	DNA/hAT-Tip100	1	6	12	8
dna6363	DNA/hAT-Tip100	1	2	10	6
dna6542	DNA/hAT-Tip100	0	7	14	8
dna6578	DNA/hAT-Tip100	13	4	0	14
dna6587	DNA/hAT-Tip100	1	0	0	3
dna6721	DNA/hAT-Tip100	5	6	8	5
dna6767	DNA/hAT-Tip100	0	0	1	1
dna7603	DNA/hAT-Tip100	8	7	3	54
dna7926	DNA/hAT-Tip100	56	13	0	40
dna8033	DNA/hAT-Tip100	0	0	0	2
dna8045	DNA/hAT-Tip100	22	12	0	18
dna8056	DNA/hAT-Tip100	0	2	1	0
dna8087	DNA/hAT-Tip100	0	0	4	0
dna8172	DNA/hAT-Tip100	0	0	0	3
dna8209	DNA/hAT-Tip100	0	0	0	1
dna8335	DNA/hAT-Tip100	26	7	3	25
dna837	DNA/hAT-Tip100	1	8	10	2
dna850	DNA/hAT-Tip100	0	2	0	0
dna8644	DNA/hAT-Tip100	5	0	0	0
dna8688	DNA/hAT-Tip100	0	0	1	1
dna8869	DNA/hAT-Tip100	5	5	4	4
dna8975	DNA/hAT-Tip100	6	16	37	9
dna8998	DNA/hAT-Tip100	1	10	13	1
dna9053	DNA/hAT-Tip100	1	3	7	3
dna9067	DNA/hAT-Tip100	0	0	2	0
dna956	DNA/hAT-Tip100	0	0	0	1
dna9567	DNA/hAT-Tip100	0	0	2	3
dna9662	DNA/hAT-Tip100	0	1	7	0
dna9681	DNA/hAT-Tip100	0	1	2	1
dna9690	DNA/hAT-Tip100	0	2	0	0
dna979	DNA/hAT-Tip100	61	23	1	88
dna10078	DNA/MULE-MuDR	0	2	0	8
dna1024	DNA/MULE-MuDR	0	1	3	0
dna10240	DNA/MULE-MuDR	0	0	1	1
dna1025	DNA/MULE-MuDR	0	0	1	0
dna10262	DNA/MULE-MuDR	0	2	0	0
dna10595	DNA/MULE-MuDR	4	1	2	1
dna10607	DNA/MULE-MuDR	0	1	0	0
dna10652	DNA/MULE-MuDR	0	0	0	2
dna10721	DNA/MULE-MuDR	32	71	58	57
dna1086	DNA/MULE-MuDR	3	1	4	1
dna11103	DNA/MULE-MuDR	0	2	0	0
dna1122	DNA/MULE-MuDR	7	2	11	1
dna11256	DNA/MULE-MuDR	0	1	0	0
dna11257	DNA/MULE-MuDR	2	0	3	0
dna11282	DNA/MULE-MuDR	0	0	3	0
dna11472	DNA/MULE-MuDR	0	0	4	0
dna11723	DNA/MULE-MuDR	0	0	4	0
dna11853	DNA/MULE-MuDR	0	0	1	0
dna1197	DNA/MULE-MuDR	0	3	1	1
dna12375	DNA/MULE-MuDR	6	2	4	0
dna12607	DNA/MULE-MuDR	0	0	7	0
dna12608	DNA/MULE-MuDR	0	0	30	0
dna13260	DNA/MULE-MuDR	1	3	1	2
dna13520	DNA/MULE-MuDR	6	11	15	26
dna13524	DNA/MULE-MuDR	3	0	4	2
dna13739	DNA/MULE-MuDR	0	0	27	0
dna13801	DNA/MULE-MuDR	4	2	7	2
dna14018	DNA/MULE-MuDR	0	0	4	0
dna14078	DNA/MULE-MuDR	0	0	0	2
dna14159	DNA/MULE-MuDR	6	2	4	2
dna14226	DNA/MULE-MuDR	0	8	0	0
dna14237	DNA/MULE-MuDR	5	0	3	1
dna14273	DNA/MULE-MuDR	0	0	1	0
dna14404	DNA/MULE-MuDR	84	89	81	111
dna14495	DNA/MULE-MuDR	0	0	0	1
dna14577	DNA/MULE-MuDR	2	8	11	22
dna14656	DNA/MULE-MuDR	0	0	3	0
dna14707	DNA/MULE-MuDR	1	0	0	3
dna14708	DNA/MULE-MuDR	2	4	7	7
dna1472	DNA/MULE-MuDR	0	1	0	0
dna14754	DNA/MULE-MuDR	0	0	1	0
dna14929	DNA/MULE-MuDR	0	1	7	0
dna14941	DNA/MULE-MuDR	0	0	0	2
dna15215	DNA/MULE-MuDR	0	1	0	0
dna15281	DNA/MULE-MuDR	39	28	6	2
dna15355	DNA/MULE-MuDR	0	1	0	0
dna15362	DNA/MULE-MuDR	0	0	1	0
dna15538	DNA/MULE-MuDR	0	1	0	6
dna15599	DNA/MULE-MuDR	1	1	0	0
dna15643	DNA/MULE-MuDR	5	2	12	1
dna15693	DNA/MULE-MuDR	0	0	4	0
dna15740	DNA/MULE-MuDR	0	1	1	0
dna15818	DNA/MULE-MuDR	32	77	86	178
dna15819	DNA/MULE-MuDR	3	0	9	1
dna15834	DNA/MULE-MuDR	0	0	2	0
dna1611	DNA/MULE-MuDR	0	4	0	16
dna16118	DNA/MULE-MuDR	0	1	5	0
dna16215	DNA/MULE-MuDR	1	2	1	2
dna16278	DNA/MULE-MuDR	0	0	3	0
dna16426	DNA/MULE-MuDR	0	2	1	0
dna1645	DNA/MULE-MuDR	0	2	0	0
dna16518	DNA/MULE-MuDR	2	1	0	0
dna1662	DNA/MULE-MuDR	11	27	25	51
dna16883	DNA/MULE-MuDR	0	2	0	0
dna17503	DNA/MULE-MuDR	18	66	65	123
dna17695	DNA/MULE-MuDR	0	0	3	0
dna1786	DNA/MULE-MuDR	0	1	5	0
dna1804	DNA/MULE-MuDR	0	0	0	1
dna18064	DNA/MULE-MuDR	0	0	6	0
dna1825	DNA/MULE-MuDR	5	2	9	1
dna18490	DNA/MULE-MuDR	0	0	0	1
dna19740	DNA/MULE-MuDR	0	1	3	1
dna2	DNA/MULE-MuDR	14	25	23	29
dna20509	DNA/MULE-MuDR	0	1	0	0
dna20698	DNA/MULE-MuDR	12	7	0	11
dna20765	DNA/MULE-MuDR	1	6	6	7
dna20778	DNA/MULE-MuDR	33	79	62	83
dna20809	DNA/MULE-MuDR	0	0	2	2
dna21020	DNA/MULE-MuDR	5	1	10	1
dna2106	DNA/MULE-MuDR	5	0	4	1
dna21254	DNA/MULE-MuDR	0	0	1	0
dna21255	DNA/MULE-MuDR	8	2	6	1
dna21256	DNA/MULE-MuDR	0	0	1	0
dna21405	DNA/MULE-MuDR	0	2	0	0
dna21473	DNA/MULE-MuDR	25	52	103	115
dna21474	DNA/MULE-MuDR	5	28	55	47
dna21510	DNA/MULE-MuDR	0	0	1	0
dna21511	DNA/MULE-MuDR	4	2	7	2
dna22655	DNA/MULE-MuDR	0	0	1	1
dna22673	DNA/MULE-MuDR	3	1	8	0
dna22688	DNA/MULE-MuDR	3	4	1	4
dna22765	DNA/MULE-MuDR	0	0	1	0
dna22878	DNA/MULE-MuDR	5	2	12	1
dna22971	DNA/MULE-MuDR	0	0	0	2
dna2345	DNA/MULE-MuDR	0	12	0	23
dna23582	DNA/MULE-MuDR	0	0	2	0
dna23864	DNA/MULE-MuDR	4	6	24	10
dna23865	DNA/MULE-MuDR	1	0	1	1
dna2402	DNA/MULE-MuDR	3	0	2	1
dna24116	DNA/MULE-MuDR	0	0	2	0
dna24121	DNA/MULE-MuDR	15	44	71	88
dna2728	DNA/MULE-MuDR	0	0	0	1
dna3199	DNA/MULE-MuDR	0	0	1	0
dna33	DNA/MULE-MuDR	0	0	2	2
dna3389	DNA/MULE-MuDR	1	1	3	1
dna363	DNA/MULE-MuDR	0	3	8	0
dna3810	DNA/MULE-MuDR	0	0	1	1
dna398	DNA/MULE-MuDR	6	1	3	1
dna4021	DNA/MULE-MuDR	1	34	19	47
dna4022	DNA/MULE-MuDR	12	89	102	107
dna4216	DNA/MULE-MuDR	4	1	14	2
dna4231	DNA/MULE-MuDR	8	1	8	1
dna4569	DNA/MULE-MuDR	6	39	70	44
dna4830	DNA/MULE-MuDR	0	0	4	0
dna4860	DNA/MULE-MuDR	0	0	1	1
dna4861	DNA/MULE-MuDR	2	0	1	6
dna5648	DNA/MULE-MuDR	6	1	3	1
dna5729	DNA/MULE-MuDR	4	0	43	5
dna6470	DNA/MULE-MuDR	0	0	1	0
dna6510	DNA/MULE-MuDR	0	2	8	5
dna6582	DNA/MULE-MuDR	0	0	3	0
dna6805	DNA/MULE-MuDR	8	4	12	7
dna729	DNA/MULE-MuDR	0	0	0	1
dna7439	DNA/MULE-MuDR	64	30	14	5
dna7682	DNA/MULE-MuDR	0	0	1	0
dna7710	DNA/MULE-MuDR	0	2	0	0
dna7830	DNA/MULE-MuDR	0	0	3	0
dna7836	DNA/MULE-MuDR	5	6	9	3
dna7882	DNA/MULE-MuDR	1	0	1	0
dna7908	DNA/MULE-MuDR	0	7	0	24
dna7995	DNA/MULE-MuDR	2	15	4	2
dna8046	DNA/MULE-MuDR	0	2	0	0
dna8244	DNA/MULE-MuDR	26	6	45	103
dna8489	DNA/MULE-MuDR	0	0	1	1
dna8490	DNA/MULE-MuDR	0	4	2	0
dna8534	DNA/MULE-MuDR	2	1	2	0
dna8607	DNA/MULE-MuDR	0	1	0	0
dna8684	DNA/MULE-MuDR	0	1	0	0
dna9034	DNA/MULE-MuDR	0	0	0	1
dna923	DNA/MULE-MuDR	5	2	12	1
dna9247	DNA/MULE-MuDR	1	20	15	34
dna9329	DNA/MULE-MuDR	0	0	2	0
dna9460	DNA/MULE-MuDR	0	2	8	11
dna9703	DNA/MULE-MuDR	34	20	18	6
dna9883	DNA/MULE-MuDR	0	39	1	81
dna9936	DNA/MULE-MuDR	0	0	0	1
dna13394	DNA/PIF-Harbing	6	13	39	5
dna13403	DNA/PIF-Harbing	0	0	2	0
dna13404	DNA/PIF-Harbing	0	0	21	1
dna13410	DNA/PIF-Harbing	4	10	39	5
dna13440	DNA/PIF-Harbing	11	38	53	24
dna13443	DNA/PIF-Harbing	0	0	0	1
dna13451	DNA/PIF-Harbing	9	20	31	13
dna13726	DNA/PIF-Harbing	0	0	0	1
dna13743	DNA/PIF-Harbing	0	1	0	0
dna13744	DNA/PIF-Harbing	0	1	0	0
dna13745	DNA/PIF-Harbing	6	2	1	2
dna13747	DNA/PIF-Harbing	9	3	10	6
dna13749	DNA/PIF-Harbing	0	1	1	1
dna13752	DNA/PIF-Harbing	0	0	11	2
dna13760	DNA/PIF-Harbing	0	0	0	1
dna13762	DNA/PIF-Harbing	0	3	0	0
dna13763	DNA/PIF-Harbing	0	0	1	0
dna13774	DNA/PIF-Harbing	0	1	0	0
dna13780	DNA/PIF-Harbing	0	0	1	0
dna13781	DNA/PIF-Harbing	0	0	0	1
dna13937	DNA/PIF-Harbing	0	2	0	0
dna13942	DNA/PIF-Harbing	0	4	7	1
dna13944	DNA/PIF-Harbing	0	0	1	0
dna13956	DNA/PIF-Harbing	17	3	15	10
dna13962	DNA/PIF-Harbing	0	1	1	1
dna13973	DNA/PIF-Harbing	1	0	0	0
dna13974	DNA/PIF-Harbing	3	2	2	1
dna13975	DNA/PIF-Harbing	0	0	1	0
dna13976	DNA/PIF-Harbing	0	0	1	0
dna13996	DNA/PIF-Harbing	0	4	0	0
dna14045	DNA/PIF-Harbing	10	128	36	21
dna14061	DNA/PIF-Harbing	0	0	1	0
dna14067	DNA/PIF-Harbing	3	2	3	13
dna14069	DNA/PIF-Harbing	7	14	12	7
dna14114	DNA/PIF-Harbing	1	1	0	0
dna14119	DNA/PIF-Harbing	1	0	11	0
dna14209	DNA/PIF-Harbing	0	0	0	3
dna14219	DNA/PIF-Harbing	0	3	0	0
dna14220	DNA/PIF-Harbing	0	0	0	1
dna14425	DNA/PIF-Harbing	0	2	1	0
dna14449	DNA/PIF-Harbing	0	3	0	0
dna14507	DNA/PIF-Harbing	15	25	27	29
dna14508	DNA/PIF-Harbing	26	104	115	300
dna14514	DNA/PIF-Harbing	0	1	22	2
dna14527	DNA/PIF-Harbing	1	2	6	1
dna14538	DNA/PIF-Harbing	1	1	16	1
dna14543	DNA/PIF-Harbing	12	17	15	10
dna14545	DNA/PIF-Harbing	15	38	76	92
dna14550	DNA/PIF-Harbing	1	0	1	0
dna14551	DNA/PIF-Harbing	3	21	12	22
dna14555	DNA/PIF-Harbing	1	0	0	1
dna14573	DNA/PIF-Harbing	0	0	31	1
dna14592	DNA/PIF-Harbing	0	1	3	5
dna14595	DNA/PIF-Harbing	0	2	2	3
dna14798	DNA/PIF-Harbing	1	10	19	4
dna14807	DNA/PIF-Harbing	0	1	0	0
dna14808	DNA/PIF-Harbing	0	1	0	0
dna14813	DNA/PIF-Harbing	0	1	0	0
dna14814	DNA/PIF-Harbing	0	0	3	2
dna14819	DNA/PIF-Harbing	91	126	314	95
dna14820	DNA/PIF-Harbing	23	34	105	34
dna14829	DNA/PIF-Harbing	0	0	0	1
dna14838	DNA/PIF-Harbing	78	101	168	67
dna14854	DNA/PIF-Harbing	14	4	34	5
dna14864	DNA/PIF-Harbing	0	0	4	5
dna14866	DNA/PIF-Harbing	26	96	109	271
dna14867	DNA/PIF-Harbing	21	24	38	32
dna14878	DNA/PIF-Harbing	0	0	1	0
dna14887	DNA/PIF-Harbing	2	0	9	3
dna14890	DNA/PIF-Harbing	8	11	14	3
dna14895	DNA/PIF-Harbing	0	0	0	2
dna14898	DNA/PIF-Harbing	0	1	0	0
dna14916	DNA/PIF-Harbing	0	3	5	2
dna14918	DNA/PIF-Harbing	3	21	11	21
dna14921	DNA/PIF-Harbing	0	34	6	8
dna14924	DNA/PIF-Harbing	0	5	2	2
dna14926	DNA/PIF-Harbing	153	86	119	155
dna15013	DNA/PIF-Harbing	0	1	0	0
dna15015	DNA/PIF-Harbing	19	310	84	56
dna15018	DNA/PIF-Harbing	0	1	0	0
dna15022	DNA/PIF-Harbing	3	2	9	11
dna15023	DNA/PIF-Harbing	1041	98	241	273
dna15024	DNA/PIF-Harbing	78	101	168	67
dna15027	DNA/PIF-Harbing	0	0	8	1
dna15028	DNA/PIF-Harbing	8	19	44	10
dna15042	DNA/PIF-Harbing	46	78	204	116
dna15059	DNA/PIF-Harbing	3	0	2	1
dna15065	DNA/PIF-Harbing	56	116	216	314
dna15091	DNA/PIF-Harbing	60	273	109	67
dna15092	DNA/PIF-Harbing	9	233	48	90
dna15096	DNA/PIF-Harbing	7	20	6	1
dna15108	DNA/PIF-Harbing	0	0	0	3
dna15121	DNA/PIF-Harbing	0	1	0	0
dna15129	DNA/PIF-Harbing	1	0	0	0
dna15136	DNA/PIF-Harbing	2	0	0	0
dna15137	DNA/PIF-Harbing	0	2	3	21
dna15150	DNA/PIF-Harbing	12	134	54	47
dna15153	DNA/PIF-Harbing	1	3	1	0
dna15244	DNA/PIF-Harbing	83	227	294	463
dna15255	DNA/PIF-Harbing	0	3	1	0
dna15257	DNA/PIF-Harbing	0	0	2	0
dna15270	DNA/PIF-Harbing	4	2	3	7
dna15272	DNA/PIF-Harbing	134	1138	339	347
dna15279	DNA/PIF-Harbing	40	40	61	25
dna15284	DNA/PIF-Harbing	1	1	0	0
dna15318	DNA/PIF-Harbing	78	101	168	67
dna15332	DNA/PIF-Harbing	4	2	1	3
dna15350	DNA/PIF-Harbing	221	90	170	235
dna15354	DNA/PIF-Harbing	8	24	28	50
dna15357	DNA/PIF-Harbing	4	3	6	7
dna15359	DNA/PIF-Harbing	4	3	5	4
dna15374	DNA/PIF-Harbing	0	1	13	0
dna15377	DNA/PIF-Harbing	1	4	6	3
dna15382	DNA/PIF-Harbing	2	16	22	36
dna15391	DNA/PIF-Harbing	0	0	0	1
dna15529	DNA/PIF-Harbing	1	0	6	2
dna15549	DNA/PIF-Harbing	21	319	91	61
dna15553	DNA/PIF-Harbing	0	0	2	0
dna15567	DNA/PIF-Harbing	17	57	46	70
dna15570	DNA/PIF-Harbing	15	10	50	35
dna15572	DNA/PIF-Harbing	4	8	17	4
dna15580	DNA/PIF-Harbing	3	0	1	1
dna15583	DNA/PIF-Harbing	3	9	6	9
dna15610	DNA/PIF-Harbing	3	21	9	19
dna15614	DNA/PIF-Harbing	43	110	162	283
dna15741	DNA/PIF-Harbing	0	1	0	0
dna15743	DNA/PIF-Harbing	1	0	0	0
dna15762	DNA/PIF-Harbing	0	4	0	0
dna15763	DNA/PIF-Harbing	6	4	2	5
dna15777	DNA/PIF-Harbing	44	111	166	286
dna15785	DNA/PIF-Harbing	0	0	5	1
dna15937	DNA/PIF-Harbing	5	49	18	25
dna15950	DNA/PIF-Harbing	3	0	3	1
dna15956	DNA/PIF-Harbing	14	68	69	40
dna15975	DNA/PIF-Harbing	0	0	2	3
dna15976	DNA/PIF-Harbing	0	0	2	0
dna15981	DNA/PIF-Harbing	113	844	257	244
dna15982	DNA/PIF-Harbing	0	1	8	3
dna15993	DNA/PIF-Harbing	0	0	3	0
dna16000	DNA/PIF-Harbing	10	3	4	8
dna16006	DNA/PIF-Harbing	71	216	247	423
dna16007	DNA/PIF-Harbing	13	25	39	74
dna16008	DNA/PIF-Harbing	16	118	62	45
dna16011	DNA/PIF-Harbing	80	226	246	107
dna16013	DNA/PIF-Harbing	134	831	303	272
dna16016	DNA/PIF-Harbing	0	1	10	1
dna16017	DNA/PIF-Harbing	0	0	1	2
dna16026	DNA/PIF-Harbing	0	0	0	2
dna16027	DNA/PIF-Harbing	0	1	7	4
dna16030	DNA/PIF-Harbing	1	13	11	83
dna16031	DNA/PIF-Harbing	2	0	0	0
dna16035	DNA/PIF-Harbing	5	12	2	1
dna16113	DNA/PIF-Harbing	9	58	219	45
dna16114	DNA/PIF-Harbing	1	0	3	1
dna16117	DNA/PIF-Harbing	49	68	189	55
dna16119	DNA/PIF-Harbing	65	163	204	73
dna16130	DNA/PIF-Harbing	0	57	4	13
dna16191	DNA/PIF-Harbing	57	136	163	170
dna16205	DNA/PIF-Harbing	6	5	8	12
dna16212	DNA/PIF-Harbing	4	0	0	1
dna16222	DNA/PIF-Harbing	4	11	39	6
dna16277	DNA/PIF-Harbing	0	0	2	0
dna16349	DNA/PIF-Harbing	0	7	3	1
dna16358	DNA/PIF-Harbing	4	7	49	4
dna16362	DNA/PIF-Harbing	0	1	0	0
dna16367	DNA/PIF-Harbing	0	0	2	0
dna16388	DNA/PIF-Harbing	1	0	6	0
dna16396	DNA/PIF-Harbing	14	67	48	40
dna16397	DNA/PIF-Harbing	14	67	48	41
dna16402	DNA/PIF-Harbing	2	0	3	0
dna16406	DNA/PIF-Harbing	0	9	19	4
dna16407	DNA/PIF-Harbing	0	0	1	0
dna16423	DNA/PIF-Harbing	23	98	101	300
dna16431	DNA/PIF-Harbing	0	1	1	0
dna16435	DNA/PIF-Harbing	0	1	3	2
dna16437	DNA/PIF-Harbing	3	1	21	2
dna16580	DNA/PIF-Harbing	0	3	0	0
dna16583	DNA/PIF-Harbing	3	0	0	0
dna16622	DNA/PIF-Harbing	8	10	13	2
dna16630	DNA/PIF-Harbing	4	5	8	6
dna16636	DNA/PIF-Harbing	0	26	4	6
dna16637	DNA/PIF-Harbing	7	126	24	22
dna16638	DNA/PIF-Harbing	1	0	0	0
dna16642	DNA/PIF-Harbing	43	58	133	37
dna16643	DNA/PIF-Harbing	94	243	312	131
dna16644	DNA/PIF-Harbing	0	0	0	1
dna16647	DNA/PIF-Harbing	26	103	115	300
dna16649	DNA/PIF-Harbing	2	0	0	0
dna16662	DNA/PIF-Harbing	79	72	164	166
dna16664	DNA/PIF-Harbing	5	14	33	16
dna16667	DNA/PIF-Harbing	95	132	338	98
dna16677	DNA/PIF-Harbing	220	40	124	26
dna16692	DNA/PIF-Harbing	1	1	7	0
dna16709	DNA/PIF-Harbing	5	3	13	0
dna16712	DNA/PIF-Harbing	77	222	276	440
dna16725	DNA/PIF-Harbing	18	80	93	284
dna16731	DNA/PIF-Harbing	0	0	0	1
dna16993	DNA/PIF-Harbing	1	1	5	3
dna16994	DNA/PIF-Harbing	6	3	2	0
dna16995	DNA/PIF-Harbing	119	124	300	244
dna17000	DNA/PIF-Harbing	8	11	14	3
dna17001	DNA/PIF-Harbing	2	0	9	3
dna17002	DNA/PIF-Harbing	311	118	180	214
dna17003	DNA/PIF-Harbing	0	0	1	0
dna17005	DNA/PIF-Harbing	12	1	18	6
dna17010	DNA/PIF-Harbing	0	0	1	2
dna17025	DNA/PIF-Harbing	0	1	0	0
dna17026	DNA/PIF-Harbing	0	2	0	0
dna17027	DNA/PIF-Harbing	0	24	4	7
dna17029	DNA/PIF-Harbing	0	12	3	2
dna17031	DNA/PIF-Harbing	2	0	0	0
dna17038	DNA/PIF-Harbing	14	70	71	42
dna17058	DNA/PIF-Harbing	2	0	1	0
dna17062	DNA/PIF-Harbing	0	1	0	0
dna17066	DNA/PIF-Harbing	0	0	0	1
dna17164	DNA/PIF-Harbing	26	56	87	89
dna17165	DNA/PIF-Harbing	0	1	6	1
dna17172	DNA/PIF-Harbing	7	13	19	5
dna17176	DNA/PIF-Harbing	0	0	2	0
dna17182	DNA/PIF-Harbing	0	0	2	0
dna17203	DNA/PIF-Harbing	0	5	2	2
dna17209	DNA/PIF-Harbing	42	52	132	38
dna17212	DNA/PIF-Harbing	0	0	0	1
dna17217	DNA/PIF-Harbing	1	1	0	5
dna17220	DNA/PIF-Harbing	0	0	2	0
dna17230	DNA/PIF-Harbing	8	11	14	3
dna17231	DNA/PIF-Harbing	1	0	5	0
dna17239	DNA/PIF-Harbing	0	0	0	8
dna17363	DNA/PIF-Harbing	0	1	3	5
dna17365	DNA/PIF-Harbing	2	0	9	3
dna17380	DNA/PIF-Harbing	0	0	3	0
dna17387	DNA/PIF-Harbing	0	1	0	0
dna17396	DNA/PIF-Harbing	16	92	43	40
dna17397	DNA/PIF-Harbing	0	1	0	0
dna17574	DNA/PIF-Harbing	901	1876	3552	2520
dna17578	DNA/PIF-Harbing	12	16	134	10
dna17580	DNA/PIF-Harbing	8	149	30	51
dna17581	DNA/PIF-Harbing	21	68	110	135
dna17584	DNA/PIF-Harbing	8	10	13	2
dna17592	DNA/PIF-Harbing	98	248	313	474
dna17594	DNA/PIF-Harbing	35	21	20	16
dna17597	DNA/PIF-Harbing	0	4	0	0
dna17599	DNA/PIF-Harbing	27	518	113	167
dna17600	DNA/PIF-Harbing	91	414	176	96
dna17602	DNA/PIF-Harbing	117	373	665	336
dna17609	DNA/PIF-Harbing	0	8	4	0
dna17610	DNA/PIF-Harbing	0	0	3	0
dna17611	DNA/PIF-Harbing	3	1	4	4
dna17612	DNA/PIF-Harbing	57	128	132	145
dna17613	DNA/PIF-Harbing	29	112	120	301
dna17615	DNA/PIF-Harbing	119	124	300	245
dna17616	DNA/PIF-Harbing	21	34	106	43
dna17617	DNA/PIF-Harbing	2	1	3	1
dna17618	DNA/PIF-Harbing	0	0	5	0
dna17621	DNA/PIF-Harbing	0	1	0	1
dna17622	DNA/PIF-Harbing	6	162	42	30
dna17633	DNA/PIF-Harbing	4	21	6	1
dna17634	DNA/PIF-Harbing	0	0	0	2
dna17641	DNA/PIF-Harbing	139	882	310	292
dna17646	DNA/PIF-Harbing	1	0	0	0
dna17653	DNA/PIF-Harbing	0	0	0	1
dna17654	DNA/PIF-Harbing	0	0	0	3
dna17801	DNA/PIF-Harbing	4	0	0	0
dna17802	DNA/PIF-Harbing	0	1	8	1
dna17808	DNA/PIF-Harbing	117	375	666	335
dna17870	DNA/PIF-Harbing	0	0	0	2
dna17878	DNA/PIF-Harbing	0	1	0	0
dna17893	DNA/PIF-Harbing	2	0	9	3
dna17938	DNA/PIF-Harbing	69	183	230	387
dna17946	DNA/PIF-Harbing	0	1	0	1
dna17947	DNA/PIF-Harbing	54	27	83	101
dna17949	DNA/PIF-Harbing	1	7	10	4
dna17989	DNA/PIF-Harbing	3	6	20	6
dna18023	DNA/PIF-Harbing	23	58	54	41
dna18024	DNA/PIF-Harbing	5	11	11	6
dna18056	DNA/PIF-Harbing	13	8	31	22
dna18062	DNA/PIF-Harbing	0	0	3	1
dna18221	DNA/PIF-Harbing	0	1	1	0
dna18228	DNA/PIF-Harbing	0	23	6	4
dna18238	DNA/PIF-Harbing	0	0	5	0
dna18239	DNA/PIF-Harbing	0	0	0	1
dna18247	DNA/PIF-Harbing	1	0	0	0
dna18251	DNA/PIF-Harbing	2	0	9	3
dna18275	DNA/PIF-Harbing	8	2	4	25
dna18278	DNA/PIF-Harbing	1	0	0	0
dna18294	DNA/PIF-Harbing	70	118	198	147
dna18305	DNA/PIF-Harbing	3	7	38	4
dna18340	DNA/PIF-Harbing	0	1	1	0
dna18344	DNA/PIF-Harbing	0	0	1	3
dna18360	DNA/PIF-Harbing	12	24	51	15
dna18391	DNA/PIF-Harbing	9	22	50	12
dna18397	DNA/PIF-Harbing	2	4	13	6
dna18400	DNA/PIF-Harbing	39	70	95	107
dna18405	DNA/PIF-Harbing	0	0	1	1
dna18455	DNA/PIF-Harbing	1	3	1	0
dna18554	DNA/PIF-Harbing	16	26	81	23
dna18555	DNA/PIF-Harbing	0	0	2	3
dna18628	DNA/PIF-Harbing	0	1	7	1
dna18633	DNA/PIF-Harbing	0	1	0	0
dna18635	DNA/PIF-Harbing	0	1	0	2
dna18636	DNA/PIF-Harbing	3	2	9	2
dna18676	DNA/PIF-Harbing	0	0	0	1
dna18688	DNA/PIF-Harbing	117	373	665	336
dna18691	DNA/PIF-Harbing	0	0	1	1
dna18850	DNA/PIF-Harbing	1	1	1	0
dna18852	DNA/PIF-Harbing	0	0	1	0
dna19113	DNA/PIF-Harbing	0	1	0	1
dna19122	DNA/PIF-Harbing	2	0	0	0
dna19127	DNA/PIF-Harbing	4	11	38	6
dna19134	DNA/PIF-Harbing	2	1	3	3
dna19140	DNA/PIF-Harbing	0	0	0	3
dna19151	DNA/PIF-Harbing	0	1	0	0
dna19153	DNA/PIF-Harbing	0	0	0	2
dna19161	DNA/PIF-Harbing	0	0	1	3
dna19179	DNA/PIF-Harbing	0	0	12	7
dna19191	DNA/PIF-Harbing	0	0	0	2
dna19239	DNA/PIF-Harbing	14	14	26	11
dna19328	DNA/PIF-Harbing	0	3	8	22
dna19334	DNA/PIF-Harbing	8	24	25	30
dna19336	DNA/PIF-Harbing	8	11	14	3
dna19337	DNA/PIF-Harbing	0	0	0	1
dna19348	DNA/PIF-Harbing	5	5	14	4
dna19374	DNA/PIF-Harbing	0	1	3	5
dna19421	DNA/PIF-Harbing	0	0	1	0
dna19495	DNA/PIF-Harbing	0	1	0	0
dna19589	DNA/PIF-Harbing	0	0	2	0
dna19592	DNA/PIF-Harbing	0	1	0	0
dna19593	DNA/PIF-Harbing	95	132	340	98
dna19596	DNA/PIF-Harbing	1	5	1	5
dna19597	DNA/PIF-Harbing	0	0	2	0
dna19606	DNA/PIF-Harbing	121	828	288	214
dna19607	DNA/PIF-Harbing	40	41	63	25
dna19609	DNA/PIF-Harbing	30	19	209	56
dna19643	DNA/PIF-Harbing	67	167	211	94
dna19668	DNA/PIF-Harbing	5	11	39	5
dna19669	DNA/PIF-Harbing	0	0	0	2
dna19738	DNA/PIF-Harbing	6	0	0	2
dna19743	DNA/PIF-Harbing	0	0	1	0
dna19751	DNA/PIF-Harbing	30	30	148	38
dna19752	DNA/PIF-Harbing	0	0	0	1
dna19933	DNA/PIF-Harbing	2	7	8	9
dna19942	DNA/PIF-Harbing	0	0	1	0
dna19969	DNA/PIF-Harbing	1	3	23	2
dna20409	DNA/PIF-Harbing	1	13	6	14
dna20452	DNA/PIF-Harbing	0	1	0	0
dna20472	DNA/PIF-Harbing	0	0	2	0
dna7491	DNA/PIF-Harbing	0	0	2	2
dna7506	DNA/PIF-Harbing	0	4	2	3
dna7507	DNA/PIF-Harbing	0	1	3	5
dna7517	DNA/PIF-Harbing	8	11	14	3
dna7519	DNA/PIF-Harbing	8	24	25	31
dna7525	DNA/PIF-Harbing	4	14	21	12
dna7526	DNA/PIF-Harbing	0	0	3	3
dna7535	DNA/PIF-Harbing	78	87	206	210
dna7538	DNA/PIF-Harbing	131	110	124	68
dna7540	DNA/PIF-Harbing	17	131	64	47
dna7544	DNA/PIF-Harbing	19	51	94	95
dna7549	DNA/PIF-Harbing	8	4	38	6
dna7551	DNA/PIF-Harbing	0	29	7	6
dna7553	DNA/PIF-Harbing	0	2	0	0
dna7557	DNA/PIF-Harbing	78	101	168	67
dna7574	DNA/PIF-Harbing	0	1	0	0
dna7610	DNA/PIF-Harbing	3	0	0	0
dna7614	DNA/PIF-Harbing	9	7	15	7
dna7616	DNA/PIF-Harbing	89	79	86	47
dna7648	DNA/PIF-Harbing	0	1	0	1
dna7649	DNA/PIF-Harbing	0	1	0	0
dna7652	DNA/PIF-Harbing	0	0	1	0
dna7662	DNA/PIF-Harbing	130	348	469	344
dna7670	DNA/PIF-Harbing	13	28	81	14
dna7673	DNA/PIF-Harbing	26	133	135	356
dna7684	DNA/PIF-Harbing	0	2	0	0
dna7687	DNA/PIF-Harbing	0	2	0	0
dna7689	DNA/PIF-Harbing	23	504	107	165
dna7696	DNA/PIF-Harbing	4	0	0	0
dna7699	DNA/PIF-Harbing	0	0	5	0
dna7708	DNA/PIF-Harbing	1	1	0	0
dna7711	DNA/PIF-Harbing	1	4	3	2
dna7714	DNA/PIF-Harbing	52	14	46	63
dna7725	DNA/PIF-Harbing	0	1	0	0
dna7728	DNA/PIF-Harbing	78	87	206	211
dna7743	DNA/PIF-Harbing	40	41	63	25
dna7744	DNA/PIF-Harbing	2	13	9	11
dna7745	DNA/PIF-Harbing	140	905	307	298
dna7746	DNA/PIF-Harbing	0	0	3	0
dna7748	DNA/PIF-Harbing	0	10	0	1
dna7749	DNA/PIF-Harbing	49	180	166	233
dna7750	DNA/PIF-Harbing	29	73	114	108
[truncated: 3,453 more rows]
