# Supplementary material for: Genome-wide development of transposable elements-based markers in foxtail millet and construction of an integrated database
Source: DNA Res. 2014 Nov 26;22(1):79–90. doi: 10.1093/dnares/dsu039 (PMC4379977; doi:10.1093/dnares/dsu039)
Supplement: Supplementary Data [file supp_dsu039_dsu039supp_table16.xls]

## Sheet: Sheet2
Supplementary Table S16: Details of RBIP primers designed in foxtail millet
Seq ID	Count	Junction	TE_type	TE_source	Forward Primer (F1)					Reverse Primer (R1)					Product Size (bp)	Insertion type	Primer Specificity
					Start	Length	Tm (oC)	GC%	Sequence	Start	Length	Tm (oC)	GC%	Sequence
copia1000	10	3420	1 Unknown, Retrotransposon-LTR-Copia	1 trep_complete	3232	20	59.86	50	TGCGTTCTGATCGGTTGTAG	3657	20	60.1	50	ATCGTGGAGGCGAGTATTTG	426	Fragment	unique
copia1000	13	4449	1 Retrotransposon-LTR-Copia, Unknown		4414	20	59.92	45	AAATATGAGCAACCGATCCG	4824	20	59.97	50	ATGGGACGGAGAACTGTTTG	411	Fragment	unique
copia1000	2	1375	Retrotransposon-LTR-Gypsy, Retrotransposon-LTR-Copia	trep_complete	721	20	60.21	50	CTATTCCCTTTGCCTCACGA	1415	20	59.31	55	GTGCAAGTGGGAGACTGTTG	695	Fragment	Multiple
copia1000	3	1426	Retrotransposon-LTR-Copia, Unknown	trep_complete	1396	20	59.31	55	CAACAGTCTCCCACTTGCAC	1588	20	60.07	45	GTAATGCGGCGATTTCATCT	193	Fragment	Multiple
copia1000	4	1878	Unknown, Retrotransposon-LTR-Copia	trep_complete	1596	20	60.08	50	TTCTTCTGGTGGTTCCTTGG	1983	20	59.98	45	GGACAGCGGTGAAAAACATT	388	Fragment	Multiple
copia1000	5	1988	Retrotransposon-LTR-Copia, Unknown	trep_complete	1964	20	59.98	45	AATGTTTTTCACCGCTGTCC	2143	20	60.18	55	CAGTGTCCTTCGACTGCTGA	180	Fragment	Multiple
copia1000	6	2261	Unknown, Retrotransposon-LTR-Copia	trep_complete	2125	20	60.18	55	CAGCAGTCGAAGGACACTGA	2587	20	60.02	40	GATCCGAAAAATGCTGGAAA	463	Fragment	Multiple
copia1000	7	2848	Retrotransposon-LTR-Copia, Retrotransposon-LTR-Copia	trep_complete	2568	20	60.02	40	TTTCCAGCATTTTTCGGATC	2746	20	60.79	60	GAGACCTTCTCGCCCGTAGT	179	Fragment	Multiple
copia1000	8	2958	Unknown, Retrotransposon-LTR-Copia	trep_complete	2850	22	57.16	40.91	TTGCACTCTATGGCTTTAACAC	3010	20	59.5	45	TTGTTGGACAATGATGAGCC	161	Fragment	Multiple
copia1000	9	3012	Retrotransposon-LTR-Copia, Unknown	1 trep_complete	2957	20	59.93	50	GTCTGGGTCCATCATTGCTT	3310	20	59.96	50	CCCAAGTCGGATAAGTGCAT	354	Fragment	Multiple
copia1000	11	3793	1 Retrotransposon-LTR-Copia, Retrotransposon-LTR-Copia	1 trep_complete	3638	20	60.1	50	CAAATACTCGCCTCCACGAT	3833	20	60.56	55	AATGAGCACGACGGCTAGAG	196	Fragment	Multiple
copia1000	12	4036	1 Retrotransposon-LTR-Copia, Unknown	1 trep_complete	3987	20	59.74	45	AGCTTCTTCATGCGCTTTTC	4642	21	60.12	47.62	AAGGTTAAAGCTGGACCTGGA	656	Fragment	Multiple
copia1004	9	5296	Unknown, Retrotransposon-LTR-Copia	trep_complete	5164	20	60.23	50	GCAGAAGCAATGATGGACCT	5565	20	60.05	45	TTCGAATCGACAAAACCCTC	402	Fragment	unique
copia1004	2	3695	Unknown, Retrotransposon-LTR-Copia	trep_complete	3102	20	60.25	55	GACACAGGCTAGGACCGAAA	3730	20	59.92	45	AAATATGAGCAACCGATCCG	629	Fragment	Multiple
copia1004	3	3749	Retrotransposon-LTR-Copia, Retrotransposon-LTR-Copia	trep_complete	3711	20	59.92	45	CGGATCGGTTGCTCATATTT	4314	20	59.81	50	CATTGGTCCGCATACATCAC	604	Fragment	Multiple
copia1004	4	4108	Unknown, Retrotransposon-LTR-Copia	trep_complete	3502	21	60.12	47.62	AAGGTTAAAGCTGGACCTGGA	4157	20	59.74	45	AGCTTCTTCATGCGCTTTTC	656	Fragment	Multiple
copia1004	5	4175	Retrotransposon-LTR-Copia, Retrotransposon-LTR-Copia	trep_complete	4139	20	59.74	45	AAAAGCGCATGAAGAAGCTC	4314	20	59.81	50	CATTGGTCCGCATACATCAC	176	Fragment	Multiple
copia1004	6	4724	Retrotransposon-LTR-Copia, Unknown	trep_complete	4538	20	59.98	45	GCGGAATTGTTCCACAACTT	5183	20	60.23	50	AGGTCCATCATTGCTTCTGC	646	Fragment	Multiple
copia1004	7	4909	Retrotransposon-LTR-Copia, Retrotransposon-LTR-Copia	trep_complete	4298	20	60.89	50	ATGTATGCGGACCAATGAGC	4947	20	59.93	55	CTCTAGGAAAACCCCGTTCC	650	Fragment	Multiple
copia1004	8	4959	Retrotransposon-LTR-Copia, Unknown	trep_complete	4928	20	59.93	55	GGAACGGGGTTTTCCTAGAG	5183	20	60.23	50	AGGTCCATCATTGCTTCTGC	256	Fragment	Multiple
copia1004	10	5772	1 Retrotransposon-LTR-Copia, Unknown	1 trep_complete	5546	20	60.05	45	GAGGGTTTTGTCGATTCGAA	5958	20	59.96	45	TTCTTTGCCTCTTCCATGCT	413	Fragment	Multiple
copia1004	11	6157	1 Unknown, Retrotransposon-LTR-Copia	1 trep_complete	6002	20	60.18	55	CAGTGTCCTTCGACTGCTGA	6181	20	59.98	45	AATGTTTTTCACCGCTGTCC	180	Fragment	Multiple
copia1004	12	6267	1 Retrotransposon-LTR-Copia, Unknown	1 trep_complete	6162	20	59.98	45	GGACAGCGGTGAAAAACATT	6365	20	59.99	55	CCGTCTCTTGCTTGGAACTC	204	Fragment	Multiple
copia1004	13	6719	1 Unknown, Retrotransposon-LTR-Copia	1 trep_complete	6530	20	60.08	50	CCAAGGAACCACCAGAAGAA	6749	20	59.31	55	CAACAGTCTCCCACTTGCAC	220	Fragment	Multiple
copia1004	14	6770	1 Retrotransposon-LTR-Copia, Retrotransposon-LTR-Gypsy	1 trep_complete	6730	20	59.31	55	GTGCAAGTGGGAGACTGTTG	7426	20	59.67	45	TGCTATTCCCTTTGCCTCAT	697	Fragment	Multiple
copia1008	16	4028	1 Retrotransposon-LTR-Copia, Retrotransposon-LTR-Copia		3975	20	60.13	45	ATGAAGCTTCTTCATGCGCT	4371	20	59.84	55	CGTGGAAGGAGGAGAAGTTG	397	Fragment	unique
copia1008	6	2253	Unknown, Unknown	trep_complete	1672	20	59.97	50	GGGAACACACCAAGCTCAAT	2308	20	59.95	50	ACTTAGGGGAAGCGGCATAT	637	Fragment	Multiple
copia1008	2	1368	Retrotransposon-LTR-Gypsy, Retrotransposon-LTR-Copia	trep_complete	713	20	60.21	50	CTATTCCCTTTGCCTCACGA	1407	20	59.31	55	GTGCAAGTGGGAGACTGTTG	695	Fragment	Multiple
copia1008	3	1418	Retrotransposon-LTR-Copia, Unknown	trep_complete	1388	20	59.31	55	CAACAGTCTCCCACTTGCAC	1580	20	60.07	45	GTAATGCGGCGATTTCATCT	193	Fragment	Multiple
copia1008	4	1870	Unknown, Retrotransposon-LTR-Copia	trep_complete	1588	20	60.08	50	TTCTTCTGGTGGTTCCTTGG	1975	20	59.98	45	GGACAGCGGTGAAAAACATT	388	Fragment	Multiple
copia1008	5	1980	Retrotransposon-LTR-Copia, Unknown	trep_complete	1956	20	59.98	45	AATGTTTTTCACCGCTGTCC	2135	20	60.18	55	CAGTGTCCTTCGACTGCTGA	180	Fragment	Multiple
copia1008	7	2365	Unknown, Retrotransposon-LTR-Copia	trep_complete	2117	20	60.18	55	CAGCAGTCGAAGGACACTGA	2579	20	60.02	40	GATCCGAAAAATGCTGGAAA	463	Fragment	Multiple
copia1008	8	2840	Retrotransposon-LTR-Copia, Unknown	trep_complete	2560	20	60.02	40	TTTCCAGCATTTTTCGGATC	3046	20	60.15	50	AACCACAAAGGTCAGCAAGG	487	Fragment	Multiple
copia1008	9	2950	Unknown, Retrotransposon-LTR-Copia	1 trep_complete	2345	20	58.33	50	CGGACTCAAGCATAGGAATG	3002	20	59.5	45	TTGTTGGACAATGATGAGCC	658	Fragment	Multiple
copia1008	10	3004	1 Retrotransposon-LTR-Copia, Unknown	1 trep_complete	2949	20	59.93	50	GTCTGGGTCCATCATTGCTT	3302	20	59.96	50	CCCAAGTCGGATAAGTGCAT	354	Fragment	Multiple
copia1008	11	3177	1 Unknown, Retrotransposon-LTR-Copia	1 trep_complete	3027	20	60.15	50	CCTTGCTGACCTTTGTGGTT	3208	20	59.93	55	GGAACGGGGTTTTCCTAGAG	182	Fragment	Multiple
copia1008	12	3227	1 Retrotransposon-LTR-Copia, Unknown	1 trep_complete	3189	20	59.93	55	CTCTAGGAAAACCCCGTTCC	3838	20	60.89	50	ATGTATGCGGACCAATGAGC	650	Fragment	Multiple
copia1008	13	3412	1 Unknown, Retrotransposon-LTR-Copia	1 trep_complete	3292	20	60.51	50	TCCGACTTGGGTGTGATCTT	3598	20	59.98	45	GCGGAATTGTTCCACAACTT	307	Fragment	Multiple
copia1008	14	3795	1 Retrotransposon-LTR-Copia, Unknown	1 trep_complete	3579	20	59.98	45	AAGTTGTGGAACAATTCCGC	3931	20	60.16	50	CATGTGAGGCTTGCTTGCTA	353	Fragment	Multiple
copia1008	15	3961	1 Unknown, Retrotransposon-LTR-Copia	1 trep_complete	3822	20	59.81	50	CATTGGTCCGCATACATCAC	3994	20	60.13	45	AGCGCATGAAGAAGCTTCAT	173	Fragment	Multiple
copia1008	17	4441	1 Retrotransposon-LTR-Copia, Unknown		4406	20	59.92	45	AAATATGAGCAACCGATCCG	4813	20	60.31	50	GGACGGAGAAGGGTTTGAAT	408	Fragment	Multiple
copia1009	1	955	Retrotransposon-LTR-Gypsy, Retrotransposon-LTR-Copia	trep_complete	924	20	60.11	50	TGACAAACCCGAAAGCTACC	1576	20	60.07	45	GTAATGCGGCGATTTCATCT	653	Fragment	Multiple
copia1009	2	1363	Retrotransposon-LTR-Gypsy, Retrotransposon-LTR-Copia	trep_complete	710	20	60.21	50	CTATTCCCTTTGCCTCACGA	1403	20	59.31	55	GTGCAAGTGGGAGACTGTTG	694	Fragment	Multiple
copia1009	3	1414	Retrotransposon-LTR-Copia, Retrotransposon-LTR-Copia	trep_complete	1384	20	59.31	55	CAACAGTCTCCCACTTGCAC	1576	20	60.07	45	GTAATGCGGCGATTTCATCT	193	Fragment	Multiple
copia1009	4	1976	Retrotransposon-LTR-Copia, Unknown	trep_complete	1952	20	59.98	45	AATGTTTTTCACCGCTGTCC	2107	20	60.24	55	CGGGATCGCATGAGTAGAGT	156	Fragment	Multiple
copia1009	5	2249	Retrotransposon-LTR-Copia, Unknown	trep_complete	1668	20	59.97	50	GGGAACACACCAAGCTCAAT	2304	20	59.95	50	ACTTAGGGGAAGCGGCATAT	637	Fragment	Multiple
copia1009	6	2363	Unknown, Retrotransposon-LTR-Copia	trep_complete	2175	20	59.96	45	TTCTTTGCCTCTTCCATGCT	2587	20	59.91	45	GAGGGTTTTGTCGATCCAAA	413	Fragment	Multiple
copia1009	7	2836	Retrotransposon-LTR-Copia, Unknown	trep_complete	2568	20	59.91	45	TTTGGATCGACAAAACCCTC	2989	20	59.26	45	AATGATGAGCCTGCGACATA	422	Fragment	Multiple
copia1009	8	3173	Unknown, Retrotransposon-LTR-Copia	trep_complete	2970	20	59.26	45	TATGTCGCAGGCTCATCATT	3204	20	59.93	55	GGAACGGGGTTTTCCTAGAG	235	Fragment	Multiple
copia1009	9	3223	Retrotransposon-LTR-Copia, Retrotransposon-LTR-Copia	trep_complete	3185	20	59.93	55	CTCTAGGAAAACCCCGTTCC	3834	20	60.89	50	ATGTATGCGGACCAATGAGC	650	Fragment	Multiple
copia1009	10	3408	1 Unknown, Retrotransposon-LTR-Copia	1 trep_complete	3288	20	60.51	50	TCCGACTTGGGTGTGATCTT	3594	20	59.98	45	GCGGAATTGTTCCACAACTT	307	Fragment	Multiple
copia1009	11	3791	1 Retrotransposon-LTR-Copia, Retrotransposon-LTR-Copia	1 trep_complete	3575	20	59.98	45	AAGTTGTGGAACAATTCCGC	3738	20	59.88	50	TGACGCACAAGTCTGAAACC	164	Fragment	Multiple
copia1009	12	4024	1 Retrotransposon-LTR-Copia, Retrotransposon-LTR-Copia	1 trep_complete	3975	20	59.74	45	AGCTTCTTCATGCGCTTTTC	4324	20	60.86	50	AGAGTTGCTGCGTTGACCAT	350	Fragment	Multiple
copia1009	13	4437	1 Retrotransposon-LTR-Copia, Unknown	1 trep_complete	4402	20	59.92	45	AAATATGAGCAACCGATCCG	4865	20	60.09	50	TCTTTCGTCTCTTCCGCCTA	464	Fragment	Multiple
copia1010	2	3807	Unknown, Retrotransposon-LTR-Copia	trep_complete	3282	20	60.09	50	TCTTTCGTCTCTTCCGCCTA	3842	20	59.92	45	AAATATGAGCAACCGATCCG	561	Fragment	unique
copia1010	14	6832	1 Unknown, Retrotransposon-LTR-Copia	1 trep_complete	6669	20	60.07	45	GTAATGCGGCGATTTCATCT	6877	20	59.72	60	CTCTAGGGCACACCTCCAAC	209	Fragment	unique
copia1010	15	6882	1 Retrotransposon-LTR-Copia, Retrotransposon-LTR-Gypsy	1 trep_complete	6858	20	59.72	60	GTTGGAGGTGTGCCCTAGAG	7536	20	60.21	50	CTATTCCCTTTGCCTCACGA	679	Fragment	unique
copia1010	3	3861	Retrotransposon-LTR-Copia, Retrotransposon-LTR-Copia	trep_complete	3823	20	59.92	45	CGGATCGGTTGCTCATATTT	4426	20	59.81	50	CATTGGTCCGCATACATCAC	604	Fragment	Multiple
copia1010	4	4309	Retrotransposon-LTR-Copia, Retrotransposon-LTR-Copia	trep_complete	4254	20	59.84	45	AGCGCATGAAGAAACTCCAT	4426	20	59.81	50	CATTGGTCCGCATACATCAC	173	Fragment	Multiple
copia1010	5	4797	Retrotransposon-LTR-Copia, Unknown	trep_complete	4659	20	59.9	50	TTCTACAACTTACGCCGCCT	5044	20	60.3	50	GTTCCGAGCGACAAACACTT	386	Fragment	Multiple
copia1010	6	5244	Unknown, Retrotransposon-LTR-Copia	trep_complete	4928	20	59.1	55	CAGTCGGACAAGATCACACC	5299	20	59.93	50	GTCTGGGTCCATCATTGCTT	372	Fragment	Multiple
copia1010	7	5298	Retrotransposon-LTR-Copia, Unknown	trep_complete	5278	20	60.07	50	AGAAGCAATGATGGACCCAG	5904	20	58.33	50	CGGACTCAAGCATAGGAATG	627	Fragment	Multiple
copia1010	8	5408	Retrotransposon-LTR-Copia, Retrotransposon-LTR-Copia	trep_complete	5391	21	59.89	47.62	AAGCCATAGAGTGCAAGTGGA	5679	20	59.92	40	TTTTTCGGATCGACAAAACC	289	Fragment	Multiple
copia1010	9	5884	Retrotransposon-LTR-Copia, Unknown	trep_complete	5660	20	59.92	40	GGTTTTGTCGATCCGAAAAA	6070	20	59.96	45	TTCTTTGCCTCTTCCATGCT	411	Fragment	Multiple
copia1010	10	5925	1 Unknown, Retrotransposon-LTR-Copia	1 trep_complete	5318	20	60.94	45	GCCATGCAATCCGAAATAGA	5960	20	59.95	50	ATATGCCGCTTCCCCTAAGT	643	Fragment	Multiple
copia1010	11	5996	1 Retrotransposon-LTR-Copia, Unknown	1 trep_complete	5941	20	59.95	50	ACTTAGGGGAAGCGGCATAT	6577	20	59.97	50	GGGAACACACCAAGCTCAAT	637	Fragment	Multiple
copia1010	12	6269	1 Unknown, Retrotransposon-LTR-Copia	1 trep_complete	6051	20	59.96	45	AGCATGGAAGAGGCAAAGAA	6345	20	59.67	60	CCTCACCTCCATAGACGAGG	295	Fragment	Multiple
copia1010	13	6379	1 Retrotransposon-LTR-Copia, Unknown	1 trep_complete	6329	20	59.67	60	CGTCTATGGAGGTGAGGAGG	6577	20	59.97	50	GGGAACACACCAAGCTCAAT	249	Fragment	Multiple
copia1012	13	6734			6545	20	60.08	50	CCAAGGAACCACCAGAAGAA	6764	20	59.31	55	CAACAGTCTCCCACTTGCAC	220	Fragment	Multiple
copia1012	14	6785			6745	20	59.31	55	GTGCAAGTGGGAGACTGTTG	7405	20	59.99	50	TCAAGCCGACCACTCTTTCT	661	Fragment	Multiple
copia1012	2	3711	Unknown, Retrotransposon-LTR-Copia	trep_complete	3283	20	60.09	50	TCTTTCGTCTCTTCCGCCTA	3746	20	59.92	45	AAATATGAGCAACCGATCCG	464	Fragment	Multiple
copia1012	3	3765	Retrotransposon-LTR-Copia, Retrotransposon-LTR-Copia	trep_complete	3727	20	59.92	45	CGGATCGGTTGCTCATATTT	4330	20	59.81	50	CATTGGTCCGCATACATCAC	604	Fragment	Multiple
copia1012	4	4118	Unknown, Retrotransposon-LTR-Copia	trep_complete	3518	21	60.12	47.62	AAGGTTAAAGCTGGACCTGGA	4173	20	59.74	45	AGCTTCTTCATGCGCTTTTC	656	Fragment	Multiple
copia1012	5	4191	Retrotransposon-LTR-Copia, Retrotransposon-LTR-Copia	trep_complete	4155	20	59.74	45	AAAAGCGCATGAAGAAGCTC	4330	20	59.81	50	CATTGGTCCGCATACATCAC	176	Fragment	Multiple
copia1012	6	4740	Retrotransposon-LTR-Copia, Unknown	trep_complete	4554	20	59.98	45	GCGGAATTGTTCCACAACTT	4860	20	60.51	50	TCCGACTTGGGTGTGATCTT	307	Fragment	Multiple
copia1012	7	5148	Unknown, Retrotransposon-LTR-Copia	trep_complete	4850	20	59.96	50	CCCAAGTCGGATAAGTGCAT	5203	20	59.93	50	GTCTGGGTCCATCATTGCTT	354	Fragment	Multiple
copia1012	8	5312	Retrotransposon-LTR-Copia, Unknown	trep_complete	4915	20	60.25	50	CCGATCAGAAGGCAAAGTGT	5447	20	60.01	50	TGGACTTAAGCATCACTGCG	533	Fragment	Multiple
copia1012	9	5899	1 Retrotransposon-LTR-Copia, Unknown	1 trep_complete	5428	20	60.01	50	CGCAGTGATGCTTAAGTCCA	5973	20	59.96	45	TTCTTTGCCTCTTCCATGCT	546	Fragment	Multiple
copia1012	10	6103	1 Retrotransposon-LTR-Copia, Unknown	1 trep_complete	6065	20	60.02	50	TATGCCTCGGCTATTGGATC	6583	20	60.03	45	TCGCCACATTACGTGTTTGT	519	Fragment	Multiple
copia1012	11	6172	1 Unknown, Retrotransposon-LTR-Copia	1 trep_complete	6017	20	60.18	55	CAGTGTCCTTCGACTGCTGA	6196	20	59.98	45	AATGTTTTTCACCGCTGTCC	180	Fragment	Multiple
copia1012	12	6282	1 Retrotransposon-LTR-Copia, Retrotransposon-LTR-Gypsy	1 trep_complete	6177	20	59.98	45	GGACAGCGGTGAAAAACATT	6564	20	60.08	50	TTCTTCTGGTGGTTCCTTGG	388	Fragment	Multiple
copia1013	16	6285	1 Retrotransposon-LTR-Copia, Unknown	1 trep_complete	6180	20	59.98	45	GGACAGCGGTGAAAAACATT	6547	20	60.08	50	TTCTTCTGGTGGTTCCTTGG	368	Fragment	unique
copia1013	2	3714	Unknown, Retrotransposon-LTR-Copia	trep_complete	3127	20	60.25	55	GACACAGGCTAGGACCGAAA	3749	20	59.92	45	AAATATGAGCAACCGATCCG	623	Fragment	Multiple
copia1013	3	3768	Retrotransposon-LTR-Copia, Retrotransposon-LTR-Copia	trep_complete	3730	20	59.92	45	CGGATCGGTTGCTCATATTT	4333	20	59.81	50	CATTGGTCCGCATACATCAC	604	Fragment	Multiple
copia1013	4	4127	Unknown, Retrotransposon-LTR-Copia	trep_complete	3619	20	60.25	50	GTTGAAGAACGGCGGAAGTA	4151	20	59.4	45	TATGACCCAAACGACAATGC	533	Fragment	Multiple
copia1013	5	4216	Retrotransposon-LTR-Copia, Retrotransposon-LTR-Copia	trep_complete	4132	20	59.4	45	GCATTGTCGTTTGGGTCATA	4333	20	59.81	50	CATTGGTCCGCATACATCAC	202	Fragment	Multiple
copia1013	6	4761	Retrotransposon-LTR-Copia, Unknown	trep_complete	4557	20	59.98	45	GCGGAATTGTTCCACAACTT	4863	20	60.32	45	TCCGATTTGGGTGTGATCTT	307	Fragment	Multiple
copia1013	7	4928	Retrotransposon-LTR-Copia, Retrotransposon-LTR-Copia	trep_complete	4317	20	60.89	50	ATGTATGCGGACCAATGAGC	4966	20	59.93	55	CTCTAGGAAAACCCCGTTCC	650	Fragment	Multiple
copia1013	8	4978	Retrotransposon-LTR-Copia, Unknown	trep_complete	4947	20	59.93	55	GGAACGGGGTTTTCCTAGAG	5245	20	58.19	45	CTCTATTTCGGATTGCATGG	299	Fragment	Multiple
copia1013	9	5151	Unknown, Retrotransposon-LTR-Copia	trep_complete	4853	20	59.78	45	CCCAAATCGGATAAGTGCAT	5206	20	59.93	50	GTCTGGGTCCATCATTGCTT	354	Fragment	Multiple
copia1013	10	5205	1 Retrotransposon-LTR-Copia, Unknown	1 trep_complete	5185	20	60.07	50	AGAAGCAATGATGGACCCAG	5810	20	58.33	50	CGGACTCAAGCATAGGAATG	626	Fragment	Multiple
copia1013	11	5315	1 Retrotransposon-LTR-Copia, Retrotransposon-LTR-Copia	1 trep_complete	5417	20	60.79	60	GAGACCTTCTCGCCCGTAGT	5595	20	60.02	40	TTTCCAGCATTTTTCGGATC	179	Fragment	Multiple
copia1013	12	5790	1 Retrotransposon-LTR-Copia, Unknown	1 trep_complete	5576	20	60.02	40	GATCCGAAAAATGCTGGAAA	6038	20	60.18	55	CAGCAGTCGAAGGACACTGA	463	Fragment	Multiple
copia1013	13	5823	1 Unknown, Retrotransposon-LTR-Copia	1 trep_complete	5225	20	60.94	45	GCCATGCAATCCGAAATAGA	5866	20	59.95	50	ATATGCCGCTTCCCCTAAGT	642	Fragment	Multiple
copia1013	14	5902	1 Retrotransposon-LTR-Copia, Unknown	1 trep_complete	5847	20	59.95	50	ACTTAGGGGAAGCGGCATAT	6483	20	59.97	50	GGGAACACACCAAGCTCAAT	637	Fragment	Multiple
copia1013	15	6175	1 Unknown, Retrotransposon-LTR-Copia	1 trep_complete	6020	20	60.18	55	CAGTGTCCTTCGACTGCTGA	6199	20	59.98	45	AATGTTTTTCACCGCTGTCC	180	Fragment	Multiple
copia1013	17	6717	1 Unknown, Retrotransposon-LTR-Copia	1 trep_complete	6555	20	60.07	45	GTAATGCGGCGATTTCATCT	6747	20	59.31	55	CAACAGTCTCCCACTTGCAC	193	Fragment	Multiple
copia1013	18	6768	1 Retrotransposon-LTR-Copia, Unknown	1 trep_complete	6728	20	59.31	55	GTGCAAGTGGGAGACTGTTG	6919	20	59.59	55	CCGACCAGGGACAACTTTAG	192	Fragment	Multiple
copia1015	12	10022	1 Unknown, Retrotransposon-LTR-Copia	1 trep_complete	9507	20	60.01	55	CTGCTGGACGTGATCGACTA	10127	20	59.98	45	GGACAGCGGTGAAAAACATT	621	Fragment	unique
copia1015	14	10516	1 Unknown, Retrotransposon-LTR-Copia	1 trep_complete	10441	20	60.06	50	TATGCCGCTTCCCATAAGTC	10730	20	60.02	40	GATCCGAAAAATGCTGGAAA	290	Fragment	unique
copia1015	15	10991	1 Retrotransposon-LTR-Copia, Unknown	1 trep_complete	10711	20	60.02	40	TTTCCAGCATTTTTCGGATC	10888	20	60.13	55	AGACCTTGTCGCCCATAGTG	178	Fragment	unique
copia1015	16	11026	1 Unknown, Retrotransposon-LTR-Copia	1 trep_complete	10441	20	60.06	50	TATGCCGCTTCCCATAAGTC	11082	20	59.52	40	TGCCATGCAATCCAAAATAG	642	Fragment	unique
copia1015	21	11946			11730	20	59.98	45	AAGTTGTGGAACAATTCCGC	12082	20	60.16	50	CATGTGAGGCTTGCTTGCTA	353	Fragment	Multiple
copia1015	22	12114			11973	20	59.81	50	CATTGGTCCGCATACATCAC	12144	20	59.84	45	ACGCATGAAGAAGCTCCATT	172	Fragment	Multiple
copia1015	2	1352	Retrotransposon-LTR-Gypsy, Retrotransposon-LTR-Copia	trep_complete	697	20	60.21	50	CTATTCCCTTTGCCTCACGA	1392	20	59.31	55	GTGCAAGTGGGAGACTGTTG	696	Fragment	Multiple
copia1015	3	6544	Retrotransposon-LTR-Copia, Unknown	trep_complete	6646	20	60.79	60	GAGACCTTCTCGCCCGTAGT	6824	20	60.02	40	TTTCCAGCATTTTTCGGATC	179	Fragment	Multiple
copia1015	4	7019	Retrotransposon-LTR-Copia, Unknown	trep_complete	6805	20	60.02	40	GATCCGAAAAATGCTGGAAA	7267	20	60.18	55	CAGCAGTCGAAGGACACTGA	463	Fragment	Multiple
copia1015	5	7131	Retrotransposon-LTR-Copia, Unknown	trep_complete	7063	20	60.04	45	TTTTCGATGAAGGACTTGGG	7591	20	60.15	50	TCCAACTAACAGCACCACCA	529	Fragment	Multiple
copia1015	6	7404	Unknown, Retrotransposon-LTR-Copia	trep_complete	7249	20	60.18	55	CAGTGTCCTTCGACTGCTGA	7428	20	59.98	45	AATGTTTTTCACCGCTGTCC	180	Fragment	Multiple
copia1015	7	7514	Retrotransposon-LTR-Copia, Unknown	trep_complete	7409	20	59.98	45	GGACAGCGGTGAAAAACATT	7591	20	60.15	50	TCCAACTAACAGCACCACCA	183	Fragment	Multiple
copia1015	10	8724	1 Unknown, Retrotransposon-LTR-Copia	1 trep_complete	8122	20	60.07	45	GTAATGCGGCGATTTCATCT	8775	20	60.11	50	TGACAAACCCGAAAGCTACC	654	Fragment	Multiple
copia1015	11	8822	1 Retrotransposon-LTR-Copia, Unknown	1 trep_complete	8756	20	60.11	50	GGTAGCTTTCGGGTTTGTCA	9387	20	59.84	55	ACCTCCAAGGTATCCACACG	632	Fragment	Multiple
copia1015	13	10132	1 Retrotransposon-LTR-Copia, Retrotransposon-LTR-Copia	1 trep_complete	10108	20	59.98	45	AATGTTTTTCACCGCTGTCC	10287	20	60.18	55	CAGTGTCCTTCGACTGCTGA	180	Fragment	Multiple
copia1015	17	11081	1 Retrotransposon-LTR-Copia, Unknown	1 trep_complete	11043	21	59.92	47.62	TTGATTGTCTCCCATGGACTC	11455	20	60.52	55	CACCCAAGTCGGATAAGTGC	413	Fragment	Multiple
copia1015	18	11328	2 Unknown, Retrotransposon-LTR-Copia	2 trep_complete	11093	20	60.05	50	TTTCGGAGTCTTGGTCCATC	11359	20	59.93	55	GGAACGGGGTTTTCCTAGAG	267	Fragment	Multiple
copia1015	19	11378	2 Retrotransposon-LTR-Copia, Unknown	2 trep_complete	11340	20	59.93	55	CTCTAGGAAAACCCCGTTCC	11989	20	60.89	50	ATGTATGCGGACCAATGAGC	650	Fragment	Multiple
copia1015	20	11563	2 Unknown, Retrotransposon-LTR-Copia	2 trep_complete	11093	20	60.05	50	TTTCGGAGTCTTGGTCCATC	11749	20	59.98	45	GCGGAATTGTTCCACAACTT	657	Fragment	Multiple
copia1016	7	18381	Unknown, Unknown	trep_complete	17803	20	60.13	50	AGCCGATTTCGTTACCACAG	18434	20	59.93	50	GTCTGGGTCCATCATTGCTT	632	Fragment	unique
copia1016	4	4638	Retrotransposon-LTR-Copia, Unknown	trep_complete	4538	20	59.98	45	GCGGAATTGTTCCACAACTT	5024	20	60.07	50	TCTTTCCAAGCCCATACAGG	487	Fragment	unique
copia1016	5	18155	Unknown, Retrotransposon-LTR-Copia	trep_complete	17637	20	60.09	55	CACCAGTTATCCCGCTAGGA	18180	20	59.34	50	CCGTTCTGAGCAACAAACAC	544	Fragment	unique
copia1016	6	18205	Retrotransposon-LTR-Copia, Unknown	trep_complete	18155	20	59.89	45	GGCAAAGTGTTTGTTGCTCA	18375	20	60.35	45	ATTTCCTGCATTTCGCAGAG	221	Fragment	unique
copia1016	2	3697	Unknown, Retrotransposon-LTR-Copia	trep_complete	3331	20	59.65	50	ACGGAGAAGGGTCTGAATGA	3734	20	60.22	40	TTGCAAATATGAGCAACCGA	404	Fragment	Multiple
copia1016	3	4175	Retrotransposon-LTR-Copia, Retrotransposon-LTR-Copia	trep_complete	4139	20	59.74	45	AAAAGCGCATGAAGAAGCTC	4314	20	59.81	50	CATTGGTCCGCATACATCAC	176	Fragment	Multiple
copia1016	8	18543	Retrotransposon-LTR-Copia, Retrotransposon-LTR-Copia	trep_complete	18780	20	60.71	50	ATGATACAGCCCGAGGGTTT	19094	20	59.95	50	ATATGCCGCTTCCCCTAAGT	315	Fragment	Multiple
copia1016	9	19130	Retrotransposon-LTR-Copia, Unknown	1 trep_complete	19075	20	59.95	50	ACTTAGGGGAAGCGGCATAT	19679	20	59.93	50	TATCCAAACACCCTCCTTCG	605	Fragment	Multiple
copia1016	10	19403	1 Unknown, Retrotransposon-LTR-Copia	1 trep_complete	19248	20	60.18	55	CAGTGTCCTTCGACTGCTGA	19427	20	59.98	45	AATGTTTTTCACCGCTGTCC	180	Fragment	Multiple
copia1016	11	19513	1 Retrotransposon-LTR-Copia, Unknown	1 trep_complete	19408	20	59.98	45	GGACAGCGGTGAAAAACATT	19679	20	59.93	50	TATCCAAACACCCTCCTTCG	272	Fragment	Multiple
copia1016	12	19965	1 Unknown, Retrotransposon-LTR-Copia	1 trep_complete	19562	20	60.03	50	CACGCTAAATGGTGGTGTTG	19995	20	59.31	55	CAACAGTCTCCCACTTGCAC	434	Fragment	Multiple
copia1016	13	20016	1 Retrotransposon-LTR-Copia, Unknown		19976	20	59.31	55	GTGCAAGTGGGAGACTGTTG	20419	20	60.26	50	ATGGCGTAGCGTTTGATAGC	444	Fragment	Multiple
copia1017	15	4039	1 Retrotransposon-LTR-Copia, Unknown	1 trep_complete	4015	20	59.4	45	TATGACCCAAACGACAATGC	4670	20	60.16	50	AACGTCCAAGCCAAACTCAC	656	Fragment	unique
copia1017	2	1378	Retrotransposon-LTR-Gypsy, Retrotransposon-LTR-Copia	trep_complete	724	20	60.21	50	CTATTCCCTTTGCCTCACGA	1418	20	59.31	55	GTGCAAGTGGGAGACTGTTG	695	Fragment	Multiple
copia1017	3	1429	Retrotransposon-LTR-Copia, Unknown	trep_complete	1399	20	59.31	55	CAACAGTCTCCCACTTGCAC	1591	20	60.07	45	GTAATGCGGCGATTTCATCT	193	Fragment	Multiple
copia1017	4	1881	Unknown, Retrotransposon-LTR-Copia	trep_complete	1599	20	60.08	50	TTCTTCTGGTGGTTCCTTGG	1986	20	59.98	45	GGACAGCGGTGAAAAACATT	388	Fragment	Multiple
copia1017	5	1991	Retrotransposon-LTR-Copia, Unknown	trep_complete	1967	20	59.98	45	AATGTTTTTCACCGCTGTCC	2146	20	60.18	55	CAGTGTCCTTCGACTGCTGA	180	Fragment	Multiple
copia1017	6	2264	Unknown, Retrotransposon-LTR-Copia	trep_complete	2128	20	60.18	55	CAGCAGTCGAAGGACACTGA	2590	20	60.02	40	GATCCGAAAAATGCTGGAAA	463	Fragment	Multiple
copia1017	7	2851	Retrotransposon-LTR-Copia, Retrotransposon-LTR-Copia	trep_complete	2571	20	60.02	40	TTTCCAGCATTTTTCGGATC	2749	20	60.79	60	GAGACCTTCTCGCCCGTAGT	179	Fragment	Multiple
copia1017	8	2961	Unknown, Retrotransposon-LTR-Copia	trep_complete	2853	22	57.16	40.91	TTGCACTCTATGGCTTTAACAC	3013	20	59.5	45	TTGTTGGACAATGATGAGCC	161	Fragment	Multiple
copia1017	9	3015	Retrotransposon-LTR-Copia, Unknown	1 trep_complete	2960	20	59.93	50	GTCTGGGTCCATCATTGCTT	3313	20	59.96	50	CCCAAGTCGGATAAGTGCAT	354	Fragment	Multiple
copia1017	10	3188	1 Unknown, Retrotransposon-LTR-Copia	1 trep_complete	2921	20	58.19	45	CTCTATTTCGGATTGCATGG	3219	20	59.93	55	GGAACGGGGTTTTCCTAGAG	299	Fragment	Multiple
copia1017	11	3238	1 Retrotransposon-LTR-Copia, Unknown	1 trep_complete	3200	20	59.93	55	CTCTAGGAAAACCCCGTTCC	3849	20	60.89	50	ATGTATGCGGACCAATGAGC	650	Fragment	Multiple
copia1017	12	3405	1 Unknown, Retrotransposon-LTR-Copia	1 trep_complete	3115	20	60.41	40	TCATTGATTCTTGCCCGATT	3609	20	59.98	45	GCGGAATTGTTCCACAACTT	495	Fragment	Multiple
copia1017	13	3806	1 Retrotransposon-LTR-Copia, Unknown	1 trep_complete	3590	20	59.98	45	AAGTTGTGGAACAATTCCGC	3942	20	60.16	50	CATGTGAGGCTTGCTTGCTA	353	Fragment	Multiple
copia1017	14	3950	1 Unknown, Retrotransposon-LTR-Copia	1 trep_complete	3833	20	59.81	50	CATTGGTCCGCATACATCAC	4041	20	59.62	45	ACTTGTGGCATTGTCGTTTG	209	Fragment	Multiple
copia1017	16	4452	1 Retrotransposon-LTR-Copia, Unknown		4417	20	59.92	45	AAATATGAGCAACCGATCCG	4670	20	60.16	50	AACGTCCAAGCCAAACTCAC	254	Fragment	Multiple
copia1024	6	2259	Unknown, Unknown	trep_complete	1678	20	59.97	50	GGGAACACACCAAGCTCAAT	2319	20	59.93	55	GAAGGACTTAGGGGAAACGG	642	Fragment	Multiple
copia1024	2	1380	Retrotransposon-LTR-Gypsy, Retrotransposon-LTR-Copia	trep_complete	726	20	60.21	50	CTATTCCCTTTGCCTCACGA	1420	20	59.31	55	GTGCAAGTGGGAGACTGTTG	695	Fragment	Multiple
copia1024	3	1431	Retrotransposon-LTR-Copia, Unknown	trep_complete	1401	20	59.31	55	CAACAGTCTCCCACTTGCAC	1586	20	60.07	45	GTAATGCGGCGATTTCATCT	186	Fragment	Multiple
copia1024	4	1876	Unknown, Retrotransposon-LTR-Copia	trep_complete	1678	20	59.97	50	GGGAACACACCAAGCTCAAT	1926	20	59.67	60	CGTCTATGGAGGTGAGGAGG	249	Fragment	Multiple
copia1024	5	1982	Retrotransposon-LTR-Copia, Unknown	trep_complete	1910	20	59.67	60	CCTCACCTCCATAGACGAGG	2204	20	59.96	45	AGCATGGAAGAGGCAAAGAA	295	Fragment	Multiple
copia1024	7	2371	Unknown, Retrotransposon-LTR-Copia	trep_complete	2123	20	60.18	55	CAGCAGTCGAAGGACACTGA	2585	20	60.02	40	GATCCGAAAAATGCTGGAAA	463	Fragment	Multiple
copia1024	8	2846	Retrotransposon-LTR-Copia, Unknown	trep_complete	2566	20	60.02	40	TTTCCAGCATTTTTCGGATC	3131	20	60.04	45	CTGATCGGGCAAGAATCAAT	566	Fragment	Multiple
copia1024	9	3183	Unknown, Retrotransposon-LTR-Copia	1 trep_complete	2955	20	59.93	50	GTCTGGGTCCATCATTGCTT	3214	20	59.93	55	GGAACGGGGTTTTCCTAGAG	260	Fragment	Multiple
copia1024	10	3233	1 Retrotransposon-LTR-Copia, Retrotransposon-LTR-Copia	1 trep_complete	3195	20	59.93	55	CTCTAGGAAAACCCCGTTCC	3832	20	59.97	50	CAATGAGCACGATGGCTAGA	638	Fragment	Multiple
copia1024	11	3445	1 Unknown, Retrotransposon-LTR-Copia	1 trep_complete	2955	20	59.93	50	GTCTGGGTCCATCATTGCTT	3604	20	59.98	45	GCGGAATTGTTCCACAACTT	650	Fragment	Multiple
copia1024	12	3801	1 Retrotransposon-LTR-Copia, Retrotransposon-LTR-Copia	1 trep_complete	3585	20	59.98	45	AAGTTGTGGAACAATTCCGC	3832	20	59.97	50	CAATGAGCACGATGGCTAGA	248	Fragment	Multiple
copia1024	13	4034	1 Retrotransposon-LTR-Copia, Retrotransposon-LTR-Copia	1 trep_complete	3985	20	59.74	45	AGCTTCTTCATGCGCTTTTC	4337	20	59.6	50	GCAAGAGTTGCTGCATTGAC	353	Fragment	Multiple
copia1024	14	4447	1 Retrotransposon-LTR-Copia, Unknown		4412	20	59.92	45	AAATATGAGCAACCGATCCG	4815	20	60.19	50	CGGAGAAGGGTCTGAATGAA	404	Fragment	Multiple
copia1025	6	2250	Unknown, Unknown	trep_complete	1668	20	59.87	50	CAGGAACACACCAAGCTCAA	2305	20	59.95	50	ACTTAGGGGAAGCGGCATAT	638	Fragment	Multiple
copia1025	2	1364	Retrotransposon-LTR-Gypsy, Retrotransposon-LTR-Copia	trep_complete	710	20	60.21	50	CTATTCCCTTTGCCTCACGA	1404	20	59.31	55	GTGCAAGTGGGAGACTGTTG	695	Fragment	Multiple
copia1025	3	1415	Retrotransposon-LTR-Copia, Unknown	trep_complete	1385	20	59.31	55	CAACAGTCTCCCACTTGCAC	1577	20	60.07	45	GTAATGCGGCGATTTCATCT	193	Fragment	Multiple
copia1025	4	1867	Unknown, Retrotransposon-LTR-Copia	trep_complete	1585	20	60.08	50	TTCTTCTGGTGGTTCCTTGG	1972	20	59.98	45	GGACAGCGGTGAAAAACATT	388	Fragment	Multiple
copia1025	5	1977	Retrotransposon-LTR-Copia, Unknown	trep_complete	1953	20	59.98	45	AATGTTTTTCACCGCTGTCC	2132	20	60.18	55	CAGTGTCCTTCGACTGCTGA	180	Fragment	Multiple
copia1025	7	2362	Unknown, Retrotransposon-LTR-Copia	trep_complete	2176	20	59.96	45	TTCTTTGCCTCTTCCATGCT	2588	20	59.91	45	GAGGGTTTTGTCAATCCGAA	413	Fragment	Multiple
copia1025	8	2837	Retrotransposon-LTR-Copia, Unknown	trep_complete	2569	20	59.91	45	TTCGGATTGACAAAACCCTC	3235	20	60.25	50	ACCGATCAGAAGGCAAAGTG	667	Fragment	Multiple
copia1025	9	2947	Unknown, Retrotransposon-LTR-Copia	1 trep_complete	2342	20	58.33	50	CGGACTCAAGCATAGGAATG	2999	20	59.5	45	TTGTTGGACAATGATGAGCC	658	Fragment	Multiple
copia1025	10	3001	1 Retrotransposon-LTR-Copia, Unknown	1 trep_complete	2946	20	59.93	50	GTCTGGGTCCATCATTGCTT	3299	20	59.96	50	CCCAAGTCGGATAAGTGCAT	354	Fragment	Multiple
copia1025	11	3409	1 Unknown, Retrotransposon-LTR-Copia	1 trep_complete	3101	20	60.41	40	TCATTGATTCTTGCCCGATT	3595	20	59.98	45	GCGGAATTGTTCCACAACTT	495	Fragment	Multiple
copia1025	12	3792	1 Retrotransposon-LTR-Copia, Retrotransposon-LTR-Copia	1 trep_complete	3576	20	59.98	45	AAGTTGTGGAACAATTCCGC	3928	20	60.16	50	CATGTGAGGCTTGCTTGCTA	353	Fragment	Multiple
copia1025	13	4025	1 Retrotransposon-LTR-Copia, Retrotransposon-LTR-Copia		3976	20	59.74	45	AGCTTCTTCATGCGCTTTTC	4329	20	60.87	45	TGCAAGAGTTGCTGCTTTGA	354	Fragment	Multiple
copia1025	14	4438	1 Retrotransposon-LTR-Copia, Unknown		4403	20	59.92	45	AAATATGAGCAACCGATCCG	4808	20	59.65	50	ACGGAGAAGGGTCTGAATGA	406	Fragment	Multiple
copia1026	2	1363	Retrotransposon-LTR-Gypsy, Retrotransposon-LTR-Copia	trep_complete	709	20	60.21	50	CTATTCCCTTTGCCTCACGA	1403	20	59.31	55	GTGCAAGTGGGAGACTGTTG	695	Fragment	Multiple
copia1026	3	1414	Retrotransposon-LTR-Copia, Unknown	trep_complete	1384	20	59.31	55	CAACAGTCTCCCACTTGCAC	1576	20	60.07	45	GTAATGCGGCGATTTCATCT	193	Fragment	Multiple
copia1026	4	1866	Unknown, Retrotransposon-LTR-Copia	trep_complete	1584	20	60.08	50	TTCTTCTGGTGGTTCCTTGG	1971	20	59.98	45	GGACAGCGGTGAAAAACATT	388	Fragment	Multiple
copia1026	5	1976	Retrotransposon-LTR-Copia, Unknown	trep_complete	1952	20	59.98	45	AATGTTTTTCACCGCTGTCC	2131	20	60.18	55	CAGTGTCCTTCGACTGCTGA	180	Fragment	Multiple
copia1026	6	2249	Unknown, Retrotransposon-LTR-Copia	trep_complete	2113	20	60.18	55	CAGCAGTCGAAGGACACTGA	2575	20	60.02	40	GATCCGAAAAATGCTGGAAA	463	Fragment	Multiple
copia1026	7	2836	Retrotransposon-LTR-Copia, Retrotransposon-LTR-Copia	trep_complete	2556	20	60.02	40	TTTCCAGCATTTTTCGGATC	2734	20	60.79	60	GAGACCTTCTCGCCCGTAGT	179	Fragment	Multiple
copia1026	8	2946	Unknown, Retrotransposon-LTR-Copia	trep_complete	2838	22	57.16	40.91	TTGCACTCTATGGCTTTAACAC	2998	20	59.5	45	TTGTTGGACAATGATGAGCC	161	Fragment	Multiple
copia1026	9	3000	Retrotransposon-LTR-Copia, Unknown	1 trep_complete	2945	20	59.93	50	GTCTGGGTCCATCATTGCTT	3298	20	59.96	50	CCCAAGTCGGATAAGTGCAT	354	Fragment	Multiple
copia1026	10	3408	1 Unknown, Retrotransposon-LTR-Copia	1 trep_complete	3288	20	60.51	50	TCCGACTTGGGTGTGATCTT	3594	20	59.98	45	GCGGAATTGTTCCACAACTT	307	Fragment	Multiple
copia1026	11	3791	1 Retrotransposon-LTR-Copia, Retrotransposon-LTR-Copia	1 trep_complete	3575	20	59.98	45	AAGTTGTGGAACAATTCCGC	3927	20	60.16	50	CATGTGAGGCTTGCTTGCTA	353	Fragment	Multiple
copia1026	12	4024	1 Retrotransposon-LTR-Copia, Unknown	1 trep_complete	3975	20	59.74	45	AGCTTCTTCATGCGCTTTTC	4630	21	60.12	47.62	AAGGTTAAAGCTGGACCTGGA	656	Fragment	Multiple
copia1026	13	4437	1 Retrotransposon-LTR-Copia, Unknown		4402	20	59.92	45	AAATATGAGCAACCGATCCG	4865	20	60.09	50	TCTTTCGTCTCTTCCGCCTA	464	Fragment	Multiple
copia1028	17	6671	1 Unknown, Retrotransposon-LTR-Copia	1 trep_complete	6363	20	60.01	50	ACGTGAAGGAAGGTGTTTGG	6701	20	59.31	55	CAACAGTCTCCCACTTGCAC	339	Fragment	unique
copia1028	4	3648	Unknown, Retrotransposon-LTR-Copia	trep_complete	3285	20	60.19	50	CGGAGAAGGGTCTGAATGAA	3683	20	59.92	45	AAATATGAGCAACCGATCCG	399	Fragment	Multiple
copia1028	5	3702	Retrotransposon-LTR-Copia, Unknown	trep_complete	3664	20	59.92	45	CGGATCGGTTGCTCATATTT	4286	20	60.12	60	CTCCTCTAGCCGTCATGCTC	623	Fragment	Multiple
copia1028	6	4061	Unknown, Retrotransposon-LTR-Copia	trep_complete	3796	20	59.74	50	CCACCTCCCATCAGGATTTA	4110	20	59.74	45	AGCTTCTTCATGCGCTTTTC	315	Fragment	Multiple
copia1028	7	4128	Retrotransposon-LTR-Copia, Unknown	trep_complete	4092	20	59.74	45	AAAAGCGCATGAAGAAGCTC	4267	20	59.81	50	CATTGGTCCGCATACATCAC	176	Fragment	Multiple
copia1028	8	4304	Unknown, Retrotransposon-LTR-Copia	trep_complete	4263	20	59.97	50	CAATGAGCATGACGGCTAGA	4510	20	59.98	45	AAGTTGTGGAACAATTCCGC	248	Fragment	Multiple
copia1028	9	4677	Retrotransposon-LTR-Copia, Unknown	trep_complete	4491	20	59.98	45	GCGGAATTGTTCCACAACTT	4985	20	60.41	40	TCATTGATTCTTGCCCGATT	495	Fragment	Multiple
copia1028	10	4862	1 Unknown, Retrotransposon-LTR-Copia	1 trep_complete	4263	20	59.97	50	CAATGAGCATGACGGCTAGA	4900	20	59.93	55	CTCTAGGAAAACCCCGTTCC	638	Fragment	Multiple
copia1028	11	4912	1 Retrotransposon-LTR-Copia, Unknown	1 trep_complete	4881	20	59.93	55	GGAACGGGGTTTTCCTAGAG	5048	19	60	57.89	GTGGTTGTGGTGGTGCTTC	168	Fragment	Multiple
copia1028	12	5085	1 Unknown, Retrotransposon-LTR-Copia	1 trep_complete	4787	20	59.96	50	CCCAAGTCGGATAAGTGCAT	5140	20	59.93	50	GTCTGGGTCCATCATTGCTT	354	Fragment	Multiple
copia1028	13	5139	1 Retrotransposon-LTR-Copia, Unknown	1 trep_complete	5119	20	60.07	50	AGAAGCAATGATGGACCCAG	5744	20	58.33	50	CGGACTCAAGCATAGGAATG	626	Fragment	Multiple
copia1028	14	5724	1 Retrotransposon-LTR-Copia, Unknown	1 trep_complete	5344	20	60.16	60	CTACGACGAGACCTTCTCGC	5910	20	59.96	45	TTCTTTGCCTCTTCCATGCT	567	Fragment	Multiple
copia1028	15	6109	1 Unknown, Retrotransposon-LTR-Copia	1 trep_complete	5891	20	59.96	45	AGCATGGAAGAGGCAAAGAA	6185	20	59.67	60	CCTCACCTCCATAGACGAGG	295	Fragment	Multiple
copia1028	16	6219	1 Retrotransposon-LTR-Copia, Unknown	1 trep_complete	6109	20	60.13	45	TCACTGGACAACGGTGAAAA	6501	20	60.08	50	TTCTTCTGGTGGTTCCTTGG	393	Fragment	Multiple
copia1028	18	6722	1 Retrotransposon-LTR-Copia, Retrotransposon-LTR-Gypsy	1 trep_complete	6682	20	59.31	55	GTGCAAGTGGGAGACTGTTG	7376	20	60.21	50	CTATTCCCTTTGCCTCACGA	695	Fragment	Multiple
copia105	13	3240	1 Retrotransposon-LTR-Copia, Unknown	1 trep_complete	3202	20	59.93	55	CTCTAGGAAAACCCCGTTCC	3837	19	60.11	57.89	GATGAGCACGACGGCTAGA	636	Fragment	unique
copia105	2	1381	Retrotransposon-LTR-Gypsy, Retrotransposon-LTR-Copia	trep_complete	726	20	60.21	50	CTATTCCCTTTGCCTCACGA	1421	20	59.31	55	GTGCAAGTGGGAGACTGTTG	696	Fragment	Multiple
copia105	3	1432	Retrotransposon-LTR-Copia, Unknown	trep_complete	1402	20	59.31	55	CAACAGTCTCCCACTTGCAC	1593	20	60.07	45	GTAATGCGGCGATTTCATCT	192	Fragment	Multiple
copia105	4	1883	Unknown, Retrotransposon-LTR-Copia	trep_complete	1601	20	60.08	50	TTCTTCTGGTGGTTCCTTGG	1988	20	59.98	45	GGACAGCGGTGAAAAACATT	388	Fragment	Multiple
copia105	5	1993	Retrotransposon-LTR-Copia, Unknown	trep_complete	1969	20	59.98	45	AATGTTTTTCACCGCTGTCC	2148	20	60.18	55	CAGTGTCCTTCGACTGCTGA	180	Fragment	Multiple
copia105	6	2179	Unknown, Retrotransposon-LTR-Copia	trep_complete	1685	20	59.97	50	GGGAACACACCAAGCTCAAT	2230	20	59.88	45	CAAAGTGTTGAAGCGGTTCA	546	Fragment	Multiple
copia105	7	2238	Retrotransposon-LTR-Copia, Unknown	trep_complete	2215	20	59.88	45	CCGCTTCAACACTTTGTCAA	2888	18	59.92	55.56	ACCCGCCTGATGGTGTTA	674	Fragment	Multiple
copia105	8	2378	Unknown, Retrotransposon-LTR-Copia	trep_complete	2130	20	60.18	55	CAGCAGTCGAAGGACACTGA	2592	20	60.02	40	GATCCGAAAAATGCTGGAAA	463	Fragment	Multiple
copia105	9	2853	Retrotransposon-LTR-Copia, Retrotransposon-LTR-Copia	trep_complete	2573	20	60.02	40	TTTCCAGCATTTTTCGGATC	2751	20	60.79	60	GAGACCTTCTCGCCCGTAGT	179	Fragment	Multiple
copia105	10	2963	1 Unknown, Retrotransposon-LTR-Copia	1 trep_complete	2358	20	58.33	50	CGGACTCAAGCATAGGAATG	3015	20	59.5	45	TTGTTGGACAATGATGAGCC	658	Fragment	Multiple
copia105	11	3017	1 Retrotransposon-LTR-Copia, Unknown	1 trep_complete	2962	20	59.93	50	GTCTGGGTCCATCATTGCTT	3333	20	59.1	55	CAGTCGGACAAGATCACACC	372	Fragment	Multiple
copia105	12	3190	1 Unknown, Retrotransposon-LTR-Copia	1 trep_complete	2855	21	59.36	38.1	TTGCACTCAATGGCTTTAACA	3221	20	59.93	55	GGAACGGGGTTTTCCTAGAG	367	Fragment	Multiple
copia105	14	3425	1 Unknown, Retrotransposon-LTR-Copia	1 trep_complete	3305	20	60.51	50	TCCGACTTGGGTGTGATCTT	3610	20	59.98	45	GCGGAATTGTTCCACAACTT	306	Fragment	Multiple
copia105	15	3807	1 Retrotransposon-LTR-Copia, Unknown	1 trep_complete	3591	20	59.98	45	AAGTTGTGGAACAATTCCGC	3943	20	60.16	50	CATGTGAGGCTTGCTTGCTA	353	Fragment	Multiple
copia105	16	3978	1 Unknown, Retrotransposon-LTR-Copia	1 trep_complete	3836	20	60.1	50	TCGGTCCGCATACATCACTA	4003	21	59.97	47.62	GCATGAAGAAGCTCCATTCTG	168	Fragment	Multiple
copia105	17	4008	1 Retrotransposon-LTR-Copia, Unknown	1 trep_complete	3984	21	59.97	42.86	AGAATGGAGCTTCTTCATGCA	4387	20	59.55	50	GAAGCGTGGAAAGAGGAGAA	404	Fragment	Multiple
copia105	18	4401	1 Unknown, Retrotransposon-LTR-Copia	1 trep_complete	4022	20	60	45	CCAAACAACAATGCCACAAG	4437	20	59.92	45	CGGATCGGTTGCTCATATTT	416	Fragment	Multiple
copia105	19	4451	1 Retrotransposon-LTR-Copia, Unknown		4418	20	59.92	45	AAATATGAGCAACCGATCCG	4788	20	60.02	55	CAAGACAGCAGAGGTGGACA	371	Fragment	Multiple
copia107	2	1373	Retrotransposon-LTR-Gypsy, Retrotransposon-LTR-Copia	trep_complete	717	20	60.21	50	CTATTCCCTTTGCCTCACGA	1413	20	59.31	55	GTGCAAGTGGGAGACTGTTG	697	Fragment	Multiple
copia107	3	1424	Retrotransposon-LTR-Copia, Unknown	trep_complete	1394	20	59.31	55	CAACAGTCTCCCACTTGCAC	1696	20	60.02	50	TTGAGCTTGGTGTGTTCTCG	303	Fragment	Multiple
copia107	4	1876	Unknown, Retrotransposon-LTR-Copia	trep_complete	1677	20	60.02	50	CGAGAACACACCAAGCTCAA	1981	20	59.98	45	GGACAGCGGTGAAAAACATT	305	Fragment	Multiple
copia107	5	1986	Retrotransposon-LTR-Copia, Unknown	trep_complete	1962	20	59.98	45	AATGTTTTTCACCGCTGTCC	2141	20	60.18	55	CAGTGTCCTTCGACTGCTGA	180	Fragment	Multiple
copia107	6	2259	Unknown, Retrotransposon-LTR-Copia	trep_complete	2163	20	59.96	50	ATGTGGCATAGGCAAGAACC	2585	20	60.02	40	GATCCGAAAAATGCTGGAAA	423	Fragment	Multiple
copia107	7	2846	Retrotransposon-LTR-Copia, Unknown	trep_complete	2566	20	60.02	40	TTTCCAGCATTTTTCGGATC	3070	20	59.87	50	CAAGAGAAGCACCACCACAA	505	Fragment	Multiple
copia107	8	3418	Unknown, Retrotransposon-LTR-Copia	trep_complete	2985	20	59.97	50	CGCAGGCTCATCATTGTCTA	3604	20	59.98	45	GCGGAATTGTTCCACAACTT	620	Fragment	Multiple
copia107	9	3801	Retrotransposon-LTR-Copia, Retrotransposon-LTR-Copia	trep_complete	3585	20	59.98	45	AAGTTGTGGAACAATTCCGC	3903	20	59.68	50	GACGCCTTTCACAGGATTTC	319	Fragment	Multiple
copia107	10	4034	1 Retrotransposon-LTR-Copia, Unknown	1 trep_complete	3985	20	59.74	45	AGCTTCTTCATGCGCTTTTC	4640	21	60.12	47.62	AAGGTTAAAGCTGGACCTGGA	656	Fragment	Multiple
copia107	11	4445	1 Retrotransposon-LTR-Copia, Unknown	1 trep_complete	4412	20	59.92	45	AAATATGAGCAACCGATCCG	5040	20	60.25	55	GACACAGGCTAGGACCGAAA	629	Fragment	Multiple
copia115	3	5813	Retrotransposon-LTR-Copia, Retrotransposon-LTR-Copia	trep_complete	5775	20	59.92	45	CGGATCGGTTGCTCATATTT	6317	20	60	55	CCTGTGAAGGGTGTCTTGGT	543	Fragment	unique
copia115	9	7196	Unknown, Unknown	1 trep_complete	6898	20	59.96	50	CCCAAGTCGGATAAGTGCAT	7251	20	59.93	50	GTCTGGGTCCATCATTGCTT	354	Fragment	Multiple
copia115	2	5759	Unknown, Retrotransposon-LTR-Copia	trep_complete	5331	20	60.09	50	TCTTTCGTCTCTTCCGCCTA	5794	20	59.92	45	AAATATGAGCAACCGATCCG	464	Fragment	Multiple
copia115	4	6172	Unknown, Retrotransposon-LTR-Copia	trep_complete	5566	21	60.12	47.62	AAGGTTAAAGCTGGACCTGGA	6221	20	59.74	45	AGCTTCTTCATGCGCTTTTC	656	Fragment	Multiple
copia115	5	6239	Retrotransposon-LTR-Copia, Retrotransposon-LTR-Copia	trep_complete	6203	20	59.74	45	AAAAGCGCATGAAGAAGCTC	6378	20	59.81	50	CATTGGTCCGCATACATCAC	176	Fragment	Multiple
copia115	6	6788	Retrotransposon-LTR-Copia, Unknown	trep_complete	6602	20	59.98	45	GCGGAATTGTTCCACAACTT	6908	20	60.51	50	TCCGACTTGGGTGTGATCTT	307	Fragment	Multiple
copia115	7	6973	Retrotransposon-LTR-Copia, Retrotransposon-LTR-Copia	trep_complete	6362	20	60.89	50	ATGTATGCGGACCAATGAGC	7011	20	59.93	55	CTCTAGGAAAACCCCGTTCC	650	Fragment	Multiple
copia115	8	7023	Retrotransposon-LTR-Copia, Unknown	trep_complete	6992	20	59.93	55	GGAACGGGGTTTTCCTAGAG	7342	20	60.26	50	TAACACCATCAGGCGAGTCA	351	Fragment	Multiple
copia115	10	7360	1 Unknown, Retrotransposon-LTR-Copia	1 trep_complete	6898	20	59.96	50	CCCAAGTCGGATAAGTGCAT	7479	20	60.01	55	TACAGGCGAGAAGGTCTCGT	582	Fragment	Multiple
copia115	11	7835	1 Retrotransposon-LTR-Copia, Unknown	1 trep_complete	7460	20	60.01	55	ACGAGACCTTCTCGCCTGTA	8021	20	59.96	45	TTCTTTGCCTCTTCCATGCT	562	Fragment	Multiple
copia115	12	7877	1 Unknown, Retrotransposon-LTR-Copia	1 trep_complete	7323	20	60.26	50	TGACTCGCCTGATGGTGTTA	7911	20	59.95	50	ATATGCCGCTTCCCCTAAGT	589	Fragment	Multiple
copia115	13	7947	1 Retrotransposon-LTR-Copia, Unknown	1 trep_complete	7892	20	59.95	50	ACTTAGGGGAAGCGGCATAT	8528	20	59.97	50	GGGAACACACCAAGCTCAAT	637	Fragment	Multiple
copia115	14	8220	1 Unknown, Retrotransposon-LTR-Copia	1 trep_complete	8065	20	60.18	55	CAGTGTCCTTCGACTGCTGA	8304	20	60.22	55	AAGCTCCTCCTCACCTCCAT	240	Fragment	Multiple
copia115	15	8330	1 Retrotransposon-LTR-Copia, Unknown	1 trep_complete	8285	20	60.22	55	ATGGAGGTGAGGAGGAGCTT	8612	20	60.08	50	TTCTTCTGGTGGTTCCTTGG	328	Fragment	Multiple
copia115	16	8782	1 Unknown, Retrotransposon-LTR-Copia	1 trep_complete	8620	20	60.07	45	GTAATGCGGCGATTTCATCT	8812	20	59.31	55	CAACAGTCTCCCACTTGCAC	193	Fragment	Multiple
copia115	17	8833	1 Retrotransposon-LTR-Copia, Retrotransposon-LTR-Gypsy		8793	20	59.31	55	GTGCAAGTGGGAGACTGTTG	9466	20	59.53	45	TATTCCCTTTGCCTCACGAT	674	Fragment	Multiple
copia116	3	3717	Retrotransposon-LTR-Copia, Retrotransposon-LTR-Copia	trep_complete	3679	20	59.92	45	CGGATCGGTTGCTCATATTT	4221	20	60	55	CCTGTGAAGGGTGTCTTGGT	543	Fragment	unique
copia116	9	5100	Unknown, Unknown	1 trep_complete	4802	20	59.96	50	CCCAAGTCGGATAAGTGCAT	5155	20	59.93	50	GTCTGGGTCCATCATTGCTT	354	Fragment	Multiple
copia116	2	3663	Unknown, Retrotransposon-LTR-Copia	trep_complete	3235	20	60.09	50	TCTTTCGTCTCTTCCGCCTA	3698	20	59.92	45	AAATATGAGCAACCGATCCG	464	Fragment	Multiple
copia116	4	4076	Unknown, Retrotransposon-LTR-Copia	trep_complete	3470	21	60.12	47.62	AAGGTTAAAGCTGGACCTGGA	4125	20	59.74	45	AGCTTCTTCATGCGCTTTTC	656	Fragment	Multiple
copia116	5	4143	Retrotransposon-LTR-Copia, Retrotransposon-LTR-Copia	trep_complete	4107	20	59.74	45	AAAAGCGCATGAAGAAGCTC	4282	20	59.81	50	CATTGGTCCGCATACATCAC	176	Fragment	Multiple
copia116	6	4692	Retrotransposon-LTR-Copia, Unknown	trep_complete	4506	20	59.98	45	GCGGAATTGTTCCACAACTT	4812	20	60.51	50	TCCGACTTGGGTGTGATCTT	307	Fragment	Multiple
copia116	7	4877	Retrotransposon-LTR-Copia, Retrotransposon-LTR-Copia	trep_complete	4266	20	60.89	50	ATGTATGCGGACCAATGAGC	4915	20	59.93	55	CTCTAGGAAAACCCCGTTCC	650	Fragment	Multiple
copia116	8	4927	Retrotransposon-LTR-Copia, Unknown	trep_complete	4896	20	59.93	55	GGAACGGGGTTTTCCTAGAG	5246	20	60.26	50	TAACACCATCAGGCGAGTCA	351	Fragment	Multiple
copia116	10	5264	1 Unknown, Retrotransposon-LTR-Copia	1 trep_complete	4802	20	59.96	50	CCCAAGTCGGATAAGTGCAT	5383	20	60.01	55	TACAGGCGAGAAGGTCTCGT	582	Fragment	Multiple
copia116	11	5739	1 Retrotransposon-LTR-Copia, Unknown	1 trep_complete	5364	20	60.01	55	ACGAGACCTTCTCGCCTGTA	5925	20	59.96	45	TTCTTTGCCTCTTCCATGCT	562	Fragment	Multiple
copia116	12	5781	1 Unknown, Retrotransposon-LTR-Copia	1 trep_complete	5227	20	60.26	50	TGACTCGCCTGATGGTGTTA	5815	20	59.95	50	ATATGCCGCTTCCCCTAAGT	589	Fragment	Multiple
copia116	13	5851	1 Retrotransposon-LTR-Copia, Unknown	1 trep_complete	5796	20	59.95	50	ACTTAGGGGAAGCGGCATAT	6432	20	59.97	50	GGGAACACACCAAGCTCAAT	637	Fragment	Multiple
copia116	14	6124	1 Unknown, Retrotransposon-LTR-Copia	1 trep_complete	5969	20	60.18	55	CAGTGTCCTTCGACTGCTGA	6208	20	60.22	55	AAGCTCCTCCTCACCTCCAT	240	Fragment	Multiple
copia116	15	6234	1 Retrotransposon-LTR-Copia, Unknown	1 trep_complete	6189	20	60.22	55	ATGGAGGTGAGGAGGAGCTT	6516	20	60.08	50	TTCTTCTGGTGGTTCCTTGG	328	Fragment	Multiple
copia116	16	6686	1 Unknown, Retrotransposon-LTR-Copia	1 trep_complete	6524	20	60.07	45	GTAATGCGGCGATTTCATCT	6716	20	59.31	55	CAACAGTCTCCCACTTGCAC	193	Fragment	Multiple
copia116	17	6737	1 Retrotransposon-LTR-Copia, Retrotransposon-LTR-Gypsy		6697	20	59.31	55	GTGCAAGTGGGAGACTGTTG	7370	20	59.53	45	TATTCCCTTTGCCTCACGAT	674	Fragment	Multiple
copia117	1	3990	Retrotransposon-LTR-Copia, Unknown	trep_complete	3851	20	60.02	45	ACTTCAACGCATCTTTCGCT	4446	20	59.92	55	TACAATGGAGGAGGGACTGG	596	Fragment	Multiple
copia118	6	4739	Retrotransposon-LTR-Copia, Unknown	trep_complete	4659	20	59.99	55	CTCGGACCTACCGTTGTCAT	5047	20	60.41	40	TCATTGATTCTTGCCCGATT	389	Fragment	unique
copia118	15	6784			6744	20	59.31	55	GTGCAAGTGGGAGACTGTTG	7438	20	60.21	50	CTATTCCCTTTGCCTCACGA	695	Fragment	Multiple
copia118	2	3710	Unknown, Retrotransposon-LTR-Copia	trep_complete	3340	20	59.65	50	ACGGAGAAGGGTCTGAATGA	3745	20	59.92	45	AAATATGAGCAACCGATCCG	406	Fragment	Multiple
copia118	3	3764	Retrotransposon-LTR-Copia, Retrotransposon-LTR-Copia	trep_complete	3726	20	59.92	45	CGGATCGGTTGCTCATATTT	4329	20	59.81	50	CATTGGTCCGCATACATCAC	604	Fragment	Multiple
copia118	4	4111	Unknown, Retrotransposon-LTR-Copia	trep_complete	3615	20	60.25	50	GTTGAAGAACGGCGGAAGTA	4140	20	59.62	45	CAAACGACAATGCCACAAGT	526	Fragment	Multiple
copia118	5	4190	Retrotransposon-LTR-Copia, Retrotransposon-LTR-Copia	trep_complete	4121	20	59.62	45	ACTTGTGGCATTGTCGTTTG	4329	20	59.81	50	CATTGGTCCGCATACATCAC	209	Fragment	Multiple
copia118	7	4924	Retrotransposon-LTR-Copia, Retrotransposon-LTR-Copia	trep_complete	4313	20	60.89	50	ATGTATGCGGACCAATGAGC	4962	20	59.93	55	CTCTAGGAAAACCCCGTTCC	650	Fragment	Multiple
copia118	8	4974	Retrotransposon-LTR-Copia, Unknown	trep_complete	4943	20	59.93	55	GGAACGGGGTTTTCCTAGAG	5241	20	58.19	45	CTCTATTTCGGATTGCATGG	299	Fragment	Multiple
copia118	9	5147	Unknown, Retrotransposon-LTR-Copia	trep_complete	4849	20	59.96	50	CCCAAGTCGGATAAGTGCAT	5202	20	59.93	50	GTCTGGGTCCATCATTGCTT	354	Fragment	Multiple
copia118	10	5311	1 Retrotransposon-LTR-Copia, Unknown	1 trep_complete	5413	20	60.79	60	GAGACCTTCTCGCCCGTAGT	5591	20	60.02	40	TTTCCAGCATTTTTCGGATC	179	Fragment	Multiple
copia118	11	5898	1 Unknown, Retrotransposon-LTR-Copia	1 trep_complete	5572	20	60.02	40	GATCCGAAAAATGCTGGAAA	6034	20	60.18	55	CAGCAGTCGAAGGACACTGA	463	Fragment	Multiple
copia118	12	6171	1 Retrotransposon-LTR-Copia, Unknown	1 trep_complete	6016	20	60.18	55	CAGTGTCCTTCGACTGCTGA	6195	20	59.98	45	AATGTTTTTCACCGCTGTCC	180	Fragment	Multiple
copia118	13	6281	1 Unknown, Retrotransposon-LTR-Copia	1 trep_complete	6176	20	59.98	45	GGACAGCGGTGAAAAACATT	6563	20	60.08	50	TTCTTCTGGTGGTTCCTTGG	388	Fragment	Multiple
copia118	14	6733	1 Retrotransposon-LTR-Copia, Retrotransposon-LTR-Gypsy	1 trep_complete	6571	20	60.07	45	GTAATGCGGCGATTTCATCT	6763	20	59.31	55	CAACAGTCTCCCACTTGCAC	193	Fragment	Multiple
copia121	1	4002	Retrotransposon-LTR-Copia, Unknown	trep_complete	3853	20	60.02	45	ACTTCAACGCATCTTTCGCT	4436	20	60.07	55	GGGACTGGCATAAGAGACCA	584	Fragment	Multiple
copia122	17	7642			6732	20	59.31	55	GTGCAAGTGGGAGACTGTTG	7421	20	60.08	50	TTCTTCTGGTGGTTCCTTGG	690	Fragment	unique
copia122	15	6772	1 Unknown, Retrotransposon-LTR-Copia	1 trep_complete	6732	20	59.31	55	GTGCAAGTGGGAGACTGTTG	7421	20	60.08	50	TTCTTCTGGTGGTTCCTTGG	690	Fragment	unique
copia122	2	3698	Unknown, Retrotransposon-LTR-Copia	trep_complete	3328	20	59.65	50	ACGGAGAAGGGTCTGAATGA	3733	20	59.92	45	AAATATGAGCAACCGATCCG	406	Fragment	Multiple
copia122	3	3752	Retrotransposon-LTR-Copia, Retrotransposon-LTR-Copia	trep_complete	3714	20	59.92	45	CGGATCGGTTGCTCATATTT	4340	20	60.23	55	AATCCTCCTCTAGCCGTCGT	627	Fragment	Multiple
copia122	4	4099	Unknown, Retrotransposon-LTR-Copia	trep_complete	3764	20	59.55	50	GAAGCGTGGAAAGAGGAGAA	4128	20	59.62	45	CAAACGACAATGCCACAAGT	365	Fragment	Multiple
copia122	5	4178	Retrotransposon-LTR-Copia, Retrotransposon-LTR-Copia	trep_complete	4109	20	59.62	45	ACTTGTGGCATTGTCGTTTG	4340	20	60.23	55	AATCCTCCTCTAGCCGTCGT	232	Fragment	Multiple
copia122	6	4727	Retrotransposon-LTR-Copia, Unknown	trep_complete	4541	20	59.98	45	GCGGAATTGTTCCACAACTT	5035	20	60.41	40	TCATTGATTCTTGCCCGATT	495	Fragment	Multiple
copia122	7	4912	Retrotransposon-LTR-Copia, Retrotransposon-LTR-Copia	trep_complete	4307	19	60.11	57.89	GTGGACCAATGAGCACGAC	4950	20	59.93	55	CTCTAGGAAAACCCCGTTCC	644	Fragment	Multiple
copia122	8	4962	Retrotransposon-LTR-Copia, Unknown	trep_complete	4931	20	59.93	55	GGAACGGGGTTTTCCTAGAG	5229	20	58.19	45	CTCTATTTCGGATTGCATGG	299	Fragment	Multiple
copia122	9	5135	Unknown, Retrotransposon-LTR-Copia	trep_complete	4837	20	59.96	50	CCCAAGTCGGATAAGTGCAT	5190	20	59.93	50	GTCTGGGTCCATCATTGCTT	354	Fragment	Multiple
copia122	10	5299	1 Retrotransposon-LTR-Copia, Unknown	1 trep_complete	5401	20	60.79	60	GAGACCTTCTCGCCCGTAGT	5579	20	60.02	40	TTTCCAGCATTTTTCGGATC	179	Fragment	Multiple
copia122	11	5886	1 Unknown, Retrotransposon-LTR-Copia	1 trep_complete	5560	20	60.02	40	GATCCGAAAAATGCTGGAAA	6022	20	60.18	55	CAGCAGTCGAAGGACACTGA	463	Fragment	Multiple
copia122	12	6159	1 Retrotransposon-LTR-Copia, Unknown	1 trep_complete	6004	20	60.18	55	CAGTGTCCTTCGACTGCTGA	6183	20	59.98	45	AATGTTTTTCACCGCTGTCC	180	Fragment	Multiple
copia122	13	6269	1 Unknown, Retrotransposon-LTR-Copia	1 trep_complete	6164	20	59.98	45	GGACAGCGGTGAAAAACATT	6551	20	60.08	50	TTCTTCTGGTGGTTCCTTGG	388	Fragment	Multiple
copia122	14	6721	1 Retrotransposon-LTR-Copia, Unknown	1 trep_complete	7429	20	60.07	45	GTAATGCGGCGATTTCATCT	7621	20	59.31	55	CAACAGTCTCCCACTTGCAC	193	Fragment	Multiple
copia122	16	7591	1 Retrotransposon-LTR-Copia, Unknown	1 trep_complete	7429	20	60.07	45	GTAATGCGGCGATTTCATCT	7621	20	59.31	55	CAACAGTCTCCCACTTGCAC	193	Fragment	Multiple
copia125	2	1365	Retrotransposon-LTR-Gypsy, Retrotransposon-LTR-Copia	trep_complete	711	20	60.21	50	CTATTCCCTTTGCCTCACGA	1405	20	59.31	55	GTGCAAGTGGGAGACTGTTG	695	Fragment	Multiple
copia125	3	1416	Retrotransposon-LTR-Copia, Retrotransposon-LTR-Copia	trep_complete	1386	20	59.31	55	CAACAGTCTCCCACTTGCAC	1665	20	59.93	50	GTGTCCAGCCCATTGAATCT	280	Fragment	Multiple
copia125	4	1978	Retrotransposon-LTR-Copia, Unknown	trep_complete	1954	20	59.98	45	AATGTTTTTCACCGCTGTCC	2133	20	60.18	55	CAGTGTCCTTCGACTGCTGA	180	Fragment	Multiple
copia125	5	2251	Unknown, Retrotransposon-LTR-Copia	trep_complete	2115	20	60.18	55	CAGCAGTCGAAGGACACTGA	2577	20	60.02	40	GATCCGAAAAATGCTGGAAA	463	Fragment	Multiple
copia125	6	2838	Retrotransposon-LTR-Copia, Retrotransposon-LTR-Copia	trep_complete	2558	20	60.02	40	TTTCCAGCATTTTTCGGATC	2855	20	60.28	55	AGGCCATAGAGTGCAAGTGG	298	Fragment	Multiple
copia125	7	2948	Unknown, Retrotransposon-LTR-Copia	trep_complete	2851	18	56.41	55.56	GGCCTTAACACCATCAGG	3000	20	59.5	45	TTGTTGGACAATGATGAGCC	150	Fragment	Multiple
copia125	8	3002	Retrotransposon-LTR-Copia, Unknown	trep_complete	2947	20	59.93	50	GTCTGGGTCCATCATTGCTT	3300	20	59.96	50	CCCAAGTCGGATAAGTGCAT	354	Fragment	Multiple
copia125	9	3175	Unknown, Retrotransposon-LTR-Copia	1 trep_complete	3049	20	60.92	55	CGGTGCTTCTCTTGCTATGG	3206	20	59.93	55	GGAACGGGGTTTTCCTAGAG	158	Fragment	Multiple
copia125	10	3225	1 Retrotransposon-LTR-Copia, Retrotransposon-LTR-Copia	1 trep_complete	3187	20	59.93	55	CTCTAGGAAAACCCCGTTCC	3836	20	60.89	50	ATGTATGCGGACCAATGAGC	650	Fragment	Multiple
copia125	11	3410	1 Unknown, Retrotransposon-LTR-Copia	1 trep_complete	3102	20	60.41	40	TCATTGATTCTTGCCCGATT	3596	20	59.98	45	GCGGAATTGTTCCACAACTT	495	Fragment	Multiple
copia125	12	3793	1 Retrotransposon-LTR-Copia, Retrotransposon-LTR-Copia	1 trep_complete	3577	20	59.98	45	AAGTTGTGGAACAATTCCGC	3929	20	60.16	50	CATGTGAGGCTTGCTTGCTA	353	Fragment	Multiple
copia125	13	4026	1 Retrotransposon-LTR-Copia, Retrotransposon-LTR-Copia	1 trep_complete	3977	20	59.74	45	AGCTTCTTCATGCGCTTTTC	4212	20	59.3	45	TCATGTTTGATGAGGGATGG	236	Fragment	Multiple
copia125	14	4439	1 Retrotransposon-LTR-Copia, Unknown		4400	20	60.22	40	TTGCAAATATGAGCAACCGA	4811	20	60.31	50	GGACGGAGAAGGGTTTGAAT	412	Fragment	Multiple
copia126	2	3692	Unknown, Retrotransposon-LTR-Copia	trep_complete	3169	20	59.88	55	GCCGTAGGACCACACGTAAT	3727	20	59.92	45	AAATATGAGCAACCGATCCG	559	Fragment	Multiple
copia126	3	3746	Retrotransposon-LTR-Copia, Retrotransposon-LTR-Copia	trep_complete	3708	20	59.92	45	CGGATCGGTTGCTCATATTT	4311	20	59.81	50	CATTGGTCCGCATACATCAC	604	Fragment	Multiple
copia126	4	4105	Unknown, Retrotransposon-LTR-Copia	trep_complete	3781	20	60.7	45	GATTTCCGTGTGGGCAATAA	4154	20	59.74	45	AGCTTCTTCATGCGCTTTTC	374	Fragment	Multiple
copia126	5	4172	Retrotransposon-LTR-Copia, Retrotransposon-LTR-Copia	trep_complete	4136	20	59.74	45	AAAAGCGCATGAAGAAGCTC	4311	20	59.81	50	CATTGGTCCGCATACATCAC	176	Fragment	Multiple
copia126	6	4721	Retrotransposon-LTR-Copia, Unknown	trep_complete	4535	20	59.98	45	GCGGAATTGTTCCACAACTT	5029	20	60.41	40	TCATTGATTCTTGCCCGATT	495	Fragment	Multiple
copia126	7	4906	Retrotransposon-LTR-Copia, Retrotransposon-LTR-Copia	trep_complete	4295	20	60.89	50	ATGTATGCGGACCAATGAGC	4944	20	59.93	55	CTCTAGGAAAACCCCGTTCC	650	Fragment	Multiple
copia126	8	4956	Retrotransposon-LTR-Copia, Unknown	trep_complete	4925	20	59.93	55	GGAACGGGGTTTTCCTAGAG	5223	20	58.19	45	CTCTATTTCGGATTGCATGG	299	Fragment	Multiple
copia126	9	5129	Unknown, Retrotransposon-LTR-Copia	trep_complete	4831	20	59.96	50	CCCAAGTCGGATAAGTGCAT	5184	20	59.93	50	GTCTGGGTCCATCATTGCTT	354	Fragment	Multiple
copia126	10	5183	1 Retrotransposon-LTR-Copia, Unknown	1 trep_complete	5163	20	60.07	50	AGAAGCAATGATGGACCCAG	5788	20	58.33	50	CGGACTCAAGCATAGGAATG	626	Fragment	Multiple
copia126	11	5293	1 Retrotransposon-LTR-Copia, Retrotransposon-LTR-Copia	1 trep_complete	5395	20	60.79	60	GAGACCTTCTCGCCCGTAGT	5573	20	60.02	40	TTTCCAGCATTTTTCGGATC	179	Fragment	Multiple
copia126	12	5768	1 Retrotransposon-LTR-Copia, Unknown	1 trep_complete	5554	20	60.02	40	GATCCGAAAAATGCTGGAAA	6016	20	60.18	55	CAGCAGTCGAAGGACACTGA	463	Fragment	Multiple
copia126	13	5801	1 Unknown, Retrotransposon-LTR-Copia	1 trep_complete	5203	20	60.94	45	GCCATGCAATCCGAAATAGA	5844	20	59.95	50	ATATGCCGCTTCCCCTAAGT	642	Fragment	Multiple
copia126	14	5880	1 Retrotransposon-LTR-Copia, Unknown	1 trep_complete	5825	20	59.95	50	ACTTAGGGGAAGCGGCATAT	6461	20	59.97	50	GGGAACACACCAAGCTCAAT	637	Fragment	Multiple
copia126	15	6153	1 Unknown, Retrotransposon-LTR-Copia	1 trep_complete	5998	20	60.18	55	CAGTGTCCTTCGACTGCTGA	6177	20	59.98	45	AATGTTTTTCACCGCTGTCC	180	Fragment	Multiple
copia126	16	6263	1 Retrotransposon-LTR-Copia, Unknown	1 trep_complete	6158	20	59.98	45	GGACAGCGGTGAAAAACATT	6545	20	60.08	50	TTCTTCTGGTGGTTCCTTGG	388	Fragment	Multiple
copia126	17	6715	1 Unknown, Retrotransposon-LTR-Copia	1 trep_complete	6553	20	60.07	45	GTAATGCGGCGATTTCATCT	6745	20	59.31	55	CAACAGTCTCCCACTTGCAC	193	Fragment	Multiple
copia126	18	6766	1 Retrotransposon-LTR-Copia, Retrotransposon-LTR-Gypsy	1 trep_complete	6726	20	59.31	55	GTGCAAGTGGGAGACTGTTG	7420	20	60.21	50	CTATTCCCTTTGCCTCACGA	695	Fragment	Multiple
copia127	16	3046	1 Unknown, Retrotransposon-LTR-Copia	1 trep_complete	2926	20	59.65	50	TCCGACTTGGGAGTGATCTT	3232	20	59.98	45	GCGGAATTGTTCCACAACTT	307	Fragment	unique
copia127	1	238	Retrotransposon-LTR-Copia, Unknown	trep_complete	6966	20	60.15	50	TGACCCTATGGGTTCGGATA	7131	20	60.21	50	TCGTGAGGCAAAGGGAATAG	166	Fragment	Multiple
copia127	4	1001	Unknown, Retrotransposon-LTR-Copia	trep_complete	347	20	60.21	50	CTATTCCCTTTGCCTCACGA	1041	20	59.31	55	GTGCAAGTGGGAGACTGTTG	695	Fragment	Multiple
copia127	5	1052	Retrotransposon-LTR-Copia, Unknown	trep_complete	1022	20	59.31	55	CAACAGTCTCCCACTTGCAC	1214	20	60.07	45	GTAATGCGGCGATTTCATCT	193	Fragment	Multiple
copia127	6	1504	Unknown, Retrotransposon-LTR-Copia	trep_complete	1222	20	60.08	50	TTCTTCTGGTGGTTCCTTGG	1609	20	59.98	45	GGACAGCGGTGAAAAACATT	388	Fragment	Multiple
copia127	7	1614	Retrotransposon-LTR-Copia, Unknown	trep_complete	1590	20	59.98	45	AATGTTTTTCACCGCTGTCC	1745	20	60.06	50	CGGGATCGCATGAGTAGAAT	156	Fragment	Multiple
copia127	8	1887	Unknown, Retrotransposon-LTR-Copia	trep_complete	1306	20	59.97	50	GGGAACACACCAAGCTCAAT	1942	20	59.95	50	ACTTAGGGGAAGCGGCATAT	637	Fragment	Multiple
copia127	9	1958	Retrotransposon-LTR-Copia, Unknown	trep_complete	1923	20	59.95	50	ATATGCCGCTTCCCCTAAGT	2564	20	60.94	45	GCCATGCAATCCGAAATAGA	642	Fragment	Multiple
copia127	10	1999	1 Unknown, Retrotransposon-LTR-Copia	1 trep_complete	1751	20	60.18	55	CAGCAGTCGAAGGACACTGA	2213	20	60.02	40	GATCCGAAAAATGCTGGAAA	463	Fragment	Multiple
copia127	11	2474	1 Retrotransposon-LTR-Copia, Retrotransposon-LTR-Copia	1 trep_complete	2194	20	60.02	40	TTTCCAGCATTTTTCGGATC	2372	20	60.79	60	GAGACCTTCTCGCCCGTAGT	179	Fragment	Multiple
copia127	12	2584	1 Unknown, Retrotransposon-LTR-Copia	1 trep_complete	1979	20	58.33	50	CGGACTCAAGCATAGGAATG	2636	20	59.5	45	TTGTTGGACAATGATGAGCC	658	Fragment	Multiple
copia127	13	2638	1 Retrotransposon-LTR-Copia, Unknown	1 trep_complete	2583	20	59.93	50	GTCTGGGTCCATCATTGCTT	2936	20	59.96	50	CCCAAGTCGGATAAGTGCAT	354	Fragment	Multiple
copia127	14	2811	1 Unknown, Retrotransposon-LTR-Copia	1 trep_complete	2544	20	58.19	45	CTCTATTTCGGATTGCATGG	2842	20	59.93	55	GGAACGGGGTTTTCCTAGAG	299	Fragment	Multiple
copia127	15	2861	1 Retrotransposon-LTR-Copia, Unknown	1 trep_complete	2823	20	59.93	55	CTCTAGGAAAACCCCGTTCC	3472	20	60.89	50	ATGTATGCGGACCAATGAGC	650	Fragment	Multiple
copia127	17	3429	1 Retrotransposon-LTR-Copia, Unknown	1 trep_complete	3213	20	59.98	45	AAGTTGTGGAACAATTCCGC	3565	20	60.16	50	CATGTGAGGCTTGCTTGCTA	353	Fragment	Multiple
copia127	18	3597	1 Unknown, Retrotransposon-LTR-Copia	1 trep_complete	3456	20	59.81	50	CATTGGTCCGCATACATCAC	3664	20	59.62	45	ACTTGTGGCATTGTCGTTTG	209	Fragment	Multiple
copia127	19	3674	1 Retrotransposon-LTR-Copia, Unknown	2 trep_complete	3645	20	59.62	45	CAAACGACAATGCCACAAGT	4168	20	60.38	50	TGAAGAACGGCGGAAGTAAG	524	Fragment	Multiple
copia127	20	4075	2 Retrotransposon-LTR-Copia, Unknown	2 trep_complete	4040	20	59.92	45	AAATATGAGCAACCGATCCG	4445	20	59.65	50	ACGGAGAAGGGTCTGAATGA	406	Fragment	Multiple
copia127	21	6954	2 Unknown, Retrotransposon-LTR-Copia	2 trep_complete	6367	20	60.01	60	GCAGCTACGGCTCTGATACC	7004	20	59.98	55	CTCGGGCCATGTCTATACGT	638	Fragment	Multiple
copia127	22	7003	2 Retrotransposon-LTR-Copia, Unknown		6966	20	60.15	50	TGACCCTATGGGTTCGGATA	7131	20	60.21	50	TCGTGAGGCAAAGGGAATAG	166	Fragment	Multiple
copia129	11	6794			6754	20	59.31	55	GTGCAAGTGGGAGACTGTTG	7448	20	60.21	50	CTATTCCCTTTGCCTCACGA	695	Fragment	Multiple
copia129	1	3774	Retrotransposon-LTR-Copia, Retrotransposon-LTR-Copia	trep_complete	3736	20	59.92	45	CGGATCGGTTGCTCATATTT	4339	20	59.81	50	CATTGGTCCGCATACATCAC	604	Fragment	Multiple
copia129	2	4133	Retrotransposon-LTR-Copia, Retrotransposon-LTR-Copia	trep_complete	3625	20	60.38	50	CTTGAAGAACGGCGGAAGTA	4157	20	59.4	45	TATGACCCAAACGACAATGC	533	Fragment	Multiple
copia129	3	4222	Retrotransposon-LTR-Copia, Retrotransposon-LTR-Copia	trep_complete	4138	20	59.4	45	GCATTGTCGTTTGGGTCATA	4339	20	59.81	50	CATTGGTCCGCATACATCAC	202	Fragment	Multiple
copia129	4	4749	Retrotransposon-LTR-Copia, Unknown	trep_complete	4563	20	59.98	45	GCGGAATTGTTCCACAACTT	4833	20	59.7	45	TTGACAAACGCTTCACATCC	271	Fragment	Multiple
copia129	5	5157	Unknown, Retrotransposon-LTR-Copia	trep_complete	4859	20	59.96	50	CCCAAGTCGGATAAGTGCAT	5212	20	59.93	50	GTCTGGGTCCATCATTGCTT	354	Fragment	Multiple
copia129	6	5321	Retrotransposon-LTR-Copia, Unknown	trep_complete	5423	20	60.79	60	GAGACCTTCTCGCCCGTAGT	5601	20	60.02	40	TTTCCAGCATTTTTCGGATC	179	Fragment	Multiple
copia129	7	5908	Unknown, Retrotransposon-LTR-Copia	trep_complete	5582	20	60.02	40	GATCCGAAAAATGCTGGAAA	6044	20	60.18	55	CAGCAGTCGAAGGACACTGA	463	Fragment	Multiple
copia129	8	6181	Retrotransposon-LTR-Copia, Unknown	trep_complete	6026	20	60.18	55	CAGTGTCCTTCGACTGCTGA	6205	20	59.98	45	AATGTTTTTCACCGCTGTCC	180	Fragment	Multiple
copia129	9	6291	1 Unknown, Retrotransposon-LTR-Copia	1 trep_complete	6186	20	59.98	45	GGACAGCGGTGAAAAACATT	6573	20	60.08	50	TTCTTCTGGTGGTTCCTTGG	388	Fragment	Multiple
copia129	10	6743	1 Retrotransposon-LTR-Copia, Retrotransposon-LTR-Gypsy	1 trep_complete	6581	20	60.07	45	GTAATGCGGCGATTTCATCT	6773	20	59.31	55	CAACAGTCTCCCACTTGCAC	193	Fragment	Multiple
copia130	6	2252	Unknown, Unknown	trep_complete	1671	20	59.97	50	GGGAACACACCAAGCTCAAT	2307	20	59.95	50	ACTTAGGGGAAGCGGCATAT	637	Fragment	Multiple
copia130	2	1366	Retrotransposon-LTR-Gypsy, Retrotransposon-LTR-Copia	trep_complete	712	20	60.21	50	CTATTCCCTTTGCCTCACGA	1406	20	59.31	55	GTGCAAGTGGGAGACTGTTG	695	Fragment	Multiple
copia130	3	1417	Retrotransposon-LTR-Copia, Unknown	trep_complete	1387	20	59.31	55	CAACAGTCTCCCACTTGCAC	1606	20	60.08	50	CCAAGGAACCACCAGAAGAA	220	Fragment	Multiple
copia130	4	1848	Unknown, Retrotransposon-LTR-Copia	trep_complete	1587	20	60.08	50	TTCTTCTGGTGGTTCCTTGG	1974	20	59.98	45	GGACAGCGGTGAAAAACATT	388	Fragment	Multiple
copia130	5	1979	Retrotransposon-LTR-Copia, Unknown	trep_complete	1955	20	59.98	45	AATGTTTTTCACCGCTGTCC	2110	20	60.24	55	CGGGATCGCATGAGTAGAGT	156	Fragment	Multiple
copia130	7	2366	Unknown, Retrotransposon-LTR-Copia	trep_complete	1988	20	59.64	50	TGGATCAGATTGGTGTCTGC	2578	20	60.02	40	GATCCGAAAAATGCTGGAAA	591	Fragment	Multiple
copia130	8	2839	Retrotransposon-LTR-Copia, Retrotransposon-LTR-Copia	trep_complete	2559	20	60.02	40	TTTCCAGCATTTTTCGGATC	2738	20	59.86	60	CGAGACCTTCTCACCCGTAG	180	Fragment	Multiple
copia130	9	2949	Unknown, Retrotransposon-LTR-Copia	1 trep_complete	2344	20	58.33	50	CGGACTCAAGCATAGGAATG	3001	20	59.5	45	TTGTTGGACAATGATGAGCC	658	Fragment	Multiple
copia130	10	3003	1 Retrotransposon-LTR-Copia, Unknown	1 trep_complete	2948	20	59.93	50	GTCTGGGTCCATCATTGCTT	3301	20	59.96	50	CCCAAGTCGGATAAGTGCAT	354	Fragment	Multiple
copia130	11	3176	1 Unknown, Retrotransposon-LTR-Copia	1 trep_complete	2909	20	58.19	45	CTCTATTTCGGATTGCATGG	3207	20	59.93	55	GGAACGGGGTTTTCCTAGAG	299	Fragment	Multiple
copia130	12	3226	1 Retrotransposon-LTR-Copia, Retrotransposon-LTR-Copia	1 trep_complete	3188	20	59.93	55	CTCTAGGAAAACCCCGTTCC	3837	20	60.89	50	ATGTATGCGGACCAATGAGC	650	Fragment	Multiple
copia130	13	3411	1 Retrotransposon-LTR-Copia, Retrotransposon-LTR-Copia	1 trep_complete	3481	20	59.69	60	GTAGGTCCGACTGGCTCATC	3648	20	60.13	50	AACGTGGAGGCGAGTATTTG	168	Fragment	Multiple
copia130	14	3794	1 Retrotransposon-LTR-Copia, Retrotransposon-LTR-Copia	1 trep_complete	3629	20	60.13	50	CAAATACTCGCCTCCACGTT	3930	20	60.16	50	CATGTGAGGCTTGCTTGCTA	302	Fragment	Multiple
copia130	15	4027	1 Retrotransposon-LTR-Copia, Retrotransposon-LTR-Copia		3978	20	59.74	45	AGCTTCTTCATGCGCTTTTC	4292	20	59.74	50	CCACCTCCCATCAGGATTTA	315	Fragment	Multiple
copia130	16	4440	1 Retrotransposon-LTR-Copia, Unknown		4405	20	59.92	45	AAATATGAGCAACCGATCCG	4810	20	59.65	50	ACGGAGAAGGGTCTGAATGA	406	Fragment	Multiple
copia132	14	6768			6728	20	59.31	55	GTGCAAGTGGGAGACTGTTG	7422	20	60.21	50	CTATTCCCTTTGCCTCACGA	695	Fragment	Multiple
copia132	2	3696	Unknown, Retrotransposon-LTR-Copia	trep_complete	3324	20	59.65	50	ACGGAGAAGGGTCTGAATGA	3733	20	60.22	40	TTGCAAATATGAGCAACCGA	410	Fragment	Multiple
copia132	3	3746	Retrotransposon-LTR-Copia, Unknown	trep_complete	3714	20	60.22	40	TCGGTTGCTCATATTTGCAA	4313	20	59.81	50	CATTGGTCCGCATACATCAC	600	Fragment	Multiple
copia132	4	4107	Unknown, Retrotransposon-LTR-Copia	trep_complete	3601	20	60.38	50	TGAAGAACGGCGGAAGTAAG	4131	20	59.4	45	TATGACCCAAACGACAATGC	531	Fragment	Multiple
copia132	5	4196	Retrotransposon-LTR-Copia, Unknown	trep_complete	4112	20	59.4	45	GCATTGTCGTTTGGGTCATA	4313	20	59.81	50	CATTGGTCCGCATACATCAC	202	Fragment	Multiple
copia132	6	4350	Unknown, Retrotransposon-LTR-Copia	trep_complete	4238	20	59.68	50	GACGCCTTTCACAGGATTTC	4556	20	59.98	45	AAGTTGTGGAACAATTCCGC	319	Fragment	Multiple
copia132	7	4720	Retrotransposon-LTR-Copia, Unknown	trep_complete	4537	20	59.98	45	GCGGAATTGTTCCACAACTT	4843	20	60.51	50	TCCGACTTGGGTGTGATCTT	307	Fragment	Multiple
copia132	8	5131	Unknown, Retrotransposon-LTR-Copia	trep_complete	4910	20	60.03	45	CAAAGTGTTTGTCGCTCGAA	5186	20	59.93	50	GTCTGGGTCCATCATTGCTT	277	Fragment	Multiple
copia132	9	5295	1 Retrotransposon-LTR-Copia, Unknown	1 trep_complete	5071	20	59.87	50	CAAGAGAAGCACCACCACAA	5575	20	60.02	40	TTTCCAGCATTTTTCGGATC	505	Fragment	Multiple
copia132	10	5882	1 Unknown, Retrotransposon-LTR-Copia	1 trep_complete	5556	20	60.02	40	GATCCGAAAAATGCTGGAAA	6018	20	60.18	55	CAGCAGTCGAAGGACACTGA	463	Fragment	Multiple
copia132	11	6155	1 Retrotransposon-LTR-Copia, Unknown	1 trep_complete	6000	20	60.18	55	CAGTGTCCTTCGACTGCTGA	6179	20	59.98	45	AATGTTTTTCACCGCTGTCC	180	Fragment	Multiple
copia132	12	6265	1 Unknown, Retrotransposon-LTR-Copia	1 trep_complete	6160	20	59.98	45	GGACAGCGGTGAAAAACATT	6547	20	60.08	50	TTCTTCTGGTGGTTCCTTGG	388	Fragment	Multiple
copia132	13	6717	1 Retrotransposon-LTR-Copia, Retrotransposon-LTR-Gypsy	1 trep_complete	6555	20	60.07	45	GTAATGCGGCGATTTCATCT	6747	20	59.31	55	CAACAGTCTCCCACTTGCAC	193	Fragment	Multiple
copia183	8	2849	Retrotransposon-LTR-Copia, Unknown	trep_complete	2568	20	60.02	40	TTTCCAGCATTTTTCGGATC	3227	20	60.78	45	TTTGTCGCTCGGAATGAAGT	660	Fragment	unique
copia183	11	3421	1 Unknown, Retrotransposon-LTR-Copia	1 trep_complete	3213	20	59.74	45	ATTCCGAGCGACAAACACTT	3479	21	59.75	47.62	TGGGGTTACGCTCTAGAAACA	267	Fragment	unique
copia183	12	3482	1 Retrotransposon-LTR-Copia, Retrotransposon-LTR-Copia	1 trep_complete	3459	21	59.75	47.62	TGTTTCTAGAGCGTAACCCCA	3827	20	60.23	55	ACGACGGCTAGAGGAGGATT	369	Fragment	unique
copia183	6	2261	Unknown, Unknown	trep_complete	1780	20	59.99	55	CCGTCTCTTGCTTGGAACTC	2316	20	59.95	50	ACTTAGGGGAAGCGGCATAT	537	Fragment	Multiple
copia183	2	1375	Retrotransposon-LTR-Gypsy, Retrotransposon-LTR-Copia	trep_complete	720	20	60.21	50	CTATTCCCTTTGCCTCACGA	1415	20	59.31	55	GTGCAAGTGGGAGACTGTTG	696	Fragment	Multiple
copia183	3	1426	Retrotransposon-LTR-Copia, Unknown	trep_complete	1396	20	59.31	55	CAACAGTCTCCCACTTGCAC	1588	20	60.07	45	GTAATGCGGCGATTTCATCT	193	Fragment	Multiple
copia183	4	1878	Unknown, Retrotransposon-LTR-Copia	trep_complete	1780	20	59.99	55	CCGTCTCTTGCTTGGAACTC	1983	20	59.98	45	GGACAGCGGTGAAAAACATT	204	Fragment	Multiple
copia183	5	1988	Retrotransposon-LTR-Copia, Unknown	trep_complete	1964	20	59.98	45	AATGTTTTTCACCGCTGTCC	2143	20	60.18	55	CAGTGTCCTTCGACTGCTGA	180	Fragment	Multiple
copia183	7	2375	Unknown, Retrotransposon-LTR-Copia	trep_complete	2125	20	60.18	55	CAGCAGTCGAAGGACACTGA	2587	20	60.02	40	GATCCGAAAAATGCTGGAAA	463	Fragment	Multiple
copia183	9	2959	Unknown, Retrotransposon-LTR-Copia	1 trep_complete	2353	20	58.33	50	CGGACTCAAGCATAGGAATG	3011	20	59.5	45	TTGTTGGACAATGATGAGCC	659	Fragment	Multiple
copia183	10	3013	1 Retrotransposon-LTR-Copia, Unknown	1 trep_complete	2958	20	59.93	50	GTCTGGGTCCATCATTGCTT	3311	20	59.96	50	CCCAAGTCGGATAAGTGCAT	354	Fragment	Multiple
copia183	13	3507	1 Retrotransposon-LTR-Copia, Retrotransposon-LTR-Copia	1 trep_complete	3491	20	59.69	60	GTAGGTCCGACTGGCTCATC	3658	20	60.1	50	ATCGTGGAGGCGAGTATTTG	168	Fragment	Multiple
copia183	14	3804	1 Retrotransposon-LTR-Copia, Retrotransposon-LTR-Copia	1 trep_complete	3639	20	60.1	50	CAAATACTCGCCTCCACGAT	4311	20	60.12	55	GATGCAACTCCACCTCCTGT	673	Fragment	Multiple
copia183	15	4037	1 Retrotransposon-LTR-Copia, Retrotransposon-LTR-Copia		3988	20	59.74	45	AGCTTCTTCATGCGCTTTTC	4311	20	60.12	55	GATGCAACTCCACCTCCTGT	324	Fragment	Multiple
copia183	16	4450	1 Retrotransposon-LTR-Copia, Unknown		4415	20	59.92	45	AAATATGAGCAACCGATCCG	5043	20	60.25	55	GACACAGGCTAGGACCGAAA	629	Fragment	Multiple
copia184	10	5215	1 Unknown, Retrotransposon-LTR-Copia	1 trep_complete	5081	20	60.02	50	CAAGAGAAGCACCGTCACAA	5244	21	59.51	42.86	TTCCATGGACTCTATTTCGGA	164	Fragment	unique
copia184	15	6727			6565	20	60.07	45	GTAATGCGGCGATTTCATCT	6757	20	59.31	55	CAACAGTCTCCCACTTGCAC	193	Fragment	Multiple
copia184	16	6778			6738	20	59.31	55	GTGCAAGTGGGAGACTGTTG	7432	20	60.21	50	CTATTCCCTTTGCCTCACGA	695	Fragment	Multiple
copia184	2	3705	Unknown, Retrotransposon-LTR-Copia	trep_complete	3370	20	60.02	55	CAAGACAGCAGAGGTGGACA	3740	20	59.92	45	AAATATGAGCAACCGATCCG	371	Fragment	Multiple
copia184	3	3759	Retrotransposon-LTR-Copia, Retrotransposon-LTR-Copia	trep_complete	3721	20	59.92	45	CGGATCGGTTGCTCATATTT	4324	20	59.81	50	CATTGGTCCGCATACATCAC	604	Fragment	Multiple
copia184	4	4118	Unknown, Retrotransposon-LTR-Copia	trep_complete	3853	20	59.74	50	CCACCTCCCATCAGGATTTA	4167	20	59.74	45	AGCTTCTTCATGCGCTTTTC	315	Fragment	Multiple
copia184	5	4185	Retrotransposon-LTR-Copia, Retrotransposon-LTR-Copia	trep_complete	4149	20	59.74	45	AAAAGCGCATGAAGAAGCTC	4324	20	59.81	50	CATTGGTCCGCATACATCAC	176	Fragment	Multiple
copia184	6	4731	Retrotransposon-LTR-Copia, Unknown	trep_complete	4548	20	59.98	45	GCGGAATTGTTCCACAACTT	5100	20	60.02	50	TTGTGACGGTGCTTCTCTTG	553	Fragment	Multiple
copia184	7	4918	Retrotransposon-LTR-Copia, Retrotransposon-LTR-Copia	trep_complete	4308	20	60.89	50	ATGTATGCGGACCAATGAGC	4956	20	59.93	55	CTCTAGGAAAACCCCGTTCC	649	Fragment	Multiple
copia184	8	4968	Retrotransposon-LTR-Copia, Unknown	trep_complete	4937	20	59.93	55	GGAACGGGGTTTTCCTAGAG	5111	19	60.15	57.89	GACCTTCGTGGTTGTGACG	175	Fragment	Multiple
copia184	9	5141	Unknown, Retrotransposon-LTR-Copia	trep_complete	4844	20	59.96	50	CCCAAGTCGGATAAGTGCAT	5196	20	59.93	50	GTCTGGGTCCATCATTGCTT	353	Fragment	Multiple
copia184	11	5305	1 Unknown, Retrotransposon-LTR-Copia	1 trep_complete	5081	20	60.02	50	CAAGAGAAGCACCGTCACAA	5585	20	60.02	40	TTTCCAGCATTTTTCGGATC	505	Fragment	Multiple
copia184	12	5892	1 Retrotransposon-LTR-Copia, Unknown	1 trep_complete	5566	20	60.02	40	GATCCGAAAAATGCTGGAAA	6028	20	60.18	55	CAGCAGTCGAAGGACACTGA	463	Fragment	Multiple
copia184	13	6165	1 Unknown, Retrotransposon-LTR-Copia	1 trep_complete	6010	20	60.18	55	CAGTGTCCTTCGACTGCTGA	6189	20	59.98	45	AATGTTTTTCACCGCTGTCC	180	Fragment	Multiple
copia184	14	6275	1 Retrotransposon-LTR-Copia, Retrotransposon-LTR-Gypsy	1 trep_complete	6170	20	59.98	45	GGACAGCGGTGAAAAACATT	6557	20	60.08	50	TTCTTCTGGTGGTTCCTTGG	388	Fragment	Multiple
copia185	4	1980	Retrotransposon-LTR-Copia, Unknown	trep_complete	1956	20	59.98	45	AATGTTTTTCACCGCTGTCC	2135	20	60.18	55	CACTGTCCTTCGACTGCTGA	180	Fragment	unique
copia185	1	977	Retrotransposon-LTR-Gypsy, Retrotransposon-LTR-Copia	trep_complete	956	20	60.05	55	CCCTGTTACGGTGTAGCGTT	1607	20	60.08	50	CCAAGGAACCACCAGAAGAA	652	Fragment	Multiple
copia185	2	1367	Retrotransposon-LTR-Gypsy, Retrotransposon-LTR-Copia	trep_complete	711	20	60.21	50	CTATTCCCTTTGCCTCACGA	1407	20	59.31	55	GTGCAAGTGGGAGACTGTTG	697	Fragment	Multiple
copia185	3	1418	Retrotransposon-LTR-Copia, Retrotransposon-LTR-Copia	trep_complete	1388	20	59.31	55	CAACAGTCTCCCACTTGCAC	1607	20	60.08	50	CCAAGGAACCACCAGAAGAA	220	Fragment	Multiple
copia185	5	2253	Retrotransposon-LTR-Copia, Retrotransposon-LTR-Copia	trep_complete	1672	20	59.97	50	GGGAACACACCAAGCTCAAT	2308	20	59.95	50	ACTTAGGGGAAGCGGCATAT	637	Fragment	Multiple
copia185	6	2840	Retrotransposon-LTR-Copia, Unknown	trep_complete	2289	20	59.95	50	ATATGCCGCTTCCCCTAAGT	2968	20	59.93	50	AAGCAATGATGGACCCAGAC	680	Fragment	Multiple
copia185	7	3177	Unknown, Retrotransposon-LTR-Copia	trep_complete	2949	20	59.93	50	GTCTGGGTCCATCATTGCTT	3208	20	59.93	55	GGAACGGGGTTTTCCTAGAG	260	Fragment	Multiple
copia185	8	3227	Retrotransposon-LTR-Copia, Unknown	trep_complete	3189	20	59.93	55	CTCTAGGAAAACCCCGTTCC	3838	20	60.89	50	ATGTATGCGGACCAATGAGC	650	Fragment	Multiple
copia185	9	3412	Unknown, Retrotransposon-LTR-Copia	trep_complete	2949	20	59.93	50	GTCTGGGTCCATCATTGCTT	3598	20	59.98	45	GCGGAATTGTTCCACAACTT	650	Fragment	Multiple
copia185	10	3795	1 Retrotransposon-LTR-Copia, Unknown	1 trep_complete	3579	20	59.98	45	AAGTTGTGGAACAATTCCGC	3931	20	60.16	50	CATGTGAGGCTTGCTTGCTA	353	Fragment	Multiple
copia185	11	3961	1 Unknown, Retrotransposon-LTR-Copia	1 trep_complete	3822	20	59.81	50	CATTGGTCCGCATACATCAC	3997	20	59.74	45	AAAAGCGCATGAAGAAGCTC	176	Fragment	Multiple
copia185	12	4028	1 Retrotransposon-LTR-Copia, Unknown	1 trep_complete	3979	20	59.74	45	AGCTTCTTCATGCGCTTTTC	4657	20	60.69	55	CTGGAGTGTCCAAGCCAAAC	679	Fragment	Multiple
copia185	13	4441	1 Retrotransposon-LTR-Copia, Unknown	1 trep_complete	4406	20	59.92	45	AAATATGAGCAACCGATCCG	5027	20	60.25	55	GACACAGGCTAGGACCGAAA	622	Fragment	Multiple
copia186	13	6747			6707	20	59.31	55	GTGCAAGTGGGAGACTGTTG	7401	20	60.21	50	CTATTCCCTTTGCCTCACGA	695	Fragment	Multiple
copia186	2	3673	Unknown, Retrotransposon-LTR-Copia	trep_complete	3245	20	60.09	50	TCTTTCGTCTCTTCCGCCTA	3708	20	59.92	45	AAATATGAGCAACCGATCCG	464	Fragment	Multiple
copia186	3	3727	Retrotransposon-LTR-Copia, Retrotransposon-LTR-Copia	trep_complete	3689	20	59.92	45	CGGATCGGTTGCTCATATTT	4310	20	59.88	55	TCCTCTAGCTGTCGTGCTCA	622	Fragment	Multiple
copia186	4	4086	Unknown, Retrotransposon-LTR-Copia	trep_complete	3480	21	60.12	47.62	AAGGTTAAAGCTGGACCTGGA	4135	20	59.74	45	AGCTTCTTCATGCGCTTTTC	656	Fragment	Multiple
copia186	5	4153	Retrotransposon-LTR-Copia, Retrotransposon-LTR-Copia	trep_complete	4117	20	59.74	45	AAAAGCGCATGAAGAAGCTC	4310	20	59.88	55	TCCTCTAGCTGTCGTGCTCA	194	Fragment	Multiple
copia186	6	4702	Retrotransposon-LTR-Copia, Unknown	trep_complete	4516	20	59.98	45	GCGGAATTGTTCCACAACTT	4910	20	60.3	50	GTTCCGAGCGACAAACACTT	395	Fragment	Multiple
copia186	7	5110	Unknown, Retrotransposon-LTR-Copia	trep_complete	4812	20	59.96	50	CCCAAGTCGGATAAGTGCAT	5165	20	59.93	50	GTCTGGGTCCATCATTGCTT	354	Fragment	Multiple
copia186	8	5274	Retrotransposon-LTR-Copia, Unknown	trep_complete	5050	20	59.87	50	CAAGAGAAGCACCACCACAA	5554	20	60.02	40	TTTCCAGCATTTTTCGGATC	505	Fragment	Multiple
copia186	9	5861	1 Unknown, Retrotransposon-LTR-Copia	1 trep_complete	5535	20	60.02	40	GATCCGAAAAATGCTGGAAA	5997	20	60.18	55	CAGCAGTCGAAGGACACTGA	463	Fragment	Multiple
copia186	10	6134	1 Retrotransposon-LTR-Copia, Unknown	1 trep_complete	5979	20	60.18	55	CAGTGTCCTTCGACTGCTGA	6158	20	59.98	45	AATGTTTTTCACCGCTGTCC	180	Fragment	Multiple
copia186	11	6265	1 Unknown, Retrotransposon-LTR-Copia	1 trep_complete	6139	20	59.98	45	GGACAGCGGTGAAAAACATT	6445	20	60.07	50	TTCGGGAATACACCAAGCTC	307	Fragment	Multiple
copia186	12	6696	1 Retrotransposon-LTR-Copia, Retrotransposon-LTR-Gypsy	1 trep_complete	6534	20	60.07	45	GTAATGCGGCGATTTCATCT	6726	20	59.31	55	CAACAGTCTCCCACTTGCAC	193	Fragment	Multiple
copia187	2	5391	Unknown, Retrotransposon-LTR-Copia	trep_complete	4765	20	60.18	60	GTAGAAGGCGCAGCAGTAGG	5426	20	59.92	45	AAATATGAGCAACCGATCCG	662	Fragment	unique
copia187	3	5445	Retrotransposon-LTR-Copia, Retrotransposon-LTR-Copia	trep_complete	5407	20	59.92	45	CGGATCGGTTGCTCATATTT	6010	20	59.81	50	CATTGGTCCGCATACATCAC	604	Fragment	Multiple
copia187	4	5804	Unknown, Retrotransposon-LTR-Copia	trep_complete	5530	20	60.27	55	GATGCAACTCCACCTCTCGT	5853	20	59.74	45	AGCTTCTTCATGCGCTTTTC	324	Fragment	Multiple
copia187	5	5871	Retrotransposon-LTR-Copia, Retrotransposon-LTR-Copia	trep_complete	5835	20	59.74	45	AAAAGCGCATGAAGAAGCTC	6010	20	59.81	50	CATTGGTCCGCATACATCAC	176	Fragment	Multiple
copia187	6	6420	Retrotransposon-LTR-Copia, Unknown	trep_complete	6234	20	59.98	45	GCGGAATTGTTCCACAACTT	6540	20	60.51	50	TCCGACTTGGGTGTGATCTT	307	Fragment	Multiple
copia187	7	6605	Retrotransposon-LTR-Copia, Retrotransposon-LTR-Copia	trep_complete	5994	20	60.89	50	ATGTATGCGGACCAATGAGC	6643	20	59.93	55	CTCTAGGAAAACCCCGTTCC	650	Fragment	Multiple
copia187	8	6655	Retrotransposon-LTR-Copia, Unknown	trep_complete	6624	20	59.93	55	GGAACGGGGTTTTCCTAGAG	6922	20	58.19	45	CTCTATTTCGGATTGCATGG	299	Fragment	Multiple
copia187	9	6828	Unknown, Retrotransposon-LTR-Copia	trep_complete	6530	20	59.96	50	CCCAAGTCGGATAAGTGCAT	6883	20	59.93	50	GTCTGGGTCCATCATTGCTT	354	Fragment	Multiple
copia187	10	6882	1 Retrotransposon-LTR-Copia, Unknown	1 trep_complete	6862	20	60.07	50	AGAAGCAATGATGGACCCAG	7487	20	58.33	50	CGGACTCAAGCATAGGAATG	626	Fragment	Multiple
copia187	11	6992	1 Retrotransposon-LTR-Copia, Retrotransposon-LTR-Copia	1 trep_complete	7094	20	60.27	55	AAGACCTTCTCGCCCGTAGT	7272	20	60.02	40	TTTCCAGCATTTTTCGGATC	179	Fragment	Multiple
copia187	12	7467	1 Retrotransposon-LTR-Copia, Unknown	1 trep_complete	7253	20	60.02	40	GATCCGAAAAATGCTGGAAA	7715	20	60.18	55	CAGCAGTCGAAGGACACTGA	463	Fragment	Multiple
copia187	13	7500	1 Unknown, Retrotransposon-LTR-Copia	1 trep_complete	6902	20	60.94	45	GCCATGCAATCCGAAATAGA	7543	20	59.95	50	ATATGCCGCTTCCCCTAAGT	642	Fragment	Multiple
copia187	14	7579	1 Retrotransposon-LTR-Copia, Unknown	1 trep_complete	7524	20	59.95	50	ACTTAGGGGAAGCGGCATAT	8060	20	59.99	55	CCGTCTTCTGCTTGGAACTC	537	Fragment	Multiple
copia187	15	7612	1 Unknown, Retrotransposon-LTR-Copia	1 trep_complete	6959	19	59.13	52.63	CCGCCTGATGGTGTTAAAG	7653	20	59.96	45	TTCTTTGCCTCTTCCATGCT	695	Fragment	Multiple
copia187	16	7666	1 Retrotransposon-LTR-Copia, Unknown	1 trep_complete	7634	20	59.96	45	AGCATGGAAGAGGCAAAGAA	8160	20	59.97	50	GGGAACACACCAAGCTCAAT	527	Fragment	Multiple
copia187	17	7852	1 Unknown, Retrotransposon-LTR-Copia	1 trep_complete	7697	20	60.18	55	CAGTGTCCTTCGACTGCTGA	7876	20	59.98	45	AATGTTTTTCACCGCTGTCC	180	Fragment	Multiple
copia187	18	7962	1 Retrotransposon-LTR-Copia, Unknown	1 trep_complete	7857	20	59.98	45	GGACAGCGGTGAAAAACATT	8060	20	59.99	55	CCGTCTTCTGCTTGGAACTC	204	Fragment	Multiple
copia187	19	8414	1 Unknown, Retrotransposon-LTR-Copia	1 trep_complete	8233	20	60.04	50	CCACCAGAACAACAAACACG	8444	20	59.31	55	CAACAGTCTCCCACTTGCAC	212	Fragment	Multiple
copia187	20	8465	2 Retrotransposon-LTR-Copia, Retrotransposon-LTR-Gypsy	2 trep_complete	8425	20	59.31	55	GTGCAAGTGGGAGACTGTTG	9119	20	60.21	50	CTATTCCCTTTGCCTCACGA	695	Fragment	Multiple
copia188	2	3768	Unknown, Retrotransposon-LTR-Copia	trep_complete	3142	20	60.18	60	GTAGAAGGCGCAGCAGTAGG	3803	20	59.92	45	AAATATGAGCAACCGATCCG	662	Fragment	unique
copia188	3	3822	Retrotransposon-LTR-Copia, Retrotransposon-LTR-Copia	trep_complete	3784	20	59.92	45	CGGATCGGTTGCTCATATTT	4387	20	59.81	50	CATTGGTCCGCATACATCAC	604	Fragment	Multiple
copia188	4	4181	Unknown, Retrotransposon-LTR-Copia	trep_complete	3907	20	60.27	55	GATGCAACTCCACCTCTCGT	4230	20	59.74	45	AGCTTCTTCATGCGCTTTTC	324	Fragment	Multiple
copia188	5	4248	Retrotransposon-LTR-Copia, Retrotransposon-LTR-Copia	trep_complete	4212	20	59.74	45	AAAAGCGCATGAAGAAGCTC	4387	20	59.81	50	CATTGGTCCGCATACATCAC	176	Fragment	Multiple
copia188	6	4797	Retrotransposon-LTR-Copia, Unknown	trep_complete	4611	20	59.98	45	GCGGAATTGTTCCACAACTT	4917	20	60.51	50	TCCGACTTGGGTGTGATCTT	307	Fragment	Multiple
copia188	7	4982	Retrotransposon-LTR-Copia, Retrotransposon-LTR-Copia	trep_complete	4371	20	60.89	50	ATGTATGCGGACCAATGAGC	5020	20	59.93	55	CTCTAGGAAAACCCCGTTCC	650	Fragment	Multiple
copia188	8	5032	Retrotransposon-LTR-Copia, Unknown	trep_complete	5001	20	59.93	55	GGAACGGGGTTTTCCTAGAG	5299	20	58.19	45	CTCTATTTCGGATTGCATGG	299	Fragment	Multiple
copia188	9	5205	Unknown, Retrotransposon-LTR-Copia	trep_complete	4907	20	59.96	50	CCCAAGTCGGATAAGTGCAT	5260	20	59.93	50	GTCTGGGTCCATCATTGCTT	354	Fragment	Multiple
copia188	10	5259	1 Retrotransposon-LTR-Copia, Unknown	1 trep_complete	5239	20	60.07	50	AGAAGCAATGATGGACCCAG	5864	20	58.33	50	CGGACTCAAGCATAGGAATG	626	Fragment	Multiple
copia188	11	5369	1 Retrotransposon-LTR-Copia, Retrotransposon-LTR-Copia	1 trep_complete	5471	20	60.27	55	AAGACCTTCTCGCCCGTAGT	5649	20	60.02	40	TTTCCAGCATTTTTCGGATC	179	Fragment	Multiple
copia188	12	5844	1 Retrotransposon-LTR-Copia, Unknown	1 trep_complete	5630	20	60.02	40	GATCCGAAAAATGCTGGAAA	6092	20	60.18	55	CAGCAGTCGAAGGACACTGA	463	Fragment	Multiple
copia188	13	5877	1 Unknown, Retrotransposon-LTR-Copia	1 trep_complete	5279	20	60.94	45	GCCATGCAATCCGAAATAGA	5920	20	59.95	50	ATATGCCGCTTCCCCTAAGT	642	Fragment	Multiple
copia188	14	5956	1 Retrotransposon-LTR-Copia, Unknown	1 trep_complete	5901	20	59.95	50	ACTTAGGGGAAGCGGCATAT	6437	20	59.99	55	CCGTCTTCTGCTTGGAACTC	537	Fragment	Multiple
copia188	15	5989	1 Unknown, Retrotransposon-LTR-Copia	1 trep_complete	5336	19	59.13	52.63	CCGCCTGATGGTGTTAAAG	6030	20	59.96	45	TTCTTTGCCTCTTCCATGCT	695	Fragment	Multiple
copia188	16	6043	1 Retrotransposon-LTR-Copia, Unknown	1 trep_complete	6011	20	59.96	45	AGCATGGAAGAGGCAAAGAA	6537	20	59.97	50	GGGAACACACCAAGCTCAAT	527	Fragment	Multiple
copia188	17	6229	1 Unknown, Retrotransposon-LTR-Copia	1 trep_complete	6074	20	60.18	55	CAGTGTCCTTCGACTGCTGA	6253	20	59.98	45	AATGTTTTTCACCGCTGTCC	180	Fragment	Multiple
copia188	18	6339	1 Retrotransposon-LTR-Copia, Unknown	1 trep_complete	6234	20	59.98	45	GGACAGCGGTGAAAAACATT	6437	20	59.99	55	CCGTCTTCTGCTTGGAACTC	204	Fragment	Multiple
copia188	19	6791	1 Unknown, Retrotransposon-LTR-Copia	1 trep_complete	6610	20	60.04	50	CCACCAGAACAACAAACACG	6821	20	59.31	55	CAACAGTCTCCCACTTGCAC	212	Fragment	Multiple
copia188	20	6842	2 Retrotransposon-LTR-Copia, Retrotransposon-LTR-Gypsy	2 trep_complete	6802	20	59.31	55	GTGCAAGTGGGAGACTGTTG	7496	20	60.21	50	CTATTCCCTTTGCCTCACGA	695	Fragment	Multiple
copia189	2	1374	Retrotransposon-LTR-Gypsy, Retrotransposon-LTR-Copia	trep_complete	720	20	60.21	50	CTATTCCCTTTGCCTCACGA	1414	20	59.31	55	GTGCAAGTGGGAGACTGTTG	695	Fragment	Multiple
copia189	3	1425	Retrotransposon-LTR-Copia, Unknown	trep_complete	1395	20	59.31	55	CAACAGTCTCCCACTTGCAC	1587	20	60.07	45	GTAATGCGGCGATTTCATCT	193	Fragment	Multiple
copia189	4	1877	Unknown, Retrotransposon-LTR-Copia	trep_complete	1595	20	60.08	50	TTCTTCTGGTGGTTCCTTGG	1982	20	59.98	45	GGACAGCGGTGAAAAACATT	388	Fragment	Multiple
copia189	5	1987	Retrotransposon-LTR-Copia, Unknown	trep_complete	1963	20	59.98	45	AATGTTTTTCACCGCTGTCC	2142	20	60.18	55	CAGTGTCCTTCGACTGCTGA	180	Fragment	Multiple
copia189	6	2260	Unknown, Retrotransposon-LTR-Copia	trep_complete	2124	20	60.18	55	CAGCAGTCGAAGGACACTGA	2586	20	60.02	40	GATCCGAAAAATGCTGGAAA	463	Fragment	Multiple
copia189	7	2847	Retrotransposon-LTR-Copia, Retrotransposon-LTR-Copia	trep_complete	2567	20	60.02	40	TTTCCAGCATTTTTCGGATC	2745	20	60.79	60	GAGACCTTCTCGCCCGTAGT	179	Fragment	Multiple
copia189	8	2957	Unknown, Retrotransposon-LTR-Copia	trep_complete	2849	22	57.16	40.91	TTGCACTCTATGGCTTTAACAC	3009	20	59.5	45	TTGTTGGACAATGATGAGCC	161	Fragment	Multiple
copia189	9	3011	Retrotransposon-LTR-Copia, Unknown	1 trep_complete	2956	20	59.93	50	GTCTGGGTCCATCATTGCTT	3308	20	59.96	50	CCCAAGTCGGATAAGTGCAT	353	Fragment	Multiple
copia189	10	3183	1 Unknown, Retrotransposon-LTR-Copia		2917	20	58.19	45	CTCTATTTCGGATTGCATGG	3235	20	59.92	45	AAGGCAAAGTGTTTGTCGCT	319	Fragment	Multiple
copia190	3	1430	Retrotransposon-LTR-Copia, Unknown	trep_complete	1382	20	59.65	55	TCCTCTAGGGCATACCTCCA	2055	20	59.96	45	AGCATGGAAGAGGCAAAGAA	674	Fragment	unique
copia190	12	3084	1 Unknown, Retrotransposon-LTR-Copia	1 trep_complete	3046	20	59.93	55	CTCTAGGAAAACCCCGTTCC	3688	20	59.16	50	GTATGCGAACCAATGAGCAC	643	Fragment	unique
copia190	13	3269	1 Retrotransposon-LTR-Copia, Retrotransposon-LTR-Copia	1 trep_complete	3156	20	59.53	50	TGGGTGTGATCTTGTTCGAC	3450	20	59.98	45	GCGGAATTGTTCCACAACTT	295	Fragment	unique
copia190	17	4291			4258	20	59.92	45	AAATATGAGCAACCGATCCG	4623	20	59.73	55	CAGCAGAGGCTGACATCAAG	366	Fragment	Multiple
copia190	4	1727	Unknown, Retrotransposon-LTR-Copia	trep_complete	1672	20	60.3	50	CAGCGTGAACACAAATCCTG	1832	20	59.98	45	GGACAGCGGTGAAAAACATT	161	Fragment	Multiple
copia190	5	1837	Retrotransposon-LTR-Copia, Unknown	trep_complete	1813	20	59.98	45	AATGTTTTTCACCGCTGTCC	1992	20	60.18	55	CAGTGTCCTTCGACTGCTGA	180	Fragment	Multiple
copia190	6	2110	Unknown, Retrotransposon-LTR-Copia	trep_complete	1974	20	60.18	55	CAGCAGTCGAAGGACACTGA	2436	20	60.02	40	GATCCGAAAAATGCTGGAAA	463	Fragment	Multiple
copia190	7	2697	Retrotransposon-LTR-Copia, Unknown	trep_complete	2417	20	60.02	40	TTTCCAGCATTTTTCGGATC	2917	20	60.04	55	AGAAGTACCGCCACAACCAC	501	Fragment	Multiple
copia190	8	2787	Unknown, Retrotransposon-LTR-Copia	trep_complete	2749	21	59.92	47.62	TTGATTGTCTCCCATGGACTC	2917	20	60.04	55	AGAAGTACCGCCACAACCAC	169	Fragment	Multiple
copia190	9	2807	1 Retrotransposon-LTR-Copia, Unknown	1 trep_complete	2699	22	57.16	40.91	TTGCACTCTATGGCTTTAACAC	2859	20	59.5	45	TTGTTGGACAATGATGAGCC	161	Fragment	Multiple
copia190	10	2861	1 Unknown, Retrotransposon-LTR-Copia	1 trep_complete	2806	20	59.93	50	GTCTGGGTCCATCATTGCTT	3159	20	59.96	50	CCCAAGTCGGATAAGTGCAT	354	Fragment	Multiple
copia190	11	3034	1 Retrotransposon-LTR-Copia, Retrotransposon-LTR-Copia	1 trep_complete	2898	20	60.04	55	GTGGTTGTGGCGGTACTTCT	3065	20	59.93	55	GGAACGGGGTTTTCCTAGAG	168	Fragment	Multiple
copia190	14	3647	1 Retrotransposon-LTR-Copia, Unknown	1 trep_complete	3431	20	59.98	45	AAGTTGTGGAACAATTCCGC	3783	20	60.16	50	CATGTGAGGCTTGCTTGCTA	353	Fragment	Multiple
copia190	15	3880	1 Retrotransposon-LTR-Copia, Retrotransposon-LTR-Copia	1 trep_complete	3831	20	59.74	45	AGCTTCTTCATGCGCTTTTC	4184	20	60.87	45	TGCAAGAGTTGCTGCTTTGA	354	Fragment	Multiple
copia190	16	4249	1 Retrotransposon-LTR-Copia, Unknown		3651	20	60.23	55	AATCCTCCTCTAGCCGTCGT	4277	20	59.92	45	CGGATCGGTTGCTCATATTT	627	Fragment	Multiple
copia193	11	3204	1 Retrotransposon-LTR-Copia, Unknown	1 trep_complete	3166	20	59.93	55	CTCTAGGAAAACCCCGTTCC	3362	20	59.69	55	CTGGAAAGGTTCCTGGTCTG	197	Fragment	unique
copia193	14	3940	1 Unknown, Retrotransposon-LTR-Copia	1 trep_complete	3799	20	59.81	50	CATTGGTCCGCATACATCAC	3970	20	60.35	45	CGCATGAAGAAAGCTCCATT	172	Fragment	unique
copia193	15	4006	1 Retrotransposon-LTR-Copia, Retrotransposon-LTR-Copia	1 trep_complete	3951	20	60.35	45	AATGGAGCTTTCTTCATGCG	4353	20	59.55	50	GAAGCGTGGAAAGAGGAGAA	403	Fragment	unique
copia193	1	580	Unknown, Unknown	trep_complete	7251	20	58.91	55	CCCCTTAAGTGTGTGACCCT	7429	20	60.21	50	TCGTGAGGCAAAGGGAATAG	179	Fragment	Multiple
copia193	2	856	Retrotransposon-LTR-Copia, DNA transposon-TIR-CACTA	trep_complete	293	20	59.84	55	ACCTCCAAGGTATCCACACG	952	20	60.05	55	AACACTACGCCGTAACAGGG	660	Fragment	Multiple
copia193	4	1344	Unknown, Retrotransposon-LTR-Copia	trep_complete	689	20	60.21	50	CTATTCCCTTTGCCTCACGA	1384	20	59.31	55	GTGCAAGTGGGAGACTGTTG	696	Fragment	Multiple
copia193	5	1395	Retrotransposon-LTR-Copia, Unknown	trep_complete	1365	20	59.31	55	CAACAGTCTCCCACTTGCAC	1557	20	60.07	45	GTAATGCGGCGATTTCATCT	193	Fragment	Multiple
copia193	6	1847	Unknown, Retrotransposon-LTR-Copia	trep_complete	1565	20	60.08	50	TTCTTCTGGTGGTTCCTTGG	1952	20	59.98	45	GGACAGCGGTGAAAAACATT	388	Fragment	Multiple
copia193	7	1957	Retrotransposon-LTR-Copia, Unknown	trep_complete	1933	20	59.98	45	AATGTTTTTCACCGCTGTCC	2112	20	60.18	55	CAGTGTCCTTCGACTGCTGA	180	Fragment	Multiple
copia193	8	2145	Unknown, Retrotransposon-LTR-Copia	trep_complete	1649	20	59.97	50	GGGAACACACCAAGCTCAAT	2285	20	59.95	50	ACTTAGGGGAAGCGGCATAT	637	Fragment	Multiple
copia193	9	2817	Retrotransposon-LTR-Copia, Unknown	1 trep_complete	2266	20	59.95	50	ATATGCCGCTTCCCCTAAGT	2945	20	59.93	50	AAGCAATGATGGACCCAGAC	680	Fragment	Multiple
copia193	10	3154	1 Unknown, Retrotransposon-LTR-Copia	1 trep_complete	2926	20	59.93	50	GTCTGGGTCCATCATTGCTT	3185	20	59.93	55	GGAACGGGGTTTTCCTAGAG	260	Fragment	Multiple
copia193	12	3371	1 Unknown, Retrotransposon-LTR-Copia	1 trep_complete	2926	20	59.93	50	GTCTGGGTCCATCATTGCTT	3575	20	59.98	45	GCGGAATTGTTCCACAACTT	650	Fragment	Multiple
copia193	13	3762	1 Retrotransposon-LTR-Copia, Unknown	1 trep_complete	3556	20	59.98	45	AAGTTGTGGAACAATTCCGC	3908	20	60.16	50	CATGTGAGGCTTGCTTGCTA	353	Fragment	Multiple
copia193	16	4419	1 Retrotransposon-LTR-Copia, Unknown		4384	20	59.92	45	AAATATGAGCAACCGATCCG	4783	20	59.65	50	ACGGAGAAGGGTCTGAATGA	400	Fragment	Multiple
copia196	6	2232	Unknown, Retrotransposon-LTR-Copia	trep_complete	2158	20	59.96	45	TTCTTTGCCTCTTCCATGCT	2707	20	60	55	CGCCCGTAGAGATGCTTAAG	550	Fragment	unique
copia196	7	2819	Retrotransposon-LTR-Copia, Unknown	trep_complete	2688	20	60	55	CTTAAGCATCTCTACGGGCG	3281	20	59.96	50	CCCAAGTCGGATAAGTGCAT	594	Fragment	unique
copia196	12	3391	1 Unknown, Retrotransposon-LTR-Copia	1 trep_complete	3089	19	60.36	52.63	GTTCTTGCCCGATCAGCTT	3577	20	59.98	45	GCGGAATTGTTCCACAACTT	489	Fragment	unique
copia196	14	4006	1 Retrotransposon-LTR-Copia, Unknown	1 trep_complete	3958	20	59.74	45	AGCTTCTTCATGCGCTTTTC	4640	20	60.11	50	TGGAACGTCTAAGCCAAACC	683	Fragment	unique
copia196	16	4418	1 Retrotransposon-LTR-Copia, Unknown		4385	20	59.92	45	AAATATGAGCAACCGATCCG	4640	20	60.11	50	TGGAACGTCTAAGCCAAACC	256	Fragment	unique
copia196	2	1346	Retrotransposon-LTR-Gypsy, Retrotransposon-LTR-Copia	trep_complete	690	20	59.67	45	TGCTATTCCCTTTGCCTCAT	1386	20	59.31	55	GTGCAAGTGGGAGACTGTTG	697	Fragment	Multiple
copia196	3	1397	Retrotransposon-LTR-Copia, Unknown	trep_complete	1367	20	59.31	55	CAACAGTCTCCCACTTGCAC	1800	20	60.03	50	CACGTTAAATGGTGGTGCTG	434	Fragment	Multiple
copia196	4	1849	Unknown, Retrotransposon-LTR-Copia	trep_complete	1585	20	60.02	45	AGCTCCTTTGCTTGTGCAAT	1899	20	59.67	60	CGTCTATGGAGGTGAGGAGG	315	Fragment	Multiple
copia196	5	1916	Retrotransposon-LTR-Copia, Unknown	trep_complete	1883	20	59.67	60	CCTCACCTCCATAGACGAGG	2177	20	59.96	45	AGCATGGAAGAGGCAAAGAA	295	Fragment	Multiple
copia196	8	2929	Unknown, Retrotransposon-LTR-Copia	trep_complete	2821	22	57.16	40.91	TTGCACTCTATGGCTTTAACAC	2981	20	59.5	45	TTGTTGGACAATGATGAGCC	161	Fragment	Multiple
copia196	9	2983	Retrotransposon-LTR-Copia, Unknown	1 trep_complete	2928	20	59.93	50	GTCTGGGTCCATCATTGCTT	3281	20	59.96	50	CCCAAGTCGGATAAGTGCAT	354	Fragment	Multiple
copia196	10	3156	1 Unknown, Retrotransposon-LTR-Copia	1 trep_complete	2886	23	59.98	43.48	GGACTCTATTTCAGATTGCATGG	3187	20	59.93	55	GGAACGGGGTTTTCCTAGAG	302	Fragment	Multiple
copia196	11	3206	1 Retrotransposon-LTR-Copia, Retrotransposon-LTR-Copia	1 trep_complete	3168	20	59.93	55	CTCTAGGAAAACCCCGTTCC	3817	20	60.89	50	ATGTATGCGGACCAATGAGC	650	Fragment	Multiple
copia196	13	3774	1 Retrotransposon-LTR-Copia, Retrotransposon-LTR-Copia	1 trep_complete	3558	20	59.98	45	AAGTTGTGGAACAATTCCGC	3910	20	60.16	50	CATGTGAGGCTTGCTTGCTA	353	Fragment	Multiple
copia196	15	4376	1 Retrotransposon-LTR-Copia, Retrotransposon-LTR-Copia	1 trep_complete	3801	20	59.81	50	CATTGGTCCGCATACATCAC	4404	20	59.92	45	CGGATCGGTTGCTCATATTT	604	Fragment	Multiple
copia198	6	4723	Retrotransposon-LTR-Copia, Unknown	trep_complete	4537	20	59.98	45	GCGGAATTGTTCCACAACTT	5186	20	59.93	45	CTTTGGGTCCATCATTGCTT	650	Fragment	unique
copia198	7	5295	Unknown, Retrotransposon-LTR-Copia	trep_complete	5140	20	59.25	45	ACAATGATGAGCCTTCGACA	5575	20	60.02	40	TTTCCAGCATTTTTCGGATC	436	Fragment	unique
copia198	2	3694	Unknown, Retrotransposon-LTR-Copia	trep_complete	3163	20	60.01	55	AAGGAGCAGCAGTAGGACCA	3729	20	59.92	45	AAATATGAGCAACCGATCCG	567	Fragment	Multiple
copia198	3	3748	Retrotransposon-LTR-Copia, Retrotransposon-LTR-Copia	trep_complete	3710	20	59.92	45	CGGATCGGTTGCTCATATTT	4313	20	59.81	50	CATTGGTCCGCATACATCAC	604	Fragment	Multiple
copia198	4	4140	Unknown, Retrotransposon-LTR-Copia	trep_complete	3462	20	60.5	55	AAGGGTAAGGCTGGAACGTC	4161	20	59.84	45	AATGGAGCTTCTTCATGCGT	700	Fragment	Multiple
copia198	5	4172	Retrotransposon-LTR-Copia, Retrotransposon-LTR-Copia	trep_complete	4142	20	59.84	45	ACGCATGAAGAAGCTCCATT	4313	20	59.81	50	CATTGGTCCGCATACATCAC	172	Fragment	Multiple
copia198	8	5968	Retrotransposon-LTR-Copia, Unknown	trep_complete	5556	20	60.02	40	GATCCGAAAAATGCTGGAAA	6146	20	59.64	50	TGGATCAGATTGGTGTCTGC	591	Fragment	Multiple
copia198	9	6155	Unknown, Retrotransposon-LTR-Copia	trep_complete	5973	21	59.69	47.62	TCACATGGCATACATCTCAGC	6179	20	59.98	45	AATGTTTTTCACCGCTGTCC	207	Fragment	Multiple
copia198	10	6265	1 Retrotransposon-LTR-Copia, Unknown	1 trep_complete	6160	20	59.98	45	GGACAGCGGTGAAAAACATT	6547	20	60.08	50	TTCTTCTGGTGGTTCCTTGG	388	Fragment	Multiple
copia198	11	6717	1 Unknown, Retrotransposon-LTR-Copia	1 trep_complete	6555	20	60.07	45	GTAATGCGGCGATTTCATCT	6747	20	59.31	55	CAACAGTCTCCCACTTGCAC	193	Fragment	Multiple
copia198	12	6768	1 Retrotransposon-LTR-Copia, Retrotransposon-LTR-Gypsy	1 trep_complete	6728	20	59.31	55	GTGCAAGTGGGAGACTGTTG	7422	20	60.21	50	CTATTCCCTTTGCCTCACGA	695	Fragment	Multiple
copia201	3	3730	Retrotransposon-LTR-Copia, Unknown	trep_complete	3694	20	59.92	45	CGGATCGGTTGCTCATATTT	4211	20	59.98	55	GCCTATCAAGCAAGCCTCAC	518	Fragment	unique
copia201	4	4092	Unknown, Retrotransposon-LTR-Copia	trep_complete	3826	20	59.89	50	CCATCTCCCGTCAGGATTTA	4144	20	60.12	45	TGGAGCTTCTTTATGCGCTT	319	Fragment	unique
copia201	6	4340	Unknown, Retrotransposon-LTR-Copia	trep_complete	4192	20	59.98	55	GTGAGGCTTGCTTGATAGGC	4539	20	59.98	45	AAGTTGTGGAACAATTCCGC	348	Fragment	unique
copia201	2	3683	Unknown, Retrotransposon-LTR-Copia	trep_complete	3250	20	60.09	50	TCTTTCGTCTCTTCCGCCTA	3713	20	59.92	45	AAATATGAGCAACCGATCCG	464	Fragment	Multiple
copia201	5	4159	Retrotransposon-LTR-Copia, Unknown	trep_complete	4125	20	60.12	45	AAGCGCATAAAGAAGCTCCA	4321	20	60.23	55	AATCCTCCTCTAGCCGTCGT	197	Fragment	Multiple
copia201	7	4620	Retrotransposon-LTR-Copia, Unknown	trep_complete	4520	20	59.98	45	GCGGAATTGTTCCACAACTT	5165	20	60.23	50	AGGTCCATCATTGCTTCTGC	646	Fragment	Multiple
copia201	8	5278	Unknown, Retrotransposon-LTR-Copia	trep_complete	5146	20	60.23	50	GCAGAAGCAATGATGGACCT	5549	20	59.92	40	TTTTTCGGATCGACAAAACC	404	Fragment	Multiple
copia201	9	5751	Retrotransposon-LTR-Copia, Unknown	trep_complete	5530	20	59.92	40	GGTTTTGTCGATCCGAAAAA	5939	20	59.96	45	TTCTTTGCCTCTTCCATGCT	410	Fragment	Multiple
copia201	10	6138	1 Unknown, Retrotransposon-LTR-Copia	1 trep_complete	5983	20	60.18	55	CAGTGTCCTTCGACTGCTGA	6162	20	59.98	45	AATGTTTTTCACCGCTGTCC	180	Fragment	Multiple
copia201	11	6248	1 Retrotransposon-LTR-Copia, Unknown	1 trep_complete	6143	20	59.98	45	GGACAGCGGTGAAAAACATT	6530	20	60.08	50	TTCTTCTGGTGGTTCCTTGG	388	Fragment	Multiple
copia201	12	6700	1 Unknown, Retrotransposon-LTR-Copia	1 trep_complete	6511	20	60.08	50	CCAAGGAACCACCAGAAGAA	6730	20	59.31	55	CAACAGTCTCCCACTTGCAC	220	Fragment	Multiple
copia201	13	6751	1 Retrotransposon-LTR-Copia, Retrotransposon-LTR-Gypsy	1 trep_complete	6711	20	59.31	55	GTGCAAGTGGGAGACTGTTG	7405	20	60.21	50	CTATTCCCTTTGCCTCACGA	695	Fragment	Multiple
copia202	1	3993	Retrotransposon-LTR-Copia, Retrotransposon-LTR-Copia	trep_complete	10503	20	60.02	45	ACTTCAACGCATCTTTCGCT	10941	20	59.9	50	ACAACATGCAGCCAGAACAG	439	Fragment	Multiple
copia205	24	16864			16575	20	60.11	50	CCACTCCTTCATGGCTTGTT	16891	19	59.2	57.89	CATCAAGTCCCAGGCACTC	317	Fragment	unique
copia205	15	5420	1 Unknown, Retrotransposon-LTR-Copia	1 trep_complete	5257	20	59.39	55	GAATCCTCCTCTAGCCGTCA	5459	20	59.6	50	GTGACAAGCGCATGAAGAAG	203	Fragment	unique
copia205	6	3713	Unknown, Unknown	trep_complete	3132	20	59.97	50	GGGAACACACCAAGCTCAAT	3768	20	59.95	50	ACTTAGGGGAAGCGGCATAT	637	Fragment	Multiple
copia205	25	16902			16873	19	59.2	57.89	GAGTGCCTGGGACTTGATG	17359	20	60.05	55	TCCTCTCTATCGGCTCCTGA	487	Fragment	Multiple
copia205	2	2827	Retrotransposon-LTR-Gypsy, Retrotransposon-LTR-Copia	trep_complete	2173	20	60.21	50	CTATTCCCTTTGCCTCACGA	2867	20	59.31	55	GTGCAAGTGGGAGACTGTTG	695	Fragment	Multiple
copia205	3	2878	Retrotransposon-LTR-Copia, Unknown	trep_complete	2848	20	59.31	55	CAACAGTCTCCCACTTGCAC	3040	20	60.07	45	GTAATGCGGCGATTTCATCT	193	Fragment	Multiple
copia205	4	3330	Unknown, Retrotransposon-LTR-Copia	trep_complete	3048	20	60.08	50	TTCTTCTGGTGGTTCCTTGG	3435	20	59.98	45	GGACAGCGGTGAAAAACATT	388	Fragment	Multiple
copia205	5	3440	Retrotransposon-LTR-Copia, Unknown	trep_complete	3416	20	59.98	45	AATGTTTTTCACCGCTGTCC	3595	20	60.18	55	CAGTGTCCTTCGACTGCTGA	180	Fragment	Multiple
copia205	7	3827	Unknown, Retrotransposon-LTR-Copia	trep_complete	3577	20	60.18	55	CAGCAGTCGAAGGACACTGA	4038	20	60.02	40	GATCCGAAAAATGCTGGAAA	462	Fragment	Multiple
copia205	8	4299	Retrotransposon-LTR-Copia, Retrotransposon-LTR-Copia	trep_complete	4019	20	60.02	40	TTTCCAGCATTTTTCGGATC	4197	20	60.79	60	GAGACCTTCTCGCCCGTAGT	179	Fragment	Multiple
copia205	9	4409	Unknown, Retrotransposon-LTR-Copia	1 trep_complete	3805	22	58.72	40.91	TGGACTCAAGCATAGGAATGTT	4461	20	59.5	45	TTGTTGGACAATGATGAGCC	657	Fragment	Multiple
copia205	10	4463	1 Retrotransposon-LTR-Copia, Unknown	1 trep_complete	4408	20	59.93	50	GTCTGGGTCCATCATTGCTT	4761	20	59.96	50	CCCAAGTCGGATAAGTGCAT	354	Fragment	Multiple
copia205	11	4636	1 Unknown, Retrotransposon-LTR-Copia	1 trep_complete	4491	19	60.14	57.89	CTGACCTTCGTGGTTGTGG	4667	20	59.93	55	GGAACGGGGTTTTCCTAGAG	177	Fragment	Multiple
copia205	12	4686	1 Retrotransposon-LTR-Copia, Unknown	1 trep_complete	4648	20	59.93	55	CTCTAGGAAAACCCCGTTCC	5285	20	59.97	50	CAATGAGCATGACGGCTAGA	638	Fragment	Multiple
copia205	13	4871	1 Unknown, Retrotransposon-LTR-Copia	1 trep_complete	4751	20	60.51	50	TCCGACTTGGGTGTGATCTT	5057	20	59.98	45	GCGGAATTGTTCCACAACTT	307	Fragment	Multiple
copia205	14	5254	1 Retrotransposon-LTR-Copia, Unknown	1 trep_complete	5038	20	59.98	45	AAGTTGTGGAACAATTCCGC	5285	20	59.97	50	CAATGAGCATGACGGCTAGA	248	Fragment	Multiple
copia205	16	5487	1 Retrotransposon-LTR-Copia, Retrotransposon-LTR-Copia	1 trep_complete	5442	20	59.6	45	TCTTCATGCGCTTGTCACTT	5835	20	59.16	50	AGAAGCGTGGAAAGAGGAGA	394	Fragment	Multiple
copia205	17	5900	1 Retrotransposon-LTR-Copia, Unknown	1 trep_complete	5865	20	59.92	45	AAATATGAGCAACCGATCCG	6487	20	60.25	55	GACACAGGCTAGGACCGAAA	623	Fragment	Multiple
copia206	15	3971	1 Unknown, Retrotransposon-LTR-Copia	1 trep_complete	3808	20	59.39	55	GAATCCTCCTCTAGCCGTCA	4010	20	59.6	50	GTGACAAGCGCATGAAGAAG	203	Fragment	unique
copia206	6	2264	Unknown, Unknown	trep_complete	1683	20	59.97	50	GGGAACACACCAAGCTCAAT	2319	20	59.95	50	ACTTAGGGGAAGCGGCATAT	637	Fragment	Multiple
copia206	2	1378	Retrotransposon-LTR-Gypsy, Retrotransposon-LTR-Copia	trep_complete	724	20	60.21	50	CTATTCCCTTTGCCTCACGA	1418	20	59.31	55	GTGCAAGTGGGAGACTGTTG	695	Fragment	Multiple
copia206	3	1429	Retrotransposon-LTR-Copia, Unknown	trep_complete	1399	20	59.31	55	CAACAGTCTCCCACTTGCAC	1591	20	60.07	45	GTAATGCGGCGATTTCATCT	193	Fragment	Multiple
copia206	4	1881	Unknown, Retrotransposon-LTR-Copia	trep_complete	1599	20	60.08	50	TTCTTCTGGTGGTTCCTTGG	1986	20	59.98	45	GGACAGCGGTGAAAAACATT	388	Fragment	Multiple
copia206	5	1991	Retrotransposon-LTR-Copia, Unknown	trep_complete	1967	20	59.98	45	AATGTTTTTCACCGCTGTCC	2146	20	60.18	55	CAGTGTCCTTCGACTGCTGA	180	Fragment	Multiple
copia206	7	2378	Unknown, Retrotransposon-LTR-Copia	trep_complete	2128	20	60.18	55	CAGCAGTCGAAGGACACTGA	2589	20	60.02	40	GATCCGAAAAATGCTGGAAA	462	Fragment	Multiple
copia206	8	2850	Retrotransposon-LTR-Copia, Retrotransposon-LTR-Copia	trep_complete	2570	20	60.02	40	TTTCCAGCATTTTTCGGATC	2748	20	60.79	60	GAGACCTTCTCGCCCGTAGT	179	Fragment	Multiple
copia206	9	2960	Unknown, Retrotransposon-LTR-Copia	1 trep_complete	2356	22	58.72	40.91	TGGACTCAAGCATAGGAATGTT	3012	20	59.5	45	TTGTTGGACAATGATGAGCC	657	Fragment	Multiple
copia206	10	3014	1 Retrotransposon-LTR-Copia, Unknown	1 trep_complete	2959	20	59.93	50	GTCTGGGTCCATCATTGCTT	3312	20	59.96	50	CCCAAGTCGGATAAGTGCAT	354	Fragment	Multiple
copia206	11	3187	1 Unknown, Retrotransposon-LTR-Copia	1 trep_complete	3042	19	60.14	57.89	CTGACCTTCGTGGTTGTGG	3218	20	59.93	55	GGAACGGGGTTTTCCTAGAG	177	Fragment	Multiple
copia206	12	3237	1 Retrotransposon-LTR-Copia, Unknown	1 trep_complete	3199	20	59.93	55	CTCTAGGAAAACCCCGTTCC	3836	20	59.97	50	CAATGAGCATGACGGCTAGA	638	Fragment	Multiple
copia206	13	3422	1 Unknown, Retrotransposon-LTR-Copia	1 trep_complete	3302	20	60.51	50	TCCGACTTGGGTGTGATCTT	3608	20	59.98	45	GCGGAATTGTTCCACAACTT	307	Fragment	Multiple
copia206	14	3805	1 Retrotransposon-LTR-Copia, Unknown	1 trep_complete	3589	20	59.98	45	AAGTTGTGGAACAATTCCGC	3836	20	59.97	50	CAATGAGCATGACGGCTAGA	248	Fragment	Multiple
copia206	16	4038	1 Retrotransposon-LTR-Copia, Retrotransposon-LTR-Copia		3993	20	59.6	45	TCTTCATGCGCTTGTCACTT	4386	20	59.16	50	AGAAGCGTGGAAAGAGGAGA	394	Fragment	Multiple
copia206	17	4451	1 Retrotransposon-LTR-Copia, Unknown		4416	20	59.92	45	AAATATGAGCAACCGATCCG	5038	20	60.25	55	GACACAGGCTAGGACCGAAA	623	Fragment	Multiple
copia216	12	4000			3951	20	59.74	45	AGCTTCTTCATGCGCTTTTC	4606	21	60.12	47.62	AAGGTTAAAGCTGGACCTGGA	656	Fragment	Multiple
copia216	13	4413			4378	20	59.92	45	AAATATGAGCAACCGATCCG	4841	20	60.09	50	TCTTTCGTCTCTTCCGCCTA	464	Fragment	Multiple
copia216	2	1341	Retrotransposon-LTR-Gypsy, Retrotransposon-LTR-Copia	trep_complete	753	20	60.18	50	CCGGAATCCCTTTGTAGGTT	1381	20	59.31	55	GTGCAAGTGGGAGACTGTTG	629	Fragment	Multiple
copia216	3	1392	Retrotransposon-LTR-Copia, Unknown	trep_complete	1362	20	59.31	55	CAACAGTCTCCCACTTGCAC	1795	20	60.03	50	CACGCTAAATGGTGGTGTTG	434	Fragment	Multiple
copia216	4	1844	Unknown, Retrotransposon-LTR-Copia	trep_complete	1646	20	59.97	50	GGGAACACACCAAGCTCAAT	1959	20	59.91	55	AAGAGTCACTGGACAGCGGT	314	Fragment	Multiple
copia216	5	1969	Retrotransposon-LTR-Copia, Unknown	trep_complete	1940	20	59.91	55	ACCGCTGTCCAGTGACTCTT	2106	20	60.56	50	TGTCCTTCGACTGCTGATGA	167	Fragment	Multiple
copia216	6	2340	Unknown, Retrotransposon-LTR-Copia	trep_complete	2091	20	60.18	55	CAGCAGTCGAAGGACACTGA	2551	20	60.02	40	GATCCGAAAAATGCTGGAAA	461	Fragment	Multiple
copia216	7	2812	Retrotransposon-LTR-Copia, Unknown	1 trep_complete	2532	20	60.02	40	TTTCCAGCATTTTTCGGATC	2710	20	60.79	60	GAGACCTTCTCGCCCGTAGT	179	Fragment	Multiple
copia216	8	2922	1 Unknown, Retrotransposon-LTR-Copia	1 trep_complete	2316	20	58.33	50	CGGACTCAAGCATAGGAATG	2974	20	59.5	45	TTGTTGGACAATGATGAGCC	659	Fragment	Multiple
copia216	9	2976	1 Retrotransposon-LTR-Copia, Retrotransposon-LTR-Copia	1 trep_complete	2921	20	59.93	50	GTCTGGGTCCATCATTGCTT	3274	20	59.96	50	CCCAAGTCGGATAAGTGCAT	354	Fragment	Multiple
copia216	10	3384	1 Retrotransposon-LTR-Copia, Unknown	1 trep_complete	3264	20	60.51	50	TCCGACTTGGGTGTGATCTT	3570	20	59.98	45	GCGGAATTGTTCCACAACTT	307	Fragment	Multiple
copia216	11	3767	1 Retrotransposon-LTR-Copia, Unknown		3551	20	59.98	45	AAGTTGTGGAACAATTCCGC	3903	20	60.16	50	CATGTGAGGCTTGCTTGCTA	353	Fragment	Multiple
copia218	4	1867	Unknown, Retrotransposon-LTR-Copia	trep_complete	1669	20	59.97	50	GGGAACACACCAAGCTCAAT	1901	20	60.01	60	GAGGAGCTCGTCGTAACAGG	233	Fragment	unique
copia218	5	1977	Retrotransposon-LTR-Copia, Unknown	trep_complete	1884	20	60.01	55	TGTTACGACGAGCTCCTCCT	2132	20	60.18	55	CAGTGTCCTTCGACTGCTGA	249	Fragment	unique
copia218	7	2448	Retrotransposon-LTR-Copia, Unknown	trep_complete	2286	20	59.95	50	ATATGCCGCTTCCCCTAAGT	2906	20	60.78	40	GCCATGCAATCCGAAATAAA	621	Fragment	unique
copia218	15	4417			4382	20	59.92	45	AAATATGAGCAACCGATCCG	4752	20	60.02	55	CAAGACAGCAGAGGTGGACA	371	Fragment	Multiple
copia218	2	1364	Retrotransposon-LTR-Gypsy, Retrotransposon-LTR-Copia	trep_complete	776	20	60.18	50	CCGGAATCCCTTTGTAGGTT	1404	20	59.31	55	GTGCAAGTGGGAGACTGTTG	629	Fragment	Multiple
copia218	3	1415	Retrotransposon-LTR-Copia, Unknown	trep_complete	1385	20	59.31	55	CAACAGTCTCCCACTTGCAC	1577	20	60.07	45	GTAATGCGGCGATTTCATCT	193	Fragment	Multiple
copia218	6	2164	Unknown, Retrotransposon-LTR-Copia	trep_complete	1669	20	59.97	50	GGGAACACACCAAGCTCAAT	2305	20	59.95	50	ACTTAGGGGAAGCGGCATAT	637	Fragment	Multiple
copia218	8	2816	Retrotransposon-LTR-Copia, Unknown	trep_complete	2536	20	60.02	40	TTTCCAGCATTTTTCGGATC	3040	20	59.87	50	CAAGAGAAGCACCACCACAA	505	Fragment	Multiple
copia218	9	2980	1 Unknown, Retrotransposon-LTR-Copia	1 trep_complete	2925	20	59.93	50	GTCTGGGTCCATCATTGCTT	3278	20	59.96	50	CCCAAGTCGGATAAGTGCAT	354	Fragment	Multiple
copia218	10	3153	1 Retrotransposon-LTR-Copia, Retrotransposon-LTR-Copia	1 trep_complete	3017	19	60	57.89	GTGGTTGTGGTGGTGCTTC	3184	20	59.93	55	GGAACGGGGTTTTCCTAGAG	168	Fragment	Multiple
copia218	11	3203	1 Unknown, Retrotransposon-LTR-Copia	1 trep_complete	3165	20	59.93	55	CTCTAGGAAAACCCCGTTCC	3814	20	60.89	50	ATGTATGCGGACCAATGAGC	650	Fragment	Multiple
copia218	12	3388	1 Retrotransposon-LTR-Copia, Retrotransposon-LTR-Copia	1 trep_complete	3268	20	60.51	50	TCCGACTTGGGTGTGATCTT	3574	20	59.98	45	GCGGAATTGTTCCACAACTT	307	Fragment	Multiple
copia218	13	3771	1 Retrotransposon-LTR-Copia, Retrotransposon-LTR-Copia	1 trep_complete	3555	20	59.98	45	AAGTTGTGGAACAATTCCGC	3907	20	60.16	50	CATGTGAGGCTTGCTTGCTA	353	Fragment	Multiple
copia218	14	4004	1 Retrotransposon-LTR-Copia, Unknown		3955	20	59.74	45	AGCTTCTTCATGCGCTTTTC	4269	20	59.74	50	CCACCTCCCATCAGGATTTA	315	Fragment	Multiple
copia222	2	3696	Unknown, Retrotransposon-LTR-Copia	trep_complete	3110	20	60.13	55	ACAGGCTAGGACCGAAAGGT	3728	20	59.88	45	AATATGAGCAATCGATCCGG	619	Fragment	unique
copia222	3	3746	Retrotransposon-LTR-Copia, Retrotransposon-LTR-Copia	trep_complete	3709	20	59.88	45	CCGGATCGATTGCTCATATT	4211	20	59.87	50	AAGCCTCGCATGTCTCGTAT	503	Fragment	unique
copia222	8	5799	Retrotransposon-LTR-Copia, Retrotransposon-LTR-Copia	trep_complete	5207	20	60.6	45	TGCAATCCGAAAGAGTCCAT	5838	20	59.71	55	GTCGCTTCCCCTAAGTCCTT	632	Fragment	unique
copia222	9	5878	Retrotransposon-LTR-Copia, Unknown	trep_complete	5819	20	59.71	55	AAGGACTTAGGGGAAGCGAC	6466	20	59.87	50	CAGGAACACACCAAGCTCAA	648	Fragment	unique
copia222	11	6261	1 Retrotransposon-LTR-Copia, Unknown	1 trep_complete	6156	20	59.98	45	GGACAGCGGTGAAAAACATT	6549	20	60.08	50	TTCTTCTGGTGGTTCCTTGG	394	Fragment	unique
copia222	4	4719	Retrotransposon-LTR-Copia, Unknown	trep_complete	4636	20	59.99	55	CCAGTCGGACCTATCGTTGT	4927	20	60.3	50	GTTCCGAGCGACAAACACTT	292	Fragment	Multiple
copia222	5	5129	Unknown, Retrotransposon-LTR-Copia	trep_complete	4829	20	59.96	50	CCCAAGTCGGATAAGTGCAT	5184	20	59.93	50	GTCTGGGTCCATCATTGCTT	356	Fragment	Multiple
copia222	6	5183	Retrotransposon-LTR-Copia, Unknown	trep_complete	5163	20	60.07	50	AGAAGCAATGATGGACCCAG	5786	20	58.33	50	CGGACTCAAGCATAGGAATG	624	Fragment	Multiple
copia222	7	5766	Retrotransposon-LTR-Copia, Unknown	trep_complete	5552	20	60.02	40	GATCCGAAAAATGCTGGAAA	6014	20	60.18	55	CAGCAGTCGAAGGACACTGA	463	Fragment	Multiple
copia222	10	6151	1 Unknown, Retrotransposon-LTR-Copia	1 trep_complete	5996	20	60.18	55	CAGTGTCCTTCGACTGCTGA	6175	20	59.98	45	AATGTTTTTCACCGCTGTCC	180	Fragment	Multiple
copia222	12	6718	1 Unknown, Retrotransposon-LTR-Copia	1 trep_complete	6557	20	60.07	45	GTAATGCGGCGATTTCATCT	6749	20	59.31	55	CAACAGTCTCCCACTTGCAC	193	Fragment	Multiple
copia222	13	6770	1 Retrotransposon-LTR-Copia, Retrotransposon-LTR-Gypsy	1 trep_complete	6730	20	59.31	55	GTGCAAGTGGGAGACTGTTG	7424	20	60.21	50	CTATTCCCTTTGCCTCACGA	695	Fragment	Multiple
copia227	2	3712	Unknown, Retrotransposon-LTR-Copia	trep_complete	3284	20	60.09	50	TCTTTCGTCTCTTCCGCCTA	3747	20	59.92	45	AAATATGAGCAACCGATCCG	464	Fragment	Multiple
copia227	3	3766	Retrotransposon-LTR-Copia, Retrotransposon-LTR-Copia	trep_complete	3728	20	59.92	45	CGGATCGGTTGCTCATATTT	4354	20	60.23	55	AATCCTCCTCTAGCCGTCGT	627	Fragment	Multiple
copia227	4	4125	Unknown, Retrotransposon-LTR-Copia	trep_complete	3821	20	60.87	45	TGCAAGAGTTGCTGCTTTGA	4174	20	59.74	45	AGCTTCTTCATGCGCTTTTC	354	Fragment	Multiple
copia227	5	4192	Retrotransposon-LTR-Copia, Retrotransposon-LTR-Copia	trep_complete	4156	20	59.74	45	AAAAGCGCATGAAGAAGCTC	4354	20	60.23	55	AATCCTCCTCTAGCCGTCGT	199	Fragment	Multiple
copia227	6	4759	Retrotransposon-LTR-Copia, Unknown	trep_complete	4555	20	59.98	45	GCGGAATTGTTCCACAACTT	5049	20	60.41	40	TCATTGATTCTTGCCCGATT	495	Fragment	Multiple
copia227	7	4926	Retrotransposon-LTR-Copia, Retrotransposon-LTR-Copia	trep_complete	4315	20	60.89	50	ATGTATGCGGACCAATGAGC	4964	20	59.93	55	CTCTAGGAAAACCCCGTTCC	650	Fragment	Multiple
copia227	8	4976	Retrotransposon-LTR-Copia, Unknown	trep_complete	4945	20	59.93	55	GGAACGGGGTTTTCCTAGAG	5243	20	58.19	45	CTCTATTTCGGATTGCATGG	299	Fragment	Multiple
copia227	9	5149	Unknown, Retrotransposon-LTR-Copia	trep_complete	4851	20	59.96	50	CCCAAGTCGGATAAGTGCAT	5204	20	59.93	50	GTCTGGGTCCATCATTGCTT	354	Fragment	Multiple
copia227	10	5203	1 Retrotransposon-LTR-Copia, Unknown	1 trep_complete	5183	20	60.07	50	AGAAGCAATGATGGACCCAG	5808	20	58.33	50	CGGACTCAAGCATAGGAATG	626	Fragment	Multiple
copia227	11	5313	1 Retrotransposon-LTR-Copia, Retrotransposon-LTR-Copia	1 trep_complete	5415	20	60.79	60	GAGACCTTCTCGCCCGTAGT	5593	20	60.02	40	TTTCCAGCATTTTTCGGATC	179	Fragment	Multiple
copia227	12	5788	1 Retrotransposon-LTR-Copia, Unknown	1 trep_complete	5574	20	60.02	40	GATCCGAAAAATGCTGGAAA	6036	20	60.18	55	CAGCAGTCGAAGGACACTGA	463	Fragment	Multiple
copia227	13	5821	1 Unknown, Retrotransposon-LTR-Copia	1 trep_complete	5223	20	60.94	45	GCCATGCAATCCGAAATAGA	5864	20	59.95	50	ATATGCCGCTTCCCCTAAGT	642	Fragment	Multiple
copia227	14	5900	1 Retrotransposon-LTR-Copia, Unknown	1 trep_complete	5845	20	59.95	50	ACTTAGGGGAAGCGGCATAT	6481	20	59.97	50	GGGAACACACCAAGCTCAAT	637	Fragment	Multiple
copia227	15	6173	1 Unknown, Retrotransposon-LTR-Copia	1 trep_complete	6018	20	60.18	55	CAGTGTCCTTCGACTGCTGA	6197	20	59.98	45	AATGTTTTTCACCGCTGTCC	180	Fragment	Multiple
copia227	16	6283	1 Retrotransposon-LTR-Copia, Unknown	1 trep_complete	6178	20	59.98	45	GGACAGCGGTGAAAAACATT	6565	20	60.08	50	TTCTTCTGGTGGTTCCTTGG	388	Fragment	Multiple
copia227	17	6735	1 Unknown, Retrotransposon-LTR-Copia	1 trep_complete	6573	20	60.07	45	GTAATGCGGCGATTTCATCT	6765	20	59.31	55	CAACAGTCTCCCACTTGCAC	193	Fragment	Multiple
copia227	18	6786	1 Retrotransposon-LTR-Copia, Retrotransposon-LTR-Gypsy	1 trep_complete	6746	20	59.31	55	GTGCAAGTGGGAGACTGTTG	7438	20	60.07	50	GTTCCCTTTGCCTCACGATA	693	Fragment	Multiple
copia230	8	4973	Retrotransposon-LTR-Copia, Unknown	trep_complete	4942	20	59.93	55	GGAACGGGGTTTTCCTAGAG	5278	20	59.13	45	GGGTCAACCAATTTCCAAAC	337	Fragment	unique
copia230	15	6783			6743	20	59.31	55	GTGCAAGTGGGAGACTGTTG	7437	20	60.21	50	CTATTCCCTTTGCCTCACGA	695	Fragment	Multiple
copia230	2	3709	Unknown, Retrotransposon-LTR-Copia	trep_complete	3122	20	60.25	55	GACACAGGCTAGGACCGAAA	3744	20	59.92	45	AAATATGAGCAACCGATCCG	623	Fragment	Multiple
copia230	3	3763	Retrotransposon-LTR-Copia, Retrotransposon-LTR-Copia	trep_complete	3725	20	59.92	45	CGGATCGGTTGCTCATATTT	4328	20	59.81	50	CATTGGTCCGCATACATCAC	604	Fragment	Multiple
copia230	4	4110	Unknown, Retrotransposon-LTR-Copia	trep_complete	3614	20	60.25	50	GTTGAAGAACGGCGGAAGTA	4139	20	59.62	45	CAAACGACAATGCCACAAGT	526	Fragment	Multiple
copia230	5	4189	Retrotransposon-LTR-Copia, Retrotransposon-LTR-Copia	trep_complete	4120	20	59.62	45	ACTTGTGGCATTGTCGTTTG	4328	20	59.81	50	CATTGGTCCGCATACATCAC	209	Fragment	Multiple
copia230	6	4738	Retrotransposon-LTR-Copia, Unknown	trep_complete	4552	20	59.98	45	GCGGAATTGTTCCACAACTT	5046	20	60.41	40	TCATTGATTCTTGCCCGATT	495	Fragment	Multiple
copia230	7	4923	Retrotransposon-LTR-Copia, Retrotransposon-LTR-Copia	trep_complete	4312	20	60.89	50	ATGTATGCGGACCAATGAGC	4961	20	59.93	55	CTCTAGGAAAACCCCGTTCC	650	Fragment	Multiple
copia230	9	5146	Unknown, Retrotransposon-LTR-Copia	trep_complete	4848	20	59.96	50	CCCAAGTCGGATAAGTGCAT	5201	20	59.93	50	GTCTGGGTCCATCATTGCTT	354	Fragment	Multiple
copia230	10	5310	1 Retrotransposon-LTR-Copia, Unknown	1 trep_complete	5412	20	60.79	60	GAGACCTTCTCGCCCGTAGT	5590	20	60.02	40	TTTCCAGCATTTTTCGGATC	179	Fragment	Multiple
copia230	11	5897	1 Unknown, Retrotransposon-LTR-Copia	1 trep_complete	5571	20	60.02	40	GATCCGAAAAATGCTGGAAA	5993	20	59.96	50	ATGTGGCATAGGCAAGAACC	423	Fragment	Multiple
copia230	12	6170	1 Retrotransposon-LTR-Copia, Unknown	1 trep_complete	6015	20	60.18	55	CAGTGTCCTTCGACTGCTGA	6194	20	59.98	45	AATGTTTTTCACCGCTGTCC	180	Fragment	Multiple
copia230	13	6280	1 Unknown, Retrotransposon-LTR-Copia	1 trep_complete	6175	20	59.98	45	GGACAGCGGTGAAAAACATT	6562	20	60.08	50	TTCTTCTGGTGGTTCCTTGG	388	Fragment	Multiple
copia230	14	6732	1 Retrotransposon-LTR-Copia, Retrotransposon-LTR-Gypsy	1 trep_complete	6570	20	60.07	45	GTAATGCGGCGATTTCATCT	6762	20	59.31	55	CAACAGTCTCCCACTTGCAC	193	Fragment	Multiple
copia240	10	4966	1 Retrotransposon-LTR-Copia, Unknown	1 trep_complete	4935	20	59.93	55	GGAACGGGGTTTTCCTAGAG	5200	20	60.45	50	TTCGGAGTCTGGGTCCATTA	266	Fragment	unique
copia240	11	5303	1 Retrotransposon-LTR-Copia, Retrotransposon-LTR-Copia	1 trep_complete	5404	20	59.59	55	CCAAACCTTCTCACCCGTAG	5583	20	60.02	40	TTTCCAGCATTTTTCGGATC	180	Fragment	unique
copia240	3	837	Retrotransposon-LTR-Copia, Unknown	trep_complete	787	20	59.98	55	CTCGGGCCATGTCTATACGT	1411	20	60.01	60	GCAGCTACGGCTCTGATACC	625	Fragment	Multiple
copia240	4	3702	Unknown, Retrotransposon-LTR-Copia	trep_complete	3049	20	60.14	50	GCAGATGCAGTTCGAGACAA	3737	20	59.92	45	AAATATGAGCAACCGATCCG	689	Fragment	Multiple
copia240	5	3756	Retrotransposon-LTR-Copia, Retrotransposon-LTR-Copia	trep_complete	3718	20	59.92	45	CGGATCGGTTGCTCATATTT	4321	20	59.81	50	CATTGGTCCGCATACATCAC	604	Fragment	Multiple
copia240	6	4115	Unknown, Retrotransposon-LTR-Copia	trep_complete	3486	20	60.69	55	CTGGAGTGTCCAAGCCAAAC	4164	20	59.74	45	AGCTTCTTCATGCGCTTTTC	679	Fragment	Multiple
copia240	7	4182	Retrotransposon-LTR-Copia, Retrotransposon-LTR-Copia	trep_complete	4146	20	59.74	45	AAAAGCGCATGAAGAAGCTC	4321	20	59.81	50	CATTGGTCCGCATACATCAC	176	Fragment	Multiple
copia240	8	4731	Retrotransposon-LTR-Copia, Unknown	trep_complete	4545	20	59.98	45	GCGGAATTGTTCCACAACTT	5039	20	60.41	40	TCATTGATTCTTGCCCGATT	495	Fragment	Multiple
copia240	9	4916	Retrotransposon-LTR-Copia, Retrotransposon-LTR-Copia	1 trep_complete	4305	20	60.89	50	ATGTATGCGGACCAATGAGC	4954	20	59.93	55	CTCTAGGAAAACCCCGTTCC	650	Fragment	Multiple
copia240	12	5890	1 Retrotransposon-LTR-Copia, Unknown	1 trep_complete	5564	20	60.02	40	GATCCGAAAAATGCTGGAAA	6026	20	60.18	55	CAGCAGTCGAAGGACACTGA	463	Fragment	Multiple
copia240	13	6163	1 Unknown, Retrotransposon-LTR-Copia	1 trep_complete	6008	20	60.18	55	CAGTGTCCTTCGACTGCTGA	6187	20	59.98	45	AATGTTTTTCACCGCTGTCC	180	Fragment	Multiple
copia240	14	6273	1 Retrotransposon-LTR-Copia, Unknown	1 trep_complete	6168	20	59.98	45	GGACAGCGGTGAAAAACATT	6350	20	60.15	50	TCCAACTAACAGCACCACCA	183	Fragment	Multiple
copia240	15	6725	1 Unknown, Retrotransposon-LTR-Copia	1 trep_complete	6563	20	60.07	45	GTAATGCGGCGATTTCATCT	6755	20	59.31	55	CAACAGTCTCCCACTTGCAC	193	Fragment	Multiple
copia240	16	6776	1 Retrotransposon-LTR-Copia, Retrotransposon-LTR-Gypsy		6736	20	59.31	55	GTGCAAGTGGGAGACTGTTG	7430	20	60.21	50	CTATTCCCTTTGCCTCACGA	695	Fragment	Multiple
copia243	5	1994	Retrotransposon-LTR-Copia, Unknown	trep_complete	1909	20	60.55	60	CGAGCTCCTCCTCACCTACA	2101	20	59.53	45	TATGCCTCGGCTATTGGATT	193	Fragment	unique
copia243	17	4454	1 Retrotransposon-LTR-Copia, Unknown		4419	20	59.92	45	AAATATGAGCAACCGATCCG	4983	20	60.13	60	GGCGGAGTAGTAGGACCACA	565	Fragment	unique
copia243	2	1381	Retrotransposon-LTR-Gypsy, Retrotransposon-LTR-Copia	trep_complete	727	20	60.21	50	CTATTCCCTTTGCCTCACGA	1421	20	59.31	55	GTGCAAGTGGGAGACTGTTG	695	Fragment	Multiple
copia243	3	1432	Retrotransposon-LTR-Copia, Unknown	trep_complete	1402	20	59.31	55	CAACAGTCTCCCACTTGCAC	1621	20	60.08	50	CCAAGGAACCACCAGAAGAA	220	Fragment	Multiple
copia243	4	1903	Unknown, Retrotransposon-LTR-Copia	trep_complete	1602	20	60.08	50	TTCTTCTGGTGGTTCCTTGG	1928	20	60.55	60	TGTAGGTGAGGAGGAGCTCG	327	Fragment	Multiple
copia243	6	2180	Unknown, Retrotransposon-LTR-Copia	trep_complete	1686	20	59.97	50	GGGAACACACCAAGCTCAAT	2322	20	59.95	50	ACTTAGGGGAAGCGGCATAT	637	Fragment	Multiple
copia243	7	2346	Retrotransposon-LTR-Copia, Unknown	trep_complete	2303	20	59.95	50	ATATGCCGCTTCCCCTAAGT	2944	20	60.94	45	GCCATGCAATCCGAAATAGA	642	Fragment	Multiple
copia243	8	2381	Unknown, Retrotransposon-LTR-Copia	trep_complete	2156	21	59.69	47.62	GCTGAGATGTATGCCATGTGA	2593	20	60.02	40	GATCCGAAAAATGCTGGAAA	438	Fragment	Multiple
copia243	9	2854	Retrotransposon-LTR-Copia, Retrotransposon-LTR-Copia	trep_complete	2574	20	60.02	40	TTTCCAGCATTTTTCGGATC	2752	20	60.79	60	GAGACCTTCTCGCCCGTAGT	179	Fragment	Multiple
copia243	10	2964	1 Unknown, Retrotransposon-LTR-Copia	1 trep_complete	2359	20	58.33	50	CGGACTCAAGCATAGGAATG	3016	20	59.5	45	TTGTTGGACAATGATGAGCC	658	Fragment	Multiple
copia243	11	3018	1 Retrotransposon-LTR-Copia, Unknown	1 trep_complete	2963	20	59.93	50	GTCTGGGTCCATCATTGCTT	3316	20	59.96	50	CCCAAGTCGGATAAGTGCAT	354	Fragment	Multiple
copia243	13	3512	1 Unknown, Retrotransposon-LTR-Copia	1 trep_complete	3306	20	60.51	50	TCCGACTTGGGTGTGATCTT	3612	20	59.98	45	GCGGAATTGTTCCACAACTT	307	Fragment	Multiple
copia243	14	3809	1 Retrotransposon-LTR-Copia, Unknown	1 trep_complete	3593	20	59.98	45	AAGTTGTGGAACAATTCCGC	3839	20	60.56	55	AATGAGCACGACGGCTAGAG	247	Fragment	Multiple
copia243	15	3975	1 Unknown, Retrotransposon-LTR-Copia	1 trep_complete	3836	20	59.81	50	CATTGGTCCGCATACATCAC	4043	20	59.96	45	CTTGTGGCATTGTCATTTGG	208	Fragment	Multiple
copia243	16	4048	1 Retrotransposon-LTR-Copia, Unknown		4024	20	59.96	45	CCAAATGACAATGCCACAAG	4629	20	60.39	55	GGACCTGCTCCAGACAAAGA	606	Fragment	Multiple
copia244	7	1980	Retrotransposon-LTR-Copia, Unknown	trep_complete	1956	20	59.98	45	AATGTTTTTCACCGCTGTCC	2105	20	60.03	55	CGCGTGAGTAGAGTGCCATA	150	Fragment	unique
copia244	8	2238	Unknown, Unknown	trep_complete	1672	20	59.97	50	GGGAACACACCAAGCTCAAT	2308	20	59.95	50	ACTTAGGGGAAGCGGCATAT	637	Fragment	Multiple
copia244	1	603	Retrotransposon-LTR-Copia, Unknown	trep_complete	7325	20	60.18	50	TGACCCTATGGGTTCGGTTA	7490	20	60.21	50	TCGTGAGGCAAAGGGAATAG	166	Fragment	Multiple
copia244	5	1418	Retrotransposon-LTR-Copia, Unknown	trep_complete	1368	20	59.29	55	TTGCCTCTAGGGCATACCTC	1580	20	60.07	45	GTAATGCGGCGATTTCATCT	213	Fragment	Multiple
copia244	6	1870	Unknown, Retrotransposon-LTR-Copia	trep_complete	1588	20	60.08	50	TTCTTCTGGTGGTTCCTTGG	1975	20	59.98	45	GGACAGCGGTGAAAAACATT	388	Fragment	Multiple
copia244	9	2367	Unknown, Retrotransposon-LTR-Copia	1 trep_complete	2117	20	60.18	55	CAGCAGTCGAAGGACACTGA	2579	20	60.02	40	GATCCGAAAAATGCTGGAAA	463	Fragment	Multiple
copia244	10	2840	1 Retrotransposon-LTR-Copia, Unknown	1 trep_complete	2560	20	60.02	40	TTTCCAGCATTTTTCGGATC	3064	20	59.87	50	CAAGAGAAGCACCACCACAA	505	Fragment	Multiple
copia244	11	2950	1 Unknown, Retrotransposon-LTR-Copia	1 trep_complete	2345	20	58.33	50	CGGACTCAAGCATAGGAATG	3002	20	59.5	45	TTGTTGGACAATGATGAGCC	658	Fragment	Multiple
copia244	12	3004	1 Retrotransposon-LTR-Copia, Unknown	1 trep_complete	2949	20	59.93	50	GTCTGGGTCCATCATTGCTT	3302	20	59.96	50	CCCAAGTCGGATAAGTGCAT	354	Fragment	Multiple
copia244	13	3177	1 Unknown, Retrotransposon-LTR-Copia	1 trep_complete	3041	19	60	57.89	GTGGTTGTGGTGGTGCTTC	3208	20	59.93	55	GGAACGGGGTTTTCCTAGAG	168	Fragment	Multiple
copia244	14	3227	1 Retrotransposon-LTR-Copia, Retrotransposon-LTR-Copia	1 trep_complete	3189	20	59.93	55	CTCTAGGAAAACCCCGTTCC	3838	20	60.89	50	ATGTATGCGGACCAATGAGC	650	Fragment	Multiple
copia244	15	3394	1 Unknown, Retrotransposon-LTR-Copia	1 trep_complete	3104	20	60.41	40	TCATTGATTCTTGCCCGATT	3598	20	59.98	45	GCGGAATTGTTCCACAACTT	495	Fragment	Multiple
copia244	16	3795	1 Retrotransposon-LTR-Copia, Retrotransposon-LTR-Copia	1 trep_complete	3579	20	59.98	45	AAGTTGTGGAACAATTCCGC	3931	20	60.16	50	CATGTGAGGCTTGCTTGCTA	353	Fragment	Multiple
copia244	17	4028	1 Retrotransposon-LTR-Copia, Unknown	1 trep_complete	3979	20	59.74	45	AGCTTCTTCATGCGCTTTTC	4634	21	60.12	47.62	AAGGTTAAAGCTGGACCTGGA	656	Fragment	Multiple
copia244	18	4441	1 Retrotransposon-LTR-Copia, Unknown	2 trep_complete	4406	20	59.92	45	AAATATGAGCAACCGATCCG	4813	20	60.31	50	GGACGGAGAAGGGTTTGAAT	408	Fragment	Multiple
copia244	19	7313	1 Unknown, Retrotransposon-LTR-Copia		6737	20	60.01	60	GCAGCTACGGCTCTGATACC	7363	20	59.98	55	CTCGGGCCATGTCTATACGT	627	Fragment	Multiple
copia244	20	7362	2 Retrotransposon-LTR-Copia, Unknown		7325	20	60.18	50	TGACCCTATGGGTTCGGTTA	7490	20	60.21	50	TCGTGAGGCAAAGGGAATAG	166	Fragment	Multiple
copia248	1	935	Retrotransposon-LTR-Gypsy, Retrotransposon-LTR-Copia	trep_complete	903	20	60.11	50	TGACAAACCCGAAAGCTACC	1564	20	60.03	45	ACAAACACGTAATGCGGTGA	662	Fragment	Multiple
copia248	2	1343	Retrotransposon-LTR-Gypsy, Retrotransposon-LTR-Copia	trep_complete	689	20	60.21	50	CTATTCCCTTTGCCTCACGA	1383	20	59.31	55	GTGCAAGTGGGAGACTGTTG	695	Fragment	Multiple
copia248	3	1394	Retrotransposon-LTR-Copia, Retrotransposon-LTR-Copia	trep_complete	1364	20	59.31	55	CAACAGTCTCCCACTTGCAC	1564	20	60.03	45	ACAAACACGTAATGCGGTGA	201	Fragment	Multiple
copia248	4	1956	Retrotransposon-LTR-Copia, Unknown	trep_complete	1932	20	59.98	45	AATGTTTTTCACCGCTGTCC	2111	20	60.18	55	CAGTGTCCTTCGACTGCTGA	180	Fragment	Multiple
copia248	5	2229	Retrotransposon-LTR-Copia, Unknown	trep_complete	1648	20	59.97	50	GGGAACACACCAAGCTCAAT	2284	20	59.95	50	ACTTAGGGGAAGCGGCATAT	637	Fragment	Multiple
copia248	6	2341	Unknown, Retrotransposon-LTR-Copia	trep_complete	2093	20	60.18	55	CAGCAGTCGAAGGACACTGA	2555	20	60.02	40	GATCCGAAAAATGCTGGAAA	463	Fragment	Multiple
copia248	7	2816	Retrotransposon-LTR-Copia, Unknown	trep_complete	2536	20	60.02	40	TTTCCAGCATTTTTCGGATC	2849	20	59.57	50	CCGCCTGATGGTATTAAAGC	314	Fragment	Multiple
copia248	8	2926	Unknown, Retrotransposon-LTR-Copia	trep_complete	2321	20	58.33	50	CGGACTCAAGCATAGGAATG	2978	20	59.5	45	TTGTTGGACAATGATGAGCC	658	Fragment	Multiple
copia248	9	2980	Retrotransposon-LTR-Copia, Unknown	1 trep_complete	2925	20	59.93	50	GTCTGGGTCCATCATTGCTT	3278	20	59.96	50	CCCAAGTCGGATAAGTGCAT	354	Fragment	Multiple
copia248	10	3153	1 Unknown, Retrotransposon-LTR-Copia	1 trep_complete	2834	20	61.25	50	TAATACCATCAGGCGGGTCA	3184	20	59.93	55	GGAACGGGGTTTTCCTAGAG	351	Fragment	Multiple
copia248	11	3203	1 Retrotransposon-LTR-Copia, Retrotransposon-LTR-Copia	1 trep_complete	3165	20	59.93	55	CTCTAGGAAAACCCCGTTCC	3814	20	60.89	50	ATGTATGCGGACCAATGAGC	650	Fragment	Multiple
copia248	12	3388	1 Unknown, Retrotransposon-LTR-Copia	1 trep_complete	3080	20	60.41	40	TCATTGATTCTTGCCCGATT	3574	20	59.98	45	GCGGAATTGTTCCACAACTT	495	Fragment	Multiple
copia248	13	3771	1 Retrotransposon-LTR-Copia, Retrotransposon-LTR-Copia	1 trep_complete	3555	20	59.98	45	AAGTTGTGGAACAATTCCGC	3907	20	60.16	50	CATGTGAGGCTTGCTTGCTA	353	Fragment	Multiple
copia248	14	4004	1 Retrotransposon-LTR-Copia, Unknown	1 trep_complete	3955	20	59.74	45	AGCTTCTTCATGCGCTTTTC	4639	20	60.5	50	CTGGAACATCCAAGCCAAAC	685	Fragment	Multiple
copia248	15	4415	1 Retrotransposon-LTR-Copia, Unknown		4382	20	59.92	45	AAATATGAGCAACCGATCCG	4845	20	60.09	50	TCTTTCGTCTCTTCCGCCTA	464	Fragment	Multiple
copia251	2	3730	Unknown, Retrotransposon-LTR-Copia	trep_complete	3123	20	60.25	55	GACACAGGCTAGGACCGAAA	3763	20	59.92	45	AAATATGAGCAACCGATCCG	641	Fragment	unique
copia251	4	4749	Retrotransposon-LTR-Copia, Unknown	trep_complete	4586	20	60.01	60	CCGCCTAGAACACCTCAGAG	4861	20	59.79	50	GGGTGTGATCTTGTCCGATT	276	Fragment	unique
copia251	3	4230	Retrotransposon-LTR-Copia, Retrotransposon-LTR-Copia	trep_complete	4144	20	60.11	45	TGGCATTGTCGTTTAGGTCA	4347	20	59.81	50	CATTGGTCCGCATACATCAC	204	Fragment	Multiple
copia251	5	4934	Retrotransposon-LTR-Copia, Retrotransposon-LTR-Copia	trep_complete	4331	20	60.89	50	ATGTATGCGGACCAATGAGC	4972	20	59.93	55	CTCTAGGAAAACCCCGTTCC	642	Fragment	Multiple
copia251	6	4984	Retrotransposon-LTR-Copia, Unknown	trep_complete	4953	20	59.93	55	GGAACGGGGTTTTCCTAGAG	5323	21	59.39	47.62	CCACTTGCACTCTATGGCTTT	371	Fragment	Multiple
copia251	7	5157	Unknown, Retrotransposon-LTR-Copia	trep_complete	4859	20	59.96	50	CCCAAGTCGGATAAGTGCAT	5212	20	59.93	50	GTCTGGGTCCATCATTGCTT	354	Fragment	Multiple
copia251	8	5211	Retrotransposon-LTR-Copia, Unknown	trep_complete	5191	20	60.07	50	AGAAGCAATGATGGACCCAG	5815	20	58.33	50	CGGACTCAAGCATAGGAATG	625	Fragment	Multiple
copia251	9	5347	Retrotransposon-LTR-Copia, Retrotransposon-LTR-Copia	trep_complete	5421	20	59.86	60	CGAGACCTTCTCACCCGTAG	5600	20	60.02	40	TTTCCAGCATTTTTCGGATC	180	Fragment	Multiple
copia251	10	5793	1 Retrotransposon-LTR-Copia, Unknown	1 trep_complete	5581	20	60.02	40	GATCCGAAAAATGCTGGAAA	6043	20	60.18	55	CAGCAGTCGAAGGACACTGA	463	Fragment	Multiple
copia251	11	5828	1 Unknown, Retrotransposon-LTR-Copia	1 trep_complete	5231	20	60.94	45	GCCATGCAATCCGAAATAGA	5871	20	59.95	50	ATATGCCGCTTCCCCTAAGT	641	Fragment	Multiple
copia251	12	5907	1 Retrotransposon-LTR-Copia, Unknown	1 trep_complete	5852	20	59.95	50	ACTTAGGGGAAGCGGCATAT	6488	20	59.97	50	GGGAACACACCAAGCTCAAT	637	Fragment	Multiple
copia251	13	6180	1 Unknown, Retrotransposon-LTR-Copia	1 trep_complete	6025	20	60.18	55	CAGTGTCCTTCGACTGCTGA	6204	20	59.98	45	AATGTTTTTCACCGCTGTCC	180	Fragment	Multiple
copia251	14	6290	1 Retrotransposon-LTR-Copia, Unknown	1 trep_complete	6185	20	59.98	45	GGACAGCGGTGAAAAACATT	6572	20	60.08	50	TTCTTCTGGTGGTTCCTTGG	388	Fragment	Multiple
copia251	15	6742	1 Unknown, Retrotransposon-LTR-Copia	1 trep_complete	6580	20	60.07	45	GTAATGCGGCGATTTCATCT	6772	20	59.31	55	CAACAGTCTCCCACTTGCAC	193	Fragment	Multiple
copia251	16	6793	1 Retrotransposon-LTR-Copia, Retrotransposon-LTR-Gypsy	1 trep_complete	6753	20	59.31	55	GTGCAAGTGGGAGACTGTTG	7447	20	60.21	50	CTATTCCCTTTGCCTCACGA	695	Fragment	Multiple
copia253	15	3986	1 Retrotransposon-LTR-Copia, Retrotransposon-LTR-Copia	1 trep_complete	3948	20	59.84	45	ATGGAGCTTCTTCATGCGTT	4342	20	59.81	45	TGGAAAGAGGCGAAGTTGAT	395	Fragment	unique
copia253	16	4414	1 Retrotransposon-LTR-Copia, Unknown	1 trep_complete	4379	20	59.92	45	AAATATGAGCAACCGATCCG	5073	20	59.96	45	GCAGATGCAGATCGAAACAA	695	Fragment	unique
copia253	2	1341	Unknown, Retrotransposon-LTR-Copia	trep_complete	1049	20	60.71	55	TCTCGTGTTGGGTCAGTCCT	1381	20	59.31	55	GTGCAAGTGGGAGACTGTTG	333	Fragment	Multiple
copia253	3	1392	Retrotransposon-LTR-Copia, Unknown	trep_complete	1362	20	59.31	55	CAACAGTCTCCCACTTGCAC	1554	20	60.07	45	GTAATGCGGCGATTTCATCT	193	Fragment	Multiple
copia253	4	1844	Unknown, Retrotransposon-LTR-Copia	trep_complete	1678	20	59.93	50	TATCCAAACACCCTCCTTCG	1949	20	59.98	45	GGACAGCGGTGAAAAACATT	272	Fragment	Multiple
copia253	5	1954	Retrotransposon-LTR-Copia, Unknown	trep_complete	1930	20	59.98	45	AATGTTTTTCACCGCTGTCC	2085	20	60.24	55	CGGGATCGCATGAGTAGAGT	156	Fragment	Multiple
copia253	6	2227	Unknown, Retrotransposon-LTR-Copia	trep_complete	1678	20	59.93	50	TATCCAAACACCCTCCTTCG	2282	20	59.95	50	ACTTAGGGGAAGCGGCATAT	605	Fragment	Multiple
copia253	7	2306	Retrotransposon-LTR-Copia, Unknown	trep_complete	2263	20	59.95	50	ATATGCCGCTTCCCCTAAGT	2859	20	60.4	50	AACTTGGTTGACCCACCTGA	597	Fragment	Multiple
copia253	8	2341	Unknown, Retrotransposon-LTR-Copia	trep_complete	2153	20	59.96	45	TTCTTTGCCTCTTCCATGCT	2562	20	59.92	40	GGTTTTGTCGATCCGAAAAA	410	Fragment	Multiple
copia253	9	2814	Retrotransposon-LTR-Copia, Unknown	trep_complete	2543	20	59.92	40	TTTTTCGGATCGACAAAACC	2859	20	60.4	50	AACTTGGTTGACCCACCTGA	317	Fragment	Multiple
copia253	10	3151	1 Unknown, Retrotransposon-LTR-Copia	1 trep_complete	2834	20	60.7	55	ACACCATCAGGTGGGTCAAC	3182	20	59.93	55	GGAACGGGGTTTTCCTAGAG	349	Fragment	Multiple
copia253	11	3204	1 Retrotransposon-LTR-Copia, Unknown	1 trep_complete	3163	20	59.93	55	CTCTAGGAAAACCCCGTTCC	3811	20	60.89	50	ATGTATGCGGACCAATGAGC	649	Fragment	Multiple
copia253	12	3472	1 Unknown, Retrotransposon-LTR-Copia	1 trep_complete	3266	20	60.51	50	TCCGACTTGGGTGTGATCTT	3572	20	59.98	45	GCGGAATTGTTCCACAACTT	307	Fragment	Multiple
copia253	13	3768	1 Retrotransposon-LTR-Copia, Unknown	1 trep_complete	3553	20	59.98	45	AAGTTGTGGAACAATTCCGC	3904	20	60.16	50	CATGTGAGGCTTGCTTGCTA	352	Fragment	Multiple
copia253	14	3936	1 Unknown, Retrotransposon-LTR-Copia	1 trep_complete	3792	20	60.89	50	GCTCATTGGTCCGCATACAT	3966	20	59.84	45	ACGCATGAAGAAGCTCCATT	175	Fragment	Multiple
copia254	1	4198	Retrotransposon-LTR-Copia, Retrotransposon-LTR-Copia	trep_complete	4159	20	58.87	45	TGCTCTTGCCTTCTCTTCAA	4702	20	60	50	CAAACTGGGTGTGTTCGATG	544	Fragment	unique
copia257	15	4449			4399	20	59.66	40	CCTGCATCGAATTGCAAATA	4819	20	59.65	50	ACGGAGAAGGGTCTGAATGA	421	Fragment	Multiple
copia257	2	1375	Retrotransposon-LTR-Gypsy, Retrotransposon-LTR-Copia	trep_complete	721	20	60.21	50	CTATTCCCTTTGCCTCACGA	1415	20	59.31	55	GTGCAAGTGGGAGACTGTTG	695	Fragment	Multiple
copia257	3	1426	Retrotransposon-LTR-Copia, Unknown	trep_complete	1396	20	59.31	55	CAACAGTCTCCCACTTGCAC	1588	20	60.07	45	GTAATGCGGCGATTTCATCT	193	Fragment	Multiple
copia257	4	1878	Unknown, Retrotransposon-LTR-Copia	trep_complete	1596	20	60.08	50	TTCTTCTGGTGGTTCCTTGG	1983	20	59.98	45	GGACAGCGGTGAAAAACATT	388	Fragment	Multiple
copia257	5	1988	Retrotransposon-LTR-Copia, Unknown	trep_complete	1964	20	59.98	45	AATGTTTTTCACCGCTGTCC	2143	20	60.18	55	CAGTGTCCTTCGACTGCTGA	180	Fragment	Multiple
copia257	6	2261	Unknown, Retrotransposon-LTR-Copia	trep_complete	2125	20	60.18	55	CAGCAGTCGAAGGACACTGA	2587	20	60.02	40	GATCCGAAAAATGCTGGAAA	463	Fragment	Multiple
copia257	7	2851	Retrotransposon-LTR-Copia, Retrotransposon-LTR-Copia	trep_complete	2568	20	60.02	40	TTTCCAGCATTTTTCGGATC	2747	20	59.86	60	CGAGACCTTCTCACCCGTAG	180	Fragment	Multiple
copia257	8	3012	Unknown, Retrotransposon-LTR-Copia	1 trep_complete	2957	20	59.93	50	GTCTGGGTCCATCATTGCTT	3310	20	59.96	50	CCCAAGTCGGATAAGTGCAT	354	Fragment	Multiple
copia257	9	3185	1 Retrotransposon-LTR-Copia, Unknown	1 trep_complete	2918	20	58.19	45	CTCTATTTCGGATTGCATGG	3216	20	59.93	55	GGAACGGGGTTTTCCTAGAG	299	Fragment	Multiple
copia257	10	3235	1 Unknown, Retrotransposon-LTR-Copia	1 trep_complete	3197	20	59.93	55	CTCTAGGAAAACCCCGTTCC	3846	20	60.89	50	ATGTATGCGGACCAATGAGC	650	Fragment	Multiple
copia257	11	3420	1 Retrotransposon-LTR-Copia, Unknown	1 trep_complete	3112	20	60.41	40	TCATTGATTCTTGCCCGATT	3606	20	59.98	45	GCGGAATTGTTCCACAACTT	495	Fragment	Multiple
copia257	12	3803	1 Unknown, Retrotransposon-LTR-Copia	1 trep_complete	3587	20	59.98	45	AAGTTGTGGAACAATTCCGC	3939	20	60.16	50	CATGTGAGGCTTGCTTGCTA	353	Fragment	Multiple
copia257	13	3969	1 Retrotransposon-LTR-Copia, Unknown	1 trep_complete	3830	20	59.81	50	CATTGGTCCGCATACATCAC	4038	20	59.62	45	ACTTGTGGCATTGTCGTTTG	209	Fragment	Multiple
copia257	14	4048	1 Retrotransposon-LTR-Copia, Unknown		4019	20	59.62	45	CAAACGACAATGCCACAAGT	4542	20	60.38	50	TGAAGAACGGCGGAAGTAAG	524	Fragment	Multiple
copia259	6	2263	Unknown, Unknown	trep_complete	1682	20	59.97	50	GGGAACACACCAAGCTCAAT	2318	20	59.95	50	ACTTAGGGGAAGCGGCATAT	637	Fragment	Multiple
copia259	2	1377	Retrotransposon-LTR-Gypsy, Retrotransposon-LTR-Copia	trep_complete	723	20	60.21	50	CTATTCCCTTTGCCTCACGA	1417	20	59.31	55	GTGCAAGTGGGAGACTGTTG	695	Fragment	Multiple
copia259	3	1428	Retrotransposon-LTR-Copia, Unknown	trep_complete	1398	20	59.31	55	CAACAGTCTCCCACTTGCAC	1590	20	60.07	45	GTAATGCGGCGATTTCATCT	193	Fragment	Multiple
copia259	4	1880	Unknown, Retrotransposon-LTR-Copia	trep_complete	1682	20	59.97	50	GGGAACACACCAAGCTCAAT	1930	20	59.67	60	CGTCTATGGAGGTCAGGAGG	249	Fragment	Multiple
copia259	5	1990	Retrotransposon-LTR-Copia, Unknown	trep_complete	1914	20	59.67	60	CCTGACCTCCATAGACGAGG	2208	20	59.96	45	AGCATGGAAGAGGCAAAGAA	295	Fragment	Multiple
copia259	7	2375	Unknown, Retrotransposon-LTR-Copia	trep_complete	2127	20	60.18	55	CAGCAGTCGAAGGACACTGA	2589	20	60.02	40	GATCCGAAAAATGCTGGAAA	463	Fragment	Multiple
copia259	8	2850	Retrotransposon-LTR-Copia, Unknown	trep_complete	2570	20	60.02	40	TTTCCAGCATTTTTCGGATC	2884	20	60.49	50	CCCGCTTGATGGTGTTAAAG	315	Fragment	Multiple
copia259	9	2960	Unknown, Retrotransposon-LTR-Copia	1 trep_complete	2355	20	58.33	50	CGGACTCAAGCATAGGAATG	3012	20	59.5	45	TTGTTGGACAATGATGAGCC	658	Fragment	Multiple
copia259	10	3014	1 Retrotransposon-LTR-Copia, Unknown	1 trep_complete	2959	20	59.93	50	GTCTGGGTCCATCATTGCTT	3312	20	59.96	50	CCCAAGTCGGATAAGTGCAT	354	Fragment	Multiple
copia259	11	3187	1 Unknown, Retrotransposon-LTR-Copia	1 trep_complete	3017	20	60.21	45	ATTTCTCGCATTTCGTGGAG	3218	20	59.93	55	GGAACGGGGTTTTCCTAGAG	202	Fragment	Multiple
copia259	12	3237	1 Retrotransposon-LTR-Copia, Unknown	1 trep_complete	3199	20	59.93	55	CTCTAGGAAAACCCCGTTCC	3848	20	60.89	50	ATGTATGCGGACCAATGAGC	650	Fragment	Multiple
copia259	13	3422	1 Unknown, Retrotransposon-LTR-Copia	1 trep_complete	3114	20	60.41	40	TCATTGATTCTTGCCCGATT	3608	20	59.98	45	GCGGAATTGTTCCACAACTT	495	Fragment	Multiple
copia259	14	3805	1 Retrotransposon-LTR-Copia, Unknown	1 trep_complete	3589	20	59.98	45	AAGTTGTGGAACAATTCCGC	3941	20	60.16	50	CATGTGAGGCTTGCTTGCTA	353	Fragment	Multiple
copia259	15	3949	1 Unknown, Retrotransposon-LTR-Copia	1 trep_complete	3832	20	59.81	50	CATTGGTCCGCATACATCAC	4040	20	59.62	45	ACTTGTGGCATTGTCGTTTG	209	Fragment	Multiple
copia259	16	4038	1 Retrotransposon-LTR-Copia, Unknown		4014	20	59.4	45	TATGACCCAAACGACAATGC	4544	20	60.38	50	TGAAGAACGGCGGAAGTAAG	531	Fragment	Multiple
copia259	17	4451	1 Retrotransposon-LTR-Copia, Unknown		4416	20	59.92	45	AAATATGAGCAACCGATCCG	4775	20	59.73	55	CAGCAGAGGCTGACATCAAG	360	Fragment	Multiple
copia260	2	1457	Unknown, Retrotransposon-LTR-Copia	trep_complete	1206	21	60.12	52.38	CATGAACTCCGACTAGGGACA	1492	20	59.92	45	AAATATGAGCAACCGATCCG	287	Fragment	unique
copia260	4	1870	Unknown, Retrotransposon-LTR-Copia	trep_complete	1369	20	59.15	55	CCTCTAGGGCATACCTCCAA	1919	20	59.74	45	AGCTTCTTCATGCGCTTTTC	551	Fragment	unique
copia260	7	2894	Unknown, Unknown	trep_complete	2578	20	59.1	55	CAGTCGGACAAGATCACACC	2949	20	59.93	50	GTCTGGGTCCATCATTGCTT	372	Fragment	Multiple
copia260	3	1511	Retrotransposon-LTR-Copia, Retrotransposon-LTR-Copia	trep_complete	1473	20	59.92	45	CGGATCGGTTGCTCATATTT	2076	20	59.81	50	CATTGGTCCGCATACATCAC	604	Fragment	Multiple
copia260	5	1937	Retrotransposon-LTR-Copia, Retrotransposon-LTR-Copia	trep_complete	1901	20	59.74	45	AAAAGCGCATGAAGAAGCTC	2076	20	59.81	50	CATTGGTCCGCATACATCAC	176	Fragment	Multiple
copia260	6	2484	Retrotransposon-LTR-Copia, Unknown	trep_complete	2300	20	59.98	45	GCGGAATTGTTCCACAACTT	2675	20	59.27	45	TTGCCTTCTGATCGGTTGTA	376	Fragment	Multiple
copia260	8	3061	Retrotransposon-LTR-Copia, Retrotransposon-LTR-Copia	trep_complete	3121	20	60.79	60	GAGACCTTCTCGCCCGTAGT	3299	20	60.02	40	TTTCCAGCATTTTTCGGATC	179	Fragment	Multiple
copia260	9	3494	Retrotransposon-LTR-Copia, Unknown	1 trep_complete	3280	20	60.02	40	GATCCGAAAAATGCTGGAAA	3742	20	60.18	55	CAGCAGTCGAAGGACACTGA	463	Fragment	Multiple
copia260	10	3527	1 Unknown, Retrotransposon-LTR-Copia	1 trep_complete	2968	20	60.94	45	GCCATGCAATCCGAAATAGA	3570	20	59.95	50	ATATGCCGCTTCCCCTAAGT	603	Fragment	Multiple
copia260	11	3606	1 Retrotransposon-LTR-Copia, Unknown	1 trep_complete	3551	20	59.95	50	ACTTAGGGGAAGCGGCATAT	4187	20	59.97	50	GGGAACACACCAAGCTCAAT	637	Fragment	Multiple
copia260	12	3879	1 Unknown, Retrotransposon-LTR-Copia	1 trep_complete	3724	20	60.18	55	CAGTGTCCTTCGACTGCTGA	3903	20	59.98	45	AATGTTTTTCACCGCTGTCC	180	Fragment	Multiple
copia260	13	3989	1 Retrotransposon-LTR-Copia, Unknown	1 trep_complete	3884	20	59.98	45	GGACAGCGGTGAAAAACATT	4271	20	60.08	50	TTCTTCTGGTGGTTCCTTGG	388	Fragment	Multiple
copia260	14	4441	1 Unknown, Retrotransposon-LTR-Copia	1 trep_complete	4279	20	60.07	45	GTAATGCGGCGATTTCATCT	4471	20	59.31	55	CAACAGTCTCCCACTTGCAC	193	Fragment	Multiple
copia260	15	4492	1 Retrotransposon-LTR-Copia, Retrotransposon-LTR-Gypsy		4452	20	59.31	55	GTGCAAGTGGGAGACTGTTG	5146	20	60.21	50	CTATTCCCTTTGCCTCACGA	695	Fragment	Multiple
copia263	2	3722	Unknown, Retrotransposon-LTR-Copia	trep_complete	3350	20	60.46	55	GGACGGAGAAGGGTCTGAAT	3757	20	59.92	45	AAATATGAGCAACCGATCCG	408	Fragment	Multiple
copia263	3	3776	Retrotransposon-LTR-Copia, Retrotransposon-LTR-Copia	trep_complete	3738	20	59.92	45	CGGATCGGTTGCTCATATTT	4359	20	59.88	55	TCCTCTAGCTGTCGTGCTCA	622	Fragment	Multiple
copia263	4	4135	Unknown, Retrotransposon-LTR-Copia	trep_complete	3629	20	60.38	50	TGAAGAACGGCGGAAGTAAG	4159	20	59.4	45	TATGACCCAAACGACAATGC	531	Fragment	Multiple
copia263	5	4224	Retrotransposon-LTR-Copia, Retrotransposon-LTR-Copia	trep_complete	4140	20	59.4	45	GCATTGTCGTTTGGGTCATA	4359	20	59.88	55	TCCTCTAGCTGTCGTGCTCA	220	Fragment	Multiple
copia263	6	4751	Retrotransposon-LTR-Copia, Unknown	trep_complete	4565	20	59.98	45	GCGGAATTGTTCCACAACTT	5059	20	60.41	40	TCATTGATTCTTGCCCGATT	495	Fragment	Multiple
copia263	7	4936	Retrotransposon-LTR-Copia, Retrotransposon-LTR-Copia	trep_complete	4335	20	59.47	50	ACCAATGAGCACGACAGCTA	4974	20	59.93	55	CTCTAGGAAAACCCCGTTCC	640	Fragment	Multiple
copia263	8	4986	Retrotransposon-LTR-Copia, Unknown	trep_complete	4955	20	59.93	55	GGAACGGGGTTTTCCTAGAG	5253	20	58.58	40	TTCTATTTCGGATTGCATGG	299	Fragment	Multiple
copia263	9	5159	Unknown, Retrotransposon-LTR-Copia	trep_complete	4861	20	59.96	50	CCCAAGTCGGATAAGTGCAT	5214	20	59.93	50	GTCTGGGTCCATCATTGCTT	354	Fragment	Multiple
copia263	10	5213	1 Retrotransposon-LTR-Copia, Unknown	1 trep_complete	5193	20	60.07	50	AGAAGCAATGATGGACCCAG	5818	20	58.33	50	CGGACTCAAGCATAGGAATG	626	Fragment	Multiple
copia263	11	5323	1 Retrotransposon-LTR-Copia, Retrotransposon-LTR-Copia	1 trep_complete	5425	20	60.79	60	GAGACCTTCTCGCCCGTAGT	5603	20	60.02	40	TTTCCAGCATTTTTCGGATC	179	Fragment	Multiple
copia263	12	5798	1 Retrotransposon-LTR-Copia, Unknown	1 trep_complete	5584	20	60.02	40	GATCCGAAAAATGCTGGAAA	6046	20	60.18	55	CAGCAGTCGAAGGACACTGA	463	Fragment	Multiple
copia263	13	5831	1 Unknown, Retrotransposon-LTR-Copia	1 trep_complete	5233	20	60.94	45	GCCATGCAATCCGAAATAGA	5874	20	59.95	50	ATATGCCGCTTCCCCTAAGT	642	Fragment	Multiple
copia263	14	5910	1 Retrotransposon-LTR-Copia, Unknown	1 trep_complete	5855	20	59.95	50	ACTTAGGGGAAGCGGCATAT	6491	20	59.97	50	GGGAACACACCAAGCTCAAT	637	Fragment	Multiple
copia263	15	6183	1 Unknown, Retrotransposon-LTR-Copia	1 trep_complete	6028	20	60.18	55	CAGTGTCCTTCGACTGCTGA	6207	20	59.98	45	AATGTTTTTCACCGCTGTCC	180	Fragment	Multiple
copia263	16	6293	1 Retrotransposon-LTR-Copia, Unknown	1 trep_complete	6188	20	59.98	45	GGACAGCGGTGAAAAACATT	6575	20	60.08	50	TTCTTCTGGTGGTTCCTTGG	388	Fragment	Multiple
copia263	17	6745	1 Unknown, Retrotransposon-LTR-Copia	1 trep_complete	6583	20	60.07	45	GTAATGCGGCGATTTCATCT	6775	20	59.31	55	CAACAGTCTCCCACTTGCAC	193	Fragment	Multiple
copia263	18	6796	1 Retrotransposon-LTR-Copia, Retrotransposon-LTR-Gypsy	1 trep_complete	6756	20	59.31	55	GTGCAAGTGGGAGACTGTTG	7450	20	60.21	50	CTATTCCCTTTGCCTCACGA	695	Fragment	Multiple
copia265	3	3710	Retrotransposon-LTR-Copia, Retrotransposon-LTR-Copia	trep_complete	3672	20	59.92	45	CGGATCGGTTGCTCATATTT	4177	20	59.87	50	AGCCTTCGCATGTCTCGTAT	506	Fragment	unique
copia265	5	4136	Retrotransposon-LTR-Copia, Retrotransposon-LTR-Copia	trep_complete	4100	20	59.46	45	AAAACCGCATGAAGAAGCTC	4276	20	59.95	50	CATTGGTCCGCATACATCAG	177	Fragment	unique
copia265	15	6732			6692	20	59.31	55	GTGCAAGTGGGAGACTGTTG	7386	20	60.21	50	CTATTCCCTTTGCCTCACGA	695	Fragment	Multiple
copia265	2	3656	Unknown, Retrotransposon-LTR-Copia	trep_complete	3234	20	60.09	50	TCTTTCGTCTCTTCCGCCTA	3691	20	59.92	45	AAATATGAGCAACCGATCCG	458	Fragment	Multiple
copia265	4	4069	Unknown, Retrotransposon-LTR-Copia	trep_complete	3765	20	60.87	45	TGCAAGAGTTGCTGCTTTGA	4118	20	59.46	45	AGCTTCTTCATGCGGTTTTC	354	Fragment	Multiple
copia265	6	4686	Retrotransposon-LTR-Copia, Unknown	trep_complete	4500	20	59.98	45	GCGGAATTGTTCCACAACTT	4995	20	60.41	40	TCATTGATTCTTGCCCGATT	496	Fragment	Multiple
copia265	7	4872	Retrotransposon-LTR-Copia, Retrotransposon-LTR-Copia	trep_complete	4260	20	60.89	50	ATGTATGCGGACCAATGAGC	4910	20	59.93	55	CTCTAGGAAAACCCCGTTCC	651	Fragment	Multiple
copia265	8	4922	Retrotransposon-LTR-Copia, Unknown	trep_complete	4891	20	59.93	55	GGAACGGGGTTTTCCTAGAG	5189	20	58.19	45	CTCTATTTCGGATTGCATGG	299	Fragment	Multiple
copia265	9	5095	Unknown, Retrotransposon-LTR-Copia	trep_complete	4796	20	59.96	50	CCCAAGTCGGATAAGTGCAT	5150	20	59.93	50	GTCTGGGTCCATCATTGCTT	355	Fragment	Multiple
copia265	10	5259	1 Retrotransposon-LTR-Copia, Unknown	1 trep_complete	5361	20	60.79	60	GAGACCTTCTCGCCCGTAGT	5539	20	60.02	40	TTTCCAGCATTTTTCGGATC	179	Fragment	Multiple
copia265	11	5846	1 Unknown, Retrotransposon-LTR-Copia	1 trep_complete	5520	20	60.02	40	GATCCGAAAAATGCTGGAAA	5982	20	60.18	55	CAGCAGTCGAAGGACACTGA	463	Fragment	Multiple
copia265	12	6119	1 Retrotransposon-LTR-Copia, Unknown	1 trep_complete	5964	20	60.18	55	CAGTGTCCTTCGACTGCTGA	6143	20	59.98	45	AATGTTTTTCACCGCTGTCC	180	Fragment	Multiple
copia265	13	6229	1 Unknown, Retrotransposon-LTR-Copia	1 trep_complete	6124	20	59.98	45	GGACAGCGGTGAAAAACATT	6511	20	60.08	50	TTCTTCTGGTGGTTCCTTGG	388	Fragment	Multiple
copia265	14	6681	1 Retrotransposon-LTR-Copia, Retrotransposon-LTR-Gypsy	1 trep_complete	6519	20	60.07	45	GTAATGCGGCGATTTCATCT	6711	20	59.31	55	CAACAGTCTCCCACTTGCAC	193	Fragment	Multiple
copia267	15	4433	1 Retrotransposon-LTR-Copia, Unknown		4406	20	59.92	50	GAGCAACCGATCCGGTATAA	5034	20	59.93	50	GTTCCAAACATAGGCCAGGA	629	Fragment	unique
copia267	6	2247	Unknown, Unknown	trep_complete	1788	20	60.15	50	TCCAACTAACAGCACCACCA	2302	20	59.95	50	ACTTAGGGGAAGCGGCATAT	515	Fragment	Multiple
copia267	2	1366	Retrotransposon-LTR-Gypsy, Retrotransposon-LTR-Copia	trep_complete	712	20	60.21	50	CTATTCCCTTTGCCTCACGA	1406	20	59.31	55	GTGCAAGTGGGAGACTGTTG	695	Fragment	Multiple
copia267	3	1417	Retrotransposon-LTR-Copia, Unknown	trep_complete	1387	20	59.31	55	CAACAGTCTCCCACTTGCAC	1579	20	60.07	45	GTAATGCGGCGATTTCATCT	193	Fragment	Multiple
copia267	4	1884	Unknown, Retrotransposon-LTR-Copia	trep_complete	1587	20	60.08	50	TTCTTCTGGTGGTTCCTTGG	1915	20	59.67	60	CGTCTATGGAGGTCAGGAGG	329	Fragment	Multiple
copia267	5	1974	Retrotransposon-LTR-Copia, Unknown	trep_complete	1899	20	59.67	60	CCTGACCTCCATAGACGAGG	2192	20	59.96	45	AGCATGGAAGAGGCAAAGAA	294	Fragment	Multiple
copia267	7	2359	Unknown, Retrotransposon-LTR-Copia	trep_complete	2111	20	60.18	55	CAGCAGTCGAAGGACACTGA	2573	20	60.02	40	GATCCGAAAAATGCTGGAAA	463	Fragment	Multiple
copia267	8	2834	Retrotransposon-LTR-Copia, Unknown	trep_complete	2554	20	60.02	40	TTTCCAGCATTTTTCGGATC	3058	20	60.18	50	CAAGAGAAGCACTGCCACAA	505	Fragment	Multiple
copia267	9	2930	Unknown, Retrotransposon-LTR-Copia	1 trep_complete	2339	20	58.33	50	CGGACTCAAGCATAGGAATG	2962	20	59.93	50	AAGCAATGATGGACCCAGAC	624	Fragment	Multiple
copia267	10	2996	1 Retrotransposon-LTR-Copia, Unknown	1 trep_complete	2943	20	59.93	50	GTCTGGGTCCATCATTGCTT	3296	20	59.96	50	CCCAAGTCGGATAAGTGCAT	354	Fragment	Multiple
copia267	11	3406	1 Unknown, Retrotransposon-LTR-Copia	1 trep_complete	3039	20	60.18	50	TTGTGGCAGTGCTTCTCTTG	3484	20	59.85	50	CGGACCTACCGTTGTCATTT	446	Fragment	Multiple
copia267	12	3789	1 Retrotransposon-LTR-Copia, Unknown	1 trep_complete	3465	20	59.85	50	AAATGACAACGGTAGGTCCG	3925	20	60.16	50	CATGTGAGGCTTGCTTGCTA	461	Fragment	Multiple
copia267	13	3933	1 Unknown, Retrotransposon-LTR-Copia	1 trep_complete	3793	20	60.23	55	AATCCTCCTCTAGCCGTCGT	4024	20	59.62	45	ACTTGTGGCATTGTCGTTTG	232	Fragment	Multiple
copia267	14	4022	1 Retrotransposon-LTR-Copia, Unknown	1 trep_complete	3998	20	59.4	45	TATGACCCAAACGACAATGC	4530	20	60.25	50	GTTGAAGAACGGCGGAAGTA	533	Fragment	Multiple
copia268	9	3001	Retrotransposon-LTR-Copia, Unknown	1 trep_complete	2946	20	59.93	50	GTCTGGGTCCATCATTGCTT	3220	20	59.74	45	AAGTGTTTGTCGCTCGGATT	275	Fragment	unique
copia268	10	3441	1 Unknown, Retrotransposon-LTR-Copia	1 trep_complete	3201	20	59.74	45	AATCCGAGCGACAAACACTT	3594	20	59.98	45	GCGGAATTGTTCCACAACTT	394	Fragment	unique
copia268	13	4012	1 Retrotransposon-LTR-Copia, Retrotransposon-LTR-Copia	1 trep_complete	3975	20	59.74	45	AGCTTCTTCATGCGCTTTTC	4289	20	59.93	50	CCACCTTCCGTCAGGATTTA	315	Fragment	unique
copia268	14	4437	1 Retrotransposon-LTR-Copia, Unknown		4402	20	59.92	45	AAATATGAGCAACCGATCCG	4959	20	59.88	55	GCCGTAGGACCACACGTAAT	558	Fragment	unique
copia268	2	1364	Retrotransposon-LTR-Gypsy, Retrotransposon-LTR-Copia	trep_complete	710	20	60.21	50	CTATTCCCTTTGCCTCACGA	1404	20	59.31	55	GTGCAAGTGGGAGACTGTTG	695	Fragment	Multiple
copia268	3	1415	Retrotransposon-LTR-Copia, Unknown	trep_complete	1385	20	59.31	55	CAACAGTCTCCCACTTGCAC	1604	20	60.08	50	CCAAGGAACCACCAGAAGAA	220	Fragment	Multiple
copia268	4	1867	Unknown, Retrotransposon-LTR-Copia	trep_complete	1585	20	60.08	50	TTCTTCTGGTGGTTCCTTGG	1972	20	59.98	45	GGACAGCGGTGAAAAACATT	388	Fragment	Multiple
copia268	5	1977	Retrotransposon-LTR-Copia, Unknown	trep_complete	1953	20	59.98	45	AATGTTTTTCACCGCTGTCC	2132	20	60.18	55	CAGTGTCCTTCGACTGCTGA	180	Fragment	Multiple
copia268	6	2250	Unknown, Retrotransposon-LTR-Copia	trep_complete	1669	20	59.97	50	GGGAACACACCAAGCTCAAT	2305	20	59.95	50	ACTTAGGGGAAGCGGCATAT	637	Fragment	Multiple
copia268	7	2837	Retrotransposon-LTR-Copia, Unknown	trep_complete	2286	20	59.95	50	ATATGCCGCTTCCCCTAAGT	2870	20	59.99	50	CCGCCTGATGGTGTTAAAGT	585	Fragment	Multiple
copia268	8	2947	Unknown, Retrotransposon-LTR-Copia	trep_complete	2840	23	57.53	39.13	TGCACTCTATGACTTTAACACCA	2999	20	59.5	45	TTGTTGGACAATGATGAGCC	160	Fragment	Multiple
copia268	11	3791	1 Retrotransposon-LTR-Copia, Unknown	1 trep_complete	3575	20	59.98	45	AAGTTGTGGAACAATTCCGC	3927	20	60.16	50	CATGTGAGGCTTGCTTGCTA	353	Fragment	Multiple
copia268	12	3957	1 Unknown, Retrotransposon-LTR-Copia	1 trep_complete	3818	20	59.81	50	CATTGGTCCGCATACATCAC	3993	20	59.74	45	AAAAGCGCATGAAGAAGCTC	176	Fragment	Multiple
copia274	2	3710	Unknown, Retrotransposon-LTR-Copia	trep_complete	3115	20	60.25	55	GACACAGGCTAGGACCGAAA	3743	20	59.92	45	AAATATGAGCAACCGATCCG	629	Fragment	Multiple
copia274	3	3760	Retrotransposon-LTR-Copia, Retrotransposon-LTR-Copia	trep_complete	3724	20	59.92	45	CGGATCGGTTGCTCATATTT	4327	20	59.81	50	CATTGGTCCGCATACATCAC	604	Fragment	Multiple
copia274	4	4188	Retrotransposon-LTR-Copia, Retrotransposon-LTR-Copia	trep_complete	4156	20	59.84	45	ACGCATGAAGAAGCTCCATT	4327	20	59.81	50	CATTGGTCCGCATACATCAC	172	Fragment	Multiple
copia274	5	4737	Retrotransposon-LTR-Copia, Unknown	trep_complete	4551	20	59.98	45	GCGGAATTGTTCCACAACTT	5200	20	59.93	50	GTCTGGGTCCATCATTGCTT	650	Fragment	Multiple
copia274	6	5309	Unknown, Retrotransposon-LTR-Copia	trep_complete	5027	20	60.07	45	ATTGGGCAAGAATCAACGAG	5589	20	60.02	40	TTTCCAGCATTTTTCGGATC	563	Fragment	Multiple
copia274	7	5896	Retrotransposon-LTR-Copia, Unknown	trep_complete	5570	20	60.02	40	GATCCGAAAAATGCTGGAAA	6032	20	60.18	55	CAGCAGTCGAAGGACACTGA	463	Fragment	Multiple
copia274	8	6173	Unknown, Retrotransposon-LTR-Copia	trep_complete	5951	20	59.96	45	AGCATGGAAGAGGCAAAGAA	6245	20	59.67	60	CCTCACCTCCATAGACGAGG	295	Fragment	Multiple
copia274	9	6279	Retrotransposon-LTR-Copia, Unknown	trep_complete	6174	20	59.98	45	GGACAGCGGTGAAAAACATT	6480	20	60.07	50	TTCGGGAATACACCAAGCTC	307	Fragment	Multiple
copia274	10	6731	1 Unknown, Retrotransposon-LTR-Copia	1 trep_complete	6542	20	60.08	50	CCAAGGAACCACCAGAAGAA	6761	20	59.31	55	CAACAGTCTCCCACTTGCAC	220	Fragment	Multiple
copia274	11	6782	1 Retrotransposon-LTR-Copia, Retrotransposon-LTR-Gypsy	1 trep_complete	6742	20	59.31	55	GTGCAAGTGGGAGACTGTTG	7436	20	60.21	50	CTATTCCCTTTGCCTCACGA	695	Fragment	Multiple
copia275	20	6788	2 Retrotransposon-LTR-Copia, Retrotransposon-LTR-Gypsy	2 trep_complete	6748	20	59.31	55	GTGCAACTGGGAGACTGTTG	7443	20	60.21	50	TCTATTCCCTTTGCCTCACG	696	Fragment	unique
copia275	4	3712	Unknown, Retrotransposon-LTR-Copia	trep_complete	3155	20	59.76	50	AGCCTTTGTTGAGAGCAAGC	3747	20	59.92	45	AAATATGAGCAACCGATCCG	593	Fragment	Multiple
copia275	5	3766	Retrotransposon-LTR-Copia, Retrotransposon-LTR-Copia	trep_complete	3728	20	59.92	45	CGGATCGGTTGCTCATATTT	4331	20	59.81	50	CATTGGTCCGCATACATCAC	604	Fragment	Multiple
copia275	6	4125	Unknown, Retrotransposon-LTR-Copia	trep_complete	3857	20	59.82	55	ACTCCACCTCCCGTTAGGAT	4174	20	59.74	45	AGCTTCTTCATGCGCTTTTC	318	Fragment	Multiple
copia275	7	4192	Retrotransposon-LTR-Copia, Retrotransposon-LTR-Copia	trep_complete	4156	20	59.74	45	AAAAGCGCATGAAGAAGCTC	4331	20	59.81	50	CATTGGTCCGCATACATCAC	176	Fragment	Multiple
copia275	8	4708	Retrotransposon-LTR-Copia, Unknown	trep_complete	4555	20	59.98	45	GCGGAATTGTTCCACAACTT	4861	20	60.51	50	TCCGACTTGGGTGTGATCTT	307	Fragment	Multiple
copia275	9	4927	Retrotransposon-LTR-Copia, Retrotransposon-LTR-Copia	trep_complete	4315	20	60.89	50	ATGTATGCGGACCAATGAGC	4965	20	59.93	55	CTCTAGGAAAACCCCGTTCC	651	Fragment	Multiple
copia275	10	4977	1 Retrotransposon-LTR-Copia, Unknown	1 trep_complete	4946	20	59.93	55	GGAACGGGGTTTTCCTAGAG	5103	20	60.92	55	CGGTGCTTCTCTTGCTATGG	158	Fragment	Multiple
copia275	11	5150	1 Unknown, Retrotransposon-LTR-Copia	1 trep_complete	4851	20	59.96	50	CCCAAGTCGGATAAGTGCAT	5205	20	59.93	50	GTCTGGGTCCATCATTGCTT	355	Fragment	Multiple
copia275	12	5204	1 Retrotransposon-LTR-Copia, Unknown	1 trep_complete	5184	20	60.07	50	AGAAGCAATGATGGACCCAG	5809	20	58.33	50	CGGACTCAAGCATAGGAATG	626	Fragment	Multiple
copia275	13	5314	1 Retrotransposon-LTR-Copia, Retrotransposon-LTR-Copia	1 trep_complete	5416	20	60.79	60	GAGACCTTCTCGCCCGTAGT	5594	20	60.02	40	TTTCCAGCATTTTTCGGATC	179	Fragment	Multiple
copia275	14	5787	1 Retrotransposon-LTR-Copia, Unknown	1 trep_complete	5575	20	60.02	40	GATCCGAAAAATGCTGGAAA	6038	20	60.18	55	CAGCAGTCGAAGGACACTGA	464	Fragment	Multiple
copia275	15	5822	1 Unknown, Retrotransposon-LTR-Copia	1 trep_complete	5224	20	60.94	45	GCCATGCAATCCGAAATAGA	5865	20	59.95	50	ATATGCCGCTTCCCCTAAGT	642	Fragment	Multiple
copia275	16	5901	1 Retrotransposon-LTR-Copia, Unknown	1 trep_complete	5846	20	59.95	50	ACTTAGGGGAAGCGGCATAT	6483	20	59.97	50	GGGAACACACCAAGCTCAAT	638	Fragment	Multiple
copia275	17	6175	1 Unknown, Retrotransposon-LTR-Copia	1 trep_complete	6020	20	60.18	55	CAGTGTCCTTCGACTGCTGA	6199	20	59.98	45	AATGTTTTTCACCGCTGTCC	180	Fragment	Multiple
copia275	18	6285	1 Retrotransposon-LTR-Copia, Unknown	1 trep_complete	6180	20	59.98	45	GGACAGCGGTGAAAAACATT	6567	20	60.08	50	TTCTTCTGGTGGTTCCTTGG	388	Fragment	Multiple
copia275	19	6737	1 Unknown, Retrotransposon-LTR-Copia	1 trep_complete	6548	20	60.08	50	CCAAGGAACCACCAGAAGAA	6767	20	59.31	55	CAACAGTCTCCCAGTTGCAC	220	Fragment	Multiple
copia277	4	4124	Unknown, Retrotransposon-LTR-Copia	trep_complete	3938	20	59.3	45	TCATGTTTGATGAGGGATGG	4173	20	59.46	45	AGCTTCTTCATGCGGTTTTC	236	Fragment	unique
copia277	15	6785			6745	20	59.31	55	GTGCAAGTGGGAGACTGTTG	7439	20	60.21	50	CTATTCCCTTTGCCTCACGA	695	Fragment	Multiple
copia277	2	3711	Unknown, Retrotransposon-LTR-Copia	trep_complete	3341	20	59.65	50	ACGGAGAAGGGTCTGAATGA	3746	20	59.92	45	AAATATGAGCAACCGATCCG	406	Fragment	Multiple
copia277	3	3765	Retrotransposon-LTR-Copia, Retrotransposon-LTR-Copia	trep_complete	3727	20	59.92	45	CGGATCGGTTGCTCATATTT	4330	20	59.81	50	CATTGGTCCGCATACATCAC	604	Fragment	Multiple
copia277	5	4191	Retrotransposon-LTR-Copia, Retrotransposon-LTR-Copia	trep_complete	4155	20	59.46	45	AAAACCGCATGAAGAAGCTC	4330	20	59.81	50	CATTGGTCCGCATACATCAC	176	Fragment	Multiple
copia277	6	4740	Retrotransposon-LTR-Copia, Unknown	trep_complete	4554	20	59.98	45	GCGGAATTGTTCCACAACTT	5229	20	60.27	45	TGCATGACACTCTGCCATTT	676	Fragment	Multiple
copia277	7	4925	Retrotransposon-LTR-Copia, Retrotransposon-LTR-Copia	trep_complete	4327	20	60.56	55	AATGAGCACGACGGCTAGAG	4960	20	59.17	50	TAGGAAAACCCCGTTCTGAG	634	Fragment	Multiple
copia277	8	4975	Retrotransposon-LTR-Copia, Unknown	trep_complete	4926	20	59.64	50	GCAAAGTGTTTGTCGCTCAG	5120	19	60.14	57.89	CTGACCTTCGTGGTTGTGG	195	Fragment	Multiple
copia277	9	5148	Unknown, Retrotransposon-LTR-Copia	trep_complete	4832	20	59.1	55	CAGTCGGACAAGATCACACC	5203	20	59.93	50	GTCTGGGTCCATCATTGCTT	372	Fragment	Multiple
copia277	10	5312	1 Retrotransposon-LTR-Copia, Unknown	1 trep_complete	5414	20	60.79	60	GAGACCTTCTCGCCCGTAGT	5592	20	60.02	40	TTTCCAGCATTTTTCGGATC	179	Fragment	Multiple
copia277	11	5899	1 Unknown, Retrotransposon-LTR-Copia	1 trep_complete	5573	20	60.02	40	GATCCGAAAAATGCTGGAAA	6035	20	60.18	55	CAGCAGTCGAAGGACACTGA	463	Fragment	Multiple
copia277	12	6172	1 Retrotransposon-LTR-Copia, Unknown	1 trep_complete	6017	20	60.18	55	CAGTGTCCTTCGACTGCTGA	6196	20	59.98	45	AATGTTTTTCACCGCTGTCC	180	Fragment	Multiple
copia277	13	6282	1 Unknown, Retrotransposon-LTR-Copia	1 trep_complete	6177	20	59.98	45	GGACAGCGGTGAAAAACATT	6564	20	60.08	50	TTCTTCTGGTGGTTCCTTGG	388	Fragment	Multiple
copia277	14	6734	1 Retrotransposon-LTR-Copia, Retrotransposon-LTR-Gypsy	1 trep_complete	6572	20	60.07	45	GTAATGCGGCGATTTCATCT	6764	20	59.31	55	CAACAGTCTCCCACTTGCAC	193	Fragment	Multiple
copia278	2	3694	Unknown, Retrotransposon-LTR-Copia	trep_complete	3359	20	60.02	55	CAAGACAGCAGAGGTGGACA	3729	20	59.92	45	AAATATGAGCAACCGATCCG	371	Fragment	Multiple
copia278	3	3748	Retrotransposon-LTR-Copia, Unknown	trep_complete	3710	20	59.92	45	CGGATCGGTTGCTCATATTT	4336	20	60.23	55	AATCCTCCTCTAGCCGTCGT	627	Fragment	Multiple
copia278	4	4107	Unknown, Retrotransposon-LTR-Copia	trep_complete	3501	21	60.12	47.62	AAGGTTAAAGCTGGACCTGGA	4156	20	59.74	45	AGCTTCTTCATGCGCTTTTC	656	Fragment	Multiple
copia278	5	4174	Retrotransposon-LTR-Copia, Unknown	trep_complete	4138	20	59.74	45	AAAAGCGCATGAAGAAGCTC	4336	20	60.23	55	AATCCTCCTCTAGCCGTCGT	199	Fragment	Multiple
copia278	6	4350	Unknown, Retrotransposon-LTR-Copia	trep_complete	4204	20	60.16	50	CATGTGAGGCTTGCTTGCTA	4556	20	59.98	45	AAGTTGTGGAACAATTCCGC	353	Fragment	Multiple
copia278	7	4741	Retrotransposon-LTR-Copia, Unknown	trep_complete	4537	20	59.98	45	GCGGAATTGTTCCACAACTT	4843	20	60.51	50	TCCGACTTGGGTGTGATCTT	307	Fragment	Multiple
copia278	8	4908	Unknown, Retrotransposon-LTR-Copia	trep_complete	4317	20	60.23	55	ACGACGGCTAGAGGAGGATT	4931	20	59.74	45	ATTCCGAGCGACAAACACTT	615	Fragment	Multiple
copia278	9	4958	Retrotransposon-LTR-Copia, Unknown	trep_complete	4912	20	59.74	45	AAGTGTTTGTCGCTCGGAAT	5225	20	58.19	45	CTCTATTTCGGATTGCATGG	314	Fragment	Multiple
copia278	10	5131	1 Unknown, Retrotransposon-LTR-Copia	1 trep_complete	4833	20	59.96	50	CCCAAGTCGGATAAGTGCAT	5186	20	59.93	50	GTCTGGGTCCATCATTGCTT	354	Fragment	Multiple
copia278	11	5185	1 Retrotransposon-LTR-Copia, Unknown	1 trep_complete	5165	20	60.07	50	AGAAGCAATGATGGACCCAG	5790	20	58.33	50	CGGACTCAAGCATAGGAATG	626	Fragment	Multiple
copia278	12	5295	1 Retrotransposon-LTR-Copia, Retrotransposon-LTR-Copia	1 trep_complete	5397	20	60.79	60	GAGACCTTCTCGCCCGTAGT	5575	20	60.02	40	TTTCCAGCATTTTTCGGATC	179	Fragment	Multiple
copia278	13	5770	1 Retrotransposon-LTR-Copia, Unknown	1 trep_complete	5556	20	60.02	40	GATCCGAAAAATGCTGGAAA	6018	20	60.18	55	CAGCAGTCGAAGGACACTGA	463	Fragment	Multiple
copia278	14	5803	1 Unknown, Retrotransposon-LTR-Copia	1 trep_complete	5205	20	60.94	45	GCCATGCAATCCGAAATAGA	5836	20	59.62	50	TCCCCTAAGTCCTTCATCGA	632	Fragment	Multiple
copia278	15	5882	1 Retrotransposon-LTR-Copia, Unknown	1 trep_complete	5817	20	59.62	50	TCGATGAAGGACTTAGGGGA	6465	20	59.97	50	GGGAACACACCAAGCTCAAT	649	Fragment	Multiple
copia278	16	6157	1 Unknown, Retrotransposon-LTR-Copia	1 trep_complete	6000	20	60.18	55	CAGTGTCCTTCGACTGCTGA	6181	20	59.98	45	AATGTTTTTCACCGCTGTCC	182	Fragment	Multiple
copia278	17	6267	1 Retrotransposon-LTR-Copia, Unknown	1 trep_complete	6162	20	59.98	45	GGACAGCGGTGAAAAACATT	6549	20	60.08	50	TTCTTCTGGTGGTTCCTTGG	388	Fragment	Multiple
copia278	18	6719	1 Unknown, Retrotransposon-LTR-Copia	1 trep_complete	6557	20	60.07	45	GTAATGCGGCGATTTCATCT	6749	20	59.31	55	CAACAGTCTCCCACTTGCAC	193	Fragment	Multiple
copia278	19	6770	1 Retrotransposon-LTR-Copia, Retrotransposon-LTR-Gypsy	1 trep_complete	6730	20	59.31	55	GTGCAAGTGGGAGACTGTTG	7424	20	60.21	50	CTATTCCCTTTGCCTCACGA	695	Fragment	Multiple
copia279	2	770	Retrotransposon-LTR-Gypsy, Retrotransposon-LTR-Copia	trep_complete	116	20	60.21	50	CTATTCCCTTTGCCTCACGA	808	20	60.44	50	TGCAAGTGGAGACTGTTGGA	693	Fragment	unique
copia279	3	819	Retrotransposon-LTR-Copia, Unknown	trep_complete	789	20	60.44	50	TCCAACAGTCTCCACTTGCA	982	20	60.07	45	GTAATGCGGCGATTTCATCT	194	Fragment	unique
copia279	25	11081			11060	20	60.17	45	TTCACGTTCAGCTTTGCAAG	11365	20	59.91	50	CCCAATACCATTCCAACCAC	306	Fragment	Multiple
copia279	4	1272	Unknown, Retrotransposon-LTR-Copia	trep_complete	1071	20	60.07	50	TTCGGGAATACACCAAGCTC	1377	20	59.98	45	GGACAGCGGTGAAAAACATT	307	Fragment	Multiple
copia279	5	1382	Retrotransposon-LTR-Copia, Unknown	trep_complete	1358	20	59.98	45	AATGTTTTTCACCGCTGTCC	1537	20	60.18	55	CAGTGTCCTTCGACTGCTGA	180	Fragment	Multiple
copia279	6	1655	Unknown, Retrotransposon-LTR-Copia	trep_complete	1519	20	60.18	55	CAGCAGTCGAAGGACACTGA	1981	20	60.02	40	GATCCGAAAAATGCTGGAAA	463	Fragment	Multiple
copia279	7	2242	Retrotransposon-LTR-Copia, Retrotransposon-LTR-Copia	trep_complete	1962	20	60.02	40	TTTCCAGCATTTTTCGGATC	2140	20	60.79	60	GAGACCTTCTCGCCCGTAGT	179	Fragment	Multiple
copia279	8	2332	Retrotransposon-LTR-Copia, Unknown	trep_complete	2294	21	59.92	47.62	TTGATTGTCTCCCATGGACTC	2627	20	60.03	45	CAAAGTGTTTGTCGCTCGAA	334	Fragment	Multiple
copia279	9	2404	1 Unknown, Retrotransposon-LTR-Copia	1 trep_complete	2351	20	59.93	50	GTCTGGGTCCATCATTGCTT	2627	20	60.03	45	CAAAGTGTTTGTCGCTCGAA	277	Fragment	Multiple
copia279	10	2814	1 Retrotransposon-LTR-Copia, Unknown	1 trep_complete	2506	20	60.41	40	TCATTGATTCTTGCCCGATT	3000	20	59.98	45	GCGGAATTGTTCCACAACTT	495	Fragment	Multiple
copia279	11	3187	1 Unknown, Retrotransposon-LTR-Copia	1 trep_complete	2981	20	59.98	45	AAGTTGTGGAACAATTCCGC	3333	20	60.16	50	CATGTGAGGCTTGCTTGCTA	353	Fragment	Multiple
copia279	12	3365	1 Retrotransposon-LTR-Copia, Retrotransposon-LTR-Copia	1 trep_complete	3224	20	59.81	50	CATTGGTCCGCATACATCAC	3400	20	59.74	45	AAAAGCGCATGAAGAAGCTC	177	Fragment	Multiple
copia279	13	3443	1 Retrotransposon-LTR-Copia, Unknown	1 trep_complete	3382	20	59.74	45	AGCTTCTTCATGCGCTTTTC	3699	20	59.82	55	ACTCCACCTCCCGTTAGGAT	318	Fragment	Multiple
copia283	12	3379	1 Unknown, Retrotransposon-LTR-Copia	1 trep_complete	3288	20	59.83	50	CGTGATCTTGTCCGACTGAA	3560	20	60.01	60	CCGCCTAGAACACCTCAGAG	273	Fragment	unique
copia283	2	1352	Retrotransposon-LTR-Gypsy, Retrotransposon-LTR-Copia	trep_complete	698	20	60.21	50	CTATTCCCTTTGCCTCACGA	1392	20	59.31	55	GTGCAAGTGGGAGACTGTTG	695	Fragment	Multiple
copia283	3	1403	Retrotransposon-LTR-Copia, Unknown	trep_complete	1373	20	59.31	55	CAACAGTCTCCCACTTGCAC	1565	20	60.07	45	GTAATGCGGCGATTTCATCT	193	Fragment	Multiple
copia283	4	1855	Unknown, Retrotransposon-LTR-Copia	trep_complete	1573	20	60.08	50	TTCTTCTGGTGGTTCCTTGG	1960	20	59.98	45	GGACAGCGGTGAAAAACATT	388	Fragment	Multiple
copia283	5	1965	Retrotransposon-LTR-Copia, Unknown	trep_complete	1941	20	59.98	45	AATGTTTTTCACCGCTGTCC	2120	20	60.18	55	CAGTGTCCTTCGACTGCTGA	180	Fragment	Multiple
copia283	6	2240	Unknown, Retrotransposon-LTR-Copia	trep_complete	1657	20	59.97	50	GGGAACACACCAAGCTCAAT	2293	20	59.95	50	ACTTAGGGGAAGCGGCATAT	637	Fragment	Multiple
copia283	7	2825	Retrotransposon-LTR-Copia, Retrotransposon-LTR-Copia	trep_complete	2274	20	59.95	50	ATATGCCGCTTCCCCTAAGT	2588	20	60.71	50	ATGATACAGCCCGAGGGTTT	315	Fragment	Multiple
copia283	8	2935	Unknown, Retrotransposon-LTR-Copia	trep_complete	2827	22	57.16	40.91	TTGCACTCTATGGCTTTAACAC	2987	20	59.5	45	TTGTTGGACAATGATGAGCC	161	Fragment	Multiple
copia283	9	2989	Retrotransposon-LTR-Copia, Unknown	1 trep_complete	2934	20	59.93	50	GTCTGGGTCCATCATTGCTT	3287	20	59.96	50	CCCAAGTCGGATAAGTGCAT	354	Fragment	Multiple
copia283	10	3162	1 Unknown, Retrotransposon-LTR-Copia	1 trep_complete	3017	19	60.14	57.89	CTGACCTTCGTGGTTGTGG	3193	20	59.93	55	GGAACGGGGTTTTCCTAGAG	177	Fragment	Multiple
copia283	11	3212	1 Retrotransposon-LTR-Copia, Unknown	1 trep_complete	3174	20	59.93	55	CTCTAGGAAAACCCCGTTCC	3823	20	60.89	50	ATGTATGCGGACCAATGAGC	650	Fragment	Multiple
copia283	13	3780	1 Retrotransposon-LTR-Copia, Unknown	1 trep_complete	3541	20	60.01	60	CTCTGAGGTGTTCTAGGCGG	3916	20	60.16	50	CATGTGAGGCTTGCTTGCTA	376	Fragment	Multiple
copia283	14	3946	1 Unknown, Retrotransposon-LTR-Copia	1 trep_complete	3807	20	59.81	50	CATTGGTCCGCATACATCAC	3979	20	60.13	45	AGCGCATGAAGAAGCTTCAT	173	Fragment	Multiple
copia283	15	4013	1 Retrotransposon-LTR-Copia, Retrotransposon-LTR-Copia	1 trep_complete	3960	20	60.13	45	ATGAAGCTTCTTCATGCGCT	4317	20	60.87	45	TGCAAGAGTTGCTGCTTTGA	358	Fragment	Multiple
copia283	16	4426	1 Retrotransposon-LTR-Copia, Unknown		4391	20	59.92	45	AAATATGAGCAACCGATCCG	4796	20	59.65	50	ACGGAGAAGGGTCTGAATGA	406	Fragment	Multiple
copia284	7	5091	Unknown, Unknown	trep_complete	4827	20	59.96	50	CCCAAGTCGGATAAGTGCAT	5146	20	59.93	50	GTCTGGGTCCATCATTGCTT	320	Fragment	unique
copia284	13	6224	1 Retrotransposon-LTR-Copia, Unknown	1 trep_complete	6174	20	59.67	60	CGTCTATGGAGGTGAGGAGG	6764	20	60.01	55	AACCAGTCTGAACCCGTGTC	591	Fragment	unique
copia284	18	20824	1 Unknown, Retrotransposon-LTR-Copia	1 trep_complete	20184	20	59.87	60	CAGCGTCTGTTAGGGAGGAC	20854	20	59.31	55	CAACAGTCTCCCACTTGCAC	671	Fragment	unique
copia284	2	3690	Unknown, Retrotransposon-LTR-Copia	trep_complete	3358	20	59.73	55	CAGCAGAGGCTGACATCAAG	3723	20	59.92	45	AAATATGAGCAACCGATCCG	366	Fragment	Multiple
copia284	3	4190	Retrotransposon-LTR-Copia, Retrotransposon-LTR-Copia	trep_complete	4104	20	60.11	45	TGGCATTGTCGTTTAGGTCA	4307	20	59.81	50	CATTGGTCCGCATACATCAC	204	Fragment	Multiple
copia284	4	4714	Retrotransposon-LTR-Copia, Retrotransposon-LTR-Copia	trep_complete	4480	20	60.1	50	ATCGTGGAGGCGAGTATTTG	4647	20	59.69	60	GTAGGTCCGACTGGCTCATC	168	Fragment	Multiple
copia284	5	4868	Retrotransposon-LTR-Copia, Retrotransposon-LTR-Copia	trep_complete	4291	20	60.89	50	ATGTATGCGGACCAATGAGC	4906	20	59.93	55	CTCTAGGAAAACCCCGTTCC	616	Fragment	Multiple
copia284	6	4918	Retrotransposon-LTR-Copia, Unknown	trep_complete	4887	20	59.93	55	GGAACGGGGTTTTCCTAGAG	5067	20	59.29	50	CTTGCTGACCTTCATGGTTG	181	Fragment	Multiple
copia284	8	5251	Unknown, Retrotransposon-LTR-Copia	trep_complete	4827	20	59.96	50	CCCAAGTCGGATAAGTGCAT	5526	20	59.92	40	TTTTTCGGATCGACAAAACC	700	Fragment	Multiple
copia284	9	5728	Retrotransposon-LTR-Copia, Unknown	1 trep_complete	5507	20	59.92	40	GGTTTTGTCGATCCGAAAAA	5916	20	59.96	45	TTCTTTGCCTCTTCCATGCT	410	Fragment	Multiple
copia284	10	5763	1 Unknown, Retrotransposon-LTR-Copia	1 trep_complete	5165	20	60.94	45	GCCATGCAATCCGAAATAGA	5806	20	59.95	50	ATATGCCGCTTCCCCTAAGT	642	Fragment	Multiple
copia284	11	5842	1 Retrotransposon-LTR-Copia, Unknown	1 trep_complete	5787	20	59.95	50	ACTTAGGGGAAGCGGCATAT	6422	20	59.97	50	GGGAACACACCAAGCTCAAT	636	Fragment	Multiple
copia284	12	6114	1 Unknown, Retrotransposon-LTR-Copia	1 trep_complete	5897	20	59.96	45	AGCATGGAAGAGGCAAAGAA	6190	20	59.67	60	CCTCACCTCCATAGACGAGG	294	Fragment	Multiple
copia284	19	20875	1 Retrotransposon-LTR-Copia, Retrotransposon-LTR-Gypsy		20835	20	59.31	55	GTGCAAGTGGGAGACTGTTG	21530	20	60.21	50	CTATTCCCTTTGCCTCACGA	696	Fragment	Multiple
copia285	10	5298	1 Unknown, Retrotransposon-LTR-Copia	1 trep_complete	5073	20	59.99	50	GCAAGAGAAGCACCATCACA	5578	20	60.02	40	TTTCCAGCATTTTTCGGATC	506	Fragment	unique
copia285	11	5770	1 Retrotransposon-LTR-Copia, Unknown	1 trep_complete	5559	20	60.02	40	GATCCGAAAAATGCTGGAAA	5964	20	59.96	50	AGCCCTTTCTTTGCCTCTTC	406	Fragment	unique
copia285	9	5134	Unknown, Unknown	1 trep_complete	4836	20	59.96	50	CCCAAGTCGGATAAGTGCAT	5189	20	59.93	50	GTCTGGGTCCATCATTGCTT	354	Fragment	Multiple
copia285	2	3697	Unknown, Retrotransposon-LTR-Copia	trep_complete	3275	20	60.09	50	TCTTTCGTCTCTTCCGCCTA	3732	20	59.92	45	AAATATGAGCAACCGATCCG	458	Fragment	Multiple
copia285	3	3751	Retrotransposon-LTR-Copia, Retrotransposon-LTR-Copia	trep_complete	3713	20	59.92	45	CGGATCGGTTGCTCATATTT	4316	20	59.81	50	CATTGGTCCGCATACATCAC	604	Fragment	Multiple
copia285	4	4125	Unknown, Retrotransposon-LTR-Copia	trep_complete	3481	20	60.69	55	CTGGAGTGTCCAAGCCAAAC	4159	20	59.74	45	AGCTTCTTCATGCGCTTTTC	679	Fragment	Multiple
copia285	5	4177	Retrotransposon-LTR-Copia, Retrotransposon-LTR-Copia	trep_complete	4141	20	59.74	45	AAAAGCGCATGAAGAAGCTC	4316	20	59.81	50	CATTGGTCCGCATACATCAC	176	Fragment	Multiple
copia285	6	4726	Retrotransposon-LTR-Copia, Unknown	trep_complete	4489	20	60.1	50	ATCGTGGAGGCGAGTATTTG	5092	20	59.99	50	TGTGATGGTGCTTCTCTTGC	604	Fragment	Multiple
copia285	7	4911	Retrotransposon-LTR-Copia, Retrotransposon-LTR-Copia	trep_complete	4300	20	60.89	50	ATGTATGCGGACCAATGAGC	4949	20	59.93	55	CTCTAGGAAAACCCCGTTCC	650	Fragment	Multiple
copia285	8	4961	Retrotransposon-LTR-Copia, Unknown	trep_complete	4930	20	59.93	55	GGAACGGGGTTTTCCTAGAG	5103	20	60.28	50	ACCTTCGTGGTTGTGATGGT	174	Fragment	Multiple
copia285	12	5805	1 Unknown, Retrotransposon-LTR-Copia	1 trep_complete	5208	20	60.94	45	GCCATGCAATCCGAAATAGA	5848	20	59.95	50	ATATGCCGCTTCCCCTAAGT	641	Fragment	Multiple
copia285	13	5884	1 Retrotransposon-LTR-Copia, Unknown	1 trep_complete	5829	20	59.95	50	ACTTAGGGGAAGCGGCATAT	6465	20	59.97	50	GGGAACACACCAAGCTCAAT	637	Fragment	Multiple
copia285	14	6157	1 Unknown, Retrotransposon-LTR-Copia	1 trep_complete	6002	20	60.18	55	CAGTGTCCTTCGACTGCTGA	6181	20	59.98	45	AATGTTTTTCACCGCTGTCC	180	Fragment	Multiple
copia285	15	6267	1 Retrotransposon-LTR-Copia, Unknown	1 trep_complete	6162	20	59.98	45	GGACAGCGGTGAAAAACATT	6549	20	60.08	50	TTCTTCTGGTGGTTCCTTGG	388	Fragment	Multiple
copia285	16	6719	1 Unknown, Retrotransposon-LTR-Copia	1 trep_complete	6530	20	60.08	50	CCAAGGAACCACCAGAAGAA	6749	20	59.31	55	CAACAGTCTCCCACTTGCAC	220	Fragment	Multiple
copia285	17	6770	1 Retrotransposon-LTR-Copia, Retrotransposon-LTR-Gypsy		6730	20	59.31	55	GTGCAAGTGGGAGACTGTTG	7424	20	60.21	50	CTATTCCCTTTGCCTCACGA	695	Fragment	Multiple
copia287	2	3676	Unknown, Retrotransposon-LTR-Copia	trep_complete	3248	20	60.09	50	TCTTTCGTCTCTTCCGCCTA	3711	20	59.92	45	AAATATGAGCAACCGATCCG	464	Fragment	Multiple
copia287	3	3730	Retrotransposon-LTR-Copia, Retrotransposon-LTR-Copia	trep_complete	3692	20	59.92	45	CGGATCGGTTGCTCATATTT	4295	20	59.81	50	CATTGGTCCGCATACATCAC	604	Fragment	Multiple
copia287	4	4089	Unknown, Retrotransposon-LTR-Copia	trep_complete	3785	20	60.87	45	TGCAAGAGTTGCTGCTTTGA	4138	20	59.74	45	AGCTTCTTCATGCGCTTTTC	354	Fragment	Multiple
copia287	5	4156	Retrotransposon-LTR-Copia, Retrotransposon-LTR-Copia	trep_complete	4120	20	59.74	45	AAAAGCGCATGAAGAAGCTC	4295	20	59.81	50	CATTGGTCCGCATACATCAC	176	Fragment	Multiple
copia287	6	4705	Retrotransposon-LTR-Copia, Retrotransposon-LTR-Copia	trep_complete	4468	20	60.1	50	ATCGTGGAGGCGAGTATTTG	4635	20	59.69	60	GTAGGTCCGACTGGCTCATC	168	Fragment	Multiple
copia287	7	4890	Retrotransposon-LTR-Copia, Retrotransposon-LTR-Copia	trep_complete	4279	20	60.89	50	ATGTATGCGGACCAATGAGC	4928	20	59.93	55	CTCTAGGAAAACCCCGTTCC	650	Fragment	Multiple
copia287	8	4940	Retrotransposon-LTR-Copia, Unknown	trep_complete	4909	20	59.93	55	GGAACGGGGTTTTCCTAGAG	5207	20	58.19	45	CTCTATTTCGGATTGCATGG	299	Fragment	Multiple
copia287	9	5113	Unknown, Retrotransposon-LTR-Copia	trep_complete	4815	20	59.96	50	CCCAAGTCGGATAAGTGCAT	5168	20	59.93	50	GTCTGGGTCCATCATTGCTT	354	Fragment	Multiple
copia287	10	5167	1 Retrotransposon-LTR-Copia, Unknown	1 trep_complete	5147	20	60.07	50	AGAAGCAATGATGGACCCAG	5772	20	58.33	50	CGGACTCAAGCATAGGAATG	626	Fragment	Multiple
copia287	11	5277	1 Unknown, Retrotransposon-LTR-Copia	1 trep_complete	4992	20	60.04	45	CCGATCAGGCAAGAATCAAT	5557	20	60.02	40	TTTCCAGCATTTTTCGGATC	566	Fragment	Multiple
copia287	12	5752	1 Retrotransposon-LTR-Copia, Unknown	1 trep_complete	5538	20	60.02	40	GATCCGAAAAATGCTGGAAA	6000	20	60.18	55	CAGCAGTCGAAGGACACTGA	463	Fragment	Multiple
copia287	13	5785	1 Unknown, Retrotransposon-LTR-Copia	1 trep_complete	5187	20	60.94	45	GCCATGCAATCCGAAATAGA	5824	20	59.85	55	GCTGCTTCCCCTAAGTCCTT	638	Fragment	Multiple
copia287	14	5864	1 Retrotransposon-LTR-Copia, Unknown	1 trep_complete	5805	20	59.85	55	AAGGACTTAGGGGAAGCAGC	6445	20	59.97	50	GGGAACACACCAAGCTCAAT	641	Fragment	Multiple
copia287	15	6137	1 Unknown, Retrotransposon-LTR-Copia	1 trep_complete	5982	20	60.18	55	CAGTGTCCTTCGACTGCTGA	6161	20	59.98	45	AATGTTTTTCACCGCTGTCC	180	Fragment	Multiple
copia287	16	6247	1 Retrotransposon-LTR-Copia, Unknown	1 trep_complete	6142	20	59.98	45	GGACAGCGGTGAAAAACATT	6529	20	60.08	50	TTCTTCTGGTGGTTCCTTGG	388	Fragment	Multiple
copia287	17	6699	1 Unknown, Retrotransposon-LTR-Copia	1 trep_complete	6537	20	60.07	45	GTAATGCGGCGATTTCATCT	6729	20	59.31	55	CAACAGTCTCCCACTTGCAC	193	Fragment	Multiple
copia287	18	6750	1 Retrotransposon-LTR-Copia, Retrotransposon-LTR-Gypsy	1 trep_complete	6710	20	59.31	55	GTGCAAGTGGGAGACTGTTG	7404	20	60.21	50	CTATTCCCTTTGCCTCACGA	695	Fragment	Multiple
copia289	4	3330	Unknown, Retrotransposon-LTR-Copia	trep_complete	2793	20	60	50	AAATGGCACCTAGCAACACC	3359	20	59.62	45	CAAACGACAATGCCACAAGT	567	Fragment	unique
copia289	2	2004	Unknown, Retrotransposon-LTR-Copia	trep_complete	1382	20	59.96	55	GCCTACCTCGTATCCCAACA	2026	21	59.58	47.62	TGACAACACATATGGCTCCTG	645	Fragment	Multiple
copia289	3	2037	Retrotransposon-LTR-Copia, Unknown	trep_complete	2005	20	58.6	50	GCAGGAGCCATATGTGTTGT	2452	20	60.03	55	CCGACACAAACCCGTCTAGT	448	Fragment	Multiple
copia289	5	3431	Retrotransposon-LTR-Copia, Retrotransposon-LTR-Copia	trep_complete	3340	20	59.62	45	ACTTGTGGCATTGTCGTTTG	3548	20	59.81	50	CATTGGTCCGCATACATCAC	209	Fragment	Multiple
copia289	6	3958	Retrotransposon-LTR-Copia, Unknown	trep_complete	3772	20	59.98	45	GCGGAATTGTTCCACAACTT	4266	20	60.41	40	TCATTGATTCTTGCCCGATT	495	Fragment	Multiple
copia289	7	4143	Retrotransposon-LTR-Copia, Retrotransposon-LTR-Copia	trep_complete	3532	20	60.89	50	ATGTATGCGGACCAATGAGC	4181	20	59.93	55	CTCTAGGAAAACCCCGTTCC	650	Fragment	Multiple
copia289	8	4192	Retrotransposon-LTR-Copia, Unknown	trep_complete	4162	20	59.93	55	GGAACGGGGTTTTCCTAGAG	4338	19	60.14	57.89	CTGACCTTCGTGGTTGTGG	177	Fragment	Multiple
copia289	9	4366	Unknown, Retrotransposon-LTR-Copia	trep_complete	4068	20	59.96	50	CCCAAGTCGGATAAGTGCAT	4421	20	59.93	50	GTCTGGGTCCATCATTGCTT	354	Fragment	Multiple
copia289	10	4420	1 Retrotransposon-LTR-Copia, Unknown	1 trep_complete	4400	20	60.07	50	AGAAGCAATGATGGACCCAG	5025	20	58.33	50	CGGACTCAAGCATAGGAATG	626	Fragment	Multiple
copia289	11	4530	1 Retrotransposon-LTR-Copia, Retrotransposon-LTR-Copia	1 trep_complete	4632	20	60.79	60	GAGACCTTCTCGCCCGTAGT	4810	20	60.02	40	TTTCCAGCATTTTTCGGATC	179	Fragment	Multiple
copia289	12	5005	1 Retrotransposon-LTR-Copia, Unknown	1 trep_complete	4791	20	60.02	40	GATCCGAAAAATGCTGGAAA	5253	20	60.18	55	CAGCAGTCGAAGGACACTGA	463	Fragment	Multiple
copia289	13	5038	1 Unknown, Retrotransposon-LTR-Copia	1 trep_complete	4440	20	60.94	45	GCCATGCAATCCGAAATAGA	5081	20	59.95	50	ATATGCCGCTTCCCCTAAGT	642	Fragment	Multiple
copia289	14	5117	1 Retrotransposon-LTR-Copia, Unknown	1 trep_complete	5062	20	59.95	50	ACTTAGGGGAAGCGGCATAT	5698	20	59.97	50	GGGAACACACCAAGCTCAAT	637	Fragment	Multiple
copia289	15	5390	1 Unknown, Retrotransposon-LTR-Copia	1 trep_complete	5235	20	60.18	55	CAGTGTCCTTCGACTGCTGA	5414	20	59.98	45	AATGTTTTTCACCGCTGTCC	180	Fragment	Multiple
copia289	16	5500	1 Retrotransposon-LTR-Copia, Unknown	1 trep_complete	5395	20	59.98	45	GGACAGCGGTGAAAAACATT	5782	20	60.08	50	TTCTTCTGGTGGTTCCTTGG	388	Fragment	Multiple
copia289	17	5952	1 Unknown, Retrotransposon-LTR-Copia	1 trep_complete	5790	20	60.07	45	GTAATGCGGCGATTTCATCT	5982	20	59.31	55	CAACAGTCTCCCACTTGCAC	193	Fragment	Multiple
copia289	18	6003	1 Retrotransposon-LTR-Copia, Retrotransposon-LTR-Gypsy	1 trep_complete	5963	20	59.31	55	GTGCAAGTGGGAGACTGTTG	6657	20	60.21	50	CTATTCCCTTTGCCTCACGA	695	Fragment	Multiple
copia290	1	978	Retrotransposon-LTR-Gypsy, Retrotransposon-LTR-Copia	trep_complete	927	20	60.11	50	TGACAAACCCGAAAGCTACC	1580	20	60.07	45	GTAATGCGGCGATTTCATCT	654	Fragment	Multiple
copia290	2	1367	Retrotransposon-LTR-Gypsy, Retrotransposon-LTR-Copia	trep_complete	713	20	60.21	50	CTATTCCCTTTGCCTCACGA	1407	20	59.31	55	GTGCAAGTGGGAGACTGTTG	695	Fragment	Multiple
copia290	3	1418	Retrotransposon-LTR-Copia, Retrotransposon-LTR-Copia	trep_complete	1388	20	59.31	55	CAACAGTCTCCCACTTGCAC	1580	20	60.07	45	GTAATGCGGCGATTTCATCT	193	Fragment	Multiple
copia290	4	1980	Retrotransposon-LTR-Copia, Unknown	trep_complete	1956	20	59.98	45	AATGTTTTTCACCGCTGTCC	2135	20	60.18	55	CAGTGTCCTTCGACTGCTGA	180	Fragment	Multiple
copia290	5	2253	Unknown, Retrotransposon-LTR-Copia	trep_complete	2117	20	60.18	55	CAGCAGTCGAAGGACACTGA	2579	20	60.02	40	GATCCGAAAAATGCTGGAAA	463	Fragment	Multiple
copia290	6	2839	Retrotransposon-LTR-Copia, Retrotransposon-LTR-Copia	trep_complete	2560	20	60.02	40	TTTCCAGCATTTTTCGGATC	2737	20	60.79	60	GAGACCTTCTCGCCCGTAGT	178	Fragment	Multiple
copia290	7	2949	Unknown, Retrotransposon-LTR-Copia	trep_complete	2841	22	57.16	40.91	TTGCACTCTATGGCTTTAACAC	3001	20	59.5	45	TTGTTGGACAATGATGAGCC	161	Fragment	Multiple
copia290	8	3003	Retrotransposon-LTR-Copia, Unknown	trep_complete	2948	20	59.93	50	GTCTGGGTCCATCATTGCTT	3301	20	59.96	50	CCCAAGTCGGATAAGTGCAT	354	Fragment	Multiple
copia290	9	3176	Unknown, Retrotransposon-LTR-Copia	1 trep_complete	2909	20	58.19	45	CTCTATTTCGGATTGCATGG	3207	20	59.93	55	GGAACGGGGTTTTCCTAGAG	299	Fragment	Multiple
copia290	10	3226	1 Retrotransposon-LTR-Copia, Unknown	1 trep_complete	3188	20	59.93	55	CTCTAGGAAAACCCCGTTCC	3837	20	60.89	50	ATGTATGCGGACCAATGAGC	650	Fragment	Multiple
copia290	11	3411	1 Unknown, Retrotransposon-LTR-Copia	1 trep_complete	3103	20	60.41	40	TCATTGATTCTTGCCCGATT	3597	20	59.98	45	GCGGAATTGTTCCACAACTT	495	Fragment	Multiple
copia290	12	3794	1 Retrotransposon-LTR-Copia, Unknown	1 trep_complete	3578	20	59.98	45	AAGTTGTGGAACAATTCCGC	3930	20	60.16	50	CATGTGAGGCTTGCTTGCTA	353	Fragment	Multiple
copia290	13	3938	1 Unknown, Retrotransposon-LTR-Copia	1 trep_complete	3821	20	59.81	50	CATTGGTCCGCATACATCAC	4029	20	59.62	45	ACTTGTGGCATTGTCGTTTG	209	Fragment	Multiple
copia290	14	4030	1 Retrotransposon-LTR-Copia, Unknown	1 trep_complete	4010	20	59.62	45	CAAACGACAATGCCACAAGT	4535	20	60.25	50	GTTGAAGAACGGCGGAAGTA	526	Fragment	Multiple
copia290	15	4440	1 Retrotransposon-LTR-Copia, Unknown		4405	20	59.92	45	AAATATGAGCAACCGATCCG	4810	20	59.65	50	ACGGAGAAGGGTCTGAATGA	406	Fragment	Multiple
copia292	11	3212	1 Retrotransposon-LTR-Copia, Retrotransposon-LTR-Copia	1 trep_complete	3192	20	60.03	45	TTGAGCGACAAACACTTTGC	3811	20	59.97	50	CAATGAGCACGATGGCTAGA	620	Fragment	unique
copia292	14	4013	1 Retrotransposon-LTR-Copia, Unknown	1 trep_complete	3960	20	60.13	45	ATGAAGCTTCTTCATGCGCT	4609	20	60.25	55	CTGGACCTAAACCTGCTCCA	650	Fragment	unique
copia292	16	5180	1 Unknown, Retrotransposon-LTR-Copia	1 trep_complete	5005	20	59.93	50	GTCCTGGCCTATGTTTGGAA	5212	20	58.6	50	GCAGGAGCCATATGTGTTGT	208	Fragment	unique
copia292	2	1352	Retrotransposon-LTR-Gypsy, Retrotransposon-LTR-Copia	trep_complete	698	20	60.21	50	CTATTCCCTTTGCCTCACGA	1392	20	59.31	55	GTGCAAGTGGGAGACTGTTG	695	Fragment	Multiple
copia292	3	1403	Retrotransposon-LTR-Copia, Unknown	trep_complete	1373	20	59.31	55	CAACAGTCTCCCACTTGCAC	1565	20	60.07	45	GTAATGCGGCGATTTCATCT	193	Fragment	Multiple
copia292	4	1855	Unknown, Retrotransposon-LTR-Copia	trep_complete	1573	20	60.08	50	TTCTTCTGGTGGTTCCTTGG	1960	20	59.98	45	GGACAGCGGTGAAAAACATT	388	Fragment	Multiple
copia292	5	1965	Retrotransposon-LTR-Copia, Unknown	trep_complete	1941	20	59.98	45	AATGTTTTTCACCGCTGTCC	2120	20	60.18	55	CAGTGTCCTTCGACTGCTGA	180	Fragment	Multiple
copia292	6	2238	Unknown, Retrotransposon-LTR-Copia	trep_complete	1657	20	59.97	50	GGGAACACACCAAGCTCAAT	2293	20	59.95	50	ACTTAGGGGAAGCGGCATAT	637	Fragment	Multiple
copia292	7	2825	Retrotransposon-LTR-Copia, Retrotransposon-LTR-Copia	trep_complete	2274	20	59.95	50	ATATGCCGCTTCCCCTAAGT	2588	20	60.71	50	ATGATACAGCCCGAGGGTTT	315	Fragment	Multiple
copia292	8	2935	Unknown, Retrotransposon-LTR-Copia	trep_complete	2827	22	57.16	40.91	TTGCACTCTATGGCTTTAACAC	2987	20	59.5	45	TTGTTGGACAATGATGAGCC	161	Fragment	Multiple
copia292	9	2989	Retrotransposon-LTR-Copia, Unknown	1 trep_complete	2934	20	59.93	50	GTCTGGGTCCATCATTGCTT	3287	20	59.96	50	CCCAAGTCGGATAAGTGCAT	354	Fragment	Multiple
copia292	10	3162	1 Unknown, Retrotransposon-LTR-Copia	1 trep_complete	3017	19	60.14	57.89	CTGACCTTCGTGGTTGTGG	3211	20	60.03	45	GCAAAGTGTTTGTCGCTCAA	195	Fragment	Multiple
copia292	12	3379	1 Unknown, Retrotransposon-LTR-Copia	1 trep_complete	3288	20	59.83	50	CGTGATCTTGTCCGACTGAA	3583	20	59.98	45	GCGGAATTGTTCCACAACTT	296	Fragment	Multiple
copia292	13	3780	1 Retrotransposon-LTR-Copia, Retrotransposon-LTR-Copia	1 trep_complete	3564	20	59.98	45	AAGTTGTGGAACAATTCCGC	3811	20	59.97	50	CAATGAGCACGATGGCTAGA	248	Fragment	Multiple
copia292	15	4426	1 Retrotransposon-LTR-Copia, Unknown	1 trep_complete	4391	20	59.92	45	AAATATGAGCAACCGATCCG	5025	20	59.93	50	GTTCCAAACATAGGCCAGGA	635	Fragment	Multiple
copia292	17	5213	1 Retrotransposon-LTR-Copia, Unknown	1 trep_complete	5193	20	58.6	50	ACAACACATATGGCTCCTGC	5836	20	59.96	55	GCCTACCTCGTATCCCAACA	644	Fragment	Multiple
copia292	18	6357	1 Unknown, Retrotransposon-LTR-Copia	1 trep_complete	5817	20	59.96	55	TGTTGGGATACGAGGTAGGC	6407	20	59.98	55	CTCGGGCCATGTCTATACGT	591	Fragment	Multiple
copia292	19	6406	1 Retrotransposon-LTR-Copia, Unknown		6369	20	60.15	50	TGACCCTATGGGTTCGGATA	6534	20	60.21	50	TCGTGAGGCAAAGGGAATAG	166	Fragment	Multiple
copia293	4	4476	Unknown, Unknown	trep_complete	4353	20	59.57	50	CCCGCAACCTGATATTTAGC	5045	20	60.01	55	CTGCCCTACTTGCCAGAAAG	693	Fragment	Multiple
copia293	26	13412			13250	20	60.07	45	GTAATGCGGCGATTTCATCT	13442	20	59.31	55	CAACAGTCTCCCACTTGCAC	193	Fragment	Multiple
copia293	27	13463			13423	20	59.31	55	GTGCAAGTGGGAGACTGTTG	13614	20	59.59	55	CCGACCAGGGACAACTTTAG	192	Fragment	Multiple
copia293	9	7154	1 Unknown, Retrotransposon-LTR-Copia	1 trep_complete	13250	20	60.07	45	GTAATGCGGCGATTTCATCT	13907	20	59.95	45	TTCTTGACCAACCCGAAAAC	658	Fragment	Multiple
copia293	10	7233	1 Retrotransposon-LTR-Copia, Retrotransposon-LTR-Copia	1 trep_complete	13888	20	59.95	45	GTTTTCGGGTTGGTCAAGAA	14514	20	59.84	55	ACCTCCAAGGTATCCACACG	627	Fragment	Multiple
copia293	11	10389	1 Unknown, Retrotransposon-LTR-Copia	1 trep_complete	9803	20	60.25	55	GACACAGGCTAGGACCGAAA	10424	20	59.92	45	AAATATGAGCAACCGATCCG	622	Fragment	Multiple
copia293	12	10443	1 Retrotransposon-LTR-Copia, Retrotransposon-LTR-Copia	1 trep_complete	10405	20	59.92	45	CGGATCGGTTGCTCATATTT	11008	20	59.81	50	CATTGGTCCGCATACATCAC	604	Fragment	Multiple
copia293	13	10802	1 Retrotransposon-LTR-Copia, Unknown	1 trep_complete	10173	20	60.69	55	CTGGAGTGTCCAAGCCAAAC	10851	20	59.74	45	AGCTTCTTCATGCGCTTTTC	679	Fragment	Multiple
copia293	14	10869	1 Retrotransposon-LTR-Copia, Retrotransposon-LTR-Copia	1 trep_complete	10833	20	59.74	45	AAAAGCGCATGAAGAAGCTC	11008	20	59.81	50	CATTGGTCCGCATACATCAC	176	Fragment	Multiple
copia293	15	11436	1 Retrotransposon-LTR-Copia, Unknown	1 trep_complete	11232	20	59.98	45	GCGGAATTGTTCCACAACTT	11538	20	60.32	45	TCCGATTTGGGTGTGATCTT	307	Fragment	Multiple
copia293	16	11603	1 Unknown, Retrotransposon-LTR-Copia	1 trep_complete	10992	20	60.89	50	ATGTATGCGGACCAATGAGC	11641	20	59.93	55	CTCTAGGAAAACCCCGTTCC	650	Fragment	Multiple
copia293	17	11653	1 Retrotransposon-LTR-Copia, Unknown	2 trep_complete	11622	20	59.93	55	GGAACGGGGTTTTCCTAGAG	11789	19	60	57.89	GTGGTTGTGGTGGTGCTTC	168	Fragment	Multiple
copia293	18	11826	2 Unknown, Retrotransposon-LTR-Copia	2 trep_complete	11528	20	59.78	45	CCCAAATCGGATAAGTGCAT	11881	20	59.93	50	GTCTGGGTCCATCATTGCTT	354	Fragment	Multiple
copia293	19	11880	2 Retrotransposon-LTR-Copia, Unknown	2 trep_complete	11860	20	60.07	50	AGAAGCAATGATGGACCCAG	12485	20	58.33	50	CGGACTCAAGCATAGGAATG	626	Fragment	Multiple
copia293	20	11990	2 Unknown, Retrotransposon-LTR-Copia	2 trep_complete	11766	20	59.87	50	CAAGAGAAGCACCACCACAA	12270	20	60.02	40	TTTCCAGCATTTTTCGGATC	505	Fragment	Multiple
copia293	21	12465	2 Retrotransposon-LTR-Copia, Unknown	2 trep_complete	12251	20	60.02	40	GATCCGAAAAATGCTGGAAA	12713	20	60.18	55	CAGCAGTCGAAGGACACTGA	463	Fragment	Multiple
copia293	22	12498	2 Unknown, Retrotransposon-LTR-Copia	2 trep_complete	11900	20	60.94	45	GCCATGCAATCCGAAATAGA	12541	20	59.95	50	ATATGCCGCTTCCCCTAAGT	642	Fragment	Multiple
copia293	23	12577	2 Retrotransposon-LTR-Copia, Unknown	2 trep_complete	12522	20	59.95	50	ACTTAGGGGAAGCGGCATAT	13158	20	59.97	50	GGGAACACACCAAGCTCAAT	637	Fragment	Multiple
copia293	24	12850	2 Unknown, Retrotransposon-LTR-Copia	2 trep_complete	12695	20	60.18	55	CAGTGTCCTTCGACTGCTGA	12874	20	59.98	45	AATGTTTTTCACCGCTGTCC	180	Fragment	Multiple
copia293	25	12960	2 Retrotransposon-LTR-Copia, Unknown		12855	20	59.98	45	GGACAGCGGTGAAAAACATT	13242	20	60.08	50	TTCTTCTGGTGGTTCCTTGG	388	Fragment	Multiple
copia294	5	1979	Retrotransposon-LTR-Copia, Unknown	trep_complete	1955	20	59.98	45	AATGTTTTTCACCGCTGTCC	2116	20	60.18	55	CAGTGTCCTTCGACTGCTGA	162	Fragment	unique
copia294	2	1366	Retrotransposon-LTR-Gypsy, Retrotransposon-LTR-Copia	trep_complete	710	20	60.21	50	TGCTATTCCCTTTGCCTCAC	1406	20	59.31	55	GTGCAAGTGGGAGACTGTTG	697	Fragment	Multiple
copia294	3	1417	Retrotransposon-LTR-Copia, Unknown	trep_complete	1387	20	59.31	55	CAACAGTCTCCCACTTGCAC	1579	20	60.07	45	GTAATGCGGCGATTTCATCT	193	Fragment	Multiple
copia294	4	1869	Unknown, Retrotransposon-LTR-Copia	trep_complete	1587	20	60.08	50	TTCTTCTGGTGGTTCCTTGG	1974	20	59.98	45	GGACAGCGGTGAAAAACATT	388	Fragment	Multiple
copia294	6	2234	Unknown, Retrotransposon-LTR-Copia	trep_complete	2098	20	60.18	55	CAGCAGTCGAAGGACACTGA	2560	20	60.02	40	GATCCGAAAAATGCTGGAAA	463	Fragment	Multiple
copia294	7	2821	Retrotransposon-LTR-Copia, Retrotransposon-LTR-Copia	trep_complete	2541	20	60.02	40	TTTCCAGCATTTTTCGGATC	2719	20	60.79	60	GAGACCTTCTCGCCCGTAGT	179	Fragment	Multiple
copia294	8	2931	Unknown, Retrotransposon-LTR-Copia	trep_complete	2823	22	57.16	40.91	TTGCACTCTATGGCTTTAACAC	2983	20	59.5	45	TTGTTGGACAATGATGAGCC	161	Fragment	Multiple
copia294	9	2985	Retrotransposon-LTR-Copia, Unknown	1 trep_complete	2930	20	59.93	50	GTCTGGGTCCATCATTGCTT	3283	20	59.96	50	CCCAAGTCGGATAAGTGCAT	354	Fragment	Multiple
copia294	10	3158	1 Unknown, Retrotransposon-LTR-Copia	1 trep_complete	2891	20	58.19	45	CTCTATTTCGGATTGCATGG	3189	20	59.93	55	GGAACGGGGTTTTCCTAGAG	299	Fragment	Multiple
copia294	11	3208	1 Retrotransposon-LTR-Copia, Retrotransposon-LTR-Copia	1 trep_complete	3170	20	59.93	55	CTCTAGGAAAACCCCGTTCC	3819	20	60.89	50	ATGTATGCGGACCAATGAGC	650	Fragment	Multiple
copia294	12	3375	1 Unknown, Retrotransposon-LTR-Copia	1 trep_complete	3284	20	59.83	50	CGTGATCTTGTCCGACTGAA	3579	20	59.98	45	GCGGAATTGTTCCACAACTT	296	Fragment	Multiple
copia294	13	3776	1 Retrotransposon-LTR-Copia, Retrotransposon-LTR-Copia	1 trep_complete	3560	20	59.98	45	AAGTTGTGGAACAATTCCGC	3912	20	60.16	50	CATGTGAGGCTTGCTTGCTA	353	Fragment	Multiple
copia294	14	4009	1 Retrotransposon-LTR-Copia, Retrotransposon-LTR-Copia	1 trep_complete	3960	20	59.74	45	AGCTTCTTCATGCGCTTTTC	4274	20	59.93	50	CCACCTCCCGTCAAGATTTA	315	Fragment	Multiple
copia294	15	4422	1 Retrotransposon-LTR-Copia, Unknown		4387	20	59.92	45	AAATATGAGCAACCGATCCG	4850	20	60.09	50	TCTTTCGTCTCTTCCGCCTA	464	Fragment	Multiple
copia295	9	5146	Unknown, Retrotransposon-LTR-Copia	trep_complete	5019	20	60	50	GATGAGCCAATCGGGATAGA	5201	20	59.93	50	GTCTGGGTCCATCATTGCTT	183	Fragment	unique
copia295	10	5200	1 Retrotransposon-LTR-Copia, Unknown	1 trep_complete	5180	20	60.07	50	AGAAGCAATGATGGACCCAG	5808	20	59.39	50	TCACGGACTCAAGCATAGGA	629	Fragment	unique
copia295	11	5310	1 Unknown, Retrotransposon-LTR-Copia	1 trep_complete	5019	20	60	50	GATGAGCCAATCGGGATAGA	5590	20	60.02	40	TTTCCAGCATTTTTCGGATC	572	Fragment	unique
copia295	2	3709	Unknown, Retrotransposon-LTR-Copia	trep_complete	3056	20	60.14	50	GCAGATGCAGTTCGAGACAA	3744	20	59.92	45	AAATATGAGCAACCGATCCG	689	Fragment	Multiple
copia295	3	3763	Retrotransposon-LTR-Copia, Retrotransposon-LTR-Copia	trep_complete	3725	20	59.92	45	CGGATCGGTTGCTCATATTT	4230	20	59.87	50	AAGCCTCGCATGTCTCGTAT	506	Fragment	Multiple
copia295	4	4122	Unknown, Retrotransposon-LTR-Copia	trep_complete	3857	20	59.74	50	CCACCTCCCATCAGGATTTA	4171	20	59.74	45	AGCTTCTTCATGCGCTTTTC	315	Fragment	Multiple
copia295	5	4189	Retrotransposon-LTR-Copia, Retrotransposon-LTR-Copia	trep_complete	4153	20	59.74	45	AAAAGCGCATGAAGAAGCTC	4328	20	59.81	50	CATTGGTCCGCATACATCAC	176	Fragment	Multiple
copia295	6	4738	Retrotransposon-LTR-Copia, Unknown	trep_complete	4552	20	59.98	45	GCGGAATTGTTCCACAACTT	4858	20	60.51	50	TCCGACTTGGGTGTGATCTT	307	Fragment	Multiple
copia295	7	4923	Retrotransposon-LTR-Copia, Retrotransposon-LTR-Copia	trep_complete	4312	20	60.89	50	ATGTATGCGGACCAATGAGC	4961	20	59.93	55	CTCTAGGAAAACCCCGTTCC	650	Fragment	Multiple
copia295	8	4973	Retrotransposon-LTR-Copia, Unknown	trep_complete	4942	20	59.93	55	GGAACGGGGTTTTCCTAGAG	5240	20	58.19	45	CTCTATTTCGGATTGCATGG	299	Fragment	Multiple
copia295	12	5785	1 Retrotransposon-LTR-Copia, Unknown	1 trep_complete	5571	20	60.02	40	GATCCGAAAAATGCTGGAAA	6033	20	60.18	55	CAGCAGTCGAAGGACACTGA	463	Fragment	Multiple
copia295	13	5818	1 Unknown, Retrotransposon-LTR-Copia	1 trep_complete	5220	20	60.94	45	GCCATGCAATCCGAAATAGA	5861	20	59.95	50	ATATGCCGCTTCCCCTAAGT	642	Fragment	Multiple
copia295	14	5897	1 Retrotransposon-LTR-Copia, Unknown	1 trep_complete	5842	20	59.95	50	ACTTAGGGGAAGCGGCATAT	6478	20	59.97	50	GGGAACACACCAAGCTCAAT	637	Fragment	Multiple
copia295	15	6170	1 Unknown, Retrotransposon-LTR-Copia	1 trep_complete	6015	20	60.18	55	CAGTGTCCTTCGACTGCTGA	6194	20	59.98	45	AATGTTTTTCACCGCTGTCC	180	Fragment	Multiple
copia295	16	6280	1 Retrotransposon-LTR-Copia, Unknown	1 trep_complete	6175	20	59.98	45	GGACAGCGGTGAAAAACATT	6562	20	60.08	50	TTCTTCTGGTGGTTCCTTGG	388	Fragment	Multiple
copia295	17	6732	1 Unknown, Retrotransposon-LTR-Copia	1 trep_complete	6570	20	60.07	45	GTAATGCGGCGATTTCATCT	6762	20	59.31	55	CAACAGTCTCCCACTTGCAC	193	Fragment	Multiple
copia295	18	6783	1 Retrotransposon-LTR-Copia, Unknown	1 trep_complete	6743	20	59.31	55	GTGCAAGTGGGAGACTGTTG	7403	20	59.99	50	TCAAGCCGACCACTCTTTCT	661	Fragment	Multiple
copia296	1	2859	Retrotransposon-LTR-Copia, Unknown	trep_complete	2824	20	59.92	45	AAATATGAGCAACCGATCCG	3030	20	59.99	60	CTCCTCCAGACAAGGAGTGC	207	Fragment	unique
copia297	2	3580	Unknown, Retrotransposon-LTR-Copia	trep_complete	3377	20	60.02	55	CAAGACAGCAGAGGTGGACA	3615	20	59.92	45	AAATATGAGCAACCGATCCG	239	Fragment	unique
copia297	14	6653			6613	20	59.31	55	GTGCAAGTGGGAGACTGTTG	7307	20	60.21	50	CTATTCCCTTTGCCTCACGA	695	Fragment	Multiple
copia297	3	3634	Retrotransposon-LTR-Copia, Unknown	trep_complete	3596	20	59.92	45	CGGATCGGTTGCTCATATTT	4199	20	59.81	50	CATTGGTCCGCATACATCAC	604	Fragment	Multiple
copia297	4	4060	Retrotransposon-LTR-Copia, Unknown	trep_complete	4028	20	59.84	45	ACGCATGAAGAAGCTCCATT	4199	20	59.81	50	CATTGGTCCGCATACATCAC	172	Fragment	Multiple
copia297	5	4239	Unknown, Retrotransposon-LTR-Copia	trep_complete	4090	20	60.16	50	CATGTGAGGCTTGCTTGCTA	4442	20	59.98	45	AAGTTGTGGAACAATTCCGC	353	Fragment	Multiple
copia297	6	4609	Retrotransposon-LTR-Copia, Unknown	trep_complete	4423	20	59.98	45	GCGGAATTGTTCCACAACTT	4720	20	59.1	55	GGTGTGATCTTGTCCGACTG	298	Fragment	Multiple
copia297	7	4794	Unknown, Retrotransposon-LTR-Copia	trep_complete	4183	20	60.89	50	ATGTATGCGGACCAATGAGC	4832	20	59.93	55	CTCTAGGAAAACCCCGTTCC	650	Fragment	Multiple
copia297	8	4844	Retrotransposon-LTR-Copia, Unknown	trep_complete	4813	20	59.93	55	GGAACGGGGTTTTCCTAGAG	5111	20	58.19	45	CTCTATTTCGGATTGCATGG	299	Fragment	Multiple
copia297	9	5017	Unknown, Retrotransposon-LTR-Copia	trep_complete	4701	20	59.1	55	CAGTCGGACAAGATCACACC	5072	20	59.93	50	GTCTGGGTCCATCATTGCTT	372	Fragment	Multiple
copia297	10	5181	1 Retrotransposon-LTR-Copia, Unknown	1 trep_complete	5147	20	60.49	50	CCCGCTTGATGGTGTTAAAG	5461	20	60.02	40	TTTCCAGCATTTTTCGGATC	315	Fragment	Multiple
copia297	12	6041	1 Unknown, Retrotransposon-LTR-Copia	1 trep_complete	5823	20	59.96	45	AGCATGGAAGAGGCAAAGAA	6116	20	59.67	60	CCTCACCTCCATAGACGAGG	294	Fragment	Multiple
copia297	13	6602	1 Retrotransposon-LTR-Copia, Retrotransposon-LTR-Gypsy		6440	20	60.07	45	GTAATGCGGCGATTTCATCT	6632	20	59.31	55	CAACAGTCTCCCACTTGCAC	193	Fragment	Multiple
copia298	1	4405	Retrotransposon-LTR-Copia, Unknown	trep_complete	4373	20	59.88	45	AATATGAGCAATCGATCCGG	4745	20	60.16	60	GCTCAAGACAGCGGAGGTAG	373	Fragment	unique
copia299	6	4740	Retrotransposon-LTR-Copia, Unknown	trep_complete	4554	20	59.98	45	GCGGAATTGTTCCACAACTT	5122	20	60.3	50	TGCTGACCTTCGTGGTTGTA	569	Fragment	unique
copia299	9	5312	Unknown, Retrotransposon-LTR-Copia	trep_complete	5103	20	60.3	50	TACAACCACGAAGGTCAGCA	5592	20	60.02	40	TTTCCAGCATTTTTCGGATC	490	Fragment	unique
copia299	2	3711	Unknown, Retrotransposon-LTR-Copia	trep_complete	3283	20	60.09	50	TCTTTCGTCTCTTCCGCCTA	3746	20	59.92	45	AAATATGAGCAACCGATCCG	464	Fragment	Multiple
copia299	3	3765	Retrotransposon-LTR-Copia, Retrotransposon-LTR-Copia	trep_complete	3727	20	59.92	45	CGGATCGGTTGCTCATATTT	4330	20	59.81	50	CATTGGTCCGCATACATCAC	604	Fragment	Multiple
copia299	4	4124	Unknown, Retrotransposon-LTR-Copia	trep_complete	3492	20	60.11	50	GAACGTCCAAGCCAAACCTA	4173	20	59.74	45	AGCTTCTTCATGCGCTTTTC	682	Fragment	Multiple
copia299	5	4191	Retrotransposon-LTR-Copia, Retrotransposon-LTR-Copia	trep_complete	4123	20	60	45	CTTGTGGCATTGTTGTTTGG	4353	20	60.23	55	AATCCTCCTCTAGCCGTCGT	231	Fragment	Multiple
copia299	7	5148	Unknown, Retrotransposon-LTR-Copia	trep_complete	4850	20	59.96	50	CCCAAGTCGGATAAGTGCAT	5203	20	59.93	50	GTCTGGGTCCATCATTGCTT	354	Fragment	Multiple
copia299	8	5202	Retrotransposon-LTR-Copia, Unknown	trep_complete	5182	20	60.07	50	AGAAGCAATGATGGACCCAG	5807	20	58.33	50	CGGACTCAAGCATAGGAATG	626	Fragment	Multiple
copia299	10	5785	1 Retrotransposon-LTR-Copia, Unknown	1 trep_complete	5573	20	60.02	40	GATCCGAAAAATGCTGGAAA	6035	20	60.18	55	CAGCAGTCGAAGGACACTGA	463	Fragment	Multiple
copia299	11	5820	1 Unknown, Retrotransposon-LTR-Copia	1 trep_complete	5222	20	60.94	45	GCCATGCAATCCGAAATAGA	5863	20	59.95	50	ATATGCCGCTTCCCCTAAGT	642	Fragment	Multiple
copia299	12	5899	1 Retrotransposon-LTR-Copia, Unknown	1 trep_complete	5844	20	59.95	50	ACTTAGGGGAAGCGGCATAT	6480	20	59.97	50	GGGAACACACCAAGCTCAAT	637	Fragment	Multiple
copia299	13	6172	1 Unknown, Retrotransposon-LTR-Copia	1 trep_complete	6017	20	60.18	55	CAGTGTCCTTCGACTGCTGA	6196	20	59.98	45	AATGTTTTTCACCGCTGTCC	180	Fragment	Multiple
copia299	14	6282	1 Retrotransposon-LTR-Copia, Unknown	1 trep_complete	6177	20	59.98	45	GGACAGCGGTGAAAAACATT	6564	20	60.08	50	TTCTTCTGGTGGTTCCTTGG	388	Fragment	Multiple
copia299	15	6734	1 Unknown, Retrotransposon-LTR-Copia	1 trep_complete	6572	20	60.07	45	GTAATGCGGCGATTTCATCT	6764	20	59.31	55	CAACAGTCTCCCACTTGCAC	193	Fragment	Multiple
copia299	16	6785	1 Retrotransposon-LTR-Copia, Retrotransposon-LTR-Gypsy	1 trep_complete	6745	20	59.31	55	GTGCAAGTGGGAGACTGTTG	7439	20	60.21	50	CTATTCCCTTTGCCTCACGA	695	Fragment	Multiple
copia300	3	1374	Retrotransposon-LTR-Copia, Unknown	trep_complete	1344	20	59.31	55	CAACAGTCTCCCACTTGCAC	1856	20	60.07	50	TAAGAAGATGGCCCAACAGG	513	Fragment	unique
copia300	2	1323	Retrotransposon-LTR-Gypsy, Retrotransposon-LTR-Copia	trep_complete	669	20	60.21	50	CTATTCCCTTTGCCTCACGA	1363	20	59.31	55	GTGCAAGTGGGAGACTGTTG	695	Fragment	Multiple
copia300	17	8280	1 Unknown, Retrotransposon-LTR-Copia	1 trep_complete	8063	20	59.97	50	GGGAACACACCAAGCTCAAT	8368	20	59.88	45	CTGAACAGCGGTGAAAAACA	306	Fragment	Multiple
copia300	18	8371	1 Retrotransposon-LTR-Copia, Unknown	1 trep_complete	8351	20	59.88	45	TTTTTCACCGCTGTTCAGTG	8526	20	60.18	55	CAGTGTCCTTCGACTGCTGA	176	Fragment	Multiple
copia300	19	8644	1 Unknown, Retrotransposon-LTR-Copia	1 trep_complete	8508	20	60.18	55	CAGCAGTCGAAGGACACTGA	8970	20	60.02	40	GATCCGAAAAATGCTGGAAA	463	Fragment	Multiple
copia300	20	9231	2 Retrotransposon-LTR-Copia, Retrotransposon-LTR-Copia	2 trep_complete	8951	20	60.02	40	TTTCCAGCATTTTTCGGATC	9129	20	60.79	60	GAGACCTTCTCGCCCGTAGT	179	Fragment	Multiple
copia300	21	9341	2 Unknown, Retrotransposon-LTR-Copia	2 trep_complete	9233	22	57.16	40.91	TTGCACTCTATGGCTTTAACAC	9393	20	59.5	45	TTGTTGGACAATGATGAGCC	161	Fragment	Multiple
copia300	22	9395	2 Retrotransposon-LTR-Copia, Unknown	2 trep_complete	9340	20	59.93	50	GTCTGGGTCCATCATTGCTT	9693	20	59.96	50	CCCAAGTCGGATAAGTGCAT	354	Fragment	Multiple
copia300	23	9568	2 Unknown, Retrotransposon-LTR-Copia	2 trep_complete	9423	19	60.14	57.89	CTGACCTTCGTGGTTGTGG	9599	20	59.93	55	GGAACGGGGTTTTCCTAGAG	177	Fragment	Multiple
copia300	24	9618	2 Retrotransposon-LTR-Copia, Unknown	2 trep_complete	9580	20	59.93	55	CTCTAGGAAAACCCCGTTCC	10217	20	59.97	50	CAATGAGCATGACGGCTAGA	638	Fragment	Multiple
copia300	25	9785	2 Unknown, Retrotransposon-LTR-Copia	2 trep_complete	9694	20	59.83	50	CGTGATCTTGTCCGACTGAA	9989	20	59.98	45	GCGGAATTGTTCCACAACTT	296	Fragment	Multiple
copia300	26	10186	2 Retrotransposon-LTR-Copia, Unknown	2 trep_complete	9970	20	59.98	45	AAGTTGTGGAACAATTCCGC	10217	20	59.97	50	CAATGAGCATGACGGCTAGA	248	Fragment	Multiple
copia300	27	10352	2 Unknown, Retrotransposon-LTR-Copia	2 trep_complete	10213	20	59.81	50	CATTGGTCCGCATACATCAC	10385	20	60.13	45	AGCGCATGAAGAAGCTTCAT	173	Fragment	Multiple
copia300	28	10419	2 Retrotransposon-LTR-Copia, Retrotransposon-LTR-Copia	2 trep_complete	10366	20	60.13	45	ATGAAGCTTCTTCATGCGCT	10723	20	60.87	45	TGCAAGAGTTGCTGCTTTGA	358	Fragment	Multiple
copia300	29	10832	2 Retrotransposon-LTR-Copia, Unknown		10797	20	59.92	45	AAATATGAGCAACCGATCCG	11202	20	59.65	50	ACGGAGAAGGGTCTGAATGA	406	Fragment	Multiple
copia301	7	4384	Retrotransposon-LTR-Copia, Retrotransposon-LTR-Copia	trep_complete	3782	20	59.47	50	ACCAATGAGCACGACAGCTA	4422	20	59.93	55	CTCTAGGAAAACCCCGTTCC	641	Fragment	unique
copia301	10	4661	1 Retrotransposon-LTR-Copia, Unknown	1 trep_complete	4641	20	60.07	50	AGAAGCAATGATGGACCCAG	5253	20	58.33	50	CGGACTCAAGCATAGGAATG	613	Fragment	unique
copia301	11	4771	1 Retrotransposon-LTR-Copia, Retrotransposon-LTR-Copia	1 trep_complete	4875	20	60.4	55	GACTTTCTCGCCCGTAGTGA	5090	20	60.01	40	TGCTTCAATCCATCAATGGA	216	Fragment	unique
copia301	12	5217	1 Retrotransposon-LTR-Copia, Unknown	1 trep_complete	5071	20	60.01	40	TCCATTGATGGATTGAAGCA	5481	20	60.18	55	CAGCACTCGAAGGACACTGA	411	Fragment	unique
copia301	18	8528	1 Unknown, Retrotransposon-LTR-Copia	1 trep_complete	8477	20	59.92	55	GCCTACCTCGTATCCCATCA	8752	20	59.91	45	GAGGGTTTTGTCAATCCGAA	276	Fragment	unique
copia301	19	8976	1 Retrotransposon-LTR-Copia, Retrotransposon-LTR-Copia	2 trep_complete	8733	20	59.91	45	TTCGGATTGACAAAACCCTC	8899	20	60.27	55	AGACCTTTCTCGCCCGTAGT	167	Fragment	unique
copia301	21	9957	2 Retrotransposon-LTR-Copia, Retrotransposon-LTR-Copia	2 trep_complete	9741	20	59.98	45	AAGTTGTGGAACAATTCCGC	10075	20	60.07	55	TAGGCCAGATGACCAAGACC	335	Fragment	unique
copia301	22	10190	2 Retrotransposon-LTR-Copia, Unknown	2 trep_complete	10141	20	59.74	45	AGCTTCTTCATGCGCTTTTC	10670	20	59.9	50	TTCGTCAGGTACGCTTGTTG	530	Fragment	unique
copia301	23	10605	2 Retrotransposon-LTR-Copia, Unknown		10570	20	59.92	45	AAATATGAGCAACCGATCCG	10943	20	60.16	60	GCTCAAGACAGCGGAGGTAG	374	Fragment	unique
copia301	2	3171	Unknown, Retrotransposon-LTR-Copia	trep_complete	2576	20	59.73	50	AACACAGGCTAGGACCGAAA	3204	20	59.92	45	AAATATGAGCAACCGATCCG	629	Fragment	Multiple
copia301	3	3218	Retrotransposon-LTR-Copia, Retrotransposon-LTR-Copia	trep_complete	3185	20	59.92	45	CGGATCGGTTGCTCATATTT	3806	20	59.88	55	TCCTCTAGCTGTCGTGCTCA	622	Fragment	Multiple
copia301	4	3582	Unknown, Retrotransposon-LTR-Copia	trep_complete	3278	20	60.87	45	TGCAAGAGTTGCTGCTTTGA	3631	20	59.74	45	AGCTTCTTCATGCGCTTTTC	354	Fragment	Multiple
copia301	5	3649	Retrotransposon-LTR-Copia, Retrotransposon-LTR-Copia	trep_complete	3613	20	59.74	45	AAAAGCGCATGAAGAAGCTC	3806	20	59.88	55	TCCTCTAGCTGTCGTGCTCA	194	Fragment	Multiple
copia301	6	4199	Retrotransposon-LTR-Copia, Unknown	trep_complete	4013	20	59.98	45	GCGGAATTGTTCCACAACTT	4319	20	60.51	50	TCCGACTTGGGTGTGATCTT	307	Fragment	Multiple
copia301	8	4434	Retrotransposon-LTR-Copia, Unknown	trep_complete	4403	20	59.93	55	GGAACGGGGTTTTCCTAGAG	4701	20	58.19	45	CTCTATTTCGGATTGCATGG	299	Fragment	Multiple
copia301	9	4607	Unknown, Retrotransposon-LTR-Copia	trep_complete	4309	20	59.96	50	CCCAAGTCGGATAAGTGCAT	4662	20	59.93	50	GTCTGGGTCCATCATTGCTT	354	Fragment	Multiple
copia301	14	5618	1 Unknown, Retrotransposon-LTR-Copia	1 trep_complete	5462	20	60.18	55	TCAGTGTCCTTCGAGTGCTG	5642	20	59.98	45	AATGTTTTTCACCGCTGTCC	181	Fragment	Multiple
copia301	15	5728	1 Retrotransposon-LTR-Copia, Unknown	1 trep_complete	5623	20	59.98	45	GGACAGCGGTGAAAAACATT	5805	20	60.15	50	TCCAACTAACAGCACCACCA	183	Fragment	Multiple
copia301	20	9574	2 Unknown, Retrotransposon-LTR-Copia	2 trep_complete	9186	20	60.02	55	GAGCCTTGCTAACCTTCGTG	9760	20	59.98	45	GCGGAATTGTTCCACAACTT	575	Fragment	Multiple
copia303	2	1348	Retrotransposon-LTR-Gypsy, Retrotransposon-LTR-Copia	trep_complete	693	20	60.21	50	CTATTCCCTTTGCCTCACGA	1388	20	59.31	55	GTGCAAGTGGGAGACTGTTG	696	Fragment	Multiple
copia303	3	1399	Retrotransposon-LTR-Copia, Unknown	trep_complete	1369	20	59.31	55	CAACAGTCTCCCACTTGCAC	1561	20	60.07	45	GTAATGCGGCGATTTCATCT	193	Fragment	Multiple
copia303	4	1851	Unknown, Retrotransposon-LTR-Copia	trep_complete	1569	20	60.08	50	TTCTTCTGGTGGTTCCTTGG	1956	20	59.98	45	GGACAGCGGTGAAAAACATT	388	Fragment	Multiple
copia303	5	1961	Retrotransposon-LTR-Copia, Unknown	trep_complete	1937	20	59.98	45	AATGTTTTTCACCGCTGTCC	2092	20	60.24	55	CGGGATCGCATGAGTAGAGT	156	Fragment	Multiple
copia303	6	2147	Unknown, Retrotransposon-LTR-Copia	trep_complete	1653	20	59.97	50	GGGAACACACCAAGCTCAAT	2179	20	59.96	45	AGCATGGAAGAGGCAAAGAA	527	Fragment	Multiple
copia303	7	2202	Retrotransposon-LTR-Copia, Unknown	trep_complete	2160	20	59.96	45	TTCTTTGCCTCTTCCATGCT	2854	19	59.13	52.63	CCGCCTGATGGTGTTAAAG	695	Fragment	Multiple
copia303	8	2234	Unknown, Retrotransposon-LTR-Copia	trep_complete	1970	20	59.64	50	TGGATCAGATTGGTGTCTGC	2560	20	60.02	40	GATCCGAAAAATGCTGGAAA	591	Fragment	Multiple
copia303	9	2821	Retrotransposon-LTR-Copia, Retrotransposon-LTR-Copia	trep_complete	2541	20	60.02	40	TTTCCAGCATTTTTCGGATC	2717	20	60.25	55	GACCTTCTTGCCCGTAGTGA	177	Fragment	Multiple
copia303	10	2931	1 Unknown, Retrotransposon-LTR-Copia	1 trep_complete	2823	22	57.16	40.91	TTGCACTCTATGGCTTTAACAC	2983	20	59.5	45	TTGTTGGACAATGATGAGCC	161	Fragment	Multiple
copia303	11	2985	1 Retrotransposon-LTR-Copia, Unknown	1 trep_complete	2930	20	59.93	50	GTCTGGGTCCATCATTGCTT	3283	20	59.96	50	CCCAAGTCGGATAAGTGCAT	354	Fragment	Multiple
copia303	12	3158	1 Unknown, Retrotransposon-LTR-Copia	1 trep_complete	2891	20	58.19	45	CTCTATTTCGGATTGCATGG	3189	20	59.93	55	GGAACGGGGTTTTCCTAGAG	299	Fragment	Multiple
copia303	13	3208	1 Retrotransposon-LTR-Copia, Retrotransposon-LTR-Copia	1 trep_complete	3170	20	59.93	55	CTCTAGGAAAACCCCGTTCC	3817	20	60.89	50	ATGTATGCGGACCAATGAGC	648	Fragment	Multiple
copia303	14	3375	1 Unknown, Retrotransposon-LTR-Copia	1 trep_complete	3085	20	60.41	40	TCATTGATTCTTGCCCGATT	3577	20	59.98	45	GCGGAATTGTTCCACAACTT	493	Fragment	Multiple
copia303	15	3774	1 Retrotransposon-LTR-Copia, Retrotransposon-LTR-Copia	1 trep_complete	3558	20	59.98	45	AAGTTGTGGAACAATTCCGC	3804	20	60.56	55	AATGAGCACGACGGCTAGAG	247	Fragment	Multiple
copia303	16	4007	1 Retrotransposon-LTR-Copia, Retrotransposon-LTR-Copia	1 trep_complete	3958	20	59.74	45	AGCTTCTTCATGCGCTTTTC	4311	20	60.87	45	TGCAAGAGTTGCTGCTTTGA	354	Fragment	Multiple
copia303	17	4420	1 Retrotransposon-LTR-Copia, Unknown	1 trep_complete	4385	20	59.92	45	AAATATGAGCAACCGATCCG	4750	20	59.73	55	CAGCAGAGGCTGACATCAAG	366	Fragment	Multiple
copia304	5	4639	Retrotransposon-LTR-Copia, Unknown	trep_complete	4539	20	59.98	45	GCGGAATTGTTCCACAACTT	5111	20	60.12	45	TGTCGCAGGTTCATCATTGT	573	Fragment	unique
copia304	8	5755	Unknown, Retrotransposon-LTR-Copia	trep_complete	5122	20	60.17	50	CAATGATGGACCCAAACTCC	5792	20	59.45	50	CGCTTCCCCTAAGTCTTTCA	671	Fragment	unique
copia304	9	5830	Retrotransposon-LTR-Copia, Unknown	trep_complete	5773	20	59.45	50	TGAAAGACTTAGGGGAAGCG	6384	20	59.97	50	GGGAACACACCAAGCTCAAT	612	Fragment	unique
copia304	11	6216	1 Retrotransposon-LTR-Copia, Unknown	1 trep_complete	6111	20	59.98	45	GGACAGCGGTGAAAAACATT	6468	20	60.08	50	TTCTTCTGGTGGTTCCTTGG	358	Fragment	unique
copia304	2	3695	Unknown, Retrotransposon-LTR-Copia	trep_complete	3160	20	60.18	60	GTAGAAGGCGCAGCAGTAGG	3734	20	60.22	40	TTGCAAATATGAGCAACCGA	575	Fragment	Multiple
copia304	3	3749	Retrotransposon-LTR-Copia, Retrotransposon-LTR-Copia	trep_complete	3715	20	60.22	40	TCGGTTGCTCATATTTGCAA	4314	20	59.81	50	CATTGGTCCGCATACATCAC	600	Fragment	Multiple
copia304	4	4197	Retrotransposon-LTR-Copia, Retrotransposon-LTR-Copia	trep_complete	4143	20	59.84	45	ACGCATGAAGAAGCTCCATT	4314	20	59.81	50	CATTGGTCCGCATACATCAC	172	Fragment	Multiple
copia304	6	5247	Unknown, Retrotransposon-LTR-Copia	trep_complete	4785	20	59.96	50	CCCAAGTCGGATAAGTGCAT	5367	20	59.86	60	CTACGGGTGAGAAGGTCTCG	583	Fragment	Multiple
copia304	7	5722	Retrotransposon-LTR-Copia, Unknown	trep_complete	5348	20	59.86	60	CGAGACCTTCTCACCCGTAG	5907	20	59.96	45	TTCTTTGCCTCTTCCATGCT	560	Fragment	Multiple
copia304	10	6106	1 Unknown, Retrotransposon-LTR-Copia	1 trep_complete	5951	20	60.18	55	CAGTGTCCTTCGACTGCTGA	6130	20	59.98	45	AATGTTTTTCACCGCTGTCC	180	Fragment	Multiple
copia304	12	6638	1 Unknown, Retrotransposon-LTR-Copia	1 trep_complete	6476	20	60.07	45	GTAATGCGGCGATTTCATCT	6668	20	59.31	55	CAACAGTCTCCCACTTGCAC	193	Fragment	Multiple
copia304	13	6689	1 Retrotransposon-LTR-Copia, DNA transposon-TIR-CACTA	1 trep_complete	6649	20	59.31	55	GTGCAAGTGGGAGACTGTTG	7343	20	60.21	50	CTATTCCCTTTGCCTCACGA	695	Fragment	Multiple
copia305	14	3956	1 Unknown, Retrotransposon-LTR-Copia	1 trep_complete	3815	20	59.81	50	CATTGGTCCGCATACATCAC	3993	20	59.99	40	TGAAAAGCGCATGAACAAAG	179	Fragment	unique
copia305	15	4022	1 Retrotransposon-LTR-Copia, Unknown	1 trep_complete	3974	20	59.99	40	CTTTGTTCATGCGCTTTTCA	4628	21	60.12	47.62	AAGGTTAAAGCTGGACCTGGA	655	Fragment	unique
copia305	2	1360	DNA transposon-TIR-CACTA, Retrotransposon-LTR-Copia	trep_complete	706	20	60.21	50	CTATTCCCTTTGCCTCACGA	1400	20	59.31	55	GTGCAAGTGGGAGACTGTTG	695	Fragment	Multiple
copia305	3	1411	Retrotransposon-LTR-Copia, Unknown	trep_complete	1381	20	59.31	55	CAACAGTCTCCCACTTGCAC	1573	20	60.07	45	GTAATGCGGCGATTTCATCT	193	Fragment	Multiple
copia305	4	1874	Unknown, Retrotransposon-LTR-Copia	trep_complete	1665	20	59.97	50	GGGAACACACCAAGCTCAAT	1913	20	59.67	60	CGTCTATGGAGGTCAGGAGG	249	Fragment	Multiple
copia305	5	1973	Retrotransposon-LTR-Copia, Unknown	trep_complete	1897	20	59.67	60	CCTGACCTCCATAGACGAGG	2191	20	59.96	45	AGCATGGAAGAGGCAAAGAA	295	Fragment	Multiple
copia305	6	2246	Unknown, Retrotransposon-LTR-Copia	trep_complete	2110	20	60.18	55	CAGCAGTCGAAGGACACTGA	2572	20	60.02	40	GATCCGAAAAATGCTGGAAA	463	Fragment	Multiple
copia305	7	2833	Retrotransposon-LTR-Copia, Retrotransposon-LTR-Copia	trep_complete	2553	20	60.02	40	TTTCCAGCATTTTTCGGATC	2850	21	59.89	47.62	AAGCCATAGAGTGCAAGTGGA	298	Fragment	Multiple
copia305	8	2943	Unknown, Retrotransposon-LTR-Copia	trep_complete	2835	22	57.16	40.91	TTGCACTCTATGGCTTTAACAC	2995	20	59.5	45	TTGTTGGACAATGATGAGCC	161	Fragment	Multiple
copia305	9	2997	Retrotransposon-LTR-Copia, Unknown	1 trep_complete	2942	20	59.93	50	GTCTGGGTCCATCATTGCTT	3327	20	60.02	50	TGTCAAGCGACTTCAGTTGG	386	Fragment	Multiple
copia305	10	3170	1 Unknown, Retrotransposon-LTR-Copia	1 trep_complete	3025	19	60.14	57.89	CTGACCTTCGTGGTTGTGG	3222	20	59.92	45	AAGGCAAAGTGTTTGTCGCT	198	Fragment	Multiple
copia305	11	3220	1 Retrotransposon-LTR-Copia, Unknown	1 trep_complete	3197	20	60.3	50	GTTCCGAGCGACAAACACTT	3811	20	60.23	55	ACGACGGCTAGAGGAGGATT	615	Fragment	Multiple
copia305	12	3406	1 Unknown, Retrotransposon-LTR-Copia	1 trep_complete	3097	20	60.41	40	TCATTGATTCTTGCCCGATT	3592	20	59.98	45	GCGGAATTGTTCCACAACTT	496	Fragment	Multiple
copia305	13	3788	1 Retrotransposon-LTR-Copia, Unknown	1 trep_complete	3573	20	59.98	45	AAGTTGTGGAACAATTCCGC	3890	20	59.68	50	GACGCCTTTCACAGGATTTC	318	Fragment	Multiple
copia305	16	4435	1 Retrotransposon-LTR-Copia, Unknown		4400	20	59.92	45	AAATATGAGCAACCGATCCG	4861	20	59.73	50	TTTCGTCTCTTTCGCCTAGC	462	Fragment	Multiple
copia306	4	3700	Unknown, Retrotransposon-LTR-Copia	trep_complete	3047	20	60.14	50	GCAGATGCAGTTCGAGACAA	3735	20	59.92	45	AAATATGAGCAACCGATCCG	689	Fragment	Multiple
copia306	5	3754	Retrotransposon-LTR-Copia, Unknown	trep_complete	3716	20	59.92	45	CGGATCGGTTGCTCATATTT	3867	20	59.93	50	TAAATCCTGACGGGAAGTGG	152	Fragment	Multiple
copia306	6	4113	Unknown, Retrotransposon-LTR-Copia	trep_complete	3848	20	59.93	50	CCACTTCCCGTCAGGATTTA	4162	20	59.74	45	AGCTTCTTCATGCGCTTTTC	315	Fragment	Multiple
copia306	7	4180	Retrotransposon-LTR-Copia, Retrotransposon-LTR-Copia	trep_complete	4144	20	59.74	45	AAAAGCGCATGAAGAAGCTC	4319	20	59.81	50	CATTGGTCCGCATACATCAC	176	Fragment	Multiple
copia306	8	4730	Retrotransposon-LTR-Copia, Unknown	trep_complete	4544	20	59.98	45	GCGGAATTGTTCCACAACTT	5038	20	60.41	40	TCATTGATTCTTGCCCGATT	495	Fragment	Multiple
copia306	9	4915	Retrotransposon-LTR-Copia, Retrotransposon-LTR-Copia	trep_complete	4303	20	60.89	50	ATGTATGCGGACCAATGAGC	4953	20	59.93	55	CTCTAGGAAAACCCCGTTCC	651	Fragment	Multiple
copia306	10	4965	1 Retrotransposon-LTR-Copia, Unknown	1 trep_complete	4934	20	59.93	55	GGAACGGGGTTTTCCTAGAG	5110	19	60.14	57.89	CTGACCTTCGTGGTTGTGG	177	Fragment	Multiple
copia306	11	5138	1 Unknown, Retrotransposon-LTR-Copia	1 trep_complete	4840	20	59.96	50	CCCAAGTCGGATAAGTGCAT	5193	20	59.93	50	GTCTGGGTCCATCATTGCTT	354	Fragment	Multiple
copia306	12	5192	1 Retrotransposon-LTR-Copia, Unknown	1 trep_complete	5172	20	60.07	50	AGAAGCAATGATGGACCCAG	5797	20	58.33	50	CGGACTCAAGCATAGGAATG	626	Fragment	Multiple
copia306	13	5302	1 Retrotransposon-LTR-Copia, Retrotransposon-LTR-Copia	1 trep_complete	5404	20	60.79	60	GAGACCTTCTCGCCCGTAGT	5582	20	60.02	40	TTTCCAGCATTTTTCGGATC	179	Fragment	Multiple
copia306	14	5777	1 Retrotransposon-LTR-Copia, Unknown	1 trep_complete	5563	20	60.02	40	GATCCGAAAAATGCTGGAAA	6025	20	60.18	55	CAGCAGTCGAAGGACACTGA	463	Fragment	Multiple
copia306	15	5810	1 Unknown, Retrotransposon-LTR-Copia	1 trep_complete	5212	20	60.94	45	GCCATGCAATCCGAAATAGA	5853	20	59.95	50	ATATGCCGCTTCCCCTAAGT	642	Fragment	Multiple
copia306	16	5889	1 Retrotransposon-LTR-Copia, Unknown	1 trep_complete	5834	20	59.95	50	ACTTAGGGGAAGCGGCATAT	6470	20	59.97	50	GGGAACACACCAAGCTCAAT	637	Fragment	Multiple
copia306	17	6162	1 Unknown, Retrotransposon-LTR-Copia	1 trep_complete	6007	20	60.18	55	CAGTGTCCTTCGACTGCTGA	6186	20	59.98	45	AATGTTTTTCACCGCTGTCC	180	Fragment	Multiple
copia306	18	6272	1 Retrotransposon-LTR-Copia, Unknown	1 trep_complete	6167	20	59.98	45	GGACAGCGGTGAAAAACATT	6349	20	60.15	50	TCCAACTAACAGCACCACCA	183	Fragment	Multiple
copia306	19	7158	1 Unknown, Retrotransposon-LTR-Copia	1 trep_complete	6996	20	60.07	45	GTAATGCGGCGATTTCATCT	7188	20	59.31	55	CAACAGTCTCCCACTTGCAC	193	Fragment	Multiple
copia306	20	7209	2 Retrotransposon-LTR-Copia, Retrotransposon-LTR-Gypsy	2 trep_complete	7169	20	59.31	55	GTGCAAGTGGGAGACTGTTG	7864	20	60.21	50	CTATTCCCTTTGCCTCACGA	696	Fragment	Multiple
copia307	2	3692	Unknown, Retrotransposon-LTR-Copia	trep_complete	3100	20	60.13	55	ACAGGCTAGGACCGAAAGGT	3729	20	60.07	40	TTGCAAATATGAGCAACCCA	630	Fragment	unique
copia307	3	3742	Retrotransposon-LTR-Copia, Unknown	trep_complete	3710	20	60.07	40	TGGGTTGCTCATATTTGCAA	4328	20	60.12	60	CTCCTCTAGCCGTCATGCTC	619	Fragment	unique
copia307	4	4103	Unknown, Retrotransposon-LTR-Copia	trep_complete	3498	20	59.73	50	ACGTTAAAGCTGGACCTGGA	4152	20	59.74	45	AGCTTCTTCATGCGCTTTTC	655	Fragment	unique
copia307	15	6763			6723	20	59.31	55	GTGCAAGTGGGAGACTGTTG	7417	20	60.21	50	CTATTCCCTTTGCCTCACGA	695	Fragment	Multiple
copia307	5	4170	Retrotransposon-LTR-Copia, Unknown	trep_complete	4134	20	59.74	45	AAAAGCGCATGAAGAAGCTC	4309	20	59.81	50	CATTGGTCCGCATACATCAC	176	Fragment	Multiple
copia307	6	4346	Unknown, Retrotransposon-LTR-Copia	trep_complete	4305	20	59.97	50	CAATGAGCATGACGGCTAGA	4552	20	59.98	45	AAGTTGTGGAACAATTCCGC	248	Fragment	Multiple
copia307	7	4719	Retrotransposon-LTR-Copia, Unknown	trep_complete	4533	20	59.98	45	GCGGAATTGTTCCACAACTT	4839	20	60.51	50	TCCGACTTGGGTGTGATCTT	307	Fragment	Multiple
copia307	8	4904	Unknown, Retrotransposon-LTR-Copia	trep_complete	4305	20	59.97	50	CAATGAGCATGACGGCTAGA	4942	20	59.93	55	CTCTAGGAAAACCCCGTTCC	638	Fragment	Multiple
copia307	9	4954	Retrotransposon-LTR-Copia, Retrotransposon-LTR-Copia	trep_complete	4923	20	59.93	55	GGAACGGGGTTTTCCTAGAG	5260	20	60.89	45	CGGGTCAACAAAGTTCCAAA	338	Fragment	Multiple
copia307	10	5127	1 Unknown, Retrotransposon-LTR-Copia	1 trep_complete	4829	20	59.96	50	CCCAAGTCGGATAAGTGCAT	5182	20	59.93	50	GTCTGGGTCCATCATTGCTT	354	Fragment	Multiple
copia307	11	5877	1 Unknown, Retrotransposon-LTR-Copia	1 trep_complete	5551	20	60.02	40	GATCCGAAAAATGCTGGAAA	6141	20	59.64	50	TGGATCAGATTGGTGTCTGC	591	Fragment	Multiple
copia307	12	6150	1 Retrotransposon-LTR-Copia, Unknown	1 trep_complete	6019	20	60.24	55	CGGGATCGCATGAGTAGAGT	6174	20	59.98	45	AATGTTTTTCACCGCTGTCC	156	Fragment	Multiple
copia307	13	6260	1 Unknown, Retrotransposon-LTR-Copia	1 trep_complete	6155	20	59.98	45	GGACAGCGGTGAAAAACATT	6542	20	60.08	50	TTCTTCTGGTGGTTCCTTGG	388	Fragment	Multiple
copia307	14	6712	1 Retrotransposon-LTR-Copia, Retrotransposon-LTR-Gypsy	1 trep_complete	6523	20	60.08	50	CCAAGGAACCACCAGAAGAA	6742	20	59.31	55	CAACAGTCTCCCACTTGCAC	220	Fragment	Multiple
copia308	3	4728	Retrotransposon-LTR-Copia, Unknown	trep_complete	4588	20	59.99	50	TGGTGTATCCGAACGACGTA	5096	20	59.87	50	TTGTGGTGGTGCTTCTCTTG	509	Fragment	unique
copia308	6	5301	Unknown, Unknown	trep_complete	5077	20	59.87	50	CAAGAGAAGCACCACCACAA	5561	20	59.97	50	GACAAAACCCTTGGGCTGTA	485	Fragment	Multiple
copia308	1	512	Retrotransposon-LTR-Gypsy, Retrotransposon-LTR-Copia	trep_complete	446	20	60.11	50	GGTAGCTTTCGGGTTTGTCA	1076	20	59.84	55	ACCTCCAAGGTATCCACACG	631	Fragment	Multiple
copia308	2	4179	Retrotransposon-LTR-Copia, Retrotransposon-LTR-Copia	trep_complete	4143	20	59.74	45	AAAAGCGCATGAAGAAGCTC	4341	20	60.23	55	AATCCTCCTCTAGCCGTCGT	199	Fragment	Multiple
copia308	4	5137	Unknown, Retrotransposon-LTR-Copia	trep_complete	4839	20	59.96	50	CCCAAGTCGGATAAGTGCAT	5192	20	59.93	50	GTCTGGGTCCATCATTGCTT	354	Fragment	Multiple
copia308	5	5191	Retrotransposon-LTR-Copia, Unknown	trep_complete	5171	20	60.07	50	AGAAGCAATGATGGACCCAG	5796	22	58.4	40.91	CGAACTCAAGCATAGGAATGTT	626	Fragment	Multiple
copia308	7	5817	Unknown, Retrotransposon-LTR-Copia	trep_complete	5236	21	60.48	42.86	TGGGAGACAATCAAGTTTGGA	5852	20	59.95	50	ATATGCCGCTTCCCCTAAGT	617	Fragment	Multiple
copia308	8	5888	Retrotransposon-LTR-Copia, Unknown	trep_complete	5833	20	59.95	50	ACTTAGGGGAAGCGGCATAT	6469	20	59.97	50	GGGAACACACCAAGCTCAAT	637	Fragment	Multiple
copia308	9	6161	Unknown, Retrotransposon-LTR-Copia	1 trep_complete	6030	20	60.24	55	CGGGATCGCATGAGTAGAGT	6185	20	59.98	45	AATGTTTTTCACCGCTGTCC	156	Fragment	Multiple
copia308	10	6271	1 Retrotransposon-LTR-Copia, Unknown	1 trep_complete	6166	20	59.98	45	GGACAGCGGTGAAAAACATT	6437	20	59.93	50	TATCCAAACACCCTCCTTCG	272	Fragment	Multiple
copia308	11	6723	1 Unknown, Retrotransposon-LTR-Copia	1 trep_complete	6561	20	60.07	45	GTAATGCGGCGATTTCATCT	6753	20	59.31	55	CAACAGTCTCCCACTTGCAC	193	Fragment	Multiple
copia308	12	6774	1 Retrotransposon-LTR-Copia, Unknown		6734	20	59.31	55	GTGCAAGTGGGAGACTGTTG	7177	20	60.26	50	ACGGCATAGCGTTTGATAGC	444	Fragment	Multiple
copia309	3	837	Retrotransposon-LTR-Copia, Unknown	trep_complete	787	20	59.98	55	CTCGGGCCATGTCTATACGT	1400	20	59.97	50	AAGCGGCTATGGCTCTGATA	614	Fragment	unique
copia309	4	1858	Unknown, Retrotransposon-LTR-Copia	trep_complete	1520	20	60.1	50	CGCCATCGGAGTTAAGTGAT	1893	20	59.92	45	AAATATGAGCAACCGATCCG	374	Fragment	unique
copia309	6	2283	Unknown, Retrotransposon-LTR-Copia	trep_complete	1649	20	59.74	55	GTCCAAGCCAAACCTAGTGC	2320	20	59.74	45	AGCTTCTTCATGCGCTTTTC	672	Fragment	unique
copia309	11	3122	1 Retrotransposon-LTR-Copia, Unknown	1 trep_complete	3091	20	59.93	55	GGAACGGGGTTTTCCTAGAG	3271	19	60.26	57.89	CTAGCCGACCTTCGTGGTT	181	Fragment	unique
copia309	14	3932	1 Retrotransposon-LTR-Copia, Unknown	1 trep_complete	3720	20	60.02	40	GATCCGAAAAATGCTGGAAA	4182	20	59.98	50	CAGCAATCGAAGGACACTCA	463	Fragment	unique
copia309	15	4046	1 Retrotransposon-LTR-Copia, Unknown	1 trep_complete	3991	20	59.95	50	ACTTAGGGGAAGCGGCATAT	4182	20	59.98	50	CAGCAATCGAAGGACACTCA	192	Fragment	unique
copia309	16	4319	1 Unknown, Retrotransposon-LTR-Copia	1 trep_complete	4163	20	59.98	50	TGAGTGTCCTTCGATTGCTG	4343	20	59.98	45	AATGTTTTTCACCGCTGTCC	181	Fragment	unique
copia309	5	1912	Retrotransposon-LTR-Copia, Unknown	trep_complete	1874	20	59.92	45	CGGATCGGTTGCTCATATTT	2500	20	60.23	55	AATCCTCCTCTAGCCGTCGT	627	Fragment	Multiple
copia309	7	2338	Retrotransposon-LTR-Copia, Unknown	trep_complete	2302	20	59.74	45	AAAAGCGCATGAAGAAGCTC	2500	20	60.23	55	AATCCTCCTCTAGCCGTCGT	199	Fragment	Multiple
copia309	8	2514	Unknown, Retrotransposon-LTR-Copia	trep_complete	2371	20	60.02	55	GTGAGGCTTGTTTGCTAGGC	2720	20	59.98	45	AAGTTGTGGAACAATTCCGC	350	Fragment	Multiple
copia309	9	2884	Retrotransposon-LTR-Copia, Unknown	1 trep_complete	2701	20	59.98	45	GCGGAATTGTTCCACAACTT	3007	20	60.51	50	TCCGTCTTGGGTGTGATCTT	307	Fragment	Multiple
copia309	10	3072	1 Unknown, Retrotransposon-LTR-Copia	1 trep_complete	2467	19	60.43	57.89	GCAGACCAATGAGCACGAC	3110	20	59.93	55	CTCTAGGAAAACCCCGTTCC	644	Fragment	Multiple
copia309	13	3459	1 Unknown, Retrotransposon-LTR-Copia	1 trep_complete	3426	20	59.99	50	CCGCCTGATGGTGTTAAAGT	3739	20	60.02	40	TTTCCAGCATTTTTCGGATC	314	Fragment	Multiple
copia309	17	4429	1 Retrotransposon-LTR-Copia, Unknown	1 trep_complete	4324	20	59.98	45	GGACAGCGGTGAAAAACATT	4711	20	60.08	50	TTCTTCTGGTGGTTCCTTGG	388	Fragment	Multiple
copia309	18	4881	1 Unknown, Retrotransposon-LTR-Copia		4719	20	60.07	45	GTAATGCGGCGATTTCATCT	4931	20	59.29	55	TTGCCTCTAGGGCATACCTC	213	Fragment	Multiple
copia312	1	4826	Retrotransposon-LTR-Copia, Unknown	trep_complete	4656	20	59.99	55	CAGAGAAGTGGCGAAGTTCC	4894	20	60.11	50	TGTGGGATGCTCTGGTTACA	239	Fragment	unique
copia313	5	4565	Retrotransposon-LTR-Copia, Unknown	trep_complete	4473	20	60.1	50	ATCGTGGAGGCGAGTATTTG	5065	20	60.32	55	GTGGTTGTAGCGGTGCTTCT	593	Fragment	unique
copia313	12	6126	1 Retrotransposon-LTR-Copia, Unknown	1 trep_complete	5901	20	59.98	55	GCGGTTCAGCATAGAAGAGG	6150	20	59.98	45	AATGTTTTTCACCGCTGTCC	250	Fragment	unique
copia313	15	6739			6699	20	59.31	55	GTGCAAGTGGGAGACTGTTG	7391	20	60.21	50	CTATTCCCTTTGCCTCACGA	693	Fragment	Multiple
copia313	2	3681	Unknown, Retrotransposon-LTR-Copia	trep_complete	3253	20	60.09	50	TCTTTCGTCTCTTCCGCCTA	3716	20	59.92	45	AAATATGAGCAACCGATCCG	464	Fragment	Multiple
copia313	3	3735	Retrotransposon-LTR-Copia, Retrotransposon-LTR-Copia	trep_complete	3697	20	59.92	45	CGGATCGGTTGCTCATATTT	4323	20	60.23	55	AATCCTCCTCTAGCCGTCGT	627	Fragment	Multiple
copia313	4	4158	Retrotransposon-LTR-Copia, Retrotransposon-LTR-Copia	trep_complete	4129	20	59.84	45	ACGCATGAAGAAGCTCCATT	4323	20	60.23	55	AATCCTCCTCTAGCCGTCGT	195	Fragment	Multiple
copia313	6	4608	Retrotransposon-LTR-Copia, Unknown	trep_complete	4583	23	59.87	39.13	TGTTAGACATGGTTCGATCAATG	4894	20	60.29	50	CGACAAACACTTTGCCCTCT	312	Fragment	Multiple
copia313	7	4618	Retrotransposon-LTR-Copia, Retrotransposon-LTR-Copia	trep_complete	4191	20	60.16	50	CATGTGAGGCTTGCTTGCTA	4639	20	60.22	50	CCCAAAATGACAACGGTAGG	449	Fragment	Multiple
copia313	8	4694	Retrotransposon-LTR-Copia, Unknown	trep_complete	4621	20	60.22	50	CTACCGTTGTCATTTTGGGG	4894	20	60.29	50	CGACAAACACTTTGCCCTCT	274	Fragment	Multiple
copia313	9	5102	Unknown, Retrotransposon-LTR-Copia	trep_complete	4804	20	59.96	50	CCCAAGTCGGATAAGTGCAT	5157	20	59.93	50	GTCTGGGTCCATCATTGCTT	354	Fragment	Multiple
copia313	10	5266	1 Retrotransposon-LTR-Copia, Unknown	1 trep_complete	5046	20	60.32	55	AGAAGCACCGCTACAACCAC	5546	20	60.02	40	TTTCCAGCATTTTTCGGATC	501	Fragment	Multiple
copia313	11	5853	1 Unknown, Retrotransposon-LTR-Copia	1 trep_complete	5527	20	60.02	40	GATCCGAAAAATGCTGGAAA	5989	20	60.18	55	CAGCAGTCGAAGGACACTGA	463	Fragment	Multiple
copia313	13	6236	1 Unknown, Retrotransposon-LTR-Copia	1 trep_complete	6131	20	59.98	45	GGACAGCGGTGAAAAACATT	6402	20	59.93	50	TATCCAAACACCCTCCTTCG	272	Fragment	Multiple
copia313	14	6688	1 Retrotransposon-LTR-Copia, Retrotransposon-LTR-Gypsy	1 trep_complete	6526	20	60.07	45	GTAATGCGGCGATTTCATCT	6718	20	59.31	55	CAACAGTCTCCCACTTGCAC	193	Fragment	Multiple
copia315	4	4663	Retrotransposon-LTR-Copia, Unknown	trep_complete	4480	20	59.98	45	GCGGAATTGTTCCACAACTT	4785	20	60.51	55	CCGACTTGGGTGTGATCTTC	306	Fragment	unique
copia315	14	6711			6671	20	59.31	55	GTGCAAGTGGGAGACTGTTG	7367	20	59.67	45	TGCTATTCCCTTTGCCTCAT	697	Fragment	Multiple
copia315	1	3689	Retrotransposon-LTR-Copia, Retrotransposon-LTR-Copia	trep_complete	3652	20	59.78	45	CCGGATTGGTTGCTCATATT	4256	20	59.81	50	CATTGGTCCGCATACATCAC	605	Fragment	Multiple
copia315	2	4038	Unknown, Retrotransposon-LTR-Copia	trep_complete	3748	20	59.34	50	CAAGAGTTGTTGCGTTGACC	4103	20	59.84	45	ATGGAGCTTCTTCATGCGTT	356	Fragment	Multiple
copia315	3	4117	Retrotransposon-LTR-Copia, Retrotransposon-LTR-Copia	trep_complete	4085	20	59.84	45	ACGCATGAAGAAGCTCCATT	4256	20	59.81	50	CATTGGTCCGCATACATCAC	172	Fragment	Multiple
copia315	5	4851	Retrotransposon-LTR-Copia, Retrotransposon-LTR-Copia	trep_complete	4240	20	60.89	50	ATGTATGCGGACCAATGAGC	4889	20	59.93	55	CTCTAGGAAAACCCCGTTCC	650	Fragment	Multiple
copia315	6	4901	Retrotransposon-LTR-Copia, Unknown	trep_complete	4870	20	59.93	55	GGAACGGGGTTTTCCTAGAG	5213	20	60.74	50	ATTAGGCGGGTCAACCAAGT	344	Fragment	Multiple
copia315	7	5076	Unknown, Retrotransposon-LTR-Copia	trep_complete	4776	20	59.96	50	CCCAAGTCGGATAAGTGCAT	5109	20	59.97	50	CTTCATATGTCGCAGGCTCA	334	Fragment	Multiple
copia315	8	5238	Retrotransposon-LTR-Copia, Unknown	trep_complete	5342	20	60.22	55	GACCTTCTCGCCCATAGTGA	5518	20	60.02	40	TTTCCAGCATTTTTCGGATC	177	Fragment	Multiple
copia315	9	5713	1 Retrotransposon-LTR-Copia, Unknown	1 trep_complete	5499	20	60.02	40	GATCCGAAAAATGCTGGAAA	5961	20	60.18	55	CAGCAGTCGAAGGACACTGA	463	Fragment	Multiple
copia315	10	5825	1 Unknown, Retrotransposon-LTR-Copia	1 trep_complete	5770	20	59.95	50	ACTTAGGGGAAGCGGCATAT	6406	20	59.97	50	GGGAACACACCAAGCTCAAT	637	Fragment	Multiple
copia315	11	6098	1 Retrotransposon-LTR-Copia, Unknown	1 trep_complete	5943	20	60.18	55	CAGTGTCCTTCGACTGCTGA	6122	20	59.98	45	AATGTTTTTCACCGCTGTCC	180	Fragment	Multiple
copia315	12	6208	1 Unknown, Retrotransposon-LTR-Copia	1 trep_complete	6103	20	59.98	45	GGACAGCGGTGAAAAACATT	6285	20	60.15	50	TCCAACTAACAGCACCACCA	183	Fragment	Multiple
copia315	13	6660	1 Retrotransposon-LTR-Copia, Retrotransposon-LTR-Gypsy	1 trep_complete	6458	20	59.73	50	GCAAGCAAAGGAGCTAAGGA	6690	20	59.31	55	CAACAGTCTCCCACTTGCAC	233	Fragment	Multiple
copia316	4	4097	Unknown, Retrotransposon-LTR-Copia	trep_complete	3836	20	60.27	55	ATGCAACTCCACCTCTCGTC	4165	20	59.78	50	GGAATGGAGCTTCTTCATGC	330	Fragment	unique
copia316	7	4688	Retrotransposon-LTR-Copia, Unknown	trep_complete	4539	20	59.98	45	GCGGAATTGTTCCACAACTT	5108	20	60.29	50	CTTGCTGACCTTCGTGGTTT	570	Fragment	unique
copia316	13	5883	1 Retrotransposon-LTR-Copia, Unknown	1 trep_complete	5828	20	59.95	50	ACTTAGGGGAAGCGGCATAT	6457	20	59.97	50	GGGAACACACCAAGCTCAAT	630	Fragment	unique
copia316	15	6266	1 Retrotransposon-LTR-Copia, Unknown	1 trep_complete	6161	20	59.98	45	GGACAGCGGTGAAAAACATT	6538	20	59.94	50	TTCTGGTGGTTCCTTGGTTC	378	Fragment	unique
copia316	16	6711	1 Unknown, Retrotransposon-LTR-Copia	1 trep_complete	6519	20	59.94	50	GAACCAAGGAACCACCAGAA	6734	20	60.01	60	CTCCCACTTGCACTAGAGGC	216	Fragment	unique
copia316	17	6762	1 Retrotransposon-LTR-Copia, Retrotransposon-LTR-Gypsy	1 trep_complete	6715	20	60.01	60	GCCTCTAGTGCAAGTGGGAG	7413	20	59.53	45	TCCCTTTGCCTCACGATATT	699	Fragment	unique
copia316	2	3698	Unknown, Retrotransposon-LTR-Copia	trep_complete	3268	20	60.09	50	TCTTTCGTCTCTTCCGCCTA	3731	20	59.92	45	AAATATGAGCAACCGATCCG	464	Fragment	Multiple
copia316	3	3748	Retrotransposon-LTR-Copia, Unknown	trep_complete	3712	20	59.92	45	CGGATCGGTTGCTCATATTT	4315	20	59.81	50	CATTGGTCCGCATACATCAC	604	Fragment	Multiple
copia316	5	4172	Retrotransposon-LTR-Copia, Unknown	trep_complete	4146	20	59.78	50	GCATGAAGAAGCTCCATTCC	4315	20	59.81	50	CATTGGTCCGCATACATCAC	170	Fragment	Multiple
copia316	6	4352	Unknown, Retrotransposon-LTR-Copia	trep_complete	4206	20	60.16	50	CATGTGAGGCTTGCTTGCTA	4558	20	59.98	45	AAGTTGTGGAACAATTCCGC	353	Fragment	Multiple
copia316	8	5132	Unknown, Retrotransposon-LTR-Copia	trep_complete	4835	20	59.96	50	CCCAAGTCGGATAAGTGCAT	5187	20	59.93	50	GTCTGGGTCCATCATTGCTT	353	Fragment	Multiple
copia316	9	5186	Retrotransposon-LTR-Copia, Unknown	trep_complete	5166	20	60.07	50	AGAAGCAATGATGGACCCAG	5791	20	58.33	50	CGGACTCAAGCATAGGAATG	626	Fragment	Multiple
copia316	10	5296	1 Retrotransposon-LTR-Copia, Retrotransposon-LTR-Copia	1 trep_complete	5400	20	60.22	55	GACCTTCTCGCCCATAGTGA	5576	20	60.02	40	TTTCCAGCATTTTTCGGATC	177	Fragment	Multiple
copia316	11	5771	1 Retrotransposon-LTR-Copia, Unknown	1 trep_complete	5557	20	60.02	40	GATCCGAAAAATGCTGGAAA	6147	20	59.68	50	TGGTTCAGATTGGTGTCTGC	591	Fragment	Multiple
copia316	12	5804	1 Unknown, Retrotransposon-LTR-Copia	1 trep_complete	5206	20	60.94	45	GCCATGCAATCCGAAATAGA	5847	20	59.95	50	ATATGCCGCTTCCCCTAAGT	642	Fragment	Multiple
copia316	14	6156	1 Unknown, Retrotransposon-LTR-Copia	1 trep_complete	6025	20	60.24	55	CGGGATCGCATGAGTAGAGT	6180	20	59.98	45	AATGTTTTTCACCGCTGTCC	156	Fragment	Multiple
copia317	2	3690	Unknown, Retrotransposon-LTR-Copia	trep_complete	3103	20	60.25	55	GACACAGGCTAGGACCGAAA	3725	20	59.92	45	AAATATGAGCAACCGATCCG	623	Fragment	Multiple
copia317	3	3744	Retrotransposon-LTR-Copia, Retrotransposon-LTR-Copia	trep_complete	3706	20	59.92	45	CGGATCGGTTGCTCATATTT	4328	20	60.12	60	CTCCTCTAGCCGTCATGCTC	623	Fragment	Multiple
copia317	4	4103	Unknown, Retrotransposon-LTR-Copia	trep_complete	3474	20	60.69	55	CTGGAGTGTCCAAGCCAAAC	4152	20	59.74	45	AGCTTCTTCATGCGCTTTTC	679	Fragment	Multiple
copia317	5	4170	Retrotransposon-LTR-Copia, Retrotransposon-LTR-Copia	trep_complete	4134	20	59.74	45	AAAAGCGCATGAAGAAGCTC	4309	20	59.81	50	CATTGGTCCGCATACATCAC	176	Fragment	Multiple
copia317	6	4753	Retrotransposon-LTR-Copia, Unknown	trep_complete	4533	20	59.98	45	GCGGAATTGTTCCACAACTT	5027	20	60.41	40	TCATTGATTCTTGCCCGATT	495	Fragment	Multiple
copia317	7	4904	Retrotransposon-LTR-Copia, Retrotransposon-LTR-Copia	trep_complete	4305	20	59.97	50	CAATGAGCATGACGGCTAGA	4942	20	59.93	55	CTCTAGGAAAACCCCGTTCC	638	Fragment	Multiple
copia317	8	4954	Retrotransposon-LTR-Copia, Unknown	trep_complete	4923	20	59.93	55	GGAACGGGGTTTTCCTAGAG	5090	19	60	57.89	GTGGTTGTGGTGGTGCTTC	168	Fragment	Multiple
copia317	9	5127	Unknown, Retrotransposon-LTR-Copia	trep_complete	4798	20	60.02	50	TGTCAAGCGACTTCAGTTGG	5182	20	59.93	50	GTCTGGGTCCATCATTGCTT	385	Fragment	Multiple
copia317	10	5181	1 Retrotransposon-LTR-Copia, Unknown	1 trep_complete	5161	20	60.07	50	AGAAGCAATGATGGACCCAG	5786	20	58.33	50	CGGACTCAAGCATAGGAATG	626	Fragment	Multiple
copia317	11	5291	1 Unknown, Retrotransposon-LTR-Copia	1 trep_complete	5067	20	59.87	50	CAAGAGAAGCACCACCACAA	5571	20	60.02	40	TTTCCAGCATTTTTCGGATC	505	Fragment	Multiple
copia317	12	5766	1 Retrotransposon-LTR-Copia, Unknown	1 trep_complete	5552	20	60.02	40	GATCCGAAAAATGCTGGAAA	6014	20	60.18	55	CAGCAGTCGAAGGACACTGA	463	Fragment	Multiple
copia317	13	5799	1 Unknown, Retrotransposon-LTR-Copia	1 trep_complete	5201	20	60.94	45	GCCATGCAATCCGAAATAGA	5842	20	59.95	50	ATATGCCGCTTCCCCTAAGT	642	Fragment	Multiple
copia317	14	5873	1 Retrotransposon-LTR-Copia, Unknown	1 trep_complete	5823	20	59.95	50	ACTTAGGGGAAGCGGCATAT	6459	20	59.97	50	GGGAACACACCAAGCTCAAT	637	Fragment	Multiple
copia317	15	6151	1 Unknown, Retrotransposon-LTR-Copia	1 trep_complete	5996	20	60.18	55	CAGTGTCCTTCGACTGCTGA	6175	20	59.98	45	AATGTTTTTCACCGCTGTCC	180	Fragment	Multiple
copia317	16	6282	1 Retrotransposon-LTR-Copia, Unknown	1 trep_complete	6156	20	59.98	45	GGACAGCGGTGAAAAACATT	6543	20	60.08	50	TTCTTCTGGTGGTTCCTTGG	388	Fragment	Multiple
copia317	17	6713	1 Unknown, Retrotransposon-LTR-Copia	1 trep_complete	6551	20	60.07	45	GTAATGCGGCGATTTCATCT	6743	20	59.31	55	CAACAGTCTCCCACTTGCAC	193	Fragment	Multiple
copia317	18	6764	1 Retrotransposon-LTR-Copia, Retrotransposon-LTR-Gypsy	1 trep_complete	6724	20	59.31	55	GTGCAAGTGGGAGACTGTTG	7419	20	60.21	50	CTATTCCCTTTGCCTCACGA	696	Fragment	Multiple
copia318	2	1363	Retrotransposon-LTR-Gypsy, Retrotransposon-LTR-Copia	trep_complete	709	20	60.21	50	CTATTCCCTTTGCCTCACGA	1403	20	59.31	55	GTGCAAGTGGGAGACTGTTG	695	Fragment	Multiple
copia318	3	1414	Retrotransposon-LTR-Copia, Unknown	trep_complete	1384	20	59.31	55	CAACAGTCTCCCACTTGCAC	1766	20	59.84	55	GGCCGATTCTACGACAGAAG	383	Fragment	Multiple
copia318	4	1885	Unknown, Retrotransposon-LTR-Copia	trep_complete	1789	20	60.15	50	TCCAACTAACAGCACCACCA	1971	20	59.98	45	GGACAGCGGTGAAAAACATT	183	Fragment	Multiple
copia318	5	1976	Retrotransposon-LTR-Copia, Unknown	trep_complete	1952	20	59.98	45	AATGTTTTTCACCGCTGTCC	2131	20	60.18	55	CAGTGTCCTTCGACTGCTGA	180	Fragment	Multiple
copia318	6	2249	Unknown, Retrotransposon-LTR-Copia	trep_complete	2113	20	60.18	55	CAGCAGTCGAAGGACACTGA	2575	20	60.02	40	GATCCGAAAAATGCTGGAAA	463	Fragment	Multiple
copia318	7	2836	Retrotransposon-LTR-Copia, Unknown	trep_complete	2556	20	60.02	40	TTTCCAGCATTTTTCGGATC	2989	20	59.26	45	AATGATGAGCCTGCGACATA	434	Fragment	Multiple
copia318	8	3173	Unknown, Retrotransposon-LTR-Copia	trep_complete	2970	20	59.26	45	TATGTCGCAGGCTCATCATT	3204	20	59.93	55	GGAACGGGGTTTTCCTAGAG	235	Fragment	Multiple
copia318	9	3223	Retrotransposon-LTR-Copia, Retrotransposon-LTR-Copia	trep_complete	3185	20	59.93	55	CTCTAGGAAAACCCCGTTCC	3834	20	60.89	50	ATGTATGCGGACCAATGAGC	650	Fragment	Multiple
copia318	10	3408	1 Retrotransposon-LTR-Copia, Retrotransposon-LTR-Copia	1 trep_complete	3478	20	59.69	60	GTAGGTCCGACTGGCTCATC	3645	20	60.1	50	ATCGTGGAGGCGAGTATTTG	168	Fragment	Multiple
copia318	11	3791	1 Retrotransposon-LTR-Copia, Retrotransposon-LTR-Copia	1 trep_complete	3626	20	60.1	50	CAAATACTCGCCTCCACGAT	3927	20	60.16	50	CATGTGAGGCTTGCTTGCTA	302	Fragment	Multiple
copia318	12	4024	1 Retrotransposon-LTR-Copia, Unknown	1 trep_complete	3975	20	59.74	45	AGCTTCTTCATGCGCTTTTC	4628	20	60.63	55	ACCCAAGGCTAAAGCTGGAC	654	Fragment	Multiple
copia318	13	4437	1 Retrotransposon-LTR-Copia, Unknown	1 trep_complete	4402	20	59.92	45	AAATATGAGCAACCGATCCG	4800	20	60.19	50	CGGAGAAGGGTCTGAATGAA	399	Fragment	Multiple
copia319	9	2838	Retrotransposon-LTR-Copia, Unknown	trep_complete	8501	20	60.02	40	TTTCCAGCATTTTTCGGATC	9040	20	60.05	50	TGCCAACGTAGCAGAACAAG	540	Fragment	unique
copia319	21	8781	2 Retrotransposon-LTR-Copia, Unknown	2 trep_complete	8501	20	60.02	40	TTTCCAGCATTTTTCGGATC	9040	20	60.05	50	TGCCAACGTAGCAGAACAAG	540	Fragment	unique
copia319	26	9353	2 Retrotransposon-LTR-Copia, Retrotransposon-LTR-Copia	2 trep_complete	9482	20	59.83	50	TCGGACACATCGTTTCTCTG	9686	20	59.98	50	CGATGAGGCACAAGTCTGAA	205	Fragment	unique
copia319	27	9726	2 Retrotransposon-LTR-Copia, Retrotransposon-LTR-Copia	2 trep_complete	9667	20	59.98	50	TTCAGACTTGTGCCTCATCG	10315	20	59.55	50	GAAGCGTGGAAAGAGGAGAA	649	Fragment	unique
copia319	2	1364	Retrotransposon-LTR-Gypsy, Retrotransposon-LTR-Copia	trep_complete	708	20	60.21	50	TGCTATTCCCTTTGCCTCAC	1404	20	59.31	55	GTGCAAGTGGGAGACTGTTG	697	Fragment	Multiple
copia319	3	1415	Retrotransposon-LTR-Copia, Unknown	trep_complete	1385	20	59.31	55	CAACAGTCTCCCACTTGCAC	1577	20	60.07	45	GTAATGCGGCGATTTCATCT	193	Fragment	Multiple
copia319	4	1867	Unknown, Retrotransposon-LTR-Copia	trep_complete	1585	20	60.08	50	TTCTTCTGGTGGTTCCTTGG	1972	20	59.98	45	GGACAGCGGTGAAAAACATT	388	Fragment	Multiple
copia319	5	1977	Retrotransposon-LTR-Copia, Unknown	trep_complete	1953	20	59.98	45	AATGTTTTTCACCGCTGTCC	2129	20	60.18	55	CAGTGTCCTTCGACTGCTGA	177	Fragment	Multiple
copia319	6	2247	Unknown, Retrotransposon-LTR-Copia	trep_complete	1790	20	60.15	50	TCCAACTAACAGCACCACCA	2302	20	59.95	50	ACTTAGGGGAAGCGGCATAT	513	Fragment	Multiple
copia319	7	2318	Retrotransposon-LTR-Copia, Unknown	trep_complete	2283	20	59.95	50	ATATGCCGCTTCCCCTAAGT	2959	20	60.17	50	CAATGATGGACCCAAACTCC	677	Fragment	Multiple
copia319	8	2361	Unknown, Retrotransposon-LTR-Copia	trep_complete	2111	20	60.18	55	CAGCAGTCGAAGGACACTGA	2573	20	60.02	40	GATCCGAAAAATGCTGGAAA	463	Fragment	Multiple
copia319	10	3171	1 Unknown, Retrotransposon-LTR-Copia	1 trep_complete	2943	20	59.8	45	GTTTGGGTCCATCATTGCTT	3202	20	59.93	55	GGAACGGGGTTTTCCTAGAG	260	Fragment	Multiple
copia319	11	3221	1 Retrotransposon-LTR-Copia, Unknown	1 trep_complete	9130	20	59.93	55	CTCTAGGAAAACCCCGTTCC	9779	20	60.89	50	ATGTATGCGGACCAATGAGC	650	Fragment	Multiple
copia319	12	3406	1 Unknown, Retrotransposon-LTR-Copia	1 trep_complete	2943	20	59.8	45	GTTTGGGTCCATCATTGCTT	3592	20	59.98	45	GCGGAATTGTTCCACAACTT	650	Fragment	Multiple
copia319	13	3789	1 Retrotransposon-LTR-Copia, Unknown	1 trep_complete	9520	20	59.98	45	AAGTTGTGGAACAATTCCGC	9871	20	60.16	50	CATGTGAGGCTTGCTTGCTA	352	Fragment	Multiple
copia319	14	4022	1 Retrotransposon-LTR-Copia, Unknown	1 trep_complete	3973	20	59.74	45	AGCTTCTTCATGCGCTTTTC	4651	20	60.69	55	CTGGAGTGTCCAAGCCAAAC	679	Fragment	Multiple
copia319	15	4399	1 Retrotransposon-LTR-Copia, Retrotransposon-LTR-Copia	1 trep_complete	3816	20	59.81	50	CATTGGTCCGCATACATCAC	4420	20	59.78	45	CCGGATTGGTTGCTCATATT	605	Fragment	Multiple
copia319	16	4433	1 Retrotransposon-LTR-Copia, Unknown	1 trep_complete	4401	20	59.78	45	AATATGAGCAACCAATCCGG	4986	20	59.87	50	AGCCATTCTGGAGTGCAAGT	586	Fragment	Multiple
copia319	19	8194	1 Unknown, Retrotransposon-LTR-Copia	1 trep_complete	1790	20	60.15	50	TCCAACTAACAGCACCACCA	2302	20	59.95	50	ACTTAGGGGAAGCGGCATAT	513	Fragment	Multiple
copia319	20	8306	2 Unknown, Retrotransposon-LTR-Copia	2 trep_complete	2111	20	60.18	55	CAGCAGTCGAAGGACACTGA	2573	20	60.02	40	GATCCGAAAAATGCTGGAAA	463	Fragment	Multiple
copia319	22	8891	2 Unknown, Retrotransposon-LTR-Copia	2 trep_complete	8286	20	58.33	50	CGGACTCAAGCATAGGAATG	8943	20	59.5	45	TTGTTGGACAATGATGAGCC	658	Fragment	Multiple
copia319	23	8945	2 Retrotransposon-LTR-Copia, Unknown	2 trep_complete	8890	20	59.93	50	GTCTGGGTCCATCATTGCTT	9243	20	59.96	50	CCCAAGTCGGATAAGTGCAT	354	Fragment	Multiple
copia319	24	9118	2 Unknown, Retrotransposon-LTR-Copia	2 trep_complete	2943	20	59.8	45	GTTTGGGTCCATCATTGCTT	3202	20	59.93	55	GGAACGGGGTTTTCCTAGAG	260	Fragment	Multiple
copia319	25	9168	2 Retrotransposon-LTR-Copia, Unknown	2 trep_complete	9130	20	59.93	55	CTCTAGGAAAACCCCGTTCC	9779	20	60.89	50	ATGTATGCGGACCAATGAGC	650	Fragment	Multiple
copia319	28	9903	2 Unknown, Retrotransposon-LTR-Copia	2 trep_complete	9763	20	59.81	50	CATTGGTCCGCATACATCAC	9933	20	59.84	45	ACGCATGAAGAAGCTCCATT	171	Fragment	Multiple
copia319	29	9953	2 Retrotransposon-LTR-Copia, Retrotransposon-LTR-Copia	3 trep_complete	9915	20	59.84	45	ATGGAGCTTCTTCATGCGTT	10270	20	59.34	50	CAAGAGTTGTTGCGTTGACC	356	Fragment	Multiple
copia319	30	10379	3 Retrotransposon-LTR-Copia, Unknown		10346	20	59.92	45	AAATATGAGCAACCGATCCG	10753	20	60.31	50	GGACGGAGAAGGGTTTGAAT	408	Fragment	Multiple
copia320	2	2304	Unknown, Unknown	trep_complete	1795	20	60.27	45	TGTTATGGCGTAGCGTTTGA	2359	20	59.95	50	ACTTAGGGGAAGCGGCATAT	565	Fragment	unique
copia320	3	2416	Unknown, Retrotransposon-LTR-Copia	trep_complete	2207	20	59.15	55	CCTCTAGGGCATACCTCCAA	2630	20	60.02	40	GATCCGAAAAATGCTGGAAA	424	Fragment	unique
copia320	4	2891	Retrotransposon-LTR-Copia, Unknown	trep_complete	2611	20	60.02	40	TTTCCAGCATTTTTCGGATC	3150	20	60.05	50	TGCCAACGTAGCAGAACAAG	540	Fragment	unique
copia320	9	3463	Retrotransposon-LTR-Copia, Retrotransposon-LTR-Copia	1 trep_complete	3592	20	59.83	50	TCGGACACATCGTTTCTCTG	3796	20	59.98	50	CGATGAGGCACAAGTCTGAA	205	Fragment	unique
copia320	10	3836	1 Retrotransposon-LTR-Copia, Retrotransposon-LTR-Copia	1 trep_complete	3777	20	59.98	50	TTCAGACTTGTGCCTCATCG	4425	20	59.55	50	GAAGCGTGGAAAGAGGAGAA	649	Fragment	unique
copia320	5	3001	Unknown, Retrotransposon-LTR-Copia	trep_complete	2396	20	58.33	50	CGGACTCAAGCATAGGAATG	3053	20	59.5	45	TTGTTGGACAATGATGAGCC	658	Fragment	Multiple
copia320	6	3055	Retrotransposon-LTR-Copia, Unknown	trep_complete	3000	20	59.93	50	GTCTGGGTCCATCATTGCTT	3353	20	59.96	50	CCCAAGTCGGATAAGTGCAT	354	Fragment	Multiple
copia320	7	3228	Unknown, Retrotransposon-LTR-Copia	trep_complete	3083	19	60.14	57.89	CTGACCTTCGTGGTTGTGG	3259	20	59.93	55	GGAACGGGGTTTTCCTAGAG	177	Fragment	Multiple
copia320	8	3278	Retrotransposon-LTR-Copia, Unknown	1 trep_complete	3240	20	59.93	55	CTCTAGGAAAACCCCGTTCC	3889	20	60.89	50	ATGTATGCGGACCAATGAGC	650	Fragment	Multiple
copia320	11	4013	1 Unknown, Retrotransposon-LTR-Copia	1 trep_complete	3873	20	59.81	50	CATTGGTCCGCATACATCAC	4043	20	59.84	45	ACGCATGAAGAAGCTCCATT	171	Fragment	Multiple
copia320	12	4063	1 Retrotransposon-LTR-Copia, Retrotransposon-LTR-Copia		4025	20	59.84	45	ATGGAGCTTCTTCATGCGTT	4380	20	59.34	50	CAAGAGTTGTTGCGTTGACC	356	Fragment	Multiple
copia320	13	4489	1 Retrotransposon-LTR-Copia, Unknown		4456	20	59.92	45	AAATATGAGCAACCGATCCG	4863	20	60.31	50	GGACGGAGAAGGGTTTGAAT	408	Fragment	Multiple
copia321	6	3728	Unknown, Unknown	trep_complete	3396	20	59.73	55	CAGCAGAGGCTGACATCAAG	3761	20	60.06	50	AGATATGAGCAACCGATCCG	366	Fragment	unique
copia321	3	839	Retrotransposon-LTR-Copia, Unknown	trep_complete	808	20	60.15	50	TATCCGAACCCATAGGGTCA	1455	20	60.07	45	TGCACACATCCCGAATCTAA	648	Fragment	unique
copia321	13	5800	1 Retrotransposon-LTR-Copia, Unknown	1 trep_complete	5427	20	59.84	50	ATGAGACTTTCTCGCCCGTA	6126	21	60.12	52.38	CATGAACTCCGACTAGGGACA	700	Fragment	unique
copia321	14	5916	1 Unknown, Retrotransposon-LTR-Copia	1 trep_complete	5295	19	59.29	52.63	CGCCTGATGGTGTTAAAGC	5946	20	59.31	55	CAACAGTCTCCCACTTGCAC	652	Fragment	unique
copia321	2	790	Unknown, Retrotransposon-LTR-Copia	trep_complete	662	20	60.21	50	TCGTGAGGCAAAGGGAATAG	827	20	60.15	50	TGACCCTATGGGTTCGGATA	166	Fragment	Multiple
copia321	4	2012	Unknown, Retrotransposon-LTR-Copia	trep_complete	1387	20	59.96	55	GCCTACCTCGTATCCCAACA	2034	21	59.58	47.62	TGACAACACATATGGCTCCTG	648	Fragment	Multiple
copia321	5	2045	Retrotransposon-LTR-Copia, Unknown	trep_complete	2013	20	58.6	50	GCAGGAGCCATATGTGTTGT	2461	20	60.03	55	CCGACACAAACCCGTCTAGT	449	Fragment	Multiple
copia321	7	4136	Unknown, Retrotransposon-LTR-Copia	trep_complete	3551	20	60.39	55	GGACCTGCTCCAGACAAAGA	4163	20	59.4	45	TATGACCCAAACGACAATGC	613	Fragment	Multiple
copia321	8	4206	Retrotransposon-LTR-Copia, Retrotransposon-LTR-Copia	trep_complete	4137	20	59.62	45	ACTTGTGGCATTGTCGTTTG	4345	20	59.81	50	CATTGGTCCGCATACATCAC	209	Fragment	Multiple
copia321	9	4755	Retrotransposon-LTR-Copia, Unknown	1 trep_complete	4569	20	59.98	45	GCGGAATTGTTCCACAACTT	5218	20	59.93	50	GTCTGGGTCCATCATTGCTT	650	Fragment	Multiple
copia321	10	4940	1 Retrotransposon-LTR-Copia, Retrotransposon-LTR-Copia	1 trep_complete	4329	20	60.89	50	ATGTATGCGGACCAATGAGC	4978	20	59.93	55	CTCTAGGAAAACCCCGTTCC	650	Fragment	Multiple
copia321	11	4990	1 Retrotransposon-LTR-Copia, Unknown	1 trep_complete	4959	20	59.93	55	GGAACGGGGTTTTCCTAGAG	5218	20	59.93	50	GTCTGGGTCCATCATTGCTT	260	Fragment	Multiple
copia321	12	5327	1 Unknown, Retrotransposon-LTR-Copia	1 trep_complete	5199	20	59.93	50	AAGCAATGATGGACCCAGAC	5446	20	59.84	50	TACGGGCGAGAAAGTCTCAT	248	Fragment	Multiple
copia321	15	5967	1 Retrotransposon-LTR-Copia, Retrotransposon-LTR-Gypsy		5927	20	59.31	55	GTGCAAGTGGGAGACTGTTG	6621	20	60.21	50	CTATTCCCTTTGCCTCACGA	695	Fragment	Multiple
copia322	2	1375	Retrotransposon-LTR-Gypsy, Retrotransposon-LTR-Copia	trep_complete	721	20	60.21	50	CTATTCCCTTTGCCTCACGA	1415	20	59.31	55	GTGCAAGTGGGAGACTGTTG	695	Fragment	Multiple
copia322	3	1426	Retrotransposon-LTR-Copia, Unknown	trep_complete	1396	20	59.31	55	CAACAGTCTCCCACTTGCAC	1588	20	60.07	45	GTAATGCGGCGATTTCATCT	193	Fragment	Multiple
copia322	4	1878	Unknown, Retrotransposon-LTR-Copia	trep_complete	1596	20	60.08	50	TTCTTCTGGTGGTTCCTTGG	1983	20	59.98	45	GGACAGCGGTGAAAAACATT	388	Fragment	Multiple
copia322	5	1988	Retrotransposon-LTR-Copia, Unknown	trep_complete	1964	20	59.98	45	AATGTTTTTCACCGCTGTCC	2143	20	60.18	55	CAGTGTCCTTCGACTGCTGA	180	Fragment	Multiple
copia322	6	2261	Unknown, Retrotransposon-LTR-Copia	trep_complete	2125	20	60.18	55	CAGCAGTCGAAGGACACTGA	2587	20	60.02	40	GATCCGAAAAATGCTGGAAA	463	Fragment	Multiple
copia322	7	2848	Retrotransposon-LTR-Copia, Retrotransposon-LTR-Copia	trep_complete	2568	20	60.02	40	TTTCCAGCATTTTTCGGATC	2746	20	60.79	60	GAGACCTTCTCGCCCGTAGT	179	Fragment	Multiple
copia322	8	2958	Unknown, Retrotransposon-LTR-Copia	trep_complete	2850	22	57.16	40.91	TTGCACTCTATGGCTTTAACAC	3010	20	59.5	45	TTGTTGGACAATGATGAGCC	161	Fragment	Multiple
copia322	9	3012	Retrotransposon-LTR-Copia, Unknown	1 trep_complete	2957	20	59.93	50	GTCTGGGTCCATCATTGCTT	3310	20	59.96	50	CCCAAGTCGGATAAGTGCAT	354	Fragment	Multiple
copia322	10	3185	1 Unknown, Retrotransposon-LTR-Copia	1 trep_complete	2918	20	58.19	45	CTCTATTTCGGATTGCATGG	3216	20	59.93	55	GGAACGGGGTTTTCCTAGAG	299	Fragment	Multiple
copia322	11	3235	1 Retrotransposon-LTR-Copia, Unknown	1 trep_complete	3197	20	59.93	55	CTCTAGGAAAACCCCGTTCC	3846	20	60.89	50	ATGTATGCGGACCAATGAGC	650	Fragment	Multiple
copia322	12	3420	1 Unknown, Retrotransposon-LTR-Copia	1 trep_complete	3112	20	60.41	40	TCATTGATTCTTGCCCGATT	3606	20	59.98	45	GCGGAATTGTTCCACAACTT	495	Fragment	Multiple
copia322	13	3803	1 Retrotransposon-LTR-Copia, Unknown	1 trep_complete	3587	20	59.98	45	AAGTTGTGGAACAATTCCGC	3939	20	60.16	50	CATGTGAGGCTTGCTTGCTA	353	Fragment	Multiple
copia322	14	3947	1 Unknown, Retrotransposon-LTR-Copia	1 trep_complete	3830	20	59.81	50	CATTGGTCCGCATACATCAC	4038	20	59.62	45	ACTTGTGGCATTGTCGTTTG	209	Fragment	Multiple
copia322	15	4036	1 Retrotransposon-LTR-Copia, Retrotransposon-LTR-Copia	1 trep_complete	4012	20	59.4	45	TATGACCCAAACGACAATGC	4383	20	59.55	50	GAAGCGTGGAAAGAGGAGAA	372	Fragment	Multiple
copia322	16	4449	1 Retrotransposon-LTR-Copia, Unknown		4414	20	59.92	45	AAATATGAGCAACCGATCCG	4787	20	59.65	50	ACGGAGAAGGGTCTGAATGA	374	Fragment	Multiple
copia324	3	3685	Unknown, Retrotransposon-LTR-Copia	trep_complete	3235	20	60	60	AGCTAGGCTTCCCACTAGGC	3720	20	59.92	45	AAATATGAGCAACCGATCCG	486	Fragment	unique
copia324	12	5794	1 Unknown, Retrotransposon-LTR-Copia	1 trep_complete	5129	20	59.64	50	GGACAATGATGAGCCTGTGA	5825	20	60.19	50	CCCTCAGTCCTTCATCGAAA	697	Fragment	unique
copia324	13	5873	1 Retrotransposon-LTR-Copia, Unknown	1 trep_complete	5806	20	60.19	50	TTTCGATGAAGGACTGAGGG	6454	20	59.97	50	GGGAACACACCAAGCTCAAT	649	Fragment	unique
copia324	4	3739	Retrotransposon-LTR-Copia, Retrotransposon-LTR-Copia	trep_complete	3701	20	59.92	45	CGGATCGGTTGCTCATATTT	4304	20	59.81	50	CATTGGTCCGCATACATCAC	604	Fragment	Multiple
copia324	5	4098	Unknown, Retrotransposon-LTR-Copia	trep_complete	3794	20	60.87	45	TGCAAGAGTTGCTGCTTTGA	4151	20	60.13	45	ATGAAGCTTCTTCATGCGCT	358	Fragment	Multiple
copia324	6	4165	Retrotransposon-LTR-Copia, Retrotransposon-LTR-Copia	trep_complete	4132	20	60.13	45	AGCGCATGAAGAAGCTTCAT	4304	20	59.81	50	CATTGGTCCGCATACATCAC	173	Fragment	Multiple
copia324	7	4732	Retrotransposon-LTR-Copia, Unknown	trep_complete	4528	20	59.98	45	GCGGAATTGTTCCACAACTT	5177	20	59.93	50	GTCTGGGTCCATCATTGCTT	650	Fragment	Multiple
copia324	8	4899	Retrotransposon-LTR-Copia, Retrotransposon-LTR-Copia	trep_complete	4288	20	60.89	50	ATGTATGCGGACCAATGAGC	4937	20	59.93	55	CTCTAGGAAAACCCCGTTCC	650	Fragment	Multiple
copia324	9	4949	Retrotransposon-LTR-Copia, Unknown	trep_complete	4918	20	59.93	55	GGAACGGGGTTTTCCTAGAG	5177	20	59.93	50	GTCTGGGTCCATCATTGCTT	260	Fragment	Multiple
copia324	10	5286	1 Unknown, Retrotransposon-LTR-Copia	1 trep_complete	4824	20	59.96	50	CCCAAGTCGGATAAGTGCAT	5400	20	60.16	60	GCGAGAAGGTCTCGTCGTAG	577	Fragment	Multiple
copia324	11	5761	1 Retrotransposon-LTR-Copia, Unknown	1 trep_complete	5381	20	60.16	60	CTACGACGAGACCTTCTCGC	5947	20	59.96	45	TTCTTTGCCTCTTCCATGCT	567	Fragment	Multiple
copia324	14	6146	1 Unknown, Retrotransposon-LTR-Copia	1 trep_complete	6015	20	60.24	55	CGGGATCGCATGAGTAGAGT	6168	20	59.88	45	TGTTTTTCACCGCTGTTCAG	154	Fragment	Multiple
copia324	15	6237	1 Retrotransposon-LTR-Copia, Unknown	1 trep_complete	6149	20	59.88	45	CTGAACAGCGGTGAAAAACA	6454	20	59.97	50	GGGAACACACCAAGCTCAAT	306	Fragment	Multiple
copia324	16	6708	1 Unknown, Retrotransposon-LTR-Copia	1 trep_complete	6546	20	60.07	45	GTAATGCGGCGATTTCATCT	6738	20	59.31	55	CAACAGTCTCCCACTTGCAC	193	Fragment	Multiple
copia324	17	6759	1 Retrotransposon-LTR-Copia, Retrotransposon-LTR-Gypsy	1 trep_complete	6719	20	59.31	55	GTGCAAGTGGGAGACTGTTG	7413	20	60.21	50	CTATTCCCTTTGCCTCACGA	695	Fragment	Multiple
copia325	4	4121	Unknown, Retrotransposon-LTR-Copia	trep_complete	3813	20	59.64	45	ATGCAAGAGTTGCTGCGTTA	4167	20	59.61	40	AGCTTTTTCATGCGCTTTTC	355	Fragment	unique
copia325	6	4695	Retrotransposon-LTR-Copia, Unknown	trep_complete	4571	20	60.01	60	CCGCCTAGAACACCTCAGAG	5175	20	60.25	55	ACATAGGTCGCAGGCTCATC	605	Fragment	unique
copia325	2	3707	Unknown, Retrotransposon-LTR-Copia	trep_complete	3277	20	60.09	50	TCTTTCGTCTCTTCCGCCTA	3740	20	59.92	45	AAATATGAGCAACCGATCCG	464	Fragment	Multiple
copia325	3	3757	Retrotransposon-LTR-Copia, Retrotransposon-LTR-Copia	trep_complete	3721	20	59.92	45	CGGATCGGTTGCTCATATTT	4250	20	59.84	55	CCTTGGTCATCTTGCCTAGC	530	Fragment	Multiple
copia325	5	4183	Retrotransposon-LTR-Copia, Retrotransposon-LTR-Copia	trep_complete	4149	20	59.61	40	AAAAGCGCATGAAAAAGCTC	4324	20	59.81	50	CATTGGTCCGCATACATCAC	176	Fragment	Multiple
copia325	7	5306	Unknown, Retrotransposon-LTR-Copia	trep_complete	5082	20	59.87	50	CAAGAGAAGCACCACCACAA	5586	20	60.02	40	TTTCCAGCATTTTTCGGATC	505	Fragment	Multiple
copia325	8	5781	Retrotransposon-LTR-Copia, Unknown	trep_complete	5567	20	60.02	40	GATCCGAAAAATGCTGGAAA	6029	20	60.18	55	CAGCAGTCGAAGGACACTGA	463	Fragment	Multiple
copia325	9	5814	Unknown, Retrotransposon-LTR-Copia	trep_complete	5216	20	60.94	45	GCCATGCAATCCGAAATAGA	5855	20	60.33	55	ATGCCACTTCCCCTAAGTCC	640	Fragment	Multiple
copia325	10	5893	1 Retrotransposon-LTR-Copia, Unknown	1 trep_complete	5836	20	60.33	55	GGACTTAGGGGAAGTGGCAT	6474	20	59.97	50	GGGAACACACCAAGCTCAAT	639	Fragment	Multiple
copia325	11	6166	1 Unknown, Retrotransposon-LTR-Copia	1 trep_complete	5948	20	59.96	45	AGCATGGAAGAGGCAAAGAA	6242	20	59.67	60	CCTCACCTCCATAGACGAGG	295	Fragment	Multiple
copia325	12	6276	1 Retrotransposon-LTR-Copia, Unknown	1 trep_complete	6226	20	59.67	60	CGTCTATGGAGGTGAGGAGG	6474	20	59.97	50	GGGAACACACCAAGCTCAAT	249	Fragment	Multiple
copia325	13	6728	1 Unknown, Retrotransposon-LTR-Copia	1 trep_complete	6539	20	60.08	50	CCAAGGAACCACCAGAAGAA	6758	20	59.31	55	CAACAGTCTCCCACTTGCAC	220	Fragment	Multiple
copia325	14	6779	1 Retrotransposon-LTR-Copia, Unknown	1 trep_complete	6739	20	59.31	55	GTGCAAGTGGGAGACTGTTG	7182	20	60.26	50	ACGGCATAGCGTTTGATAGC	444	Fragment	Multiple
copia326	3	3743	Retrotransposon-LTR-Copia, Unknown	trep_complete	3693	20	59.78	50	TGGGTATTTGATACCGGAGC	4223	20	60.02	55	GCCTAGCAAACAAGCCTCAC	531	Fragment	unique
copia326	2	3693	Unknown, Retrotransposon-LTR-Copia	trep_complete	3263	20	60.09	50	TCTTTCGTCTCTTCCGCCTA	3741	20	59.66	40	CCTGCATCGAATTGCAAATA	479	Fragment	Multiple
copia326	4	4104	Unknown, Retrotransposon-LTR-Copia	trep_complete	3800	20	60.87	45	TGCAAGAGTTGCTGCTTTGA	4153	20	59.74	45	AGCTTCTTCATGCGCTTTTC	354	Fragment	Multiple
copia326	5	4171	Retrotransposon-LTR-Copia, Unknown	trep_complete	4135	20	59.74	45	AAAAGCGCATGAAGAAGCTC	4310	20	59.81	50	CATTGGTCCGCATACATCAC	176	Fragment	Multiple
copia326	6	4336	Unknown, Retrotransposon-LTR-Copia	trep_complete	4204	20	60.02	55	GTGAGGCTTGTTTGCTAGGC	4553	20	59.98	45	AAGTTGTGGAACAATTCCGC	350	Fragment	Multiple
copia326	7	4720	Retrotransposon-LTR-Copia, Unknown	trep_complete	4534	20	59.98	45	GCGGAATTGTTCCACAACTT	5028	20	60.41	40	TCATTGATTCTTGCCCGATT	495	Fragment	Multiple
copia326	8	4905	Unknown, Retrotransposon-LTR-Copia	trep_complete	4294	20	60.89	50	ATGTATGCGGACCAATGAGC	4943	20	59.93	55	CTCTAGGAAAACCCCGTTCC	650	Fragment	Multiple
copia326	9	4955	Retrotransposon-LTR-Copia, Unknown	trep_complete	4924	20	59.93	55	GGAACGGGGTTTTCCTAGAG	5222	20	58.19	45	CTCTATTTCGGATTGCATGG	299	Fragment	Multiple
copia326	10	5128	1 Unknown, Retrotransposon-LTR-Copia	1 trep_complete	4830	20	59.96	50	CCCAAGTCGGATAAGTGCAT	5183	20	59.93	50	GTCTGGGTCCATCATTGCTT	354	Fragment	Multiple
copia326	11	5182	1 Retrotransposon-LTR-Copia, Unknown	1 trep_complete	5162	20	60.07	50	AGAAGCAATGATGGACCCAG	5787	20	58.33	50	CGGACTCAAGCATAGGAATG	626	Fragment	Multiple
copia326	12	5292	1 Retrotransposon-LTR-Copia, Retrotransposon-LTR-Copia	1 trep_complete	5394	20	60.79	60	GAGACCTTCTCGCCCGTAGT	5572	20	60.02	40	TTTCCAGCATTTTTCGGATC	179	Fragment	Multiple
copia326	13	5765	1 Retrotransposon-LTR-Copia, Unknown	1 trep_complete	5553	20	60.02	40	GATCCGAAAAATGCTGGAAA	6143	20	59.64	50	TGGATCAGATTGGTGTCTGC	591	Fragment	Multiple
copia326	14	5800	1 Unknown, Retrotransposon-LTR-Copia	1 trep_complete	5202	20	60.94	45	GCCATGCAATCCGAAATAGA	5843	20	59.95	50	ATATGCCGCTTCCCCTAAGT	642	Fragment	Multiple
copia326	15	5879	1 Retrotransposon-LTR-Copia, Unknown	1 trep_complete	5824	20	59.95	50	ACTTAGGGGAAGCGGCATAT	6460	20	59.97	50	GGGAACACACCAAGCTCAAT	637	Fragment	Multiple
copia326	16	6152	1 Unknown, Retrotransposon-LTR-Copia	1 trep_complete	6021	20	60.24	55	CGGGATCGCATGAGTAGAGT	6228	20	59.67	60	CCTGACCTCCATAGACGAGG	208	Fragment	Multiple
copia326	17	6243	1 Retrotransposon-LTR-Copia, Unknown	1 trep_complete	6152	20	60.13	45	TCACTGGACAACGGTGAAAA	6460	20	59.97	50	GGGAACACACCAAGCTCAAT	309	Fragment	Multiple
copia326	18	6714	1 Unknown, Retrotransposon-LTR-Copia	1 trep_complete	6552	20	60.07	45	GTAATGCGGCGATTTCATCT	6744	20	59.31	55	CAACAGTCTCCCACTTGCAC	193	Fragment	Multiple
copia326	19	6765	1 Retrotransposon-LTR-Copia, Retrotransposon-LTR-Gypsy	1 trep_complete	6725	20	59.31	55	GTGCAAGTGGGAGACTGTTG	7418	20	60.21	50	CTATTCCCTTTGCCTCACGA	694	Fragment	Multiple
copia327	3	3743	Retrotransposon-LTR-Copia, Unknown	trep_complete	3693	20	59.78	50	TGGGTATTTGATACCGGAGC	4223	20	60.02	55	GCCTAGCAAACAAGCCTCAC	531	Fragment	unique
copia327	2	3693	Unknown, Retrotransposon-LTR-Copia	trep_complete	3263	20	60.09	50	TCTTTCGTCTCTTCCGCCTA	3741	20	59.66	40	CCTGCATCGAATTGCAAATA	479	Fragment	Multiple
copia327	4	4104	Unknown, Retrotransposon-LTR-Copia	trep_complete	3800	20	60.87	45	TGCAAGAGTTGCTGCTTTGA	4153	20	59.74	45	AGCTTCTTCATGCGCTTTTC	354	Fragment	Multiple
copia327	5	4171	Retrotransposon-LTR-Copia, Unknown	trep_complete	4135	20	59.74	45	AAAAGCGCATGAAGAAGCTC	4310	20	59.81	50	CATTGGTCCGCATACATCAC	176	Fragment	Multiple
copia327	6	4336	Unknown, Retrotransposon-LTR-Copia	trep_complete	4204	20	60.02	55	GTGAGGCTTGTTTGCTAGGC	4553	20	59.98	45	AAGTTGTGGAACAATTCCGC	350	Fragment	Multiple
copia327	7	4720	Retrotransposon-LTR-Copia, Unknown	trep_complete	4534	20	59.98	45	GCGGAATTGTTCCACAACTT	5028	20	60.41	40	TCATTGATTCTTGCCCGATT	495	Fragment	Multiple
copia327	8	4905	Unknown, Retrotransposon-LTR-Copia	trep_complete	4294	20	60.89	50	ATGTATGCGGACCAATGAGC	4943	20	59.93	55	CTCTAGGAAAACCCCGTTCC	650	Fragment	Multiple
copia327	9	4955	Retrotransposon-LTR-Copia, Unknown	trep_complete	4924	20	59.93	55	GGAACGGGGTTTTCCTAGAG	5222	20	58.19	45	CTCTATTTCGGATTGCATGG	299	Fragment	Multiple
copia327	10	5128	1 Unknown, Retrotransposon-LTR-Copia	1 trep_complete	4830	20	59.96	50	CCCAAGTCGGATAAGTGCAT	5183	20	59.93	50	GTCTGGGTCCATCATTGCTT	354	Fragment	Multiple
copia327	11	5182	1 Retrotransposon-LTR-Copia, Unknown	1 trep_complete	5162	20	60.07	50	AGAAGCAATGATGGACCCAG	5787	20	58.33	50	CGGACTCAAGCATAGGAATG	626	Fragment	Multiple
copia327	12	5292	1 Retrotransposon-LTR-Copia, Retrotransposon-LTR-Copia	1 trep_complete	5394	20	60.79	60	GAGACCTTCTCGCCCGTAGT	5572	20	60.02	40	TTTCCAGCATTTTTCGGATC	179	Fragment	Multiple
copia327	13	5765	1 Retrotransposon-LTR-Copia, Unknown	1 trep_complete	5553	20	60.02	40	GATCCGAAAAATGCTGGAAA	6143	20	59.64	50	TGGATCAGATTGGTGTCTGC	591	Fragment	Multiple
copia327	14	5800	1 Unknown, Retrotransposon-LTR-Copia	1 trep_complete	5202	20	60.94	45	GCCATGCAATCCGAAATAGA	5843	20	59.95	50	ATATGCCGCTTCCCCTAAGT	642	Fragment	Multiple
copia327	15	5879	1 Retrotransposon-LTR-Copia, Unknown	1 trep_complete	5824	20	59.95	50	ACTTAGGGGAAGCGGCATAT	6460	20	59.97	50	GGGAACACACCAAGCTCAAT	637	Fragment	Multiple
copia327	16	6152	1 Unknown, Retrotransposon-LTR-Copia	1 trep_complete	6021	20	60.24	55	CGGGATCGCATGAGTAGAGT	6228	20	59.67	60	CCTGACCTCCATAGACGAGG	208	Fragment	Multiple
copia327	17	6243	1 Retrotransposon-LTR-Copia, Unknown	1 trep_complete	6152	20	60.13	45	TCACTGGACAACGGTGAAAA	6460	20	59.97	50	GGGAACACACCAAGCTCAAT	309	Fragment	Multiple
copia327	18	6714	1 Unknown, Retrotransposon-LTR-Copia	1 trep_complete	6552	20	60.07	45	GTAATGCGGCGATTTCATCT	6744	20	59.31	55	CAACAGTCTCCCACTTGCAC	193	Fragment	Multiple
copia327	19	6765	1 Retrotransposon-LTR-Copia, Retrotransposon-LTR-Gypsy	1 trep_complete	6725	20	59.31	55	GTGCAAGTGGGAGACTGTTG	7418	20	60.21	50	CTATTCCCTTTGCCTCACGA	694	Fragment	Multiple
copia329	11	3235	1 Retrotransposon-LTR-Copia, Retrotransposon-LTR-Copia	1 trep_complete	3197	20	59.93	55	CTCTAGGAAAACCCCGTTCC	3843	20	59.4	45	TATGCGGACCAATGATTACG	647	Fragment	unique
copia329	15	4449	1 Retrotransposon-LTR-Copia, Unknown		4414	20	59.92	45	AAATATGAGCAACCGATCCG	4985	20	59.92	55	AGCAGAAGGCGTAGCAAGAG	572	Fragment	unique
copia329	2	1375	Retrotransposon-LTR-Gypsy, Retrotransposon-LTR-Copia	trep_complete	721	20	60.21	50	CTATTCCCTTTGCCTCACGA	1415	20	59.31	55	GTGCAAGTGGGAGACTGTTG	695	Fragment	Multiple
copia329	3	1426	Retrotransposon-LTR-Copia, Unknown	trep_complete	1396	20	59.31	55	CAACAGTCTCCCACTTGCAC	1596	20	60.03	45	ACAAACACGTAATGCGGTGA	201	Fragment	Multiple
copia329	4	1878	Unknown, Retrotransposon-LTR-Copia	trep_complete	1596	20	60.08	50	TTCTTCTGGTGGTTCCTTGG	1983	20	59.98	45	GGACAGCGGTGAAAAACATT	388	Fragment	Multiple
copia329	5	1988	Retrotransposon-LTR-Copia, Unknown	trep_complete	1878	20	60.02	55	CTAGCATCGGTGTAACCCGT	2143	20	60.18	55	CAGTGTCCTTCGACTGCTGA	266	Fragment	Multiple
copia329	6	2261	Unknown, Retrotransposon-LTR-Copia	trep_complete	1680	20	59.97	50	GGGAACACACCAAGCTCAAT	2316	20	59.95	50	ACTTAGGGGAAGCGGCATAT	637	Fragment	Multiple
copia329	7	2848	Retrotransposon-LTR-Copia, Unknown	trep_complete	2297	20	59.95	50	ATATGCCGCTTCCCCTAAGT	2949	20	60.27	45	AATGACAGAGTGCCATGCAA	653	Fragment	Multiple
copia329	8	2958	Unknown, Retrotransposon-LTR-Copia	trep_complete	2850	22	57.16	40.91	TTGCACTCTATGGCTTTAACAC	3010	20	59.5	45	TTGTTGGACAATGATGAGCC	161	Fragment	Multiple
copia329	9	3012	Retrotransposon-LTR-Copia, Unknown	1 trep_complete	2957	20	59.93	50	GTCTGGGTCCATCATTGCTT	3310	20	59.96	50	CCCAAGTCGGATAAGTGCAT	354	Fragment	Multiple
copia329	10	3185	1 Unknown, Retrotransposon-LTR-Copia	1 trep_complete	2931	20	60.27	45	TGCATGGCACTCTGTCATTT	3216	20	59.93	55	GGAACGGGGTTTTCCTAGAG	286	Fragment	Multiple
copia329	12	3525	1 Unknown, Retrotransposon-LTR-Copia	1 trep_complete	2931	20	60.27	45	TGCATGGCACTCTGTCATTT	3606	20	59.98	45	GCGGAATTGTTCCACAACTT	676	Fragment	Multiple
copia329	13	3803	1 Retrotransposon-LTR-Copia, Retrotransposon-LTR-Copia	1 trep_complete	3587	20	59.98	45	AAGTTGTGGAACAATTCCGC	3939	20	60.16	50	CATGTGAGGCTTGCTTGCTA	353	Fragment	Multiple
copia329	14	4036	1 Retrotransposon-LTR-Copia, Unknown	1 trep_complete	3987	20	59.74	45	AGCTTCTTCATGCGCTTTTC	4668	20	60.11	50	GAACGTCCAAGCCAAACCTA	682	Fragment	Multiple
copia33	2	1374	Retrotransposon-LTR-Gypsy, Retrotransposon-LTR-Copia	trep_complete	720	20	60.21	50	CTATTCCCTTTGCCTCACGA	1414	20	59.31	55	GTGCAAGTGGGAGACTGTTG	695	Fragment	Multiple
copia33	3	1425	Retrotransposon-LTR-Copia, Unknown	trep_complete	1395	20	59.31	55	CAACAGTCTCCCACTTGCAC	1587	20	60.07	45	GTAATGCGGCGATTTCATCT	193	Fragment	Multiple
copia33	4	1877	Unknown, Retrotransposon-LTR-Copia	trep_complete	1595	20	60.08	50	TTCTTCTGGTGGTTCCTTGG	1982	20	59.98	45	GGACAGCGGTGAAAAACATT	388	Fragment	Multiple
copia33	5	1987	Retrotransposon-LTR-Copia, Unknown	trep_complete	1963	20	59.98	45	AATGTTTTTCACCGCTGTCC	2142	20	60.18	55	CAGTGTCCTTCGACTGCTGA	180	Fragment	Multiple
copia33	6	2260	Unknown, Retrotransposon-LTR-Copia	trep_complete	2124	20	60.18	55	CAGCAGTCGAAGGACACTGA	2567	20	59.98	50	AGGTATGCAAGCTTCGGAGA	444	Fragment	Multiple
copia33	7	2847	Retrotransposon-LTR-Copia, Retrotransposon-LTR-Copia	trep_complete	2548	20	59.98	50	TCTCCGAAGCTTGCATACCT	2745	20	60.79	60	GAGACCTTCTCGCCCGTAGT	198	Fragment	Multiple
copia33	8	2957	Unknown, Retrotransposon-LTR-Copia	trep_complete	2849	22	57.16	40.91	TTGCACTCTATGGCTTTAACAC	3009	20	59.5	45	TTGTTGGACAATGATGAGCC	161	Fragment	Multiple
copia33	9	3011	Retrotransposon-LTR-Copia, Unknown	1 trep_complete	2956	20	59.93	50	GTCTGGGTCCATCATTGCTT	3309	20	59.96	50	CCCAAGTCGGATAAGTGCAT	354	Fragment	Multiple
copia33	10	3184	1 Unknown, Retrotransposon-LTR-Copia	1 trep_complete	3039	19	60.14	57.89	CTGACCTTCGTGGTTGTGG	3215	20	59.93	55	GGAACGGGGTTTTCCTAGAG	177	Fragment	Multiple
copia33	11	3234	1 Retrotransposon-LTR-Copia, Retrotransposon-LTR-Copia	1 trep_complete	3196	20	59.93	55	CTCTAGGAAAACCCCGTTCC	3845	20	60.89	50	ATGTATGCGGACCAATGAGC	650	Fragment	Multiple
copia33	12	3419	1 Unknown, Retrotransposon-LTR-Copia	1 trep_complete	3111	20	60.41	40	TCATTGATTCTTGCCCGATT	3605	20	59.98	45	GCGGAATTGTTCCACAACTT	495	Fragment	Multiple
copia33	13	3802	1 Retrotransposon-LTR-Copia, Retrotransposon-LTR-Copia	1 trep_complete	3586	20	59.98	45	AAGTTGTGGAACAATTCCGC	3938	20	60.16	50	CATGTGAGGCTTGCTTGCTA	353	Fragment	Multiple
copia33	14	4035	1 Retrotransposon-LTR-Copia, Unknown	1 trep_complete	3986	20	59.74	45	AGCTTCTTCATGCGCTTTTC	4664	20	60.69	55	CTGGAGTGTCCAAGCCAAAC	679	Fragment	Multiple
copia33	15	4394	1 Retrotransposon-LTR-Copia, Retrotransposon-LTR-Copia	1 trep_complete	3829	20	59.81	50	CATTGGTCCGCATACATCAC	4432	20	59.92	45	CGGATCGGTTGCTCATATTT	604	Fragment	Multiple
copia33	16	4448	1 Retrotransposon-LTR-Copia, Unknown		4413	20	59.92	45	AAATATGAGCAACCGATCCG	4811	20	60.19	50	CGGAGAAGGGTCTGAATGAA	399	Fragment	Multiple
copia331	6	2264	Unknown, Unknown	trep_complete	1683	20	59.97	50	GGGAACACACCAAGCTCAAT	2319	20	59.95	50	ACTTAGGGGAAGCGGCATAT	637	Fragment	Multiple
copia331	2	1378	Retrotransposon-LTR-Gypsy, Retrotransposon-LTR-Copia	trep_complete	722	20	60.21	50	CTATTCCCTTTGCCTCACGA	1418	20	59.31	55	GTGCAAGTGGGAGACTGTTG	697	Fragment	Multiple
copia331	3	1429	Retrotransposon-LTR-Copia, Unknown	trep_complete	1399	20	59.31	55	CAACAGTCTCCCACTTGCAC	1591	20	60.07	45	GTAATGCGGCGATTTCATCT	193	Fragment	Multiple
copia331	4	1881	Unknown, Retrotransposon-LTR-Copia	trep_complete	1599	20	60.08	50	TTCTTCTGGTGGTTCCTTGG	1986	20	59.98	45	GGACAGCGGTGAAAAACATT	388	Fragment	Multiple
copia331	5	1991	Retrotransposon-LTR-Copia, Unknown	trep_complete	1967	20	59.98	45	AATGTTTTTCACCGCTGTCC	2146	20	60.18	55	CAGTGTCCTTCGACTGCTGA	180	Fragment	Multiple
copia331	7	2376	Unknown, Retrotransposon-LTR-Copia	trep_complete	2128	20	60.18	55	CAGCAGTCGAAGGACACTGA	2590	20	60.02	40	GATCCGAAAAATGCTGGAAA	463	Fragment	Multiple
copia331	8	2851	Retrotransposon-LTR-Copia, Retrotransposon-LTR-Copia	trep_complete	2571	20	60.02	40	TTTCCAGCATTTTTCGGATC	2749	20	60.79	60	GAGACCTTCTCGCCCGTAGT	179	Fragment	Multiple
copia331	9	2961	Unknown, Retrotransposon-LTR-Copia	1 trep_complete	2356	20	58.33	50	CGGACTCAAGCATAGGAATG	3013	20	59.5	45	TTGTTGGACAATGATGAGCC	658	Fragment	Multiple
copia331	10	3015	1 Retrotransposon-LTR-Copia, Unknown	1 trep_complete	2960	20	59.93	50	GTCTGGGTCCATCATTGCTT	3313	20	59.96	50	CCCAAGTCGGATAAGTGCAT	354	Fragment	Multiple
copia331	11	3426	1 Unknown, Retrotransposon-LTR-Copia	1 trep_complete	3215	20	60.3	50	GTTCCGAGCGACAAACACTT	3609	20	59.98	45	GCGGAATTGTTCCACAACTT	395	Fragment	Multiple
copia331	12	3806	1 Retrotransposon-LTR-Copia, Retrotransposon-LTR-Copia		3590	20	59.98	45	AAGTTGTGGAACAATTCCGC	3942	20	60.16	50	CATGTGAGGCTTGCTTGCTA	353	Fragment	Multiple
copia331	13	4452	1 Retrotransposon-LTR-Copia, Unknown		4417	20	59.92	45	AAATATGAGCAACCGATCCG	4822	20	59.65	50	ACGGAGAAGGGTCTGAATGA	406	Fragment	Multiple
copia35	13	6784			6744	20	59.31	55	GTGCAAGTGGGAGACTGTTG	7440	20	60.21	50	TGCTATTCCCTTTGCCTCAC	697	Fragment	Multiple
copia35	2	3710	Unknown, Retrotransposon-LTR-Copia	trep_complete	3123	20	60.25	55	GACACAGGCTAGGACCGAAA	3745	20	59.92	45	AAATATGAGCAACCGATCCG	623	Fragment	Multiple
copia35	3	3764	Retrotransposon-LTR-Copia, Retrotransposon-LTR-Copia	trep_complete	3726	20	59.92	45	CGGATCGGTTGCTCATATTT	4329	20	59.81	50	CATTGGTCCGCATACATCAC	604	Fragment	Multiple
copia35	4	4123	Unknown, Retrotransposon-LTR-Copia	trep_complete	3494	20	60.69	55	CTGGAGTGTCCAAGCCAAAC	4172	20	59.74	45	AGCTTCTTCATGCGCTTTTC	679	Fragment	Multiple
copia35	5	4190	Retrotransposon-LTR-Copia, Retrotransposon-LTR-Copia	trep_complete	4122	20	60	45	CTTGTGGCATTGTTGTTTGG	4352	20	60.23	55	AATCCTCCTCTAGCCGTCGT	231	Fragment	Multiple
copia35	6	4739	Retrotransposon-LTR-Copia, Unknown	trep_complete	4553	20	59.98	45	GCGGAATTGTTCCACAACTT	4947	20	60.3	50	GTTCCGAGCGACAAACACTT	395	Fragment	Multiple
copia35	7	5147	Unknown, Retrotransposon-LTR-Copia	trep_complete	4849	20	59.96	50	CCCAAGTCGGATAAGTGCAT	5202	20	59.93	50	GTCTGGGTCCATCATTGCTT	354	Fragment	Multiple
copia35	8	5311	Retrotransposon-LTR-Copia, Unknown	trep_complete	5413	20	60.79	60	GAGACCTTCTCGCCCGTAGT	5591	20	60.02	40	TTTCCAGCATTTTTCGGATC	179	Fragment	Multiple
copia35	9	5985	1 Unknown, Retrotransposon-LTR-Copia	1 trep_complete	5572	20	60.02	40	GATCCGAAAAATGCTGGAAA	6034	20	60.18	55	CAGCAGTCGAAGGACACTGA	463	Fragment	Multiple
copia35	10	6171	1 Retrotransposon-LTR-Copia, Unknown	1 trep_complete	6016	20	60.18	55	CAGTGTCCTTCGACTGCTGA	6195	20	59.98	45	AATGTTTTTCACCGCTGTCC	180	Fragment	Multiple
copia35	11	6281	1 Unknown, Retrotransposon-LTR-Copia	1 trep_complete	6176	20	59.98	45	GGACAGCGGTGAAAAACATT	6563	20	60.08	50	TTCTTCTGGTGGTTCCTTGG	388	Fragment	Multiple
copia35	12	6733	1 Retrotransposon-LTR-Copia, Retrotransposon-LTR-Gypsy	1 trep_complete	6571	20	60.07	45	GTAATGCGGCGATTTCATCT	6763	20	59.31	55	CAACAGTCTCCCACTTGCAC	193	Fragment	Multiple
copia36	1	3619	Retrotransposon-LTR-Copia, Unknown	trep_complete	3579	20	59.31	55	GTGCAAGTGGGAGACTGTTG	4273	20	60.21	50	CTATTCCCTTTGCCTCACGA	695	Fragment	Multiple
copia36	2	4008	Retrotransposon-LTR-Copia, Retrotransposon-LTR-Gypsy	trep_complete	3406	20	60.07	45	GTAATGCGGCGATTTCATCT	4029	20	60.05	55	CCCTGTTACGGCGTAGTGTT	624	Fragment	Multiple
copia36	4	4362	Unknown, Retrotransposon-LTR-Copia	trep_complete	3767	20	60.25	50	TCGGAGTTCATGTGAGGACA	4399	20	60.15	50	TGACCCTATGGGTTCGGATA	633	Fragment	Multiple
copia36	5	4411	Retrotransposon-LTR-Copia, Unknown	trep_complete	4361	20	59.98	55	CTCGGGCCATGTCTATACGT	4966	20	59.96	55	TGTTGGGATACGAGGTAGGC	606	Fragment	Multiple
copia36	6	5570	Unknown, Retrotransposon-LTR-Copia	trep_complete	4947	20	59.96	55	GCCTACCTCGTATCCCAACA	5592	21	59.58	47.62	TGACAACACATATGGCTCCTG	646	Fragment	Multiple
copia36	7	5603	Retrotransposon-LTR-Copia, Unknown		5571	20	58.6	50	GCAGGAGCCATATGTGTTGT	6018	20	60.03	55	CCGACACAAACCCGTCTAGT	448	Fragment	Multiple
copia38	6	2181	Unknown, Unknown	trep_complete	1559	20	59.85	50	GTGGTTCCTTCGCTTCTTTG	2219	20	59.78	45	CGGCATATATTCTGGGCATT	661	Fragment	unique
copia38	2	1330	Retrotransposon-LTR-Gypsy, Retrotransposon-LTR-Copia	trep_complete	678	20	60.21	50	CTATTCCCTTTGCCTCACGA	1369	20	59.31	50	TGCAAGTGGGAGACTGTTGT	692	Fragment	unique
copia38	4	1811	Unknown, Retrotransposon-LTR-Copia	trep_complete	1635	20	59.97	50	GGGAACACACCAAGCTCAAT	1919	20	59.98	45	ACTGGAATGCGGTGAAAAAC	285	Fragment	unique
copia38	5	1921	Retrotransposon-LTR-Copia, Unknown	trep_complete	1900	20	59.98	45	GTTTTTCACCGCATTCCAGT	2076	20	60.18	55	CAGTGTCCTTCGACTGCTGA	177	Fragment	unique
copia38	8	2755	Retrotransposon-LTR-Copia, Unknown	trep_complete	2483	20	60.02	40	TTTCCAGCATTTTTCGGATC	3061	20	60.22	50	AGTTCAAGATGAGCCGATGG	579	Fragment	unique
copia38	9	2798	Unknown, Retrotransposon-LTR-Copia	1 trep_complete	2268	22	56.13	36.36	CAAACTCAAGCATAGGAATGTT	2854	20	59.52	40	TGCCATGCAATCCAAAATAG	587	Fragment	unique
copia38	12	3153	1 Retrotransposon-LTR-Copia, Unknown	1 trep_complete	3132	20	59.72	50	GAGCGACAAACACTTTTCCC	3760	20	60.1	45	TGTATGCGGACCAATAAGCA	629	Fragment	unique
copia38	16	3890	1 Unknown, Retrotransposon-LTR-Copia	1 trep_complete	3741	20	60.1	45	TGCTTATTGGTCCGCATACA	3920	20	59.96	50	GAAACGCATGAAGAAGCTCC	180	Fragment	unique
copia38	17	3951	1 Retrotransposon-LTR-Copia, Retrotransposon-LTR-Copia		3901	20	59.96	50	GGAGCTTCTTCATGCGTTTC	4257	20	59.87	45	ATGCAAGAGTTGATGCGTTG	357	Fragment	unique
copia38	18	4365	1 Retrotransposon-LTR-Copia, Unknown		4330	20	59.92	45	AAATATGAGCAACCGATCCG	4791	20	60.09	50	TCTTTCGTCTCTTCCGCCTA	462	Fragment	unique
copia38	3	1381	Retrotransposon-LTR-Copia, Unknown	trep_complete	1351	20	59.31	55	CAACAGTCTCCCACTTGCAC	1543	20	60.07	45	GTAATGCGGCGATTTCATCT	193	Fragment	Multiple
copia38	7	2290	Unknown, Retrotransposon-LTR-Copia	trep_complete	2058	20	60.18	55	CAGCAGTCGAAGGACACTGA	2502	20	60.02	40	GATCCGAAAAATGCTGGAAA	445	Fragment	Multiple
copia38	10	2853	1 Retrotransposon-LTR-Copia, Unknown	1 trep_complete	2798	21	58.24	38.1	TCAACCAAGTTCCAAACTTGA	3225	20	59.96	50	CCCAAGTCGGATAAGTGCAT	428	Fragment	Multiple
copia38	11	3100	1 Unknown, Retrotransposon-LTR-Copia	1 trep_complete	2872	20	59.93	50	GTCTGGGTCCATCATTGCTT	3151	20	59.72	50	GGGAAAAGTGTTTGTCGCTC	280	Fragment	Multiple
copia38	13	3335	1 Unknown, Retrotransposon-LTR-Copia	1 trep_complete	2872	20	59.93	50	GTCTGGGTCCATCATTGCTT	3401	20	60.33	45	TGTCATTTTGGGGATACGCT	530	Fragment	Multiple
copia38	14	3399	1 Retrotransposon-LTR-Copia, Unknown	1 trep_complete	3373	21	59.72	47.62	TGTTTCTAGAGCGTATCCCCA	3760	20	60.1	45	TGTATGCGGACCAATAAGCA	388	Fragment	Multiple
copia384	2	1366	Retrotransposon-LTR-Gypsy, Retrotransposon-LTR-Copia	trep_complete	744	20	59.76	50	CTTCAAGCTGACCGCTCTTT	1406	20	59.46	55	CTGCAAGTGGGAGACTGTTG	663	Fragment	unique
copia384	9	3176	Unknown, Retrotransposon-LTR-Copia	1 trep_complete	2951	20	59.52	50	TGGGTCCATCATTGCTACTG	3207	20	59.93	55	GGAACGGGGTTTTCCTAGAG	257	Fragment	unique
copia384	11	3414	1 Unknown, Retrotransposon-LTR-Copia	1 trep_complete	2951	20	59.52	50	TGGGTCCATCATTGCTACTG	3494	20	59.99	55	CCAGTCGGACCTATCGTTGT	544	Fragment	unique
copia384	6	2252	Unknown, Unknown	trep_complete	1671	20	59.97	50	GGGAACACACCAAGCTCAAT	2311	20	59.85	55	AAGGACTTAGGGGAAGCAGC	641	Fragment	Multiple
copia384	3	1417	Retrotransposon-LTR-Copia, Unknown	trep_complete	1387	20	59.46	55	CAACAGTCTCCCACTTGCAG	1579	20	60.07	45	GTAATGCGGCGATTTCATCT	193	Fragment	Multiple
copia384	4	1869	Unknown, Retrotransposon-LTR-Copia	trep_complete	1587	20	60.08	50	TTCTTCTGGTGGTTCCTTGG	1974	20	59.98	45	GGACAGCGGTGAAAAACATT	388	Fragment	Multiple
copia384	5	1979	Retrotransposon-LTR-Copia, Unknown	trep_complete	1955	20	59.98	45	AATGTTTTTCACCGCTGTCC	2134	20	60.18	55	CAGTGTCCTTCGACTGCTGA	180	Fragment	Multiple
copia384	7	2364	Unknown, Retrotransposon-LTR-Copia	trep_complete	2178	20	59.96	45	TTCTTTGCCTCTTCCATGCT	2590	20	60.05	45	GAGGGTTTTGTCGATTCGAA	413	Fragment	Multiple
copia384	8	2839	Retrotransposon-LTR-Copia, Unknown	trep_complete	2571	20	60.05	45	TTCGAATCGACAAAACCCTC	2992	20	59.26	45	AATGATGAGCCTGCGACATA	422	Fragment	Multiple
copia384	10	3226	1 Retrotransposon-LTR-Copia, Unknown	1 trep_complete	3188	20	59.93	55	CTCTAGGAAAACCCCGTTCC	3837	20	60.89	50	ATGTATGCGGACCAATGAGC	650	Fragment	Multiple
copia384	12	3794	1 Retrotransposon-LTR-Copia, Retrotransposon-LTR-Copia	1 trep_complete	3475	20	59.99	55	ACAACGATAGGTCCGACTGG	3648	20	60.1	50	ATCGTGGAGGCGAGTATTTG	174	Fragment	Multiple
copia384	13	3960	1 Unknown, Retrotransposon-LTR-Copia	1 trep_complete	3821	20	59.81	50	CATTGGTCCGCATACATCAC	3996	20	59.74	45	AAAAGCGCATGAAGAAGCTC	176	Fragment	Multiple
copia384	14	4015	1 Retrotransposon-LTR-Copia, Retrotransposon-LTR-Copia	1 trep_complete	3978	20	59.74	45	AGCTTCTTCATGCGCTTTTC	4331	20	60.87	45	TGCAAGAGTTGCTGCTTTGA	354	Fragment	Multiple
copia384	15	4435	1 Retrotransposon-LTR-Copia, Unknown		4405	20	59.92	45	AAATATGAGCAACCGATCCG	4911	20	60	60	AGCTAGGCTTCCCACTAGGC	507	Fragment	Multiple
copia385	15	6779			6739	20	59.31	55	GTGCAAGTGGGAGACTGTTG	7430	20	60.21	50	CTATTCCCTTTGCCTCACGA	692	Fragment	Multiple
copia385	2	3705	Unknown, Retrotransposon-LTR-Copia	trep_complete	3110	20	59.87	50	CAAACACAAGCCAGGACTGA	3740	20	59.92	45	AAATATGAGCAACCGATCCG	631	Fragment	Multiple
copia385	3	3759	Retrotransposon-LTR-Copia, Retrotransposon-LTR-Copia	trep_complete	3721	20	59.92	45	CGGATCGGTTGCTCATATTT	4324	20	59.81	50	CATTGGTCCGCATACATCAC	604	Fragment	Multiple
copia385	4	4118	Unknown, Retrotransposon-LTR-Copia	trep_complete	3814	20	60.87	45	TGCAAGAGTTGCTGCTTTGA	4167	20	59.74	45	AGCTTCTTCATGCGCTTTTC	354	Fragment	Multiple
copia385	5	4185	Retrotransposon-LTR-Copia, Retrotransposon-LTR-Copia	trep_complete	4149	20	59.74	45	AAAAGCGCATGAAGAAGCTC	4324	20	59.81	50	CATTGGTCCGCATACATCAC	176	Fragment	Multiple
copia385	6	4752	Retrotransposon-LTR-Copia, Unknown	trep_complete	4548	20	59.98	45	GCGGAATTGTTCCACAACTT	5042	20	60.41	40	TCATTGATTCTTGCCCGATT	495	Fragment	Multiple
copia385	7	4919	Retrotransposon-LTR-Copia, Retrotransposon-LTR-Copia	trep_complete	4308	20	60.89	50	ATGTATGCGGACCAATGAGC	4957	20	59.93	55	CTCTAGGAAAACCCCGTTCC	650	Fragment	Multiple
copia385	8	4969	Retrotransposon-LTR-Copia, Unknown	trep_complete	4938	20	59.93	55	GGAACGGGGTTTTCCTAGAG	5236	20	58.19	45	CTCTATTTCGGATTGCATGG	299	Fragment	Multiple
copia385	9	5142	Unknown, Retrotransposon-LTR-Copia	trep_complete	4844	20	59.96	50	CCCAAGTCGGATAAGTGCAT	5197	20	59.93	50	GTCTGGGTCCATCATTGCTT	354	Fragment	Multiple
copia385	10	5306	1 Retrotransposon-LTR-Copia, Unknown	1 trep_complete	5543	20	60.71	50	ATGATACAGCCCGAGGGTTT	5857	20	59.95	50	ATATGCCGCTTCCCCTAAGT	315	Fragment	Multiple
copia385	11	5893	1 Unknown, Retrotransposon-LTR-Copia	1 trep_complete	5838	20	59.95	50	ACTTAGGGGAAGCGGCATAT	6474	20	59.97	50	GGGAACACACCAAGCTCAAT	637	Fragment	Multiple
copia385	12	6166	1 Retrotransposon-LTR-Copia, Unknown	1 trep_complete	6011	20	60.18	55	CAGTGTCCTTCGACTGCTGA	6190	20	59.98	45	AATGTTTTTCACCGCTGTCC	180	Fragment	Multiple
copia385	13	6276	1 Unknown, Retrotransposon-LTR-Copia	1 trep_complete	6171	20	59.98	45	GGACAGCGGTGAAAAACATT	6558	20	60.08	50	TTCTTCTGGTGGTTCCTTGG	388	Fragment	Multiple
copia385	14	6728	1 Retrotransposon-LTR-Copia, Retrotransposon-LTR-Gypsy	1 trep_complete	6566	20	60.07	45	GTAATGCGGCGATTTCATCT	6758	20	59.31	55	CAACAGTCTCCCACTTGCAC	193	Fragment	Multiple
copia386	15	6749			6721	20	60	55	GACTGTTGGACGTATGCCCT	7403	20	60.21	50	CTATTCCCTTTGCCTCACGA	683	Fragment	unique
copia386	14	6698	1 Retrotransposon-LTR-Copia, Retrotransposon-LTR-Gypsy	1 trep_complete	6536	20	60.07	45	GTAATGCGGCGATTTCATCT	6739	20	60	55	GGGCATACGTCCAACAGTCT	204	Fragment	unique
copia386	2	3675	Unknown, Retrotransposon-LTR-Copia	trep_complete	3022	20	60.14	50	GCAGATGCAGTTCGAGACAA	3710	20	59.92	45	AAATATGAGCAACCGATCCG	689	Fragment	Multiple
copia386	3	3729	Retrotransposon-LTR-Copia, Retrotransposon-LTR-Copia	trep_complete	3691	20	59.92	45	CGGATCGGTTGCTCATATTT	4233	20	60.11	50	CCTGTGAAAGGCATCTTGGT	543	Fragment	Multiple
copia386	4	4088	Unknown, Retrotransposon-LTR-Copia	trep_complete	3459	20	60.69	55	CTGGAGTGTCCAAGCCAAAC	4137	20	59.74	45	AGCTTCTTCATGCGCTTTTC	679	Fragment	Multiple
copia386	5	4155	Retrotransposon-LTR-Copia, Retrotransposon-LTR-Copia	trep_complete	4119	20	59.74	45	AAAAGCGCATGAAGAAGCTC	4294	20	59.81	50	CATTGGTCCGCATACATCAC	176	Fragment	Multiple
copia386	6	4773	Retrotransposon-LTR-Copia, Unknown	trep_complete	4518	20	59.98	45	GCGGAATTGTTCCACAACTT	5012	20	60.41	40	TCATTGATTCTTGCCCGATT	495	Fragment	Multiple
copia386	7	4889	Retrotransposon-LTR-Copia, Retrotransposon-LTR-Copia	trep_complete	4278	20	60.89	50	ATGTATGCGGACCAATGAGC	4927	20	59.93	55	CTCTAGGAAAACCCCGTTCC	650	Fragment	Multiple
copia386	8	4939	Retrotransposon-LTR-Copia, Unknown	trep_complete	4908	20	59.93	55	GGAACGGGGTTTTCCTAGAG	5084	19	60.14	57.89	CTGACCTTCGTGGTTGTGG	177	Fragment	Multiple
copia386	9	5112	Unknown, Retrotransposon-LTR-Copia	trep_complete	4814	20	59.96	50	CCCAAGTCGGATAAGTGCAT	5167	20	59.93	50	GTCTGGGTCCATCATTGCTT	354	Fragment	Multiple
copia386	10	5276	1 Retrotransposon-LTR-Copia, Unknown	1 trep_complete	5378	20	60.79	60	GAGACCTTCTCGCCCGTAGT	5556	20	60.02	40	TTTCCAGCATTTTTCGGATC	179	Fragment	Multiple
copia386	11	5863	1 Unknown, Retrotransposon-LTR-Copia	1 trep_complete	5537	20	60.02	40	GATCCGAAAAATGCTGGAAA	5999	20	60.18	55	CAGCAGTCGAAGGACACTGA	463	Fragment	Multiple
copia386	12	6136	1 Retrotransposon-LTR-Copia, Unknown	1 trep_complete	5981	20	60.18	55	CAGTGTCCTTCGACTGCTGA	6160	20	59.98	45	AATGTTTTTCACCGCTGTCC	180	Fragment	Multiple
copia386	13	6246	1 Unknown, Retrotransposon-LTR-Copia	1 trep_complete	6141	20	59.98	45	GGACAGCGGTGAAAAACATT	6528	20	60.08	50	TTCTTCTGGTGGTTCCTTGG	388	Fragment	Multiple
copia388	11	6247	1 Unknown, Retrotransposon-LTR-Copia	1 trep_complete	6142	20	59.98	45	GGACAGCGGTGAAAAACATT	6424	20	60.02	50	CGAGAACACACCAAGCTCAA	283	Fragment	unique
copia388	13	6728			6688	20	59.31	55	GTGCAAGTGGGAGACTGTTG	7382	20	60.21	50	CTATTCCCTTTGCCTCACGA	695	Fragment	Multiple
copia388	2	3676	Unknown, Retrotransposon-LTR-Copia	trep_complete	3501	20	60.23	50	GGACCTGCTCCAAACAAAGA	3711	20	59.92	45	AAATATGAGCAACCGATCCG	211	Fragment	Multiple
copia388	3	3730	Retrotransposon-LTR-Copia, Retrotransposon-LTR-Copia	trep_complete	3692	20	59.92	45	CGGATCGGTTGCTCATATTT	4314	20	60.01	60	CTCCTCTAGCCGTCGTGTTC	623	Fragment	Multiple
copia388	4	4089	Unknown, Retrotransposon-LTR-Copia	trep_complete	3501	20	60.23	50	GGACCTGCTCCAAACAAAGA	4138	20	59.74	45	AGCTTCTTCATGCGCTTTTC	638	Fragment	Multiple
copia388	5	4156	Retrotransposon-LTR-Copia, Retrotransposon-LTR-Copia	trep_complete	4120	20	59.74	45	AAAAGCGCATGAAGAAGCTC	4314	20	60.01	60	CTCCTCTAGCCGTCGTGTTC	195	Fragment	Multiple
copia388	6	4702	Retrotransposon-LTR-Copia, Unknown	trep_complete	4519	20	59.98	45	GCGGAATTGTTCCACAACTT	4914	20	60.27	50	CGTTCCGAGCGACAAATACT	396	Fragment	Multiple
copia388	7	5113	Unknown, Retrotransposon-LTR-Copia	trep_complete	4815	20	59.96	50	CCCAAGTCGGATAAGTGCAT	5168	20	59.93	50	GTCTGGGTCCATCATTGCTT	354	Fragment	Multiple
copia388	8	5277	Retrotransposon-LTR-Copia, Unknown	trep_complete	5379	20	60.79	60	GAGACCTTCTCGCCCGTAGT	5557	20	60.02	40	TTTCCAGCATTTTTCGGATC	179	Fragment	Multiple
copia388	9	5864	1 Unknown, Retrotransposon-LTR-Copia	1 trep_complete	5538	20	60.02	40	GATCCGAAAAATGCTGGAAA	6000	20	60.18	55	CAGCAGTCGAAGGACACTGA	463	Fragment	Multiple
copia388	10	6137	1 Retrotransposon-LTR-Copia, Unknown	1 trep_complete	5982	20	60.18	55	CAGTGTCCTTCGACTGCTGA	6161	20	59.98	45	AATGTTTTTCACCGCTGTCC	180	Fragment	Multiple
copia388	12	6677	1 Retrotransposon-LTR-Copia, Retrotransposon-LTR-Gypsy	1 trep_complete	6405	20	60.02	50	TTGAGCTTGGTGTGTTCTCG	6707	20	59.31	55	CAACAGTCTCCCACTTGCAC	303	Fragment	Multiple
copia389	2	3549	Unknown, Retrotransposon-LTR-Copia	trep_complete	3032	20	60.12	50	GACCACACGCAATCAAGATG	3575	20	59.92	45	AAATATGAGCAACCGATCCG	544	Fragment	unique
copia389	6	4569	Retrotransposon-LTR-Copia, Unknown	trep_complete	4332	20	60.1	50	ATCGTGGAGGCGAGTATTTG	4954	20	59.97	50	CCTTGATGACCTTCGTGGTT	623	Fragment	unique
copia389	9	5141	Unknown, Retrotransposon-LTR-Copia	trep_complete	4935	20	59.97	50	AACCACGAAGGTCATCAAGG	5255	20	60.16	60	GCGAGAAGGTCTCGTCGTAG	321	Fragment	unique
copia389	11	5649	1 Unknown, Retrotransposon-LTR-Copia	1 trep_complete	5013	20	59.93	50	AAGCAATGATGGACCCAGAC	5692	20	59.95	50	ATATGGCGCTTCCCCTAAGT	680	Fragment	unique
copia389	12	5728	1 Retrotransposon-LTR-Copia, Unknown	1 trep_complete	5673	20	59.95	50	ACTTAGGGGAAGCGCCATAT	6309	20	59.97	50	GGGAACACACCAAGCTCAAT	637	Fragment	unique
copia389	3	3592	Retrotransposon-LTR-Copia, Retrotransposon-LTR-Copia	trep_complete	3556	20	59.92	45	CGGATCGGTTGCTCATATTT	4182	20	60.23	55	AATCCTCCTCTAGCCGTCGT	627	Fragment	Multiple
copia389	4	3953	Unknown, Retrotransposon-LTR-Copia	trep_complete	3355	21	60.12	47.62	AAGGTTAAAGCTGGACCTGGA	4002	20	59.74	45	AGCTTCTTCATGCGCTTTTC	648	Fragment	Multiple
copia389	5	4020	Retrotransposon-LTR-Copia, Retrotransposon-LTR-Copia	trep_complete	3984	20	59.74	45	AAAAGCGCATGAAGAAGCTC	4159	20	59.95	50	CATTGGTCCGCATACATCAG	176	Fragment	Multiple
copia389	7	4754	Retrotransposon-LTR-Copia, Retrotransposon-LTR-Copia	trep_complete	4163	20	60.23	55	ACGACGGCTAGAGGAGGATT	4777	20	60.3	50	GTTCCGAGCGACAAACACTT	615	Fragment	Multiple
copia389	8	4804	Retrotransposon-LTR-Copia, Unknown	trep_complete	4758	20	60.3	50	AAGTGTTTGTCGCTCGGAAC	5032	20	59.93	50	GTCTGGGTCCATCATTGCTT	275	Fragment	Multiple
copia389	10	5614	1 Retrotransposon-LTR-Copia, Unknown	1 trep_complete	5236	20	60.16	60	CTACGACGAGACCTTCTCGC	5802	20	59.96	45	TTCTTTGCCTCTTCCATGCT	567	Fragment	Multiple
copia389	13	6001	1 Unknown, Retrotransposon-LTR-Copia	1 trep_complete	5783	20	59.96	45	AGCATGGAAGAGGCAAAGAA	6077	20	59.67	60	CCTCACCTCCATAGACGAGG	295	Fragment	Multiple
copia389	14	6111	1 Retrotransposon-LTR-Copia, Unknown	1 trep_complete	6061	20	59.67	60	CGTCTATGGAGGTGAGGAGG	6309	20	59.97	50	GGGAACACACCAAGCTCAAT	249	Fragment	Multiple
copia390	10	4682	1 Retrotransposon-LTR-Copia, Unknown	1 trep_complete	4588	20	60.01	45	TCAATGATGATCCAGTCGGA	5049	20	59.87	50	TTGTGGTGGTGCTTCTCTTG	462	Fragment	unique
copia390	14	5144	1 Retrotransposon-LTR-Copia, Unknown	1 trep_complete	5124	20	60.07	50	AGAAGCAATGATGGACCCAG	5804	20	60.18	55	CAGCAGTCGAAGGACACTGA	681	Fragment	unique
copia390	16	5697	1 Retrotransposon-LTR-Copia, Unknown	1 trep_complete	5354	20	60.01	55	ACGAGACCTTCTCGCCTGTA	5742	20	59.96	45	TTCTTTGCCTCTTCCATGCT	389	Fragment	unique
copia390	3	837	Retrotransposon-LTR-Copia, Unknown	trep_complete	787	20	59.98	55	CTCGGGCCATGTCTATACGT	1296	20	60.14	55	GGATTACCACTCGACGCACT	510	Fragment	Multiple
copia390	4	1946	Unknown, Retrotransposon-LTR-Copia	trep_complete	1277	20	60.14	55	AGTGCGTCGAGTGGTAATCC	1968	21	59.58	47.62	TGACAACACATATGGCTCCTG	692	Fragment	Multiple
copia390	5	1979	Retrotransposon-LTR-Copia, Unknown	trep_complete	1947	20	58.6	50	GCAGGAGCCATATGTGTTGT	2394	20	60.03	55	CCGACACAAACCCGTCTAGT	448	Fragment	Multiple
copia390	6	3653	Unknown, Retrotransposon-LTR-Copia	trep_complete	3290	20	60.19	50	CGGAGAAGGGTCTGAATGAA	3688	20	59.92	45	AAATATGAGCAACCGATCCG	399	Fragment	Multiple
copia390	7	3707	Retrotransposon-LTR-Copia, Unknown	trep_complete	3669	20	59.92	45	CGGATCGGTTGCTCATATTT	4174	20	59.87	50	AAGCCTCGCATGTCTCGTAT	506	Fragment	Multiple
copia390	8	4133	Retrotransposon-LTR-Copia, Unknown	trep_complete	4097	20	59.74	45	AAAAGCGCATGAAGAAGCTC	4272	20	59.81	50	CATTGGTCCGCATACATCAC	176	Fragment	Multiple
copia390	9	4309	Retrotransposon-LTR-Copia, Retrotransposon-LTR-Copia	1 trep_complete	4445	20	60.1	50	ATCGTGGAGGCGAGTATTTG	4607	20	60.01	45	TCCGACTGGATCATCATTGA	163	Fragment	Multiple
copia390	11	4867	1 Unknown, Retrotransposon-LTR-Copia	1 trep_complete	4256	20	60.89	50	ATGTATGCGGACCAATGAGC	4905	20	59.93	55	CTCTAGGAAAACCCCGTTCC	650	Fragment	Multiple
copia390	12	4917	1 Retrotransposon-LTR-Copia, Unknown	1 trep_complete	4886	20	59.93	55	GGAACGGGGTTTTCCTAGAG	5053	19	60	57.89	GTGGTTGTGGTGGTGCTTC	168	Fragment	Multiple
copia390	13	5090	1 Unknown, Retrotransposon-LTR-Copia	1 trep_complete	4792	20	59.96	50	CCCAAGTCGGATAAGTGCAT	5145	20	59.93	50	GTCTGGGTCCATCATTGCTT	354	Fragment	Multiple
copia390	15	5254	1 Unknown, Retrotransposon-LTR-Copia	1 trep_complete	4792	20	59.96	50	CCCAAGTCGGATAAGTGCAT	5373	20	60.01	55	TACAGGCGAGAAGGTCTCGT	582	Fragment	Multiple
copia390	17	5941	1 Unknown, Retrotransposon-LTR-Copia	1 trep_complete	5810	20	60.1	50	CGGGATCGCATGAGTAAAGT	5965	20	59.98	45	AATGTTTTTCACCGCTGTCC	156	Fragment	Multiple
copia390	18	6051	1 Retrotransposon-LTR-Copia, Unknown	1 trep_complete	5946	20	59.98	45	GGACAGCGGTGAAAAACATT	6333	20	60.08	50	TTCTTCTGGTGGTTCCTTGG	388	Fragment	Multiple
copia390	19	6503	1 Unknown, Retrotransposon-LTR-Copia	2 trep_complete	6341	20	60.07	45	GTAATGCGGCGATTTCATCT	6533	20	59.31	55	CAACAGTCTCCCACTTGCAC	193	Fragment	Multiple
copia390	20	6554	2 Retrotransposon-LTR-Copia, Retrotransposon-LTR-Gypsy		6514	20	59.31	55	GTGCAAGTGGGAGACTGTTG	7208	20	60.21	50	CTATTCCCTTTGCCTCACGA	695	Fragment	Multiple
copia393	6	2236	Unknown, Unknown	trep_complete	1680	20	59.97	50	GGGAACACACCAAGCTCAAT	2291	20	59.95	50	ACTTAGGGGAAGCGGCATAT	612	Fragment	unique
copia393	4	1853	Unknown, Retrotransposon-LTR-Copia	trep_complete	1596	20	60.08	50	TTCTTCTGGTGGTTCCTTGG	1958	20	59.98	45	GGACAGCGGTGAAAAACATT	363	Fragment	unique
copia393	2	1375	Retrotransposon-LTR-Gypsy, Retrotransposon-LTR-Copia	trep_complete	721	20	60.21	50	CTATTCCCTTTGCCTCACGA	1415	20	59.31	55	GTGCAAGTGGGAGACTGTTG	695	Fragment	Multiple
copia393	3	1426	Retrotransposon-LTR-Copia, Unknown	trep_complete	1396	20	59.31	55	CAACAGTCTCCCACTTGCAC	1583	20	60.04	45	ACGGCGATTTCATCTCATTC	188	Fragment	Multiple
copia393	5	1963	Retrotransposon-LTR-Copia, Unknown	trep_complete	1939	20	59.98	45	AATGTTTTTCACCGCTGTCC	2118	20	60.18	55	CAGTGTCCTTCGACTGCTGA	180	Fragment	Multiple
copia393	7	2350	Unknown, Retrotransposon-LTR-Copia	trep_complete	2100	20	60.18	55	CAGCAGTCGAAGGACACTGA	2562	20	60.02	40	GATCCGAAAAATGCTGGAAA	463	Fragment	Multiple
copia393	8	2820	Retrotransposon-LTR-Copia, Retrotransposon-LTR-Copia	trep_complete	2543	20	60.02	40	TTTCCAGCATTTTTCGGATC	2721	20	60.27	55	AAGACCTTCTCGCCCGTAGT	179	Fragment	Multiple
copia393	9	3160	Unknown, Retrotransposon-LTR-Copia	1 trep_complete	2932	20	59.93	50	GTCTGGGTCCATCATTGCTT	3212	20	59.92	45	AAGGCAAAGTGTTTGTCGCT	281	Fragment	Multiple
copia393	10	3210	1 Retrotransposon-LTR-Copia, Retrotransposon-LTR-Copia	1 trep_complete	3187	20	60.3	50	GTTCCGAGCGACAAACACTT	3801	20	60.23	55	ACGACGGCTAGAGGAGGATT	615	Fragment	Multiple
copia393	11	3395	1 Unknown, Retrotransposon-LTR-Copia	1 trep_complete	2932	20	59.93	50	GTCTGGGTCCATCATTGCTT	3581	20	59.98	45	GCGGAATTGTTCCACAACTT	650	Fragment	Multiple
copia393	12	3778	1 Retrotransposon-LTR-Copia, Retrotransposon-LTR-Copia	1 trep_complete	3562	20	59.98	45	AAGTTGTGGAACAATTCCGC	3914	20	60.16	50	CATGTGAGGCTTGCTTGCTA	353	Fragment	Multiple
copia393	13	4011	1 Retrotransposon-LTR-Copia, Retrotransposon-LTR-Copia	1 trep_complete	3962	20	59.74	45	AGCTTCTTCATGCGCTTTTC	4315	20	60.87	45	TGCAAGAGTTGCTGCTTTGA	354	Fragment	Multiple
copia393	14	4424	1 Retrotransposon-LTR-Copia, Unknown		4389	20	59.92	45	AAATATGAGCAACCGATCCG	4852	20	60.09	50	TCTTTCGTCTCTTCCGCCTA	464	Fragment	Multiple
copia396	2	3709	Unknown, Retrotransposon-LTR-Copia	trep_complete	3120	20	60.25	55	GACACAGGCTAGGACCGAAA	3742	20	59.92	45	AAATATGAGCAACCGATCCG	623	Fragment	Multiple
copia396	3	3759	Retrotransposon-LTR-Copia, Retrotransposon-LTR-Copia	trep_complete	3723	20	59.92	45	CGGATCGGTTGCTCATATTT	4326	20	59.81	50	CATTGGTCCGCATACATCAC	604	Fragment	Multiple
copia396	4	4120	Unknown, Retrotransposon-LTR-Copia	trep_complete	3491	20	60.69	55	CTGGAGTGTCCAAGCCAAAC	4169	20	59.74	45	AGCTTCTTCATGCGCTTTTC	679	Fragment	Multiple
copia396	5	4187	Retrotransposon-LTR-Copia, Retrotransposon-LTR-Copia	trep_complete	4151	20	59.74	45	AAAAGCGCATGAAGAAGCTC	4326	20	59.81	50	CATTGGTCCGCATACATCAC	176	Fragment	Multiple
copia396	6	4754	Retrotransposon-LTR-Copia, Unknown	trep_complete	4550	20	59.98	45	GCGGAATTGTTCCACAACTT	5044	20	60.41	40	TCATTGATTCTTGCCCGATT	495	Fragment	Multiple
copia396	7	4921	Retrotransposon-LTR-Copia, Retrotransposon-LTR-Copia	trep_complete	4310	20	60.89	50	ATGTATGCGGACCAATGAGC	4959	20	59.93	55	CTCTAGGAAAACCCCGTTCC	650	Fragment	Multiple
copia396	8	4971	Retrotransposon-LTR-Copia, Unknown	trep_complete	4940	20	59.93	55	GGAACGGGGTTTTCCTAGAG	5238	20	58.19	45	CTCTATTTCGGATTGCATGG	299	Fragment	Multiple
copia396	9	5144	Unknown, Retrotransposon-LTR-Copia	trep_complete	4846	20	59.96	50	CCCAAGTCGGATAAGTGCAT	5199	20	59.93	50	GTCTGGGTCCATCATTGCTT	354	Fragment	Multiple
copia396	10	5198	1 Retrotransposon-LTR-Copia, Unknown	1 trep_complete	5178	20	60.07	50	AGAAGCAATGATGGACCCAG	5803	20	58.33	50	CGGACTCAAGCATAGGAATG	626	Fragment	Multiple
copia396	11	5308	1 Retrotransposon-LTR-Copia, Retrotransposon-LTR-Copia	1 trep_complete	5410	20	60.79	60	GAGACCTTCTCGCCCGTAGT	5576	20	59.91	45	TTTGGATCGACAAAACCCTC	167	Fragment	Multiple
copia396	12	5781	1 Retrotransposon-LTR-Copia, Unknown	1 trep_complete	5559	20	59.91	45	GGGTTTTGTCGATCCAAAGA	6031	20	60.18	55	CAGCAGTCGAAGGACACTGA	473	Fragment	Multiple
copia396	13	5816	1 Unknown, Retrotransposon-LTR-Copia	1 trep_complete	5218	20	60.94	45	GCCATGCAATCCGAAATAGA	5859	20	59.95	50	ATATGCCGCTTCCCCTAAGT	642	Fragment	Multiple
copia396	14	5895	1 Retrotransposon-LTR-Copia, Unknown	1 trep_complete	5840	20	59.95	50	ACTTAGGGGAAGCGGCATAT	6476	20	59.97	50	GGGAACACACCAAGCTCAAT	637	Fragment	Multiple
copia396	15	6168	1 Unknown, Retrotransposon-LTR-Copia	1 trep_complete	5950	20	59.96	45	AGCATGGAAGAGGCAAAGAA	6244	20	59.67	60	CCTGACCTCCATAGACGAGG	295	Fragment	Multiple
copia396	16	6278	1 Retrotransposon-LTR-Copia, Unknown	1 trep_complete	6228	20	59.67	60	CGTCTATGGAGGTCAGGAGG	6476	20	59.97	50	GGGAACACACCAAGCTCAAT	249	Fragment	Multiple
copia396	17	6730	1 Unknown, Retrotransposon-LTR-Copia	1 trep_complete	6568	20	60.07	45	GTAATGCGGCGATTTCATCT	6760	20	59.31	55	CAACAGTCTCCCACTTGCAC	193	Fragment	Multiple
copia396	18	6781	1 Retrotransposon-LTR-Copia, Retrotransposon-LTR-Gypsy	1 trep_complete	6741	20	59.31	55	GTGCAAGTGGGAGACTGTTG	7435	20	60.21	50	CTATTCCCTTTGCCTCACGA	695	Fragment	Multiple
copia398	2	1356	Retrotransposon-LTR-Gypsy, Retrotransposon-LTR-Copia	trep_complete	702	20	60.21	50	CTATTCCCTTTGCCTCACGA	1396	20	59.31	55	GTGCAAGTGGGAGACTGTTG	695	Fragment	Multiple
copia398	3	1407	Retrotransposon-LTR-Copia, Unknown	trep_complete	1377	20	59.31	55	CAACAGTCTCCCACTTGCAC	1569	20	60.07	45	GTAATGCGGCGATTTCATCT	193	Fragment	Multiple
copia398	4	1859	Unknown, Retrotransposon-LTR-Copia	trep_complete	1661	20	59.97	50	GGGAACACACCAAGCTCAAT	1909	20	59.67	60	CGTCTATGGAGGTGAGGAGG	249	Fragment	Multiple
copia398	5	1969	Retrotransposon-LTR-Copia, Unknown	trep_complete	1893	20	59.67	60	CCTCACCTCCATAGACGAGG	2187	20	59.96	45	AGCATGGAAGAGGCAAAGAA	295	Fragment	Multiple
copia398	6	2356	Unknown, Retrotransposon-LTR-Copia	trep_complete	2168	20	59.96	45	TTCTTTGCCTCTTCCATGCT	2580	20	59.91	45	GAGGGTTTTGTCGATCCAAA	413	Fragment	Multiple
copia398	7	2829	Retrotransposon-LTR-Copia, Retrotransposon-LTR-Copia	trep_complete	2561	20	59.91	45	TTTGGATCGACAAAACCCTC	2727	20	60.79	60	GAGACCTTCTCGCCCGTAGT	167	Fragment	Multiple
copia398	8	2939	Unknown, Retrotransposon-LTR-Copia	trep_complete	2334	20	58.33	50	CGGACTCAAGCATAGGAATG	2991	20	59.5	45	TTGTTGGACAATGATGAGCC	658	Fragment	Multiple
copia398	9	2993	Retrotransposon-LTR-Copia, Unknown	1 trep_complete	2938	20	59.93	50	GTCTGGGTCCATCATTGCTT	3291	20	59.96	50	CCCAAGTCGGATAAGTGCAT	354	Fragment	Multiple
copia398	10	3166	1 Unknown, Retrotransposon-LTR-Copia	1 trep_complete	2899	20	58.19	45	CTCTATTTCGGATTGCATGG	3197	20	59.93	55	GGAACGGGGTTTTCCTAGAG	299	Fragment	Multiple
copia398	11	3216	1 Retrotransposon-LTR-Copia, Unknown	1 trep_complete	3178	20	59.93	55	CTCTAGGAAAACCCCGTTCC	3827	20	60.89	50	ATGTATGCGGACCAATGAGC	650	Fragment	Multiple
copia398	12	3383	1 Unknown, Retrotransposon-LTR-Copia	1 trep_complete	3093	20	60.41	40	TCATTGATTCTTGCCCGATT	3587	20	59.98	45	GCGGAATTGTTCCACAACTT	495	Fragment	Multiple
copia398	13	3784	1 Retrotransposon-LTR-Copia, Unknown	1 trep_complete	3568	20	59.98	45	AAGTTGTGGAACAATTCCGC	3919	20	60.16	50	CATGTGAGGCTTGCTTGCTA	352	Fragment	Multiple
copia398	14	3949	1 Unknown, Retrotransposon-LTR-Copia	1 trep_complete	3811	20	59.81	50	CATTGGTCCGCATACATCAC	4018	20	59.62	45	ACTTGTGGCATTGTCGTTTG	208	Fragment	Multiple
copia398	15	4016	1 Retrotransposon-LTR-Copia, Retrotransposon-LTR-Copia	1 trep_complete	3967	20	59.46	45	AGCTTCTTCATGCGGTTTTC	4320	20	60.87	45	TGCAAGAGTTGCTGCTTTGA	354	Fragment	Multiple
copia398	16	4429	1 Retrotransposon-LTR-Copia, Unknown		4394	20	59.92	45	AAATATGAGCAACCGATCCG	4900	20	60	60	AGCTAGGCTTCCCACTAGGC	507	Fragment	Multiple
copia399	2	1374	Retrotransposon-LTR-Gypsy, Retrotransposon-LTR-Copia	trep_complete	786	20	60.18	50	CCGGAATCCCTTTGTAGGTT	1414	20	59.14	50	GTGCAAGTGGGAGATTGTTG	629	Fragment	unique
copia399	3	1424	Retrotransposon-LTR-Copia, Unknown	trep_complete	1395	20	59.14	50	CAACAATCTCCCACTTGCAC	1580	20	60.04	45	GGCGATTTCATCTCATTCGT	186	Fragment	unique
copia399	4	1877	Unknown, Retrotransposon-LTR-Copia	trep_complete	1595	20	60.08	50	TTCTTCTGGTGGTTCCTTGG	1982	20	59.98	45	GGACAGCGGTGAAAAACATT	388	Fragment	Multiple
copia399	5	1987	Retrotransposon-LTR-Copia, Unknown	trep_complete	1963	20	59.98	45	AATGTTTTTCACCGCTGTCC	2118	20	60.24	55	CGGGATCGCATGAGTAGAGT	156	Fragment	Multiple
copia399	6	2260	Unknown, Retrotransposon-LTR-Copia	trep_complete	1679	20	59.97	50	GGGAACACACCAAGCTCAAT	2315	20	59.95	50	ACTTAGGGGAAGCGGCATAT	637	Fragment	Multiple
copia399	7	2847	Retrotransposon-LTR-Copia, Retrotransposon-LTR-Copia	trep_complete	2296	20	59.95	50	ATATGCCGCTTCCCCTAAGT	2746	20	59.86	60	CGAGACCTTCTCACCCGTAG	451	Fragment	Multiple
copia399	8	2957	Unknown, Retrotransposon-LTR-Copia	trep_complete	2849	22	57.16	40.91	TTGCACTCTATGGCTTTAACAC	3009	20	59.5	45	TTGTTGGACAATGATGAGCC	161	Fragment	Multiple
copia399	9	3011	Retrotransposon-LTR-Copia, Unknown	1 trep_complete	2956	20	59.93	50	GTCTGGGTCCATCATTGCTT	3309	20	59.96	50	CCCAAGTCGGATAAGTGCAT	354	Fragment	Multiple
copia399	10	3385	1 Unknown, Retrotransposon-LTR-Copia	1 trep_complete	3111	20	60.41	40	TCATTGATTCTTGCCCGATT	3605	20	59.98	45	GCGGAATTGTTCCACAACTT	495	Fragment	Multiple
copia399	11	3802	1 Retrotransposon-LTR-Copia, Retrotransposon-LTR-Copia	1 trep_complete	3586	20	59.98	45	AAGTTGTGGAACAATTCCGC	3904	20	59.68	50	GACGCCTTTCACAGGATTTC	319	Fragment	Multiple
copia399	12	4035	1 Retrotransposon-LTR-Copia, Retrotransposon-LTR-Copia	1 trep_complete	3986	20	59.74	45	AGCTTCTTCATGCGCTTTTC	4299	20	58.86	50	CACCTCCCGTCAGGATTTAT	314	Fragment	Multiple
copia399	13	4448	1 Retrotransposon-LTR-Copia, Unknown		4413	20	59.92	45	AAATATGAGCAACCGATCCG	5101	20	60.14	50	GCAGATGCAGTTCGAGACAA	689	Fragment	Multiple
copia40	2	3706	Unknown, Retrotransposon-LTR-Copia	trep_complete	3382	20	59.73	55	CAGCAGAGGCTGACATCAAG	3741	20	59.92	45	AAATATGAGCAACCGATCCG	360	Fragment	Multiple
copia40	3	3760	Retrotransposon-LTR-Copia, Retrotransposon-LTR-Copia	trep_complete	3722	20	59.92	45	CGGATCGGTTGCTCATATTT	4325	20	59.81	50	CATTGGTCCGCATACATCAC	604	Fragment	Multiple
copia40	4	4119	Unknown, Retrotransposon-LTR-Copia	trep_complete	3613	20	60.38	50	TGAAGAACGGCGGAAGTAAG	4143	20	59.4	45	TATGACCCAAACGACAATGC	531	Fragment	Multiple
copia40	5	4208	Retrotransposon-LTR-Copia, Retrotransposon-LTR-Copia	trep_complete	4124	20	59.4	45	GCATTGTCGTTTGGGTCATA	4325	20	59.81	50	CATTGGTCCGCATACATCAC	202	Fragment	Multiple
copia40	6	4735	Retrotransposon-LTR-Copia, Unknown	trep_complete	4549	20	59.98	45	GCGGAATTGTTCCACAACTT	4943	20	60.3	50	GTTCCGAGCGACAAACACTT	395	Fragment	Multiple
copia40	7	5143	Unknown, Retrotransposon-LTR-Copia	trep_complete	4845	20	59.96	50	CCCAAGTCGGATAAGTGCAT	5198	20	59.93	50	GTCTGGGTCCATCATTGCTT	354	Fragment	Multiple
copia40	8	5197	Retrotransposon-LTR-Copia, Unknown	trep_complete	5177	20	60.07	50	AGAAGCAATGATGGACCCAG	5802	20	58.33	50	CGGACTCAAGCATAGGAATG	626	Fragment	Multiple
copia40	9	5307	Retrotransposon-LTR-Copia, Retrotransposon-LTR-Copia	trep_complete	5409	20	60.79	60	GAGACCTTCTCGCCCGTAGT	5587	20	60.02	40	TTTCCAGCATTTTTCGGATC	179	Fragment	Multiple
copia40	10	5782	1 Retrotransposon-LTR-Copia, Unknown	1 trep_complete	5568	20	60.02	40	GATCCGAAAAATGCTGGAAA	6030	20	60.18	55	CAGCAGTCGAAGGACACTGA	463	Fragment	Multiple
copia40	11	5815	1 Unknown, Retrotransposon-LTR-Copia	1 trep_complete	5217	20	60.94	45	GCCATGCAATCCGAAATAGA	5858	20	59.95	50	ATATGCCGCTTCCCCTAAGT	642	Fragment	Multiple
copia40	12	5894	1 Retrotransposon-LTR-Copia, Unknown	1 trep_complete	5839	20	59.95	50	ACTTAGGGGAAGCGGCATAT	6475	20	59.97	50	GGGAACACACCAAGCTCAAT	637	Fragment	Multiple
copia40	13	6167	1 Unknown, Retrotransposon-LTR-Copia	1 trep_complete	5949	20	59.96	45	AGCATGGAAGAGGCAAAGAA	6243	20	59.67	60	CCTGACCTCCATAGACGAGG	295	Fragment	Multiple
copia40	14	6258	1 Retrotransposon-LTR-Copia, Unknown	1 trep_complete	6227	20	59.67	60	CGTCTATGGAGGTCAGGAGG	6475	20	59.97	50	GGGAACACACCAAGCTCAAT	249	Fragment	Multiple
copia40	15	6729	1 Unknown, Retrotransposon-LTR-Copia	1 trep_complete	6567	20	60.07	45	GTAATGCGGCGATTTCATCT	6759	20	59.31	55	CAACAGTCTCCCACTTGCAC	193	Fragment	Multiple
copia40	16	6780	1 Retrotransposon-LTR-Copia, Retrotransposon-LTR-Gypsy	1 trep_complete	6740	20	59.31	55	GTGCAAGTGGGAGACTGTTG	7434	20	60.21	50	CTATTCCCTTTGCCTCACGA	695	Fragment	Multiple
copia400	5	1973	Retrotransposon-LTR-Copia, Unknown	trep_complete	1949	20	59.98	45	AATGTTTTTCACCGCTGTCC	2152	20	59.82	50	CAGGGCATACATCTCAGCAA	204	Fragment	unique
copia400	14	3405	1 Unknown, Retrotransposon-LTR-Copia	1 trep_complete	3294	20	60	55	GGTGTGATGTTGTCCGACTG	3591	20	59.98	45	GCGGAATTGTTCCACAACTT	298	Fragment	unique
copia400	2	1360	Retrotransposon-LTR-Gypsy, Retrotransposon-LTR-Copia	trep_complete	773	20	59.93	50	CGGAATCCCTTTGTAGGTCA	1400	20	59.31	55	GTGCAAGTGGGAGACTGTTG	628	Fragment	Multiple
copia400	3	1411	Retrotransposon-LTR-Copia, Unknown	trep_complete	1381	20	59.31	55	CAACAGTCTCCCACTTGCAC	1573	20	60.07	45	GTAATGCGGCGATTTCATCT	193	Fragment	Multiple
copia400	4	1863	Unknown, Retrotransposon-LTR-Copia	trep_complete	1581	20	60.08	50	TTCTTCTGGTGGTTCCTTGG	1968	20	59.98	45	GGACAGCGGTGAAAAACATT	388	Fragment	Multiple
copia400	6	2246	Unknown, Retrotransposon-LTR-Copia	trep_complete	1665	20	59.97	50	GGGAACACACCAAGCTCAAT	2301	20	59.95	50	ACTTAGGGGAAGCGGCATAT	637	Fragment	Multiple
copia400	7	2325	Retrotransposon-LTR-Copia, Unknown	trep_complete	2282	20	59.95	50	ATATGCCGCTTCCCCTAAGT	2923	20	60.94	45	GCCATGCAATCCGAAATAGA	642	Fragment	Multiple
copia400	8	2358	Unknown, Retrotransposon-LTR-Copia	trep_complete	2110	20	60.18	55	CAGCAGTCGAAGGACACTGA	2572	20	60.02	40	GATCCGAAAAATGCTGGAAA	463	Fragment	Multiple
copia400	9	2833	Retrotransposon-LTR-Copia, Retrotransposon-LTR-Copia	trep_complete	2553	20	60.02	40	TTTCCAGCATTTTTCGGATC	2850	20	60.28	55	AGGCCATAGAGTGCAAGTGG	298	Fragment	Multiple
copia400	10	2943	1 Unknown, Retrotransposon-LTR-Copia	1 trep_complete	2846	18	56.41	55.56	GGCCTTAACACCATCAGG	2995	20	59.5	45	TTGTTGGACAATGATGAGCC	150	Fragment	Multiple
copia400	11	2997	1 Retrotransposon-LTR-Copia, Unknown	1 trep_complete	2942	20	59.93	50	GTCTGGGTCCATCATTGCTT	3313	20	60	55	CAGTCGGACAACATCACACC	372	Fragment	Multiple
copia400	12	3170	1 Unknown, Retrotransposon-LTR-Copia	1 trep_complete	2903	20	58.19	45	CTCTATTTCGGATTGCATGG	3201	20	59.93	55	GGAACGGGGTTTTCCTAGAG	299	Fragment	Multiple
copia400	13	3220	1 Retrotransposon-LTR-Copia, Retrotransposon-LTR-Copia	1 trep_complete	3182	20	59.93	55	CTCTAGGAAAACCCCGTTCC	3831	20	60.89	50	ATGTATGCGGACCAATGAGC	650	Fragment	Multiple
copia400	15	3788	1 Retrotransposon-LTR-Copia, Retrotransposon-LTR-Copia	1 trep_complete	3572	20	59.98	45	AAGTTGTGGAACAATTCCGC	3924	20	60.16	50	CATGTGAGGCTTGCTTGCTA	353	Fragment	Multiple
copia400	16	4021	1 Retrotransposon-LTR-Copia, Retrotransposon-LTR-Copia	1 trep_complete	3972	20	59.74	45	AGCTTCTTCATGCGCTTTTC	4325	20	60.87	45	TGCAAGAGTTGCTGCTTTGA	354	Fragment	Multiple
copia400	17	4434	1 Retrotransposon-LTR-Copia, Unknown		4399	20	59.92	45	AAATATGAGCAACCGATCCG	4804	20	59.65	50	ACGGAGAAGGGTCTGAATGA	406	Fragment	Multiple
copia401	2	4044	Unknown, Retrotransposon-LTR-Copia	trep_complete	3714	20	59.73	55	CAGCAGAGGCTGACATCAAG	4079	20	59.92	45	AAATATGAGCAACCGATCCG	366	Fragment	Multiple
copia401	3	4098	Retrotransposon-LTR-Copia, Retrotransposon-LTR-Copia	trep_complete	4060	20	59.92	45	CGGATCGGTTGCTCATATTT	4663	20	59.81	50	CATTGGTCCGCATACATCAC	604	Fragment	Multiple
copia401	4	4457	Unknown, Retrotransposon-LTR-Copia	trep_complete	4153	20	60.87	45	TGCAAGAGTTGCTGCTTTGA	4506	20	59.74	45	AGCTTCTTCATGCGCTTTTC	354	Fragment	Multiple
copia401	5	4524	Retrotransposon-LTR-Copia, Retrotransposon-LTR-Copia	trep_complete	4488	20	59.74	45	AAAAGCGCATGAAGAAGCTC	4663	20	59.81	50	CATTGGTCCGCATACATCAC	176	Fragment	Multiple
copia401	6	5091	Retrotransposon-LTR-Copia, Unknown	trep_complete	4887	20	59.98	45	GCGGAATTGTTCCACAACTT	5381	20	60.41	40	TCATTGATTCTTGCCCGATT	495	Fragment	Multiple
copia401	7	5258	Retrotransposon-LTR-Copia, Retrotransposon-LTR-Copia	trep_complete	4647	20	60.89	50	ATGTATGCGGACCAATGAGC	5296	20	59.93	55	CTCTAGGAAAACCCCGTTCC	650	Fragment	Multiple
copia401	8	5308	Retrotransposon-LTR-Copia, Unknown	trep_complete	5277	20	59.93	55	GGAACGGGGTTTTCCTAGAG	5456	20	60.41	50	TTACCGACCTTCGTGGTTGT	180	Fragment	Multiple
copia401	9	5481	Unknown, Retrotransposon-LTR-Copia	trep_complete	5183	20	59.96	50	CCCAAGTCGGATAAGTGCAT	5536	20	59.93	50	GTCTGGGTCCATCATTGCTT	354	Fragment	Multiple
copia401	10	5535	1 Retrotransposon-LTR-Copia, Unknown	1 trep_complete	5515	20	60.07	50	AGAAGCAATGATGGACCCAG	6140	20	58.33	50	CGGACTCAAGCATAGGAATG	626	Fragment	Multiple
copia401	11	5645	1 Unknown, Retrotransposon-LTR-Copia	1 trep_complete	5438	20	60.54	55	CAACCACGAAGGTCGGTAAG	5925	20	60.02	40	TTTCCAGCATTTTTCGGATC	488	Fragment	Multiple
copia401	12	6120	1 Retrotransposon-LTR-Copia, Unknown	1 trep_complete	5906	20	60.02	40	GATCCGAAAAATGCTGGAAA	6368	20	60.18	55	CAGCAGTCGAAGGACACTGA	463	Fragment	Multiple
copia401	13	6170	1 Unknown, Retrotransposon-LTR-Copia	1 trep_complete	5555	20	60.94	45	GCCATGCAATCCGAAATAGA	6196	20	59.95	50	ATATGCCGCTTCCCCTAAGT	642	Fragment	Multiple
copia401	14	6228	1 Retrotransposon-LTR-Copia, Unknown	1 trep_complete	6177	20	59.95	50	ACTTAGGGGAAGCGGCATAT	6813	20	59.97	50	GGGAACACACCAAGCTCAAT	637	Fragment	Multiple
copia401	15	6505	1 Unknown, Retrotransposon-LTR-Copia	1 trep_complete	6350	20	60.18	55	CAGTGTCCTTCGACTGCTGA	6529	20	59.98	45	AATGTTTTTCACCGCTGTCC	180	Fragment	Multiple
copia401	16	6604	1 Retrotransposon-LTR-Copia, Unknown	1 trep_complete	6510	20	59.98	45	GGACAGCGGTGAAAAACATT	6897	20	60.08	50	TTCTTCTGGTGGTTCCTTGG	388	Fragment	Multiple
copia401	17	7067	1 Unknown, Retrotransposon-LTR-Copia	1 trep_complete	6905	20	60.07	45	GTAATGCGGCGATTTCATCT	7097	20	59.31	55	CAACAGTCTCCCACTTGCAC	193	Fragment	Multiple
copia401	18	7118	1 Retrotransposon-LTR-Copia, Unknown	1 trep_complete	7078	20	59.31	55	GTGCAAGTGGGAGACTGTTG	7415	20	59.91	55	ACTTCTCGTGCTGGGTCAGT	338	Fragment	Multiple
copia403	16	4373	1 Unknown, Retrotransposon-LTR-Copia	1 trep_complete	3808	20	59.81	50	CATTGGTCCGCATACATCAC	4414	20	60.26	50	TACTGGATCGGTTGCTCACA	607	Fragment	unique
copia403	17	4427	1 Retrotransposon-LTR-Copia, Unknown	1 trep_complete	4395	20	60.26	50	TGTGAGCAACCGATCCAGTA	4855	20	60.09	50	TCTTTCGTCTCTTCCGCCTA	461	Fragment	unique
copia403	1	591	Retrotransposon-LTR-Copia, Unknown	trep_complete	7294	20	60.15	50	TGACCCTATGGGTTCGGATA	7459	20	60.21	50	TCGTGAGGCAAAGGGAATAG	166	Fragment	Multiple
copia403	4	1353	Unknown, Retrotransposon-LTR-Copia	trep_complete	699	20	60.21	50	CTATTCCCTTTGCCTCACGA	1393	20	59.31	55	GTGCAAGTGGGAGACTGTTG	695	Fragment	Multiple
copia403	5	1404	Retrotransposon-LTR-Copia, Unknown	trep_complete	1374	20	59.31	55	CAACAGTCTCCCACTTGCAC	1566	20	60.07	45	GTAATGCGGCGATTTCATCT	193	Fragment	Multiple
copia403	6	1856	Unknown, Retrotransposon-LTR-Copia	trep_complete	1574	20	60.08	50	TTCTTCTGGTGGTTCCTTGG	1961	20	59.98	45	GGACAGCGGTGAAAAACATT	388	Fragment	Multiple
copia403	7	1966	Retrotransposon-LTR-Copia, Unknown	trep_complete	1942	20	59.98	45	AATGTTTTTCACCGCTGTCC	2121	20	60.18	55	CAGTGTCCTTCGACTGCTGA	180	Fragment	Multiple
copia403	8	2239	Unknown, Retrotransposon-LTR-Copia	trep_complete	1658	20	59.97	50	GGGAACACACCAAGCTCAAT	2294	20	59.95	50	ACTTAGGGGAAGCGGCATAT	637	Fragment	Multiple
copia403	9	2826	Retrotransposon-LTR-Copia, Unknown	trep_complete	2275	20	59.95	50	ATATGCCGCTTCCCCTAAGT	2959	20	59.81	45	TGCAGAAGCAATGATGAACC	685	Fragment	Multiple
copia403	10	3163	1 Unknown, Retrotransposon-LTR-Copia	1 trep_complete	2960	20	59.26	45	TATGTCGCAGGCTCATCATT	3194	20	59.93	55	GGAACGGGGTTTTCCTAGAG	235	Fragment	Multiple
copia403	11	3213	1 Retrotransposon-LTR-Copia, Unknown	1 trep_complete	3175	20	59.93	55	CTCTAGGAAAACCCCGTTCC	3824	20	60.89	50	ATGTATGCGGACCAATGAGC	650	Fragment	Multiple
copia403	12	3398	1 Unknown, Retrotransposon-LTR-Copia	1 trep_complete	3090	20	60.41	40	TCATTGATTCTTGCCCGATT	3584	20	59.98	45	GCGGAATTGTTCCACAACTT	495	Fragment	Multiple
copia403	13	3781	1 Retrotransposon-LTR-Copia, Unknown	1 trep_complete	3565	20	59.98	45	AAGTTGTGGAACAATTCCGC	3917	20	60.16	50	CATGTGAGGCTTGCTTGCTA	353	Fragment	Multiple
copia403	14	3925	1 Unknown, Retrotransposon-LTR-Copia	1 trep_complete	3808	20	59.81	50	CATTGGTCCGCATACATCAC	4016	20	59.62	45	ACTTGTGGCATTGTCGTTTG	209	Fragment	Multiple
copia403	15	4014	1 Retrotransposon-LTR-Copia, Unknown	1 trep_complete	3990	20	59.4	45	TATGACCCAAACGACAATGC	4648	20	60.11	50	TAGAACGTCCAAGCCAAACC	659	Fragment	Multiple
copia403	18	7282	1 Unknown, Retrotransposon-LTR-Copia	1 trep_complete	6906	20	60.01	55	TAGTCGATCACGTCCAGCAG	7313	20	60.15	50	TATCCGAACCCATAGGGTCA	408	Fragment	Multiple
copia403	19	7332	1 Retrotransposon-LTR-Copia, Unknown	1 trep_complete	7294	20	60.15	50	TGACCCTATGGGTTCGGATA	7459	20	60.21	50	TCGTGAGGCAAAGGGAATAG	166	Fragment	Multiple
copia404	10	3538	1 Unknown, Retrotransposon-LTR-Copia	1 trep_complete	3193	20	60.27	50	CGTTCCGAGCGACAAATACT	3589	20	59.98	45	GCGGAATTGTTCCACAACTT	397	Fragment	unique
copia404	15	6140	1 Retrotransposon-LTR-Copia, Unknown		6120	20	58.6	50	ACAACACATATGGCTCCTGC	6732	20	59.96	55	GCCTACCTCGTATCCCAACA	613	Fragment	unique
copia404	2	1357	Retrotransposon-LTR-Gypsy, Retrotransposon-LTR-Copia	trep_complete	743	20	59.98	55	CGACCGCTCTTTCTCGATAC	1397	20	59.31	55	GTGCAAGTGGGAGACTGTTG	655	Fragment	Multiple
copia404	3	1408	Retrotransposon-LTR-Copia, Unknown	trep_complete	1378	20	59.31	55	CAACAGTCTCCCACTTGCAC	1570	20	60.07	45	GTAATGCGGCGATTTCATCT	193	Fragment	Multiple
copia404	4	1860	Unknown, Retrotransposon-LTR-Copia	trep_complete	1662	20	59.97	50	GGGAACACACCAAGCTCAAT	1910	20	59.67	60	CGTCTATGGAGGTGAGGAGG	249	Fragment	Multiple
copia404	5	1970	Retrotransposon-LTR-Copia, Unknown	trep_complete	1894	20	59.67	60	CCTCACCTCCATAGACGAGG	2188	20	59.96	45	AGCATGGAAGAGGCAAAGAA	295	Fragment	Multiple
copia404	6	2243	Unknown, Retrotransposon-LTR-Copia	trep_complete	2107	20	60.18	55	CAGCAGTCGAAGGACACTGA	2569	20	60.02	40	GATCCGAAAAATGCTGGAAA	463	Fragment	Multiple
copia404	7	2830	Retrotransposon-LTR-Copia, Unknown	trep_complete	2550	20	60.02	40	TTTCCAGCATTTTTCGGATC	3054	20	60.18	50	CAAGAGAAGCACTGCCACAA	505	Fragment	Multiple
copia404	8	2940	Unknown, Retrotransposon-LTR-Copia	trep_complete	2832	22	57.16	40.91	TTGCACTCTATGGCTTTAACAC	2992	20	59.5	45	TTGTTGGACAATGATGAGCC	161	Fragment	Multiple
copia404	9	2994	Retrotransposon-LTR-Copia, Unknown	1 trep_complete	2939	20	59.93	50	GTCTGGGTCCATCATTGCTT	3292	20	59.96	50	CCCAAGTCGGATAAGTGCAT	354	Fragment	Multiple
copia404	11	3786	1 Retrotransposon-LTR-Copia, Retrotransposon-LTR-Copia	1 trep_complete	3570	20	59.98	45	AAGTTGTGGAACAATTCCGC	3888	20	59.68	50	GACGCCTTTCACAGGATTTC	319	Fragment	Multiple
copia404	12	4019	1 Retrotransposon-LTR-Copia, Retrotransposon-LTR-Copia	1 trep_complete	3970	20	59.74	45	AGCTTCTTCATGCGCTTTTC	4284	20	59.74	50	CCACCTCCCATCAGGATTTA	315	Fragment	Multiple
copia404	13	4432	1 Retrotransposon-LTR-Copia, Unknown	1 trep_complete	4397	20	59.92	45	AAATATGAGCAACCGATCCG	5025	20	60.25	55	GACACAGGCTAGGACCGAAA	629	Fragment	Multiple
copia404	14	6106	1 Unknown, Retrotransposon-LTR-Copia	1 trep_complete	5697	20	60.03	55	CCGACACAAACCCGTCTAGT	6139	20	58.6	50	GCAGGAGCCATATGTGTTGT	443	Fragment	Multiple
copia407	7	2816	Retrotransposon-LTR-Copia, Retrotransposon-LTR-Copia	trep_complete	2536	20	60.02	40	TTTCCAGCATTTTTCGGATC	2715	20	59.72	60	CCAGACCTTCTCACCCGTAG	180	Fragment	unique
copia407	2	1343	Retrotransposon-LTR-Gypsy, Retrotransposon-LTR-Copia	trep_complete	689	20	60.21	50	CTATTCCCTTTGCCTCACGA	1383	20	59.31	55	GTGCAAGTGGGAGACTGTTG	695	Fragment	Multiple
copia407	3	1394	Retrotransposon-LTR-Copia, Unknown	trep_complete	1364	20	59.31	55	CAACAGTCTCCCACTTGCAC	1556	20	60.07	45	GTAATGCGGCGATTTCATCT	193	Fragment	Multiple
copia407	4	1846	Unknown, Retrotransposon-LTR-Copia	trep_complete	1769	20	60.15	50	TCCAACTAACAGCACCACCA	1951	20	59.98	45	GGACAGCGGTGAAAAACATT	183	Fragment	Multiple
copia407	5	1956	Retrotransposon-LTR-Copia, Unknown	trep_complete	1932	20	59.98	45	AATGTTTTTCACCGCTGTCC	2111	20	60.18	55	CAGTGTCCTTCGACTGCTGA	180	Fragment	Multiple
copia407	6	2229	Unknown, Retrotransposon-LTR-Copia	trep_complete	2093	20	60.18	55	CAGCAGTCGAAGGACACTGA	2555	20	60.02	40	GATCCGAAAAATGCTGGAAA	463	Fragment	Multiple
copia407	8	2926	Unknown, Retrotransposon-LTR-Copia	trep_complete	2818	22	57.16	40.91	TTGCACTCTATGGCTTTAACAC	2978	20	59.5	45	TTGTTGGACAATGATGAGCC	161	Fragment	Multiple
copia407	9	2980	Retrotransposon-LTR-Copia, Unknown	1 trep_complete	2925	20	59.93	50	GTCTGGGTCCATCATTGCTT	3278	20	59.96	50	CCCAAGTCGGATAAGTGCAT	354	Fragment	Multiple
copia407	10	3388	1 Unknown, Retrotransposon-LTR-Copia	1 trep_complete	3268	20	60.51	50	TCCGACTTGGGTGTGATCTT	3574	20	59.98	45	GCGGAATTGTTCCACAACTT	307	Fragment	Multiple
copia407	11	3771	1 Retrotransposon-LTR-Copia, Retrotransposon-LTR-Copia	1 trep_complete	3555	20	59.98	45	AAGTTGTGGAACAATTCCGC	3907	20	60.16	50	CATGTGAGGCTTGCTTGCTA	353	Fragment	Multiple
copia407	12	4004	1 Retrotransposon-LTR-Copia, Unknown	1 trep_complete	3955	20	59.74	45	AGCTTCTTCATGCGCTTTTC	4610	21	60.12	47.62	AAGGTTAAAGCTGGACCTGGA	656	Fragment	Multiple
copia407	13	4378	1 Retrotransposon-LTR-Copia, Retrotransposon-LTR-Copia	1 trep_complete	3798	20	59.81	50	CATTGGTCCGCATACATCAC	4401	20	59.92	45	CGGATCGGTTGCTCATATTT	604	Fragment	Multiple
copia407	14	4415	1 Retrotransposon-LTR-Copia, Unknown		4382	20	59.92	45	AAATATGAGCAACCGATCCG	4789	20	60.31	50	GGACGGAGAAGGGTTTGAAT	408	Fragment	Multiple
copia410	5	3756	Retrotransposon-LTR-Copia, Unknown	trep_complete	3724	20	60.22	40	TCGGTTGCTCATATTTGCAA	4301	20	59.9	55	TGTACGAGTTCCAGCACGTC	578	Fragment	unique
copia410	6	4184	Retrotransposon-LTR-Copia, Unknown	trep_complete	4148	20	59.74	45	AAAAGCGCATGAAGAAGCTC	4301	20	59.9	55	TGTACGAGTTCCAGCACGTC	154	Fragment	unique
copia410	7	4360	Unknown, Retrotransposon-LTR-Copia	trep_complete	4282	20	59.9	55	GACGTGCTGGAACTCGTACA	4660	20	59.93	50	GGTCCAACTGGCTCATCATT	379	Fragment	unique
copia410	8	4733	Retrotransposon-LTR-Copia, Unknown	trep_complete	4641	20	59.93	50	AATGATGAGCCAGTTGGACC	5141	20	59.92	45	AATATCTCCCGCATTTCACG	501	Fragment	unique
copia410	9	4918	Unknown, Retrotransposon-LTR-Copia	trep_complete	4282	20	59.9	55	GACGTGCTGGAACTCGTACA	4956	20	59.93	55	CTCTAGGAAAACCCCGTTCC	675	Fragment	unique
copia410	17	6728	1 Unknown, Retrotransposon-LTR-Copia	1 trep_complete	6565	20	60.07	45	GTAATGCGGCGATTTCATCT	6757	20	59.78	55	CAACAGTCTCTCACTTGCGC	193	Fragment	unique
copia410	18	6778	1 Retrotransposon-LTR-Copia, Retrotransposon-LTR-Gypsy	1 trep_complete	6738	20	59.78	55	GCGCAAGTGAGAGACTGTTG	7389	20	60.1	50	TCGCTCTTTCTCGATCCTGT	652	Fragment	unique
copia410	4	3706	Unknown, Retrotransposon-LTR-Copia	trep_complete	3374	20	59.73	55	CAGCAGAGGCTGACATCAAG	3743	20	60.22	40	TTGCAAATATGAGCAACCGA	370	Fragment	Multiple
copia410	10	4968	1 Retrotransposon-LTR-Copia, Unknown	1 trep_complete	4937	20	59.93	55	GGAACGGGGTTTTCCTAGAG	5196	20	59.93	50	GTCTGGGTCCATCATTGCTT	260	Fragment	Multiple
copia410	11	5305	1 Unknown, Retrotransposon-LTR-Copia	1 trep_complete	5177	20	59.93	50	AAGCAATGATGGACCCAGAC	5573	20	59.91	45	TTCGGATTGACAAAACCCTC	397	Fragment	Multiple
copia410	12	5778	1 Retrotransposon-LTR-Copia, Unknown	1 trep_complete	5554	20	59.91	45	GAGGGTTTTGTCAATCCGAA	5966	20	59.96	45	TTCTTTGCCTCTTCCATGCT	413	Fragment	Multiple
copia410	13	5813	1 Unknown, Retrotransposon-LTR-Copia	1 trep_complete	5177	20	59.93	50	AAGCAATGATGGACCCAGAC	5856	20	59.95	50	ATATGCCGCTTCCCCTAAGT	680	Fragment	Multiple
copia410	14	5892	1 Retrotransposon-LTR-Copia, Unknown	1 trep_complete	5837	20	59.95	50	ACTTAGGGGAAGCGGCATAT	6352	20	60.15	50	TCCAACTAACAGCACCACCA	516	Fragment	Multiple
copia410	15	6165	1 Unknown, Retrotransposon-LTR-Copia	1 trep_complete	6010	20	60.18	55	CAGTGTCCTTCGACTGCTGA	6189	20	59.98	45	AATGTTTTTCACCGCTGTCC	180	Fragment	Multiple
copia410	16	6275	1 Retrotransposon-LTR-Copia, Unknown	1 trep_complete	6170	20	59.98	45	GGACAGCGGTGAAAAACATT	6557	20	60.08	50	TTCTTCTGGTGGTTCCTTGG	388	Fragment	Multiple
copia411	4	4153	Retrotransposon-LTR-Copia, Retrotransposon-LTR-Copia	trep_complete	4121	20	59.84	45	ACGCATGAAGAAGCTCCATT	4477	20	60.15	50	ATCCCTTTCCAAGCCCATAC	357	Fragment	unique
copia411	5	17964	Retrotransposon-LTR-Copia, Unknown	trep_complete	17778	20	59.98	45	GCGGAATTGTTCCACAACTT	18157	20	60.25	50	ACTTGCCTTCTGATCGGTTG	380	Fragment	unique
copia411	7	18447	Retrotransposon-LTR-Copia, Retrotransposon-LTR-Copia	trep_complete	18137	20	60.25	50	ACAACCGATCAGAAGGCAAG	18485	21	59.92	47.62	TTGATTGTCTCCCATGGACTC	349	Fragment	unique
copia411	12	19959			19797	20	60.07	45	GTAATGCGGCGATTTCATCT	20009	20	59.29	55	TTGCCTCTAGGGCATACCTC	213	Fragment	Multiple
copia411	13	20010			19990	20	59.29	55	GAGGTATGCCCTAGAGGCAA	20632	20	59.76	50	CTTCAAGCTGACCGCTCTTT	643	Fragment	Multiple
copia411	2	3673	Unknown, Retrotransposon-LTR-Copia	trep_complete	3080	20	60.25	55	GACACAGGCTAGGACCGAAA	3708	20	59.92	45	AAATATGAGCAACCGATCCG	629	Fragment	Multiple
copia411	3	3727	Retrotransposon-LTR-Copia, Retrotransposon-LTR-Copia	trep_complete	3689	20	59.92	45	CGGATCGGTTGCTCATATTT	4194	20	59.87	50	AAGCCTCGCATGTCTCGTAT	506	Fragment	Multiple
copia411	6	18373	Unknown, Retrotransposon-LTR-Copia	trep_complete	18074	20	59.96	50	CCCAAGTCGGATAAGTGCAT	18428	20	59.93	50	GTCTGGGTCCATCATTGCTT	355	Fragment	Multiple
copia411	8	18537	1 Unknown, Retrotransposon-LTR-Copia	1 trep_complete	18639	20	60.79	60	GAGACCTTCTCGCCCGTAGT	18817	20	60.02	40	TTTCCAGCATTTTTCGGATC	179	Fragment	Multiple
copia411	9	19124	1 Retrotransposon-LTR-Copia, Unknown	1 trep_complete	18798	20	60.02	40	GATCCGAAAAATGCTGGAAA	19260	20	60.18	55	CAGCAGTCGAAGGACACTGA	463	Fragment	Multiple
copia411	10	19397	1 Unknown, Retrotransposon-LTR-Copia	1 trep_complete	19179	20	59.96	45	AGCATGGAAGAGGCAAAGAA	19473	20	59.67	60	CCTCACCTCCATAGACGAGG	295	Fragment	Multiple
copia411	11	19507	1 Retrotransposon-LTR-Copia, Retrotransposon-LTR-Gypsy	1 trep_complete	19457	20	59.67	60	CGTCTATGGAGGTGAGGAGG	19705	20	59.97	50	GGGAACACACCAAGCTCAAT	249	Fragment	Multiple
copia413	2	1377	Retrotransposon-LTR-Gypsy, Retrotransposon-LTR-Copia	trep_complete	723	20	60.21	50	CTATTCCCTTTGCCTCACGA	1417	20	59.31	55	GTGCAAGTGGGAGACTGTTG	695	Fragment	Multiple
copia413	3	1428	Retrotransposon-LTR-Copia, Unknown	trep_complete	1398	20	59.31	55	CAACAGTCTCCCACTTGCAC	1590	20	60.07	45	GTAATGCGGCGATTTCATCT	193	Fragment	Multiple
copia413	4	1880	Unknown, Retrotransposon-LTR-Copia	trep_complete	1598	20	60.08	50	TTCTTCTGGTGGTTCCTTGG	1985	20	59.98	45	GGACAGCGGTGAAAAACATT	388	Fragment	Multiple
copia413	5	1990	Retrotransposon-LTR-Copia, Unknown	trep_complete	1966	20	59.98	45	AATGTTTTTCACCGCTGTCC	2145	20	60.18	55	CAGTGTCCTTCGACTGCTGA	180	Fragment	Multiple
copia413	6	2263	Unknown, Retrotransposon-LTR-Copia	trep_complete	2127	20	60.18	55	CAGCAGTCGAAGGACACTGA	2589	20	60.02	40	GATCCGAAAAATGCTGGAAA	463	Fragment	Multiple
copia413	7	2850	Retrotransposon-LTR-Copia, Retrotransposon-LTR-Copia	trep_complete	2570	20	60.02	40	TTTCCAGCATTTTTCGGATC	2867	21	59.89	47.62	AAGCCATAGAGTGCAAGTGGA	298	Fragment	Multiple
copia413	8	2960	Unknown, Retrotransposon-LTR-Copia	trep_complete	2852	22	57.16	40.91	TTGCACTCTATGGCTTTAACAC	3012	20	59.5	45	TTGTTGGACAATGATGAGCC	161	Fragment	Multiple
copia413	9	3014	Retrotransposon-LTR-Copia, Unknown	1 trep_complete	2959	20	59.93	50	GTCTGGGTCCATCATTGCTT	3312	20	59.96	50	CCCAAGTCGGATAAGTGCAT	354	Fragment	Multiple
copia413	10	3187	1 Unknown, Retrotransposon-LTR-Copia	1 trep_complete	2920	20	58.19	45	CTCTATTTCGGATTGCATGG	3239	20	59.92	45	AAGGCAAAGTGTTTGTCGCT	320	Fragment	Multiple
copia413	11	3237	1 Retrotransposon-LTR-Copia, Unknown	1 trep_complete	3214	20	60.3	50	GTTCCGAGCGACAAACACTT	3828	20	60.23	55	ACGACGGCTAGAGGAGGATT	615	Fragment	Multiple
copia413	12	3422	1 Unknown, Retrotransposon-LTR-Copia	1 trep_complete	3114	20	60.41	40	TCATTGATTCTTGCCCGATT	3608	20	59.98	45	GCGGAATTGTTCCACAACTT	495	Fragment	Multiple
copia413	13	3805	1 Retrotransposon-LTR-Copia, Unknown	1 trep_complete	3589	20	59.98	45	AAGTTGTGGAACAATTCCGC	3941	20	60.16	50	CATGTGAGGCTTGCTTGCTA	353	Fragment	Multiple
copia413	14	3971	1 Unknown, Retrotransposon-LTR-Copia	1 trep_complete	3832	20	59.81	50	CATTGGTCCGCATACATCAC	4040	20	59.62	45	ACTTGTGGCATTGTCGTTTG	209	Fragment	Multiple
copia413	15	4050	1 Retrotransposon-LTR-Copia, Unknown	1 trep_complete	4021	20	59.62	45	CAAACGACAATGCCACAAGT	4670	20	60.11	50	GAACGTCCAAGCCAAACCTA	650	Fragment	Multiple
copia413	16	4451	1 Retrotransposon-LTR-Copia, Unknown		4416	20	59.92	45	AAATATGAGCAACCGATCCG	4670	20	60.11	50	GAACGTCCAAGCCAAACCTA	255	Fragment	Multiple
copia416	15	6745			6705	20	59.31	55	GTGCAAGTGGGAGACTGTTG	7400	20	60.21	50	CTATTCCCTTTGCCTCACGA	696	Fragment	Multiple
copia416	2	3673	Unknown, Retrotransposon-LTR-Copia	trep_complete	3243	20	60.09	50	TCTTTCGTCTCTTCCGCCTA	3706	20	59.92	45	AAATATGAGCAACCGATCCG	464	Fragment	Multiple
copia416	3	3723	Retrotransposon-LTR-Copia, Retrotransposon-LTR-Copia	trep_complete	3687	20	59.92	45	CGGATCGGTTGCTCATATTT	4309	20	60.12	60	CTCCTCTAGCCGTCATGCTC	623	Fragment	Multiple
copia416	4	4084	Unknown, Retrotransposon-LTR-Copia	trep_complete	3780	20	60.87	45	TGCAAGAGTTGCTGCTTTGA	4133	20	59.74	45	AGCTTCTTCATGCGCTTTTC	354	Fragment	Multiple
copia416	5	4151	Retrotransposon-LTR-Copia, Retrotransposon-LTR-Copia	trep_complete	4115	20	59.74	45	AAAAGCGCATGAAGAAGCTC	4290	20	59.81	50	CATTGGTCCGCATACATCAC	176	Fragment	Multiple
copia416	6	4718	Retrotransposon-LTR-Copia, Unknown	trep_complete	4514	20	59.98	45	GCGGAATTGTTCCACAACTT	4820	20	60.51	50	TCCGACTTGGGTGTGATCTT	307	Fragment	Multiple
copia416	7	4885	Retrotransposon-LTR-Copia, Retrotransposon-LTR-Copia	trep_complete	4286	20	59.97	50	CAATGAGCATGACGGCTAGA	4923	20	59.93	55	CTCTAGGAAAACCCCGTTCC	638	Fragment	Multiple
copia416	8	4935	Retrotransposon-LTR-Copia, Unknown	trep_complete	4904	20	59.93	55	GGAACGGGGTTTTCCTAGAG	5105	20	60.21	45	ATTTCTCGCATTTCGTGGAG	202	Fragment	Multiple
copia416	9	5108	Unknown, Retrotransposon-LTR-Copia	trep_complete	4810	20	59.96	50	CCCAAGTCGGATAAGTGCAT	5163	20	59.93	50	GTCTGGGTCCATCATTGCTT	354	Fragment	Multiple
copia416	10	5272	1 Retrotransposon-LTR-Copia, Unknown	1 trep_complete	5374	20	60.79	60	GAGACCTTCTCGCCCGTAGT	5552	20	60.02	40	TTTCCAGCATTTTTCGGATC	179	Fragment	Multiple
copia416	11	5858	1 Unknown, Retrotransposon-LTR-Copia	1 trep_complete	5533	20	60.02	40	GATCCGAAAAATGCTGGAAA	5994	20	60.18	55	CAGCAGTCGAAGGACACTGA	462	Fragment	Multiple
copia416	12	6155	1 Retrotransposon-LTR-Copia, Unknown	1 trep_complete	5913	20	59.96	45	AGCATGGAAGAGGCAAAGAA	6208	20	59.67	60	CCTCACCTCCATAGACGAGG	296	Fragment	Multiple
copia416	13	6242	1 Unknown, Retrotransposon-LTR-Copia	1 trep_complete	6192	20	59.67	60	CGTCTATGGAGGTGAGGAGG	6440	20	59.97	50	GGGAACACACCAAGCTCAAT	249	Fragment	Multiple
copia416	14	6694	1 Retrotransposon-LTR-Copia, Retrotransposon-LTR-Gypsy	1 trep_complete	6532	20	60.07	45	GTAATGCGGCGATTTCATCT	6724	20	59.31	55	CAACAGTCTCCCACTTGCAC	193	Fragment	Multiple
copia417	5	1952	Retrotransposon-LTR-Copia, Unknown	trep_complete	1893	20	60.22	55	AAGCTCCTCCTCACCTCCAT	2133	20	60.18	55	CAGTGTCCTTCGACTGCTGA	241	Fragment	unique
copia417	8	2839	Retrotransposon-LTR-Copia, Unknown	trep_complete	2571	20	60.05	45	TTCGAATCGACAAAACCCTC	3024	20	59.54	40	TCTGCGAAATGCGAGAAATA	454	Fragment	unique
copia417	6	2252	Unknown, Unknown	trep_complete	1669	20	59.97	50	GGGAACACACCAAGCTCAAT	2307	20	59.95	50	ACTTAGGGGAAGCGGCATAT	639	Fragment	Multiple
copia417	2	1364	Retrotransposon-LTR-Gypsy, Retrotransposon-LTR-Copia	trep_complete	710	20	60.21	50	CTATTCCCTTTGCCTCACGA	1404	20	59.31	55	GTGCAAGTGGGAGACTGTTG	695	Fragment	Multiple
copia417	3	1415	Retrotransposon-LTR-Copia, Unknown	trep_complete	1385	20	59.31	55	CAACAGTCTCCCACTTGCAC	1577	20	60.07	45	GTAATGCGGCGATTTCATCT	193	Fragment	Multiple
copia417	4	1867	Unknown, Retrotransposon-LTR-Copia	trep_complete	1585	20	60.08	50	TTCTTCTGGTGGTTCCTTGG	1912	20	60.22	55	ATGGAGGTGAGGAGGAGCTT	328	Fragment	Multiple
copia417	7	2366	Unknown, Retrotransposon-LTR-Copia	trep_complete	2178	20	59.96	45	TTCTTTGCCTCTTCCATGCT	2590	20	60.05	45	GAGGGTTTTGTCGATTCGAA	413	Fragment	Multiple
copia417	9	2935	Unknown, Retrotransposon-LTR-Copia	1 trep_complete	2344	20	58.33	50	CGGACTCAAGCATAGGAATG	2967	20	59.93	50	AAGCAATGATGGACCCAGAC	624	Fragment	Multiple
copia417	10	3001	1 Retrotransposon-LTR-Copia, Unknown	1 trep_complete	2948	20	59.93	50	GTCTGGGTCCATCATTGCTT	3301	20	59.96	50	CCCAAGTCGGATAAGTGCAT	354	Fragment	Multiple
copia417	11	3176	1 Unknown, Retrotransposon-LTR-Copia	1 trep_complete	3031	19	60.14	57.89	CTGACCTTCGTGGTTGTGG	3207	20	59.93	55	GGAACGGGGTTTTCCTAGAG	177	Fragment	Multiple
copia417	12	3226	1 Retrotransposon-LTR-Copia, Retrotransposon-LTR-Copia	1 trep_complete	3188	20	59.93	55	CTCTAGGAAAACCCCGTTCC	3837	20	60.89	50	ATGTATGCGGACCAATGAGC	650	Fragment	Multiple
copia417	13	3411	1 Unknown, Retrotransposon-LTR-Copia	1 trep_complete	3103	20	60.41	40	TCATTGATTCTTGCCCGATT	3597	20	59.98	45	GCGGAATTGTTCCACAACTT	495	Fragment	Multiple
copia417	14	3794	1 Retrotransposon-LTR-Copia, Retrotransposon-LTR-Copia	1 trep_complete	3578	20	59.98	45	AAGTTGTGGAACAATTCCGC	3930	20	60.16	50	CATGTGAGGCTTGCTTGCTA	353	Fragment	Multiple
copia417	15	4027	1 Retrotransposon-LTR-Copia, Unknown	1 trep_complete	3978	20	59.74	45	AGCTTCTTCATGCGCTTTTC	4631	20	60.63	55	ACCCAAGGCTAAAGCTGGAC	654	Fragment	Multiple
copia417	16	4440	1 Retrotransposon-LTR-Copia, Unknown		4405	20	59.92	45	AAATATGAGCAACCGATCCG	4803	20	60.19	50	CGGAGAAGGGTCTGAATGAA	399	Fragment	Multiple
copia418	4	1858	Unknown, Retrotransposon-LTR-Copia	trep_complete	1578	20	59.94	50	TTCTGGTGGTTCCTTGGTTC	1963	20	59.98	45	GGACAGCGGTGAAAAACATT	386	Fragment	unique
copia418	7	2828	Retrotransposon-LTR-Copia, Retrotransposon-LTR-Copia	trep_complete	2548	20	60.02	40	TTTCCAGCATTTTTCGGATC	2729	20	59.56	55	GATGAGACCTTCTCGCTCGT	182	Fragment	unique
copia418	2	1354	Retrotransposon-LTR-Gypsy, Retrotransposon-LTR-Copia	trep_complete	700	20	60.21	50	CTATTCCCTTTGCCTCACGA	1394	20	59.31	55	GTGCAAGTGGGAGACTGTTG	695	Fragment	Multiple
copia418	3	1405	Retrotransposon-LTR-Copia, Unknown	trep_complete	1375	20	59.31	55	CAACAGTCTCCCACTTGCAC	1597	20	59.94	50	GAACCAAGGAACCACCAGAA	223	Fragment	Multiple
copia418	5	1968	Retrotransposon-LTR-Copia, Unknown	trep_complete	1944	20	59.98	45	AATGTTTTTCACCGCTGTCC	2123	20	60.18	55	CAGTGTCCTTCGACTGCTGA	180	Fragment	Multiple
copia418	6	2241	Unknown, Retrotransposon-LTR-Copia	trep_complete	2105	20	60.18	55	CAGCAGTCGAAGGACACTGA	2567	20	60.02	40	GATCCGAAAAATGCTGGAAA	463	Fragment	Multiple
copia418	8	2938	Unknown, Retrotransposon-LTR-Copia	trep_complete	2830	22	57.16	40.91	TTGCACTCTATGGCTTTAACAC	2990	20	59.5	45	TTGTTGGACAATGATGAGCC	161	Fragment	Multiple
copia418	9	2992	Retrotransposon-LTR-Copia, Unknown	1 trep_complete	2937	20	59.93	50	GTCTGGGTCCATCATTGCTT	3290	20	59.96	50	CCCAAGTCGGATAAGTGCAT	354	Fragment	Multiple
copia418	10	3165	1 Unknown, Retrotransposon-LTR-Copia	1 trep_complete	2898	20	58.19	45	CTCTATTTCGGATTGCATGG	3196	20	59.93	55	GGAACGGGGTTTTCCTAGAG	299	Fragment	Multiple
copia418	11	3215	1 Retrotransposon-LTR-Copia, Retrotransposon-LTR-Copia	1 trep_complete	3177	20	59.93	55	CTCTAGGAAAACCCCGTTCC	3826	20	60.89	50	ATGTATGCGGACCAATGAGC	650	Fragment	Multiple
copia418	12	3400	1 Unknown, Retrotransposon-LTR-Copia	1 trep_complete	3280	20	60.51	50	TCCGACTTGGGTGTGATCTT	3586	20	59.98	45	GCGGAATTGTTCCACAACTT	307	Fragment	Multiple
copia418	13	3783	1 Retrotransposon-LTR-Copia, Retrotransposon-LTR-Copia	1 trep_complete	3567	20	59.98	45	AAGTTGTGGAACAATTCCGC	3919	20	60.16	50	CATGTGAGGCTTGCTTGCTA	353	Fragment	Multiple
copia418	14	4016	1 Retrotransposon-LTR-Copia, Unknown	1 trep_complete	3967	20	59.74	45	AGCTTCTTCATGCGCTTTTC	4275	20	60.18	50	CCCGTCAGGATTTATTGTGG	309	Fragment	Multiple
copia418	15	4377	1 Retrotransposon-LTR-Copia, Retrotransposon-LTR-Copia	1 trep_complete	3810	20	59.81	50	CATTGGTCCGCATACATCAC	4413	20	59.92	45	CGGATCGGTTGCTCATATTT	604	Fragment	Multiple
copia418	16	4427	1 Retrotransposon-LTR-Copia, Unknown		4394	20	59.92	45	AAATATGAGCAACCGATCCG	4857	20	60.09	50	TCTTTCGTCTCTTCCGCCTA	464	Fragment	Multiple
copia419	10	5798	1 Retrotransposon-LTR-Copia, Unknown	1 trep_complete	5586	20	60.02	40	GATCGGAAAAATGCTGGAAA	6087	20	60.01	55	CTGAGGCATGTGGCACTCTA	502	Fragment	unique
copia419	12	5912	1 Retrotransposon-LTR-Copia, Unknown	1 trep_complete	5857	20	59.95	50	ACTTAGGGGAAGCGGCATAT	6087	20	60.01	55	CTGAGGCATGTGGCACTCTA	231	Fragment	unique
copia419	2	3724	Unknown, Retrotransposon-LTR-Copia	trep_complete	3296	20	60.09	50	TCTTTCGTCTCTTCCGCCTA	3759	20	59.92	45	AAATATGAGCAACCGATCCG	464	Fragment	Multiple
copia419	3	3778	Retrotransposon-LTR-Copia, Retrotransposon-LTR-Copia	trep_complete	3740	20	59.92	45	CGGATCGGTTGCTCATATTT	4343	20	59.81	50	CATTGGTCCGCATACATCAC	604	Fragment	Multiple
copia419	4	4137	Unknown, Retrotransposon-LTR-Copia	trep_complete	3834	21	59.93	52.38	GCAAGAGTTGCTACGTTGACC	4186	20	59.74	45	AGCTTCTTCATGCGCTTTTC	353	Fragment	Multiple
copia419	5	4204	Retrotransposon-LTR-Copia, Retrotransposon-LTR-Copia	trep_complete	4168	20	59.74	45	AAAAGCGCATGAAGAAGCTC	4343	20	59.81	50	CATTGGTCCGCATACATCAC	176	Fragment	Multiple
copia419	6	4753	Retrotransposon-LTR-Copia, Unknown	trep_complete	4516	20	60.1	50	ATCGTGGAGGCGAGTATTTG	5113	20	59.84	55	GGTGCTTCTCTTGCCATAGG	598	Fragment	Multiple
copia419	7	4938	Retrotransposon-LTR-Copia, Retrotransposon-LTR-Copia	trep_complete	4337	20	59.47	50	ACCAATGAGCACGACAGCTA	4976	20	59.93	55	CTCTAGGAAAACCCCGTTCC	640	Fragment	Multiple
copia419	8	4988	Retrotransposon-LTR-Copia, Unknown	trep_complete	4957	20	59.93	55	GGAACGGGGTTTTCCTAGAG	5189	20	60.27	45	TGTTGCAGGCTCATCATTGT	233	Fragment	Multiple
copia419	9	5325	Retrotransposon-LTR-Copia, Retrotransposon-LTR-Copia	trep_complete	5427	20	60.79	60	GAGACCTTCTCGCCCGTAGT	5605	20	60.02	40	TTTCCAGCATTTTTCCGATC	179	Fragment	Multiple
copia419	11	5833	1 Unknown, Retrotransposon-LTR-Copia	1 trep_complete	5235	20	60.94	45	GCCATGCAATCCGAAATAGA	5876	20	59.95	50	ATATGCCGCTTCCCCTAAGT	642	Fragment	Multiple
copia419	13	6185	1 Unknown, Retrotransposon-LTR-Copia	1 trep_complete	6030	20	60.18	55	CAGTGTCCTTCGACTGCTGA	6209	20	59.98	45	AATGTTTTTCACCGCTGTCC	180	Fragment	Multiple
copia419	14	6295	1 Retrotransposon-LTR-Copia, Unknown	1 trep_complete	6190	20	59.98	45	GGACAGCGGTGAAAAACATT	6576	20	60.08	50	TTCTTCTGGTGGTTCCTTGG	387	Fragment	Multiple
copia419	15	6746	1 Unknown, Retrotransposon-LTR-Copia	1 trep_complete	6584	20	60.07	45	GTAATGCGGCGATTTCATCT	6776	20	59.31	55	CAACAGTCTCCCACTTGCAC	193	Fragment	Multiple
copia419	16	6797	1 Retrotransposon-LTR-Copia, Retrotransposon-LTR-Gypsy	1 trep_complete	6757	20	59.31	55	GTGCAAGTGGGAGACTGTTG	7453	20	60.21	50	TGCTATTCCCTTTGCCTCAC	697	Fragment	Multiple
copia42	2	1337	DNA transposon-TIR-CACTA, Retrotransposon-LTR-Copia	trep_complete	722	20	60.1	55	CGACTGCTCTTTCTCGATCC	1377	20	59.31	55	GTGCAAGTGGGAGACTGTTG	656	Fragment	Multiple
copia42	3	1388	Retrotransposon-LTR-Copia, Unknown	trep_complete	1358	20	59.31	55	CAACAGTCTCCCACTTGCAC	1791	20	60.03	50	CACGCTAAATGGTGGTGTTG	434	Fragment	Multiple
copia42	4	1840	Unknown, Retrotransposon-LTR-Copia	trep_complete	1642	20	59.97	50	GGGAACACACCAAGCTCAAT	1890	20	59.67	60	CGTCTATGGAGGTGAGGAGG	249	Fragment	Multiple
copia42	5	1949	Retrotransposon-LTR-Copia, Unknown	trep_complete	1874	20	59.67	60	CCTCACCTCCATAGACGAGG	2167	20	59.96	45	AGCATGGAAGAGGCAAAGAA	294	Fragment	Multiple
copia42	6	2222	Unknown, Retrotransposon-LTR-Copia	trep_complete	2148	20	59.96	45	TTCTTTGCCTCTTCCATGCT	2568	20	59.97	50	TACAGCCCAAGGGTTTTGTC	421	Fragment	Multiple
copia42	7	2809	Retrotransposon-LTR-Copia, Unknown	trep_complete	2549	20	59.97	50	GACAAAACCCTTGGGCTGTA	3094	20	60.04	45	CCGATCAGGCAAGAATCAAT	546	Fragment	Multiple
copia42	8	3146	Unknown, Retrotransposon-LTR-Copia	trep_complete	2918	20	59.93	50	GTCTGGGTCCATCATTGCTT	3177	20	59.93	55	GGAACGGGGTTTTCCTAGAG	260	Fragment	Multiple
copia42	9	3196	Retrotransposon-LTR-Copia, Retrotransposon-LTR-Copia	trep_complete	3158	20	59.93	55	CTCTAGGAAAACCCCGTTCC	3794	19	59.56	52.63	AATGAGCACGACGGCTAGA	637	Fragment	Multiple
copia42	10	3408	1 Unknown, Retrotransposon-LTR-Copia	1 trep_complete	2918	20	59.93	50	GTCTGGGTCCATCATTGCTT	3567	20	59.98	45	GCGGAATTGTTCCACAACTT	650	Fragment	Multiple
copia42	11	3764	1 Retrotransposon-LTR-Copia, Retrotransposon-LTR-Copia	1 trep_complete	3548	20	59.98	45	AAGTTGTGGAACAATTCCGC	3900	20	60.16	50	CATGTGAGGCTTGCTTGCTA	353	Fragment	Multiple
copia42	12	3997	1 Retrotransposon-LTR-Copia, Unknown	1 trep_complete	3948	20	59.74	45	AGCTTCTTCATGCGCTTTTC	4603	21	60.12	47.62	AAGGTTAAAGCTGGACCTGGA	656	Fragment	Multiple
copia42	13	4408	1 Retrotransposon-LTR-Copia, Unknown	1 trep_complete	4375	20	59.92	45	AAATATGAGCAACCGATCCG	4837	20	60.09	50	TCTTTCGTCTCTTCCGCCTA	463	Fragment	Multiple
copia420	15	6795			6755	20	59.31	55	GTGCAAGTGGGAGACTGTTG	7449	20	60.21	50	CTATTCCCTTTGCCTCACGA	695	Fragment	Multiple
copia420	2	3721	Unknown, Retrotransposon-LTR-Copia	trep_complete	3351	20	59.65	50	ACGGAGAAGGGTCTGAATGA	3756	20	59.92	45	AAATATGAGCAACCGATCCG	406	Fragment	Multiple
copia420	3	3775	Retrotransposon-LTR-Copia, Retrotransposon-LTR-Copia	trep_complete	3737	20	59.92	45	CGGATCGGTTGCTCATATTT	4363	20	60.23	55	AATCCTCCTCTAGCCGTCGT	627	Fragment	Multiple
copia420	4	4122	Unknown, Retrotransposon-LTR-Copia	trep_complete	3626	20	60.25	50	GTTGAAGAACGGCGGAAGTA	4151	20	59.62	45	CAAACGACAATGCCACAAGT	526	Fragment	Multiple
copia420	5	4201	Retrotransposon-LTR-Copia, Retrotransposon-LTR-Copia	trep_complete	4132	20	59.62	45	ACTTGTGGCATTGTCGTTTG	4363	20	60.23	55	AATCCTCCTCTAGCCGTCGT	232	Fragment	Multiple
copia420	6	4750	Retrotransposon-LTR-Copia, Unknown	trep_complete	4564	20	59.98	45	GCGGAATTGTTCCACAACTT	5058	20	60.45	40	TCATTGATTCTTGCCCGTTT	495	Fragment	Multiple
copia420	7	4935	Retrotransposon-LTR-Copia, Retrotransposon-LTR-Copia	trep_complete	4330	19	60.11	57.89	GTGGACCAATGAGCACGAC	4973	20	59.93	55	CTCTAGGAAAACCCCGTTCC	644	Fragment	Multiple
copia420	8	4985	Retrotransposon-LTR-Copia, Unknown	trep_complete	4954	20	59.93	55	GGAACGGGGTTTTCCTAGAG	5252	20	58.19	45	CTCTATTTCGGATTGCATGG	299	Fragment	Multiple
copia420	9	5158	Unknown, Retrotransposon-LTR-Copia	trep_complete	4860	20	59.96	50	CCCAAGTCGGATAAGTGCAT	5213	20	59.93	50	GTCTGGGTCCATCATTGCTT	354	Fragment	Multiple
copia420	10	5322	1 Retrotransposon-LTR-Copia, Unknown	1 trep_complete	5424	20	60.79	60	GAGACCTTCTCGCCCGTAGT	5602	20	60.02	40	TTTCCAGCATTTTTCGGATC	179	Fragment	Multiple
copia420	11	5909	1 Unknown, Retrotransposon-LTR-Copia	1 trep_complete	5583	20	60.02	40	GATCCGAAAAATGCTGGAAA	6045	20	60.18	55	CAGCAGTCGAAGGACACTGA	463	Fragment	Multiple
copia420	12	6182	1 Retrotransposon-LTR-Copia, Unknown	1 trep_complete	6027	20	60.18	55	CAGTGTCCTTCGACTGCTGA	6206	20	59.98	45	AATGTTTTTCACCGCTGTCC	180	Fragment	Multiple
copia420	13	6292	1 Unknown, Retrotransposon-LTR-Copia	1 trep_complete	6187	20	59.98	45	GGACAGCGGTGAAAAACATT	6574	20	60.08	50	TTCTTCTGGTGGTTCCTTGG	388	Fragment	Multiple
copia420	14	6744	1 Retrotransposon-LTR-Copia, Retrotransposon-LTR-Gypsy	1 trep_complete	6582	20	60.07	45	GTAATGCGGCGATTTCATCT	6774	20	59.31	55	CAACAGTCTCCCACTTGCAC	193	Fragment	Multiple
copia422	6	2756	Unknown, Unknown	trep_complete	2620	20	59.98	50	CAGCAATCGAAGGACACTGA	2811	20	59.95	50	ACTTAGGGGAAGCGGCATAT	192	Fragment	Multiple
copia422	4	2373	Unknown, Retrotransposon-LTR-Copia	trep_complete	2091	20	60.08	50	TTCTTCTGGTGGTTCCTTGG	2478	20	59.98	45	GGACAGCGGTGAAAAACATT	388	Fragment	Multiple
copia422	5	2483	Retrotransposon-LTR-Copia, Unknown	trep_complete	2459	20	59.98	45	AATGTTTTTCACCGCTGTCC	2638	20	59.98	50	CAGTGTCCTTCGATTGCTGA	180	Fragment	Multiple
copia422	7	2868	Unknown, Retrotransposon-LTR-Copia	trep_complete	2620	20	59.98	50	CAGCAATCGAAGGACACTGA	3082	20	60.02	40	GATCCGAAAAATGCTGGAAA	463	Fragment	Multiple
copia422	8	3343	Retrotransposon-LTR-Copia, Retrotransposon-LTR-Copia	trep_complete	3063	20	60.02	40	TTTCCAGCATTTTTCGGATC	3241	20	60.79	60	GAGACCTTCTCGCCCGTAGT	179	Fragment	Multiple
copia422	9	3453	Unknown, Retrotransposon-LTR-Copia	1 trep_complete	3345	22	57.16	40.91	TTGCACTCTATGGCTTTAACAC	3505	20	59.5	45	TTGTTGGACAATGATGAGCC	161	Fragment	Multiple
copia422	10	3507	1 Retrotransposon-LTR-Copia, Unknown	1 trep_complete	3452	20	59.93	50	GTCTGGGTCCATCATTGCTT	3805	20	59.96	50	CCCAAGTCGGATAAGTGCAT	354	Fragment	Multiple
copia422	11	3915	1 Unknown, Retrotransposon-LTR-Copia	1 trep_complete	3650	20	59.87	50	ATGCACTGCCTTTCCACTCT	4101	20	59.98	45	GCGGAATTGTTCCACAACTT	452	Fragment	Multiple
copia422	12	4287	1 Retrotransposon-LTR-Copia, Unknown	1 trep_complete	4082	20	59.98	45	AAGTTGTGGAACAATTCCGC	4434	20	60.16	50	CATGTGAGGCTTGCTTGCTA	353	Fragment	Multiple
copia422	13	4442	1 Unknown, Retrotransposon-LTR-Copia	1 trep_complete	4325	20	59.81	50	CATTGGTCCGCATACATCAC	4528	20	60.11	45	TGGCATTGTCGTTTAGGTCA	204	Fragment	Multiple
copia422	14	4537	1 Retrotransposon-LTR-Copia, Unknown	1 trep_complete	4509	20	60.11	45	TGACCTAAACGACAATGCCA	5119	20	60.39	55	GGACCTGCTCCAGACAAAGA	611	Fragment	Multiple
copia422	15	4889	1 Unknown, Retrotransposon-LTR-Copia		4325	20	59.81	50	CATTGGTCCGCATACATCAC	4928	20	59.92	45	CGGATCGGTTGCTCATATTT	604	Fragment	Multiple
copia422	16	4944	1 Retrotransposon-LTR-Copia, Unknown		4909	20	59.92	45	AAATATGAGCAACCGATCCG	5372	20	60.09	50	TCTTTCGTCTCTTCCGCCTA	464	Fragment	Multiple
copia423	6	2756	Unknown, Unknown	trep_complete	2620	20	59.98	50	CAGCAATCGAAGGACACTGA	2811	20	59.95	50	ACTTAGGGGAAGCGGCATAT	192	Fragment	Multiple
copia423	4	2373	Unknown, Retrotransposon-LTR-Copia	trep_complete	2091	20	60.08	50	TTCTTCTGGTGGTTCCTTGG	2478	20	59.98	45	GGACAGCGGTGAAAAACATT	388	Fragment	Multiple
copia423	5	2483	Retrotransposon-LTR-Copia, Unknown	trep_complete	2459	20	59.98	45	AATGTTTTTCACCGCTGTCC	2638	20	59.98	50	CAGTGTCCTTCGATTGCTGA	180	Fragment	Multiple
copia423	7	2868	Unknown, Retrotransposon-LTR-Copia	trep_complete	2620	20	59.98	50	CAGCAATCGAAGGACACTGA	3082	20	60.02	40	GATCCGAAAAATGCTGGAAA	463	Fragment	Multiple
copia423	8	3343	Retrotransposon-LTR-Copia, Retrotransposon-LTR-Copia	trep_complete	3063	20	60.02	40	TTTCCAGCATTTTTCGGATC	3241	20	60.79	60	GAGACCTTCTCGCCCGTAGT	179	Fragment	Multiple
copia423	9	3453	Unknown, Retrotransposon-LTR-Copia	1 trep_complete	3345	22	57.16	40.91	TTGCACTCTATGGCTTTAACAC	3505	20	59.5	45	TTGTTGGACAATGATGAGCC	161	Fragment	Multiple
copia423	10	3507	1 Retrotransposon-LTR-Copia, Unknown	1 trep_complete	3452	20	59.93	50	GTCTGGGTCCATCATTGCTT	3805	20	59.96	50	CCCAAGTCGGATAAGTGCAT	354	Fragment	Multiple
copia423	11	3915	1 Unknown, Retrotransposon-LTR-Copia	1 trep_complete	3650	20	59.87	50	ATGCACTGCCTTTCCACTCT	4101	20	59.98	45	GCGGAATTGTTCCACAACTT	452	Fragment	Multiple
copia423	12	4287	1 Retrotransposon-LTR-Copia, Unknown	1 trep_complete	4082	20	59.98	45	AAGTTGTGGAACAATTCCGC	4434	20	60.16	50	CATGTGAGGCTTGCTTGCTA	353	Fragment	Multiple
copia423	13	4442	1 Unknown, Retrotransposon-LTR-Copia	1 trep_complete	4325	20	59.81	50	CATTGGTCCGCATACATCAC	4528	20	60.11	45	TGGCATTGTCGTTTAGGTCA	204	Fragment	Multiple
copia423	14	4537	1 Retrotransposon-LTR-Copia, Unknown	1 trep_complete	4509	20	60.11	45	TGACCTAAACGACAATGCCA	5119	20	60.39	55	GGACCTGCTCCAGACAAAGA	611	Fragment	Multiple
copia423	15	4889	1 Unknown, Retrotransposon-LTR-Copia		4325	20	59.81	50	CATTGGTCCGCATACATCAC	4928	20	59.92	45	CGGATCGGTTGCTCATATTT	604	Fragment	Multiple
copia423	16	4944	1 Retrotransposon-LTR-Copia, Unknown		4909	20	59.92	45	AAATATGAGCAACCGATCCG	5372	20	60.09	50	TCTTTCGTCTCTTCCGCCTA	464	Fragment	Multiple
copia424	6	2756	Unknown, Unknown	trep_complete	2620	20	59.98	50	CAGCAATCGAAGGACACTGA	2811	20	59.95	50	ACTTAGGGGAAGCGGCATAT	192	Fragment	Multiple
copia424	4	2373	Unknown, Retrotransposon-LTR-Copia	trep_complete	2091	20	60.08	50	TTCTTCTGGTGGTTCCTTGG	2478	20	59.98	45	GGACAGCGGTGAAAAACATT	388	Fragment	Multiple
copia424	5	2483	Retrotransposon-LTR-Copia, Unknown	trep_complete	2459	20	59.98	45	AATGTTTTTCACCGCTGTCC	2638	20	59.98	50	CAGTGTCCTTCGATTGCTGA	180	Fragment	Multiple
copia424	7	2868	Unknown, Retrotransposon-LTR-Copia	trep_complete	2620	20	59.98	50	CAGCAATCGAAGGACACTGA	3082	20	60.02	40	GATCCGAAAAATGCTGGAAA	463	Fragment	Multiple
copia424	8	3343	Retrotransposon-LTR-Copia, Retrotransposon-LTR-Copia	trep_complete	3063	20	60.02	40	TTTCCAGCATTTTTCGGATC	3241	20	60.79	60	GAGACCTTCTCGCCCGTAGT	179	Fragment	Multiple
copia424	9	3453	Unknown, Retrotransposon-LTR-Copia	1 trep_complete	3345	22	57.16	40.91	TTGCACTCTATGGCTTTAACAC	3505	20	59.5	45	TTGTTGGACAATGATGAGCC	161	Fragment	Multiple
copia424	10	3507	1 Retrotransposon-LTR-Copia, Unknown	1 trep_complete	3452	20	59.93	50	GTCTGGGTCCATCATTGCTT	3805	20	59.96	50	CCCAAGTCGGATAAGTGCAT	354	Fragment	Multiple
copia424	11	3915	1 Unknown, Retrotransposon-LTR-Copia	1 trep_complete	3650	20	59.87	50	ATGCACTGCCTTTCCACTCT	4101	20	59.98	45	GCGGAATTGTTCCACAACTT	452	Fragment	Multiple
copia424	12	4287	1 Retrotransposon-LTR-Copia, Unknown	1 trep_complete	4082	20	59.98	45	AAGTTGTGGAACAATTCCGC	4434	20	60.16	50	CATGTGAGGCTTGCTTGCTA	353	Fragment	Multiple
copia424	13	4442	1 Unknown, Retrotransposon-LTR-Copia	1 trep_complete	4325	20	59.81	50	CATTGGTCCGCATACATCAC	4528	20	60.11	45	TGGCATTGTCGTTTAGGTCA	204	Fragment	Multiple
copia424	14	4537	1 Retrotransposon-LTR-Copia, Unknown	1 trep_complete	4509	20	60.11	45	TGACCTAAACGACAATGCCA	5119	20	60.39	55	GGACCTGCTCCAGACAAAGA	611	Fragment	Multiple
copia424	15	4889	1 Unknown, Retrotransposon-LTR-Copia		4325	20	59.81	50	CATTGGTCCGCATACATCAC	4928	20	59.92	45	CGGATCGGTTGCTCATATTT	604	Fragment	Multiple
copia424	16	4944	1 Retrotransposon-LTR-Copia, Unknown		4909	20	59.92	45	AAATATGAGCAACCGATCCG	5372	20	60.09	50	TCTTTCGTCTCTTCCGCCTA	464	Fragment	Multiple
copia425	2	3723	Unknown, Retrotransposon-LTR-Copia	trep_complete	3481	20	59.93	45	TTGGAAGAAGAAGGGCAAGA	3758	20	59.92	45	AAATATGAGCAACCGATCCG	278	Fragment	Multiple
copia425	3	3777	Retrotransposon-LTR-Copia, Retrotransposon-LTR-Copia	trep_complete	3739	20	59.92	45	CGGATCGGTTGCTCATATTT	4342	20	59.81	50	CATTGGTCCGCATACATCAC	604	Fragment	Multiple
copia425	4	4136	Unknown, Retrotransposon-LTR-Copia	trep_complete	3862	20	60.12	55	GATGCAACTCCACCTCCTGT	4185	20	59.74	45	AGCTTCTTCATGCGCTTTTC	324	Fragment	Multiple
copia425	5	4203	Retrotransposon-LTR-Copia, Retrotransposon-LTR-Copia	trep_complete	4167	20	59.74	45	AAAAGCGCATGAAGAAGCTC	4342	20	59.81	50	CATTGGTCCGCATACATCAC	176	Fragment	Multiple
copia425	6	4725	Retrotransposon-LTR-Copia, Unknown	trep_complete	4566	20	59.98	45	GCGGAATTGTTCCACAACTT	5215	20	59.93	50	GTCTGGGTCCATCATTGCTT	650	Fragment	Multiple
copia425	7	4937	Retrotransposon-LTR-Copia, Retrotransposon-LTR-Copia	trep_complete	4326	20	60.89	50	ATGTATGCGGACCAATGAGC	4975	20	59.93	55	CTCTAGGAAAACCCCGTTCC	650	Fragment	Multiple
copia425	8	4987	Retrotransposon-LTR-Copia, Unknown	trep_complete	4956	20	59.93	55	GGAACGGGGTTTTCCTAGAG	5215	20	59.93	50	GTCTGGGTCCATCATTGCTT	260	Fragment	Multiple
copia425	9	5324	Unknown, Retrotransposon-LTR-Copia	trep_complete	5171	20	59.26	45	AATGATGAGCCTGCGACATA	5604	20	60.02	40	TTTCCAGCATTTTTCGGATC	434	Fragment	Multiple
copia425	10	5799	1 Retrotransposon-LTR-Copia, Unknown	1 trep_complete	5585	20	60.02	40	GATCCGAAAAATGCTGGAAA	6047	20	60.18	55	CAGCAGTCGAAGGACACTGA	463	Fragment	Multiple
copia425	11	5832	1 Unknown, Retrotransposon-LTR-Copia	1 trep_complete	5196	20	59.93	50	AAGCAATGATGGACCCAGAC	5875	20	59.95	50	ATATGCCGCTTCCCCTAAGT	680	Fragment	Multiple
copia425	12	5911	1 Retrotransposon-LTR-Copia, Unknown	1 trep_complete	5856	20	59.95	50	ACTTAGGGGAAGCGGCATAT	6492	20	59.97	50	GGGAACACACCAAGCTCAAT	637	Fragment	Multiple
copia425	13	6169	1 Unknown, Retrotransposon-LTR-Copia	1 trep_complete	6029	20	60.18	55	CAGTGTCCTTCGACTGCTGA	6208	20	59.98	45	AATGTTTTTCACCGCTGTCC	180	Fragment	Multiple
copia425	14	6294	1 Retrotransposon-LTR-Copia, Unknown	1 trep_complete	6189	20	59.98	45	GGACAGCGGTGAAAAACATT	6576	20	60.08	50	TTCTTCTGGTGGTTCCTTGG	388	Fragment	Multiple
copia425	15	6746	1 Unknown, Retrotransposon-LTR-Copia	1 trep_complete	6584	20	60.07	45	GTAATGCGGCGATTTCATCT	6776	20	59.31	55	CAACAGTCTCCCACTTGCAC	193	Fragment	Multiple
copia425	16	6797	1 Retrotransposon-LTR-Copia, Retrotransposon-LTR-Gypsy	1 trep_complete	6757	20	59.31	55	GTGCAAGTGGGAGACTGTTG	7451	20	60.21	50	CTATTCCCTTTGCCTCACGA	695	Fragment	Multiple
copia427	16	11178	1 Unknown, Retrotransposon-LTR-Copia	2 trep_complete	10685	20	60.01	45	TATTTGCGCGTGTTTGAGAG	11223	23	59.27	43.48	GCATCATCAAGTAGACATAGCCA	539	Fragment	unique
copia427	17	11336	1 Retrotransposon-LTR-Copia, Unknown	2 trep_complete	10685	20	60.01	45	TATTTGCGCGTGTTTGAGAG	11369	20	60.04	55	GTGTTCCAGGCGGTGTAAGT	685	Fragment	unique
copia427	18	11434	1 Unknown, Retrotransposon-LTR-Copia	2 trep_complete	11350	20	60.04	55	ACTTACACCGCCTGGAACAC	11707	20	60.22	55	GGCCTCTGATCGGTTGTAGA	358	Fragment	unique
copia427	19	11448	2 Retrotransposon-LTR-Copia, Unknown	2 trep_complete	10835	20	60.07	50	CCTGTTGGGCCATCTTCTTA	11474	20	60.1	50	GAGCGTATCACCGAAACGAT	640	Fragment	unique
copia427	20	11520	2 Unknown, Retrotransposon-LTR-Copia	2 trep_complete	11455	20	60.1	50	ATCGTTTCGGTGATACGCTC	11707	20	60.22	55	GGCCTCTGATCGGTTGTAGA	253	Fragment	unique
copia427	23	12092	2 Retrotransposon-LTR-Copia, Unknown	2 trep_complete	12196	20	60.22	55	GACCTTCTCGCCCATAGTGA	12374	20	60.05	40	CGTTTCCAGAATTTTTCGGA	179	Fragment	unique
copia427	24	12679	2 Unknown, Retrotransposon-LTR-Copia	2 trep_complete	12355	20	60.05	40	TCCGAAAAATTCTGGAAACG	12753	20	59.96	45	TTCTTTGCCTCTTCCATGCT	399	Fragment	unique
copia427	25	12951	2 Retrotransposon-LTR-Copia, Unknown	3 trep_complete	12821	20	60.24	55	CCGGATCGCATGAGTAGAGT	13036	20	59.94	55	TGAGCTCCTCCTTACCTCCA	216	Fragment	unique
copia427	26	13050	2 Unknown, Retrotransposon-LTR-Copia	3 trep_complete	13017	20	59.94	55	TGGAGGTAAGGAGGAGCTCA	13260	20	60.02	50	CGAGAACACACCAAGCTCAA	244	Fragment	unique
copia427	36	18548	3 Retrotransposon-LTR-Copia, Unknown	4 trep_complete	18512	20	59.46	45	AAAAGCGCATGAAGAACCTC	18693	20	59.86	50	CGTGCTCATTAGTCCGCATA	182	Fragment	unique
copia427	44	20256	4 Unknown, Retrotransposon-LTR-Copia		20197	20	59.85	55	AAGGACTTAGGGGAAGCAGC	20441	20	60.02	50	GATCCAATAGCCGAGCCATA	245	Fragment	unique
copia427	4	5169	Unknown, Unknown	trep_complete	5262	20	59.81	45	TCAACATGAGGCAAGCAATC	5519	20	59.99	40	TGCTGAATTGTTCTTTTGCG	258	Fragment	Multiple
copia427	48	21143			21103	20	59.31	55	GTGCAAGTGGGAGACTGTTG	21797	20	60.21	50	CTATTCCCTTTGCCTCACGA	695	Fragment	Multiple
copia427	1	3709	Retrotransposon-LTR-Copia, Retrotransposon-LTR-Copia	trep_complete	18084	20	59.92	45	CGGATCGGTTGCTCATATTT	18693	20	59.86	50	CGTGCTCATTAGTCCGCATA	610	Fragment	Multiple
copia427	22	11982	2 Retrotransposon-LTR-Copia, Retrotransposon-LTR-Copia	2 trep_complete	19539	20	60.07	50	AGAAGCAATGATGGACCCAG	20164	20	58.33	50	CGGACTCAAGCATAGGAATG	626	Fragment	Multiple
copia427	27	13513	2 Retrotransposon-LTR-Copia, Retrotransposon-LTR-Gypsy	3 trep_complete	13241	20	60.02	50	TTGAGCTTGGTGTGTTCTCG	13563	20	59.29	55	TTGCCTCTAGGGCATACCTC	323	Fragment	Multiple
copia427	32	14863	3 Unknown, Retrotransposon-LTR-Copia	3 trep_complete	21537	20	59.79	60	GCTACGCCGTAACAGGGTAG	22193	20	59.84	55	ACCTCCAAGGTATCCACACG	657	Fragment	Multiple
copia427	33	18068	3 Retrotransposon-LTR-Copia, Retrotransposon-LTR-Copia	3 trep_complete	17475	20	60.25	55	GACACAGGCTAGGACCGAAA	18103	20	59.92	45	AAATATGAGCAACCGATCCG	629	Fragment	Multiple
copia427	34	18122	3 Unknown, Retrotransposon-LTR-Copia	4 trep_complete	18084	20	59.92	45	CGGATCGGTTGCTCATATTT	18693	20	59.86	50	CGTGCTCATTAGTCCGCATA	610	Fragment	Multiple
copia427	35	18481	3 Retrotransposon-LTR-Copia, Retrotransposon-LTR-Copia	4 trep_complete	18177	20	60.87	45	TGCAAGAGTTGCTGCTTTGA	18530	20	59.46	45	AGGTTCTTCATGCGCTTTTC	354	Fragment	Multiple
copia427	37	19115	3 Retrotransposon-LTR-Copia, Retrotransposon-LTR-Copia	4 trep_complete	11334	20	59.98	45	GCGGAATTGTTCCACAACTT	11560	20	60.09	55	GGGAGTCTTTCCAGTCCACA	227	Fragment	Multiple
copia427	38	19282	3 Retrotransposon-LTR-Copia, Unknown	4 trep_complete	18683	20	59.59	50	TAATGAGCACGACGGCTAGA	19320	20	59.93	55	CTCTAGGAAAACCCCGTTCC	638	Fragment	Multiple
copia427	39	19332	4 Unknown, Retrotransposon-LTR-Copia	4 trep_complete	19301	20	59.93	55	GGAACGGGGTTTTCCTAGAG	19485	19	60.4	57.89	GAGTCTTGCCGACCTTCGT	185	Fragment	Multiple
copia427	40	19505	4 Unknown, Retrotransposon-LTR-Copia	4 trep_complete	11707	20	60.03	45	CAAAGTGTTTGTCGCTCGAA	11983	20	59.93	50	GTCTGGGTCCATCATTGCTT	277	Fragment	Multiple
copia427	41	19671	4 Retrotransposon-LTR-Copia, Unknown	4 trep_complete	19384	20	60.04	45	CCGATCAGGCAAGAATCAAT	19940	20	59.92	40	TTTTTCGGATCGACAAAACC	557	Fragment	Multiple
copia427	42	20144	4 Unknown, Retrotransposon-LTR-Copia	4 trep_complete	19921	20	59.92	40	GGTTTTGTCGATCCGAAAAA	20441	20	60.02	50	GATCCAATAGCCGAGCCATA	521	Fragment	Multiple
copia427	43	20177	4 Retrotransposon-LTR-Copia, Unknown		19604	20	58.54	45	TGGGAGACAATCAAGTTTGG	20216	20	59.85	55	GCTGCTTCCCCTAAGTCCTT	613	Fragment	Multiple
copia427	45	20529	4 Retrotransposon-LTR-Copia, Unknown		20398	20	60.24	55	CGGGATCGCATGAGTAGAGT	20553	20	59.98	45	AATGTTTTTCACCGCTGTCC	156	Fragment	Multiple
copia427	46	20639	4 Unknown, Retrotransposon-LTR-Copia		20534	20	59.98	45	GGACAGCGGTGAAAAACATT	20922	20	60.08	50	TTCTTCTGGTGGTTCCTTGG	389	Fragment	Multiple
copia427	47	21092	4 Retrotransposon-LTR-Copia, Retrotransposon-LTR-Gypsy		20930	20	60.07	45	GTAATGCGGCGATTTCATCT	21122	20	59.31	55	CAACAGTCTCCCACTTGCAC	193	Fragment	Multiple
copia428	2	4119	Unknown, Retrotransposon-LTR-Copia	trep_complete	3718	21	60.1	42.86	TTGAAAGTGGATTGGTTGCTC	4171	20	59.74	45	AGCTTCTTCATGCGCTTTTC	454	Fragment	unique
copia428	5	4756	Retrotransposon-LTR-Copia, Unknown	trep_complete	4552	20	59.98	45	GCGGAATTGTTCCACAACTT	5007	20	60.32	45	CGGCTCTTTGATTCTTTCCA	456	Fragment	unique
copia428	7	4973	Retrotransposon-LTR-Copia, Unknown	trep_complete	4942	20	59.93	55	GGAACGGGGTTTTCCTAGAG	5206	20	59.15	50	GCATGGCACTCTACCATTTG	265	Fragment	unique
copia428	8	5126	Unknown, Retrotransposon-LTR-Copia	trep_complete	4848	20	59.96	50	CCCAAGTCGGATAAGTGCAT	5181	20	59.93	50	GTCTGGGTCCATCATTGCTT	334	Fragment	unique
copia428	11	5765	1 Retrotransposon-LTR-Copia, Unknown	1 trep_complete	5551	20	60.02	40	GATCCGAAAAATGCTGGAAA	6141	20	59.47	50	TGGATCAGATTGGTGTCTGG	591	Fragment	unique
copia428	17	6763	1 Retrotransposon-LTR-Copia, Retrotransposon-LTR-Gypsy	1 trep_complete	6723	20	59.31	55	GTGCAAGTGGGAGACTGTTG	7418	20	60.07	50	CCTATTCCCTTTGCCTCACA	696	Fragment	unique
copia428	3	4211	Retrotransposon-LTR-Copia, Unknown	trep_complete	4153	20	59.74	45	AAAAGCGCATGAAGAAGCTC	4328	20	59.81	50	CATTGGTCCGCATACATCAC	176	Fragment	Multiple
copia428	4	4365	Unknown, Retrotransposon-LTR-Copia	trep_complete	4219	20	60.16	50	CATGTGAGGCTTGCTTGCTA	4571	20	59.98	45	AAGTTGTGGAACAATTCCGC	353	Fragment	Multiple
copia428	6	4923	Unknown, Retrotransposon-LTR-Copia	trep_complete	4312	20	60.89	50	ATGTATGCGGACCAATGAGC	4961	20	59.93	55	CTCTAGGAAAACCCCGTTCC	650	Fragment	Multiple
copia428	9	5180	Retrotransposon-LTR-Copia, Unknown	trep_complete	5160	20	60.07	50	AGAAGCAATGATGGACCCAG	5785	20	58.33	50	CGGACTCAAGCATAGGAATG	626	Fragment	Multiple
copia428	10	5290	1 Retrotransposon-LTR-Copia, Retrotransposon-LTR-Copia	1 trep_complete	5392	20	60.79	60	GAGACCTTCTCGCCCGTAGT	5570	20	60.02	40	TTTCCAGCATTTTTCGGATC	179	Fragment	Multiple
copia428	12	5798	1 Unknown, Retrotransposon-LTR-Copia	1 trep_complete	5189	20	59.15	45	AATGGTAGAGTGCCATGCAA	5841	20	59.95	50	ATATGCCGCTTCCCCTAAGT	653	Fragment	Multiple
copia428	13	5877	1 Retrotransposon-LTR-Copia, Unknown	1 trep_complete	5822	20	59.95	50	ACTTAGGGGAAGCGGCATAT	6458	20	59.97	50	GGGAACACACCAAGCTCAAT	637	Fragment	Multiple
copia428	14	6150	1 Unknown, Retrotransposon-LTR-Copia	1 trep_complete	5932	20	59.96	45	AGCATGGAAGAGGCAAAGAA	6226	20	59.67	60	CCTCACCTCCATAGACGAGG	295	Fragment	Multiple
copia428	15	6260	1 Retrotransposon-LTR-Copia, Unknown	1 trep_complete	6210	20	59.67	60	CGTCTATGGAGGTGAGGAGG	6458	20	59.97	50	GGGAACACACCAAGCTCAAT	249	Fragment	Multiple
copia428	16	6712	1 Unknown, Retrotransposon-LTR-Copia	1 trep_complete	6542	20	60.03	45	ACAAACACGTAATGCGGTGA	6742	20	59.31	55	CAACAGTCTCCCACTTGCAC	201	Fragment	Multiple
copia429	2	1354	Retrotransposon-LTR-Gypsy, Retrotransposon-LTR-Copia	trep_complete	700	20	60.21	50	CTATTCCCTTTGCCTCACGA	1394	20	59.31	55	GTGCAAGTGGGAGACTGTTG	695	Fragment	Multiple
copia429	3	1405	Retrotransposon-LTR-Copia, Unknown	trep_complete	1375	20	59.31	55	CAACAGTCTCCCACTTGCAC	1594	20	60.08	50	CCAAGGAACCACCAGAAGAA	220	Fragment	Multiple
copia429	4	1836	Unknown, Retrotransposon-LTR-Copia	trep_complete	1575	20	60.08	50	TTCTTCTGGTGGTTCCTTGG	1962	20	59.98	45	GGACAGCGGTGAAAAACATT	388	Fragment	Multiple
copia429	5	1967	Retrotransposon-LTR-Copia, Unknown	trep_complete	1943	20	59.98	45	AATGTTTTTCACCGCTGTCC	2122	20	60.18	55	CAGTGTCCTTCGACTGCTGA	180	Fragment	Multiple
copia429	6	2240	Unknown, Retrotransposon-LTR-Copia	trep_complete	2104	20	60.18	55	CAGCAGTCGAAGGACACTGA	2566	20	60.02	40	GATCCGAAAAATGCTGGAAA	463	Fragment	Multiple
copia429	7	2827	Retrotransposon-LTR-Copia, Retrotransposon-LTR-Copia	trep_complete	2547	20	60.02	40	TTTCCAGCATTTTTCGGATC	2725	20	60.79	60	GAGACCTTCTCGCCCGTAGT	179	Fragment	Multiple
copia429	8	2937	Unknown, Retrotransposon-LTR-Copia	trep_complete	2829	22	57.16	40.91	TTGCACTCTATGGCTTTAACAC	2989	20	59.5	45	TTGTTGGACAATGATGAGCC	161	Fragment	Multiple
copia429	9	2991	Retrotransposon-LTR-Copia, Unknown	1 trep_complete	2936	20	59.93	50	GTCTGGGTCCATCATTGCTT	3289	20	59.96	50	CCCAAGTCGGATAAGTGCAT	354	Fragment	Multiple
copia429	10	3164	1 Unknown, Retrotransposon-LTR-Copia	1 trep_complete	2897	20	58.19	45	CTCTATTTCGGATTGCATGG	3195	20	59.93	55	GGAACGGGGTTTTCCTAGAG	299	Fragment	Multiple
copia429	11	3214	1 Retrotransposon-LTR-Copia, Unknown	1 trep_complete	3176	20	59.93	55	CTCTAGGAAAACCCCGTTCC	3825	20	60.89	50	ATGTATGCGGACCAATGAGC	650	Fragment	Multiple
[truncated: 2,804 more rows]
