# Supplementary material for: Genome-wide development of transposable elements-based markers in foxtail millet and construction of an integrated database
Source: DNA Res. 2014 Nov 26;22(1):79–90. doi: 10.1093/dnares/dsu039 (PMC4379977; doi:10.1093/dnares/dsu039)
Supplement: Supplementary Data [file supp_dsu039_dsu039supp_table17.xls]

## Sheet: Sheet2
Supplementary Table S17: Details of IRAP primers designed in foxtail millet
Seq ID	Count	Junction	TE_type	TE_source	Forward Primer (F1)					Reverse Primer (R1)					Product Size (bp)	Insertion type	Primer Specificity
					Start	Length	Tm (oC)	GC%	Sequence	Start	Length	Tm (oC)	GC%	Sequence
copia1000	2	1375	Retrotransposon-LTR-Copia, Retrotransposon-LTR-Copia	trep_complete	1396	20	59.31	55	CAACAGTCTCCCACTTGCAC	1931	20	59.67	60	CCTCGTCTATGGAGGTCAGG	536	Fragment	Multiple
copia1000	3	1426	Retrotransposon-LTR-Copia, Retrotransposon-LTR-Copia	trep_complete	1964	20	59.98	45	AATGTTTTTCACCGCTGTCC	2611	20	60.71	50	ATGATACAGCCCGAGGGTTT	648	Fragment	Multiple
copia1000	4	1878	Retrotransposon-LTR-Copia, Retrotransposon-LTR-Copia	trep_complete	2568	20	60.02	40	TTTCCAGCATTTTTCGGATC	3001	20	59.26	45	AATGATGAGCCTGCGACATA	434	Fragment	Multiple
copia1000	5	1988	Retrotransposon-LTR-Copia, Retrotransposon-LTR-Copia	trep_complete	2957	20	59.93	50	GTCTGGGTCCATCATTGCTT	3498	20	59.85	50	CGGACCTACCGTTGTCATTT	542	Fragment	Multiple
copia1004	2	3695	Retrotransposon-LTR-Copia, Retrotransposon-LTR-Copia	trep_complete	3711	20	59.92	45	CGGATCGGTTGCTCATATTT	4314	20	59.81	50	CATTGGTCCGCATACATCAC	604	Fragment	Multiple
copia1004	4	4108	Retrotransposon-LTR-Copia, Retrotransposon-LTR-Copia	trep_complete	4928	20	59.93	55	GGAACGGGGTTTTCCTAGAG	5420	20	61.04	55	ATCACTACGGGCGAGAAGGT	493	Fragment	Multiple
copia1004	5	4724	Retrotransposon-LTR-Copia, Retrotransposon-LTR-Copia	trep_complete	5546	20	60.05	45	GAGGGTTTTGTCGATTCGAA	6230	21	60.12	52.38	CACCTCCATAGACGAGGAACA	685	Fragment	Multiple
copia1004	6	4909	Retrotransposon-LTR-Copia, Retrotransposon-LTR-Copia	trep_complete	6162	20	59.98	45	GGACAGCGGTGAAAAACATT	6749	20	59.31	55	CAACAGTCTCCCACTTGCAC	588	Fragment	Multiple
copia1004	7	4959	Retrotransposon-LTR-Copia, Retrotransposon-LTR-Gypsy	trep_complete	6730	20	59.31	55	GTGCAAGTGGGAGACTGTTG	7216	20	60.23	45	GCTTCTTGACAAACCCGAAA	487	Fragment	Multiple
copia1004	3	3749	Retrotransposon-LTR-Copia, Unknown	trep_complete	4538	20	59.98	45	GCGGAATTGTTCCACAACTT	5183	20	60.23	50	AGGTCCATCATTGCTTCTGC	646	Fragment	Multiple
copia1008	2	1368	Retrotransposon-LTR-Copia, Retrotransposon-LTR-Copia	trep_complete	1388	20	59.31	55	CAACAGTCTCCCACTTGCAC	1923	20	59.67	60	CCTCGTCTATGGAGGTCAGG	536	Fragment	Multiple
copia1008	3	1418	Retrotransposon-LTR-Copia, Retrotransposon-LTR-Copia	trep_complete	1956	20	59.98	45	AATGTTTTTCACCGCTGTCC	2603	20	60.71	50	ATGATACAGCCCGAGGGTTT	648	Fragment	Multiple
copia1008	4	1870	Retrotransposon-LTR-Copia, Retrotransposon-LTR-Copia	trep_complete	1956	20	59.98	45	AATGTTTTTCACCGCTGTCC	2603	20	60.71	50	ATGATACAGCCCGAGGGTTT	648	Fragment	Multiple
copia1008	7	1980	Retrotransposon-LTR-Copia, Retrotransposon-LTR-Copia	trep_complete	3189	20	59.93	55	CTCTAGGAAAACCCCGTTCC	3649	20	60.1	50	ATCGTGGAGGCGAGTATTTG	461	Fragment	Multiple
copia1008	8	2365	Retrotransposon-LTR-Copia, Retrotransposon-LTR-Copia		3579	20	59.98	45	AAGTTGTGGAACAATTCCGC	4023	20	59.4	45	GCATTGTCGTTTGGGTCATA	445	Fragment	Multiple
copia1008	5	1980	Retrotransposon-LTR-Copia, Unknown	trep_complete	2560	20	60.02	40	TTTCCAGCATTTTTCGGATC	3046	20	60.15	50	AACCACAAAGGTCAGCAAGG	487	Fragment	Multiple
copia1008	6	2253	Retrotransposon-LTR-Copia, Unknown	trep_complete	2949	20	59.93	50	GTCTGGGTCCATCATTGCTT	3302	20	59.96	50	CCCAAGTCGGATAAGTGCAT	354	Fragment	Multiple
copia1008	1	978	Retrotransposon-LTR-Gypsy, Retrotransposon-LTR-Copia	trep_complete	850	20	59.92	55	AGGGGCCCAGAGATATCACT	1407	20	59.31	55	GTGCAAGTGGGAGACTGTTG	558	Fragment	Multiple
copia1009	2	1363	Retrotransposon-LTR-Copia, Retrotransposon-LTR-Copia	trep_complete	1952	20	59.98	45	AATGTTTTTCACCGCTGTCC	2599	20	60.71	50	ATGATACAGCCCGAGGGTTT	648	Fragment	Multiple
copia1009	3	1976	Retrotransposon-LTR-Copia, Retrotransposon-LTR-Copia	trep_complete	1952	20	59.98	45	AATGTTTTTCACCGCTGTCC	2599	20	60.71	50	ATGATACAGCCCGAGGGTTT	648	Fragment	Multiple
copia1009	4	2249	Retrotransposon-LTR-Copia, Retrotransposon-LTR-Copia	trep_complete	2568	20	59.91	45	TTTGGATCGACAAAACCCTC	3234	20	60.25	50	ACCGATCAGAAGGCAAAGTG	667	Fragment	Multiple
copia1009	5	1976	Retrotransposon-LTR-Copia, Retrotransposon-LTR-Copia	trep_complete	3185	20	59.93	55	CTCTAGGAAAACCCCGTTCC	3645	20	60.1	50	ATCGTGGAGGCGAGTATTTG	461	Fragment	Multiple
copia1009	1	955	Retrotransposon-LTR-Gypsy, Retrotransposon-LTR-Copia	trep_complete	924	20	60.11	50	TGACAAACCCGAAAGCTACC	1576	20	60.07	45	GTAATGCGGCGATTTCATCT	653	Fragment	Multiple
copia1010	2	3807	Retrotransposon-LTR-Copia, Retrotransposon-LTR-Copia	trep_complete	4659	20	59.9	50	TTCTACAACTTACGCCGCCT	5299	20	59.93	50	GTCTGGGTCCATCATTGCTT	641	Fragment	Multiple
copia1010	3	4797	Retrotransposon-LTR-Copia, Retrotransposon-LTR-Copia	trep_complete	5278	20	60.07	50	AGAAGCAATGATGGACCCAG	5529	19	59.74	57.89	ACTACGGGCGACAAGGTCT	252	Fragment	Multiple
copia1010	6	5408	Retrotransposon-LTR-Copia, Retrotransposon-LTR-Copia	trep_complete	6329	20	59.67	60	CGTCTATGGAGGTGAGGAGG	6863	20	61.08	50	TCCAACAGTTTCCCACTTGC	535	Fragment	Multiple
copia1010	7	5884	Retrotransposon-LTR-Copia, Retrotransposon-LTR-Gypsy	trep_complete	6858	20	59.72	60	GTTGGAGGTGTGCCCTAGAG	7322	20	60.11	50	TGACAAACCCGAAAGCTACC	465	Fragment	Multiple
copia1010	4	5244	Retrotransposon-LTR-Copia, Unknown	trep_complete	5660	20	59.92	40	GGTTTTGTCGATCCGAAAAA	6070	20	59.96	45	TTCTTTGCCTCTTCCATGCT	411	Fragment	Multiple
copia1010	5	5298	Retrotransposon-LTR-Copia, Unknown	trep_complete	5941	20	59.95	50	ACTTAGGGGAAGCGGCATAT	6577	20	59.97	50	GGGAACACACCAAGCTCAAT	637	Fragment	Multiple
copia1012	5	4740	Retrotransposon-LTR-Copia, Unknown	trep_complete	5428	20	60.01	50	CGCAGTGATGCTTAAGTCCA	6127	21	55.38	38.1	ATATGAAATATCTGGGCGAGT	700	Fragment	Unique
copia1012	2	3711	Retrotransposon-LTR-Copia, Retrotransposon-LTR-Copia	trep_complete	3727	20	59.92	45	CGGATCGGTTGCTCATATTT	4330	20	59.81	50	CATTGGTCCGCATACATCAC	604	Fragment	Multiple
copia1012	3	3765	Retrotransposon-LTR-Copia, Retrotransposon-LTR-Copia	trep_complete	4554	20	59.98	45	GCGGAATTGTTCCACAACTT	5203	20	59.93	50	GTCTGGGTCCATCATTGCTT	650	Fragment	Multiple
copia1012	4	4118	Retrotransposon-LTR-Copia, Retrotransposon-LTR-Copia	trep_complete	5182	20	60.07	50	AGAAGCAATGATGGACCCAG	5600	21	59.76	42.86	TGCATACCTTTCCAGCACTTT	419	Fragment	Multiple
copia1012	7	5202	Retrotransposon-LTR-Copia, Retrotransposon-LTR-Copia	trep_complete	6177	20	59.98	45	GGACAGCGGTGAAAAACATT	6764	20	59.31	55	CAACAGTCTCCCACTTGCAC	588	Fragment	Multiple
copia1012	8	5312	Retrotransposon-LTR-Copia, Retrotransposon-LTR-Gypsy	trep_complete	6745	20	59.31	55	GTGCAAGTGGGAGACTGTTG	7405	20	59.99	50	TCAAGCCGACCACTCTTTCT	661	Fragment	Multiple
copia1012	6	5148	Retrotransposon-LTR-Copia, Unknown	trep_complete	6065	20	60.02	50	TATGCCTCGGCTATTGGATC	6583	20	60.03	45	TCGCCACATTACGTGTTTGT	519	Fragment	Multiple
copia1013	9	5205	Retrotransposon-LTR-Copia, DNA transposon-TIR-CACTA	trep_complete	6728	20	59.31	55	GTGCAAGTGGGAGACTGTTG	7381	20	60.87	55	GACCGCTCTTTCTCGATCCT	654	Fragment	Multiple
copia1013	2	3714	Retrotransposon-LTR-Copia, Retrotransposon-LTR-Copia	trep_complete	3730	20	59.92	45	CGGATCGGTTGCTCATATTT	4333	20	59.81	50	CATTGGTCCGCATACATCAC	604	Fragment	Multiple
copia1013	3	3768	Retrotransposon-LTR-Copia, Retrotransposon-LTR-Copia	trep_complete	4557	20	59.98	45	GCGGAATTGTTCCACAACTT	5206	20	59.93	50	GTCTGGGTCCATCATTGCTT	650	Fragment	Multiple
copia1013	4	4127	Retrotransposon-LTR-Copia, Retrotransposon-LTR-Copia	trep_complete	4947	20	59.93	55	GGAACGGGGTTTTCCTAGAG	5206	20	59.93	50	GTCTGGGTCCATCATTGCTT	260	Fragment	Multiple
copia1013	5	4761	Retrotransposon-LTR-Copia, Retrotransposon-LTR-Copia	trep_complete	5185	20	60.07	50	AGAAGCAATGATGGACCCAG	5439	20	61.04	55	ATCACTACGGGCGAGAAGGT	255	Fragment	Multiple
copia1013	8	5151	Retrotransposon-LTR-Copia, Retrotransposon-LTR-Copia	trep_complete	6180	20	59.98	45	GGACAGCGGTGAAAAACATT	6747	20	59.31	55	CAACAGTCTCCCACTTGCAC	568	Fragment	Multiple
copia1013	6	4928	Retrotransposon-LTR-Copia, Unknown	trep_complete	5576	20	60.02	40	GATCCGAAAAATGCTGGAAA	6038	20	60.18	55	CAGCAGTCGAAGGACACTGA	463	Fragment	Multiple
copia1013	7	4978	Retrotransposon-LTR-Copia, Unknown	trep_complete	5847	20	59.95	50	ACTTAGGGGAAGCGGCATAT	6483	20	59.97	50	GGGAACACACCAAGCTCAAT	637	Fragment	Multiple
copia1015	7	8284			11043	21	59.92	47.62	TTGATTGTCTCCCATGGACTC	11641	20	59.85	50	CGGACCTACCGTTGTCATTT	599	Fragment	Multiple
copia1015	8	8335			11340	20	59.93	55	CTCTAGGAAAACCCCGTTCC	11800	20	60.1	50	ATCGTGGAGGCGAGTATTTG	461	Fragment	Multiple
copia1015	9	8724			11730	20	59.98	45	AAGTTGTGGAACAATTCCGC	12174	20	59.4	45	GCATTGTCGTTTGGGTCATA	445	Fragment	Multiple
copia1015	5	7404	Retrotransposon-LTR-Copia, Retrotransposon-LTR-Copia	trep_complete	10108	20	59.98	45	AATGTTTTTCACCGCTGTCC	10754	20	60.71	50	ATGATACAGCCCGAGGGTTT	647	Fragment	Multiple
copia1015	6	7514	Retrotransposon-LTR-Copia, Retrotransposon-LTR-Copia	trep_complete	10711	20	60.02	40	TTTCCAGCATTTTTCGGATC	11144	20	59.26	45	AATGATGAGCCTGCGACATA	434	Fragment	Multiple
copia1015	2	1403	Retrotransposon-LTR-Copia, Unknown	trep_complete	6805	20	60.02	40	GATCCGAAAAATGCTGGAAA	7267	20	60.18	55	CAGCAGTCGAAGGACACTGA	463	Fragment	Multiple
copia1015	3	6544	Retrotransposon-LTR-Copia, Unknown	trep_complete	7063	20	60.04	45	TTTTCGATGAAGGACTTGGG	7591	20	60.15	50	TCCAACTAACAGCACCACCA	529	Fragment	Multiple
copia1015	4	7060	Retrotransposon-LTR-Copia, Unknown	trep_complete	8295	20	59.31	55	GTGCAAGTGGGAGACTGTTG	8991	20	60.21	50	CTATTCCCTTTGCCTCACGA	697	Fragment	Multiple
copia1015	1	962	Retrotransposon-LTR-Gypsy, Retrotransposon-LTR-Copia	trep_complete	834	20	59.92	55	AGGGGCCCAGAGATATCACT	1392	20	59.31	55	GTGCAAGTGGGAGACTGTTG	559	Fragment	Multiple
copia1016	2	18155	Retrotransposon-LTR-Copia, Retrotransposon-LTR-Copia	trep_complete	18155	20	59.89	45	GGCAAAGTGTTTGTTGCTCA	18583	21	59.78	42.86	TGAACATTTCCTTCCATGTCC	429	Fragment	Unique
copia1016	1	4638	Retrotransposon-LTR-Copia, Unknown	trep_complete	18155	20	59.89	45	GGCAAAGTGTTTGTTGCTCA	18434	20	59.93	50	GTCTGGGTCCATCATTGCTT	280	Fragment	Unique
copia1016	4	18381			19408	20	59.98	45	GGACAGCGGTGAAAAACATT	19995	20	59.31	55	CAACAGTCTCCCACTTGCAC	588	Fragment	Multiple
copia1016	5	18205			19976	20	59.31	55	GTGCAAGTGGGAGACTGTTG	20462	20	60.23	45	GCTTCTTGACAAACCCGAAA	487	Fragment	Multiple
copia1016	3	18205	Retrotransposon-LTR-Copia, Retrotransposon-LTR-Gypsy	trep_complete	19075	20	59.95	50	ACTTAGGGGAAGCGGCATAT	19679	20	59.93	50	TATCCAAACACCCTCCTTCG	605	Fragment	Multiple
copia1017	2	1378	Retrotransposon-LTR-Copia, Retrotransposon-LTR-Copia	trep_complete	1399	20	59.31	55	CAACAGTCTCCCACTTGCAC	1934	20	59.67	60	CCTCGTCTATGGAGGTCAGG	536	Fragment	Multiple
copia1017	3	1429	Retrotransposon-LTR-Copia, Retrotransposon-LTR-Copia	trep_complete	1967	20	59.98	45	AATGTTTTTCACCGCTGTCC	2614	20	60.71	50	ATGATACAGCCCGAGGGTTT	648	Fragment	Multiple
copia1017	4	1881	Retrotransposon-LTR-Copia, Retrotransposon-LTR-Copia	trep_complete	2571	20	60.02	40	TTTCCAGCATTTTTCGGATC	3004	20	59.26	45	AATGATGAGCCTGCGACATA	434	Fragment	Multiple
copia1017	6	2264	Retrotransposon-LTR-Copia, Retrotransposon-LTR-Copia	trep_complete	3200	20	59.93	55	CTCTAGGAAAACCCCGTTCC	3660	20	60.1	50	ATCGTGGAGGCGAGTATTTG	461	Fragment	Multiple
copia1017	7	2851	Retrotransposon-LTR-Copia, Retrotransposon-LTR-Copia		3590	20	59.98	45	AAGTTGTGGAACAATTCCGC	4034	20	59.4	45	GCATTGTCGTTTGGGTCATA	445	Fragment	Multiple
copia1017	5	1991	Retrotransposon-LTR-Copia, Unknown	trep_complete	2960	20	59.93	50	GTCTGGGTCCATCATTGCTT	3313	20	59.96	50	CCCAAGTCGGATAAGTGCAT	354	Fragment	Multiple
copia1017	1	989	Retrotransposon-LTR-Gypsy, Retrotransposon-LTR-Copia	trep_complete	861	20	59.92	55	AGGGGCCCAGAGATATCACT	1418	20	59.31	55	GTGCAAGTGGGAGACTGTTG	558	Fragment	Multiple
copia1024	5	2259			3195	20	59.93	55	CTCTAGGAAAACCCCGTTCC	3832	20	59.97	50	CAATGAGCACGATGGCTAGA	638	Fragment	Multiple
copia1024	3	1431	Retrotransposon-LTR-Copia, Retrotransposon-LTR-Copia	trep_complete	1910	20	59.67	60	CCTCACCTCCATAGACGAGG	2609	20	60.71	50	ATGATACAGCCCGAGGGTTT	700	Fragment	Multiple
copia1024	4	1876	Retrotransposon-LTR-Copia, Retrotransposon-LTR-Copia	trep_complete	1910	20	59.67	60	CCTCACCTCCATAGACGAGG	2609	20	60.71	50	ATGATACAGCCCGAGGGTTT	700	Fragment	Multiple
copia1024	2	1380	Retrotransposon-LTR-Copia, Unknown	trep_complete	1401	20	59.31	55	CAACAGTCTCCCACTTGCAC	2014	20	59.64	50	GCAGACACCAATCTGATCCA	614	Fragment	Multiple
copia1025	2	1364	Retrotransposon-LTR-Copia, Retrotransposon-LTR-Copia	trep_complete	1385	20	59.31	55	CAACAGTCTCCCACTTGCAC	1920	20	59.67	60	CCTCGTCTATGGAGGTCAGG	536	Fragment	Multiple
copia1025	3	1415	Retrotransposon-LTR-Copia, Retrotransposon-LTR-Copia	trep_complete	1953	20	59.98	45	AATGTTTTTCACCGCTGTCC	2600	20	60.71	50	ATGATACAGCCCGAGGGTTT	648	Fragment	Multiple
copia1025	4	1867	Retrotransposon-LTR-Copia, Retrotransposon-LTR-Copia	trep_complete	1953	20	59.98	45	AATGTTTTTCACCGCTGTCC	2600	20	60.71	50	ATGATACAGCCCGAGGGTTT	648	Fragment	Multiple
copia1025	6	2250	Retrotransposon-LTR-Copia, Retrotransposon-LTR-Copia	trep_complete	2946	20	59.93	50	GTCTGGGTCCATCATTGCTT	3487	20	59.85	50	CGGACCTACCGTTGTCATTT	542	Fragment	Multiple
copia1025	5	1977	Retrotransposon-LTR-Copia, Unknown	trep_complete	2569	20	59.91	45	TTCGGATTGACAAAACCCTC	3235	20	60.25	50	ACCGATCAGAAGGCAAAGTG	667	Fragment	Multiple
copia1026	3	1414	Retrotransposon-LTR-Copia, Retrotransposon-LTR-Copia	trep_complete	1952	20	59.98	45	AATGTTTTTCACCGCTGTCC	2599	20	60.71	50	ATGATACAGCCCGAGGGTTT	648	Fragment	Multiple
copia1026	4	1866	Retrotransposon-LTR-Copia, Retrotransposon-LTR-Copia	trep_complete	2556	20	60.02	40	TTTCCAGCATTTTTCGGATC	2989	20	59.26	45	AATGATGAGCCTGCGACATA	434	Fragment	Multiple
copia1026	5	1976	Retrotransposon-LTR-Copia, Retrotransposon-LTR-Copia	trep_complete	2945	20	59.93	50	GTCTGGGTCCATCATTGCTT	3569	20	60.39	55	GCCTGGAACACCTCAGAGAA	625	Fragment	Multiple
copia1026	2	1363	Retrotransposon-LTR-Copia, Unknown	trep_complete	1384	20	59.31	55	CAACAGTCTCCCACTTGCAC	2004	20	59.64	50	GCAGACACCAATCTGATCCA	621	Fragment	Multiple
copia1028	6	4304			6109	20	60.13	45	TCACTGGACAACGGTGAAAA	6705	20	59.15	55	CCTCCAACAGTCTCCCACTT	597	Fragment	Multiple
copia1028	7	4677			6682	20	59.31	55	GTGCAAGTGGGAGACTGTTG	7376	20	60.21	50	CTATTCCCTTTGCCTCACGA	695	Fragment	Multiple
copia1028	2	1933	Retrotransposon-LTR-Copia, Retrotransposon-LTR-Copia	trep_complete	3664	20	59.92	45	CGGATCGGTTGCTCATATTT	4286	20	60.12	60	CTCCTCTAGCCGTCATGCTC	623	Fragment	Multiple
copia1028	3	3648	Retrotransposon-LTR-Copia, Retrotransposon-LTR-Copia	trep_complete	4092	20	59.74	45	AAAAGCGCATGAAGAAGCTC	4459	20	60.1	50	CAAATACTCGCCTCCACGAT	368	Fragment	Multiple
copia1028	4	3702	Retrotransposon-LTR-Copia, Retrotransposon-LTR-Copia	trep_complete	4491	20	59.98	45	GCGGAATTGTTCCACAACTT	5140	20	59.93	50	GTCTGGGTCCATCATTGCTT	650	Fragment	Multiple
copia1028	5	4061	Retrotransposon-LTR-Copia, Retrotransposon-LTR-Copia	trep_complete	4881	20	59.93	55	GGAACGGGGTTTTCCTAGAG	5140	20	59.93	50	GTCTGGGTCCATCATTGCTT	260	Fragment	Multiple
copia1038	2	2872			3811	20	59.99	55	TACCAAGTAAGTCGGTGCCC	4396	20	60.11	50	CCCTCACTTTCAGGCACATT	586	Fragment	Multiple
copia1038	1	2361	Retrotransposon-LTR-Copia, Retrotransposon-LTR-Copia	trep_complete	2820	20	60.02	45	AGCGAAAGATGCGTTGAAGT	3219	20	59.03	45	CCCTCGAAATATGGCCTAAA	400	Fragment	Multiple
copia105	4	1883	Retrotransposon-LTR-Copia, Retrotransposon-LTR-Copia	trep_complete	2215	20	59.88	45	CCGCTTCAACACTTTGTCAA	2675	20	59.52	50	TATGGCAGGTGGATGTCAAG	461	Fragment	Unique
copia105	3	1432	Retrotransposon-LTR-Copia, Retrotransposon-LTR-Copia	trep_complete	1969	20	59.98	45	AATGTTTTTCACCGCTGTCC	2581	20	59.02	45	TGCTGGAAAGATATGCAAGC	613	Fragment	Multiple
copia105	5	1993	Retrotransposon-LTR-Copia, Retrotransposon-LTR-Copia	trep_complete	2573	20	60.02	40	TTTCCAGCATTTTTCGGATC	3006	20	59.26	45	AATGATGAGCCTGCGACATA	434	Fragment	Multiple
copia105	6	2179	Retrotransposon-LTR-Copia, Retrotransposon-LTR-Copia	trep_complete	2962	20	59.93	50	GTCTGGGTCCATCATTGCTT	3661	20	60.1	50	ATCGTGGAGGCGAGTATTTG	700	Fragment	Multiple
copia105	7	2238	Retrotransposon-LTR-Copia, Retrotransposon-LTR-Copia	trep_complete	3202	20	59.93	55	CTCTAGGAAAACCCCGTTCC	3661	20	60.1	50	ATCGTGGAGGCGAGTATTTG	460	Fragment	Multiple
copia105	9	2853	Retrotransposon-LTR-Copia, Retrotransposon-LTR-Copia	trep_complete	3984	21	59.97	42.86	AGAATGGAGCTTCTTCATGCA	4437	20	59.92	45	CGGATCGGTTGCTCATATTT	454	Fragment	Multiple
copia105	2	1381	Retrotransposon-LTR-Copia, Unknown	trep_complete	1402	20	59.31	55	CAACAGTCTCCCACTTGCAC	2099	20	60.95	50	ATGCCTCGGCTATTGGATCT	698	Fragment	Multiple
copia105	8	2378	Retrotransposon-LTR-Copia, Unknown	trep_complete	3591	20	59.98	45	AAGTTGTGGAACAATTCCGC	4070	21	60.46	47.62	CCTCGGCCTAATGATTTGAGT	480	Fragment	Multiple
copia107	3	1424	Retrotransposon-LTR-Copia, Retrotransposon-LTR-Copia	trep_complete	1962	20	59.98	45	AATGTTTTTCACCGCTGTCC	2609	20	60.71	50	ATGATACAGCCCGAGGGTTT	648	Fragment	Multiple
copia107	2	1373	Retrotransposon-LTR-Copia, Unknown	trep_complete	1394	20	59.31	55	CAACAGTCTCCCACTTGCAC	2014	20	59.64	50	GCAGACACCAATCTGATCCA	621	Fragment	Multiple
copia115	1	5759	Retrotransposon-LTR-Copia, Unknown	trep_complete	5775	20	59.92	45	CGGATCGGTTGCTCATATTT	6317	20	60	55	CCTGTGAAGGGTGTCTTGGT	543	Fragment	Unique
copia115	8	7023			8793	20	59.31	55	GTGCAAGTGGGAGACTGTTG	9466	20	59.53	45	TATTCCCTTTGCCTCACGAT	674	Fragment	Multiple
copia115	3	6172	Retrotransposon-LTR-Copia, Retrotransposon-LTR-Copia	trep_complete	6992	20	59.93	55	GGAACGGGGTTTTCCTAGAG	7251	20	59.93	50	GTCTGGGTCCATCATTGCTT	260	Fragment	Multiple
copia115	6	7023	Retrotransposon-LTR-Copia, Retrotransposon-LTR-Copia	trep_complete	7892	20	59.95	50	ACTTAGGGGAAGCGGCATAT	8528	20	59.97	50	GGGAACACACCAAGCTCAAT	637	Fragment	Multiple
copia115	7	7196	Retrotransposon-LTR-Copia, Retrotransposon-LTR-Gypsy	trep_complete	8285	20	60.22	55	ATGGAGGTGAGGAGGAGCTT	8815	20	58.27	55	CTCCAACAGTCTCCCACTTG	531	Fragment	Multiple
copia115	2	5813	Retrotransposon-LTR-Copia, Unknown	trep_complete	6602	20	59.98	45	GCGGAATTGTTCCACAACTT	7251	20	59.93	50	GTCTGGGTCCATCATTGCTT	650	Fragment	Multiple
copia115	4	6788	Retrotransposon-LTR-Copia, Unknown	trep_complete	6992	20	59.93	55	GGAACGGGGTTTTCCTAGAG	7488	21	60.03	47.62	AAGCATCACTACAGGCGAGAA	497	Fragment	Multiple
copia115	5	6973	Retrotransposon-LTR-Copia, Unknown	trep_complete	7460	20	60.01	55	ACGAGACCTTCTCGCCTGTA	8021	20	59.96	45	TTCTTTGCCTCTTCCATGCT	562	Fragment	Multiple
copia116	1	3663	Retrotransposon-LTR-Copia, Unknown	trep_complete	3679	20	59.92	45	CGGATCGGTTGCTCATATTT	4221	20	60	55	CCTGTGAAGGGTGTCTTGGT	543	Fragment	Unique
copia116	8	4927			6697	20	59.31	55	GTGCAAGTGGGAGACTGTTG	7370	20	59.53	45	TATTCCCTTTGCCTCACGAT	674	Fragment	Multiple
copia116	3	4076	Retrotransposon-LTR-Copia, Retrotransposon-LTR-Copia	trep_complete	4896	20	59.93	55	GGAACGGGGTTTTCCTAGAG	5155	20	59.93	50	GTCTGGGTCCATCATTGCTT	260	Fragment	Multiple
copia116	6	4927	Retrotransposon-LTR-Copia, Retrotransposon-LTR-Copia	trep_complete	5796	20	59.95	50	ACTTAGGGGAAGCGGCATAT	6432	20	59.97	50	GGGAACACACCAAGCTCAAT	637	Fragment	Multiple
copia116	7	5100	Retrotransposon-LTR-Copia, Retrotransposon-LTR-Gypsy	trep_complete	6189	20	60.22	55	ATGGAGGTGAGGAGGAGCTT	6719	20	58.27	55	CTCCAACAGTCTCCCACTTG	531	Fragment	Multiple
copia116	2	3717	Retrotransposon-LTR-Copia, Unknown	trep_complete	4506	20	59.98	45	GCGGAATTGTTCCACAACTT	5155	20	59.93	50	GTCTGGGTCCATCATTGCTT	650	Fragment	Multiple
copia116	4	4692	Retrotransposon-LTR-Copia, Unknown	trep_complete	4896	20	59.93	55	GGAACGGGGTTTTCCTAGAG	5392	21	60.03	47.62	AAGCATCACTACAGGCGAGAA	497	Fragment	Multiple
copia116	5	4877	Retrotransposon-LTR-Copia, Unknown	trep_complete	5364	20	60.01	55	ACGAGACCTTCTCGCCTGTA	5925	20	59.96	45	TTCTTTGCCTCTTCCATGCT	562	Fragment	Multiple
copia118	2	3710	Retrotransposon-LTR-Copia, Retrotransposon-LTR-Copia	trep_complete	3726	20	59.92	45	CGGATCGGTTGCTCATATTT	4329	20	59.81	50	CATTGGTCCGCATACATCAC	604	Fragment	Multiple
copia118	3	3764	Retrotransposon-LTR-Copia, Retrotransposon-LTR-Copia	trep_complete	4659	20	59.99	55	CTCGGACCTACCGTTGTCAT	5202	20	59.93	50	GTCTGGGTCCATCATTGCTT	544	Fragment	Multiple
copia118	4	4111	Retrotransposon-LTR-Copia, Retrotransposon-LTR-Copia	trep_complete	4943	20	59.93	55	GGAACGGGGTTTTCCTAGAG	5202	20	59.93	50	GTCTGGGTCCATCATTGCTT	260	Fragment	Multiple
copia118	5	4739	Retrotransposon-LTR-Copia, Retrotransposon-LTR-Copia	trep_complete	5181	20	60.07	50	AGAAGCAATGATGGACCCAG	5435	20	61.04	55	ATCACTACGGGCGAGAAGGT	255	Fragment	Multiple
copia118	6	4924	Retrotransposon-LTR-Copia, Retrotransposon-LTR-Copia	trep_complete	5572	20	60.02	40	GATCCGAAAAATGCTGGAAA	6254	21	59.85	57.14	AGCTCCTCCTGACCTCCATAG	683	Fragment	Multiple
copia118	7	4974	Retrotransposon-LTR-Copia, Retrotransposon-LTR-Copia	trep_complete	6176	20	59.98	45	GGACAGCGGTGAAAAACATT	6763	20	59.31	55	CAACAGTCTCCCACTTGCAC	588	Fragment	Multiple
copia118	8	5147	Retrotransposon-LTR-Copia, Retrotransposon-LTR-Gypsy	trep_complete	6744	20	59.31	55	GTGCAAGTGGGAGACTGTTG	7438	20	60.21	50	CTATTCCCTTTGCCTCACGA	695	Fragment	Multiple
copia12	3	1403	Retrotransposon-LTR-Copia, Retrotransposon-LTR-Copia	trep_complete	1941	20	59.98	45	AATGTTTTTCACCGCTGTCC	2588	20	60.71	50	ATGATACAGCCCGAGGGTTT	648	Fragment	Multiple
copia12	4	1855	Retrotransposon-LTR-Copia, Retrotransposon-LTR-Copia	trep_complete	2164	20	59.96	45	TTCTTTGCCTCTTCCATGCT	2588	20	60.71	50	ATGATACAGCCCGAGGGTTT	425	Fragment	Multiple
copia12	5	1965	Retrotransposon-LTR-Copia, Retrotransposon-LTR-Copia	trep_complete	2545	20	60.02	40	TTTCCAGCATTTTTCGGATC	2978	20	59.26	45	AATGATGAGCCTGCGACATA	434	Fragment	Multiple
copia12	7	2210	Retrotransposon-LTR-Copia, Retrotransposon-LTR-Copia		3174	20	59.93	55	CTCTAGGAAAACCCCGTTCC	3632	20	60.1	50	ATCGTGGAGGCGAGTATTTG	459	Fragment	Multiple
copia12	2	1352	Retrotransposon-LTR-Copia, Unknown	trep_complete	1373	20	59.31	55	CAACAGTCTCCCACTTGCAC	1993	20	59.64	50	GCAGACACCAATCTGATCCA	621	Fragment	Multiple
copia12	6	2152	Retrotransposon-LTR-Copia, Unknown	trep_complete	2934	20	59.93	50	GTCTGGGTCCATCATTGCTT	3285	20	59.96	50	CCCAAGTCGGATAAGTGCAT	352	Fragment	Multiple
copia122	9	5189	Retrotransposon-LTR-Copia, Unknown	trep_complete	6732	20	59.31	55	GTGCAAGTGGGAGACTGTTG	7421	20	60.08	50	TTCTTCTGGTGGTTCCTTGG	690	Fragment	Unique
copia122	2	3698	Retrotransposon-LTR-Copia, Retrotransposon-LTR-Copia	trep_complete	3714	20	59.92	45	CGGATCGGTTGCTCATATTT	4340	20	60.23	55	AATCCTCCTCTAGCCGTCGT	627	Fragment	Multiple
copia122	3	3752	Retrotransposon-LTR-Copia, Retrotransposon-LTR-Copia	trep_complete	4541	20	59.98	45	GCGGAATTGTTCCACAACTT	5190	20	59.93	50	GTCTGGGTCCATCATTGCTT	650	Fragment	Multiple
copia122	4	4099	Retrotransposon-LTR-Copia, Retrotransposon-LTR-Copia	trep_complete	4931	20	59.93	55	GGAACGGGGTTTTCCTAGAG	5190	20	59.93	50	GTCTGGGTCCATCATTGCTT	260	Fragment	Multiple
copia122	5	4727	Retrotransposon-LTR-Copia, Retrotransposon-LTR-Copia	trep_complete	5169	20	60.07	50	AGAAGCAATGATGGACCCAG	5423	20	61.04	55	ATCACTACGGGCGAGAAGGT	255	Fragment	Multiple
copia122	6	4912	Retrotransposon-LTR-Copia, Retrotransposon-LTR-Copia	trep_complete	5560	20	60.02	40	GATCCGAAAAATGCTGGAAA	6242	21	59.85	57.14	AGCTCCTCCTGACCTCCATAG	683	Fragment	Multiple
copia122	7	4962	Retrotransposon-LTR-Copia, Retrotransposon-LTR-Copia	trep_complete	6164	20	59.98	45	GGACAGCGGTGAAAAACATT	6751	20	59.31	55	CAACAGTCTCCCACTTGCAC	588	Fragment	Multiple
copia122	8	5135	Retrotransposon-LTR-Copia, Retrotransposon-LTR-Gypsy	trep_complete	7602	20	59.31	55	GTGCAAGTGGGAGACTGTTG	8296	20	60.21	50	CTATTCCCTTTGCCTCACGA	695	Fragment	Multiple
copia125	2	1365	Retrotransposon-LTR-Copia, Retrotransposon-LTR-Copia	trep_complete	1954	20	59.98	45	AATGTTTTTCACCGCTGTCC	2601	20	60.71	50	ATGATACAGCCCGAGGGTTT	648	Fragment	Multiple
copia125	3	1978	Retrotransposon-LTR-Copia, Retrotransposon-LTR-Copia	trep_complete	2558	20	60.02	40	TTTCCAGCATTTTTCGGATC	2991	20	59.26	45	AATGATGAGCCTGCGACATA	434	Fragment	Multiple
copia125	5	2838	Retrotransposon-LTR-Copia, Retrotransposon-LTR-Copia		3187	20	59.93	55	CTCTAGGAAAACCCCGTTCC	3647	20	60.1	50	ATCGTGGAGGCGAGTATTTG	461	Fragment	Multiple
copia125	4	2251	Retrotransposon-LTR-Copia, Unknown	trep_complete	2947	20	59.93	50	GTCTGGGTCCATCATTGCTT	3300	20	59.96	50	CCCAAGTCGGATAAGTGCAT	354	Fragment	Multiple
copia126	2	3692	Retrotransposon-LTR-Copia, Retrotransposon-LTR-Copia	trep_complete	3708	20	59.92	45	CGGATCGGTTGCTCATATTT	4311	20	59.81	50	CATTGGTCCGCATACATCAC	604	Fragment	Multiple
copia126	3	3746	Retrotransposon-LTR-Copia, Retrotransposon-LTR-Copia	trep_complete	4535	20	59.98	45	GCGGAATTGTTCCACAACTT	5184	20	59.93	50	GTCTGGGTCCATCATTGCTT	650	Fragment	Multiple
copia126	4	4105	Retrotransposon-LTR-Copia, Retrotransposon-LTR-Copia	trep_complete	4925	20	59.93	55	GGAACGGGGTTTTCCTAGAG	5184	20	59.93	50	GTCTGGGTCCATCATTGCTT	260	Fragment	Multiple
copia126	5	4721	Retrotransposon-LTR-Copia, Retrotransposon-LTR-Copia	trep_complete	5163	20	60.07	50	AGAAGCAATGATGGACCCAG	5417	20	61.04	55	ATCACTACGGGCGAGAAGGT	255	Fragment	Multiple
copia126	8	5129	Retrotransposon-LTR-Copia, Retrotransposon-LTR-Copia	trep_complete	6158	20	59.98	45	GGACAGCGGTGAAAAACATT	6745	20	59.31	55	CAACAGTCTCCCACTTGCAC	588	Fragment	Multiple
copia126	9	5183	Retrotransposon-LTR-Copia, Retrotransposon-LTR-Gypsy	trep_complete	6726	20	59.31	55	GTGCAAGTGGGAGACTGTTG	7420	20	60.21	50	CTATTCCCTTTGCCTCACGA	695	Fragment	Multiple
copia126	6	4906	Retrotransposon-LTR-Copia, Unknown	trep_complete	5554	20	60.02	40	GATCCGAAAAATGCTGGAAA	6016	20	60.18	55	CAGCAGTCGAAGGACACTGA	463	Fragment	Multiple
copia126	7	4956	Retrotransposon-LTR-Copia, Unknown	trep_complete	5825	20	59.95	50	ACTTAGGGGAAGCGGCATAT	6461	20	59.97	50	GGGAACACACCAAGCTCAAT	637	Fragment	Multiple
copia127	10	2474			201	20	60.15	50	TGACCCTATGGGTTCGGATA	366	20	60.21	50	TCGTGAGGCAAAGGGAATAG	166	Fragment	Multiple
copia127	4	1001	Retrotransposon-LTR-Copia, Retrotransposon-LTR-Copia	trep_complete	1590	20	59.98	45	AATGTTTTTCACCGCTGTCC	2237	20	60.71	50	ATGATACAGCCCGAGGGTTT	648	Fragment	Multiple
copia127	5	1052	Retrotransposon-LTR-Copia, Retrotransposon-LTR-Copia	trep_complete	1923	20	59.95	50	ATATGCCGCTTCCCCTAAGT	2602	20	59.93	50	AAGCAATGATGGACCCAGAC	680	Fragment	Multiple
copia127	6	1504	Retrotransposon-LTR-Copia, Retrotransposon-LTR-Copia	trep_complete	2194	20	60.02	40	TTTCCAGCATTTTTCGGATC	2627	20	59.26	45	AATGATGAGCCTGCGACATA	434	Fragment	Multiple
copia127	8	1887	Retrotransposon-LTR-Copia, Retrotransposon-LTR-Copia	trep_complete	2823	20	59.93	55	CTCTAGGAAAACCCCGTTCC	3283	20	60.1	50	ATCGTGGAGGCGAGTATTTG	461	Fragment	Multiple
copia127	9	1958	Retrotransposon-LTR-Copia, Retrotransposon-LTR-Copia	1 trep_complete	3213	20	59.98	45	AAGTTGTGGAACAATTCCGC	3657	20	59.4	45	GCATTGTCGTTTGGGTCATA	445	Fragment	Multiple
copia127	1	238	Retrotransposon-LTR-Copia, Unknown	trep_complete	6966	20	60.15	50	TGACCCTATGGGTTCGGATA	7131	20	60.21	50	TCGTGAGGCAAAGGGAATAG	166	Fragment	Multiple
copia127	3	612	Retrotransposon-LTR-Copia, Unknown	trep_complete	1022	20	59.31	55	CAACAGTCTCCCACTTGCAC	1642	20	59.64	50	GCAGACACCAATCTGATCCA	621	Fragment	Multiple
copia127	7	1614	Retrotransposon-LTR-Copia, Unknown	trep_complete	2583	20	59.93	50	GTCTGGGTCCATCATTGCTT	2936	20	59.96	50	CCCAAGTCGGATAAGTGCAT	354	Fragment	Multiple
copia129	1	3774	Retrotransposon-LTR-Copia, Retrotransposon-LTR-Copia	trep_complete	3736	20	59.92	45	CGGATCGGTTGCTCATATTT	4339	20	59.81	50	CATTGGTCCGCATACATCAC	604	Fragment	Multiple
copia129	2	4133	Retrotransposon-LTR-Copia, Retrotransposon-LTR-Copia	trep_complete	4563	20	59.98	45	GCGGAATTGTTCCACAACTT	5212	20	59.93	50	GTCTGGGTCCATCATTGCTT	650	Fragment	Multiple
copia129	3	4749	Retrotransposon-LTR-Copia, Retrotransposon-LTR-Copia	trep_complete	5191	20	60.07	50	AGAAGCAATGATGGACCCAG	5445	20	61.04	55	ATCACTACGGGCGAGAAGGT	255	Fragment	Multiple
copia129	4	5157	Retrotransposon-LTR-Copia, Retrotransposon-LTR-Copia	trep_complete	5582	20	60.02	40	GATCCGAAAAATGCTGGAAA	6264	21	59.85	57.14	AGCTCCTCCTGACCTCCATAG	683	Fragment	Multiple
copia129	5	5211	Retrotransposon-LTR-Copia, Retrotransposon-LTR-Copia	trep_complete	6186	20	59.98	45	GGACAGCGGTGAAAAACATT	6773	20	59.31	55	CAACAGTCTCCCACTTGCAC	588	Fragment	Multiple
copia129	6	5321	Retrotransposon-LTR-Copia, Retrotransposon-LTR-Gypsy	trep_complete	6754	20	59.31	55	GTGCAAGTGGGAGACTGTTG	7448	20	60.21	50	CTATTCCCTTTGCCTCACGA	695	Fragment	Multiple
copia13	2	3701	Retrotransposon-LTR-Copia, Retrotransposon-LTR-Copia	trep_complete	3715	20	59.92	45	CGGATCGGTTGCTCATATTT	4337	20	60.12	60	CTCCTCTAGCCGTCATGCTC	623	Fragment	Multiple
copia13	3	3751	Retrotransposon-LTR-Copia, Retrotransposon-LTR-Copia	trep_complete	4542	20	59.98	45	GCGGAATTGTTCCACAACTT	5191	20	59.93	50	GTCTGGGTCCATCATTGCTT	650	Fragment	Multiple
copia13	4	4112	Retrotransposon-LTR-Copia, Retrotransposon-LTR-Copia	trep_complete	4932	20	59.93	55	GGAACGGGGTTTTCCTAGAG	5191	20	59.93	50	GTCTGGGTCCATCATTGCTT	260	Fragment	Multiple
copia13	5	4728	Retrotransposon-LTR-Copia, Retrotransposon-LTR-Copia	trep_complete	5170	20	60.07	50	AGAAGCAATGATGGACCCAG	5428	21	59.75	47.62	AAGCATCACTACGGGTGAGAA	259	Fragment	Multiple
copia13	9	5190	Retrotransposon-LTR-Copia, Retrotransposon-LTR-Gypsy	trep_complete	6733	20	59.31	55	GTGCAAGTGGGAGACTGTTG	7361	20	60.18	50	CCGGAATCCCTTTGTAGGTT	629	Fragment	Multiple
copia13	6	4913	Retrotransposon-LTR-Copia, Unknown	trep_complete	5561	20	60.02	40	GATCCGAAAAATGCTGGAAA	6023	20	60.18	55	CAGCAGTCGAAGGACACTGA	463	Fragment	Multiple
copia13	7	4963	Retrotransposon-LTR-Copia, Unknown	trep_complete	5832	20	59.95	50	ACTTAGGGGAAGCGGCATAT	6469	20	59.87	50	CAGGAACACACCAAGCTCAA	638	Fragment	Multiple
copia13	8	5136	Retrotransposon-LTR-Copia, Unknown	trep_complete	6220	20	59.67	60	CGTCTATGGAGGTGAGGAGG	6861	21	57.91	38.1	TGCAAATCAATTCAAGTAGCC	642	Fragment	Multiple
copia133	2	1379	Retrotransposon-LTR-Copia, Retrotransposon-LTR-Copia	trep_complete	1400	20	59.31	55	CAACAGTCTCCCACTTGCAC	1935	20	59.67	60	CCTCGTCTATGGAGGTCAGG	536	Fragment	Multiple
copia133	3	1430	Retrotransposon-LTR-Copia, Retrotransposon-LTR-Copia	trep_complete	1968	20	59.98	45	AATGTTTTTCACCGCTGTCC	2615	20	60.71	50	ATGATACAGCCCGAGGGTTT	648	Fragment	Multiple
copia133	4	1882	Retrotransposon-LTR-Copia, Retrotransposon-LTR-Copia	trep_complete	1968	20	59.98	45	AATGTTTTTCACCGCTGTCC	2615	20	60.71	50	ATGATACAGCCCGAGGGTTT	648	Fragment	Multiple
copia133	5	1992	Retrotransposon-LTR-Copia, Retrotransposon-LTR-Copia	trep_complete	2572	20	60.02	40	TTTCCAGCATTTTTCGGATC	3005	20	59.26	45	AATGATGAGCCTGCGACATA	434	Fragment	Multiple
copia133	7	1992	Retrotransposon-LTR-Copia, Retrotransposon-LTR-Copia	trep_complete	3201	20	59.93	55	CTCTAGGAAAACCCCGTTCC	3661	20	60.1	50	ATCGTGGAGGCGAGTATTTG	461	Fragment	Multiple
copia133	8	2377	Retrotransposon-LTR-Copia, Retrotransposon-LTR-Copia		3591	20	59.98	45	AAGTTGTGGAACAATTCCGC	4035	20	59.4	45	GCATTGTCGTTTGGGTCATA	445	Fragment	Multiple
copia133	6	2265	Retrotransposon-LTR-Copia, Unknown	trep_complete	2961	20	59.93	50	GTCTGGGTCCATCATTGCTT	3314	20	59.96	50	CCCAAGTCGGATAAGTGCAT	354	Fragment	Multiple
copia134	5	5066			6663	20	59.31	55	GTGCAAGTGGGAGACTGTTG	7148	20	59.95	45	TTCTTGACAAACCCGAAACC	486	Fragment	Unique
copia134	4	4285			5762	20	59.95	50	ACTTAGGGGAAGCGGCATAT	6398	20	59.97	50	GGGAACACACCAAGCTCAAT	637	Fragment	Multiple
copia134	1	1944	Retrotransposon-LTR-Copia, Retrotransposon-LTR-Copia	trep_complete	3645	20	59.92	45	CGGATCGGTTGCTCATATTT	4344	21	56.06	38.1	TTCAGACTTGTGCCTTATCAA	700	Fragment	Multiple
copia134	3	3683	Retrotransposon-LTR-Copia, Retrotransposon-LTR-Gypsy	trep_complete	5100	20	60.07	50	AGAAGCAATGATGGACCCAG	5354	20	61.04	55	ATCACTACGGGCGAGAAGGT	255	Fragment	Multiple
copia134	2	3629	Retrotransposon-LTR-Copia, Unknown	trep_complete	4472	20	59.98	45	GCGGAATTGTTCCACAACTT	5121	20	59.93	50	GTCTGGGTCCATCATTGCTT	650	Fragment	Multiple
copia135	7	5215			6738	20	59.31	55	GTGCAAGTGGGAGACTGTTG	7432	20	60.21	50	CTATTCCCTTTGCCTCACGA	695	Fragment	Multiple
copia135	2	3758	Retrotransposon-LTR-Copia, Retrotransposon-LTR-Copia	trep_complete	4547	20	59.98	45	GCGGAATTGTTCCACAACTT	5196	20	59.93	50	GTCTGGGTCCATCATTGCTT	650	Fragment	Multiple
copia135	3	4117	Retrotransposon-LTR-Copia, Retrotransposon-LTR-Copia	trep_complete	4937	20	59.93	55	GGAACGGGGTTTTCCTAGAG	5429	20	61.04	55	ATCACTACGGGCGAGAAGGT	493	Fragment	Multiple
copia135	4	4733	Retrotransposon-LTR-Copia, Retrotransposon-LTR-Copia	trep_complete	5214	20	59.52	40	TGCCATGCAATCCAAAATAG	5429	20	61.04	55	ATCACTACGGGCGAGAAGGT	216	Fragment	Multiple
copia135	5	4918	Retrotransposon-LTR-Copia, Retrotransposon-LTR-Copia	trep_complete	5566	20	60.02	40	GATCCGAAAAATGCTGGAAA	6248	21	59.85	57.14	AGCTCCTCCTGACCTCCATAG	683	Fragment	Multiple
copia135	6	4968	Retrotransposon-LTR-Copia, Retrotransposon-LTR-Gypsy	trep_complete	6170	20	59.98	45	GGACAGCGGTGAAAAACATT	6757	20	59.31	55	CAACAGTCTCCCACTTGCAC	588	Fragment	Multiple
copia135	1	3704	Retrotransposon-LTR-Copia, Unknown	trep_complete	3720	20	59.92	45	CGGATCGGTTGCTCATATTT	4225	20	59.87	50	AAGCCTCGCATGTCTCGTAT	506	Fragment	Multiple
copia136	8	5034			6804	20	59.31	55	GTGCAAGTGGGAGACTGTTG	7498	20	60.21	50	CTATTCCCTTTGCCTCACGA	695	Fragment	Multiple
copia136	2	2133	Retrotransposon-LTR-Copia, Retrotransposon-LTR-Copia	trep_complete	3786	20	59.92	45	CGGATCGGTTGCTCATATTT	4291	20	59.87	50	AAGCCTCGCATGTCTCGTAT	506	Fragment	Multiple
copia136	3	3770	Retrotransposon-LTR-Copia, Retrotransposon-LTR-Copia	trep_complete	4613	20	59.98	45	GCGGAATTGTTCCACAACTT	5262	20	59.93	50	GTCTGGGTCCATCATTGCTT	650	Fragment	Multiple
copia136	4	3824	Retrotransposon-LTR-Copia, Retrotransposon-LTR-Copia	trep_complete	5003	20	59.93	55	GGAACGGGGTTTTCCTAGAG	5262	20	59.93	50	GTCTGGGTCCATCATTGCTT	260	Fragment	Multiple
copia136	5	4183	Retrotransposon-LTR-Copia, Retrotransposon-LTR-Copia	trep_complete	5241	20	60.07	50	AGAAGCAATGATGGACCCAG	5495	20	61.04	55	ATCACTACGGGCGAGAAGGT	255	Fragment	Multiple
copia136	6	4796	Retrotransposon-LTR-Copia, Retrotransposon-LTR-Copia	trep_complete	5632	20	60.02	40	GATCCGAAAAATGCTGGAAA	6314	21	59.85	57.14	AGCTCCTCCTGACCTCCATAG	683	Fragment	Multiple
copia136	7	4984	Retrotransposon-LTR-Copia, Retrotransposon-LTR-Gypsy	trep_complete	6236	20	59.98	45	GGACAGCGGTGAAAAACATT	6823	20	59.31	55	CAACAGTCTCCCACTTGCAC	588	Fragment	Multiple
copia137	8	5008			6552	20	59.31	55	GTGCAAGTGGGAGACTGTTG	7246	20	60.21	50	CTATTCCCTTTGCCTCACGA	695	Fragment	Multiple
copia137	2	3473	Retrotransposon-LTR-Copia, Retrotransposon-LTR-Copia	trep_complete	4360	20	59.98	45	GCGGAATTGTTCCACAACTT	5009	20	59.93	50	GTCTGGGTCCATCATTGCTT	650	Fragment	Multiple
copia137	3	4180	Retrotransposon-LTR-Copia, Retrotransposon-LTR-Copia	trep_complete	4750	20	59.93	55	GGAACGGGGTTTTCCTAGAG	5009	20	59.93	50	GTCTGGGTCCATCATTGCTT	260	Fragment	Multiple
copia137	6	4781	Retrotransposon-LTR-Copia, Retrotransposon-LTR-Copia	trep_complete	5651	20	59.95	50	ACTTAGGGGAAGCGGCATAT	6166	20	60.15	50	TCCAACTAACAGCACCACCA	516	Fragment	Multiple
copia137	7	4954	Retrotransposon-LTR-Copia, Retrotransposon-LTR-Gypsy	trep_complete	5984	20	59.98	45	GGACAGCGGTGAAAAACATT	6571	20	59.31	55	CAACAGTCTCCCACTTGCAC	588	Fragment	Multiple
copia137	4	4546	Retrotransposon-LTR-Copia, Unknown	trep_complete	4988	20	60.07	50	AGAAGCAATGATGGACCCAG	5243	20	61.04	55	ATCACTACGGGCGAGAAGGT	256	Fragment	Multiple
copia137	5	4731	Retrotransposon-LTR-Copia, Unknown	trep_complete	5380	20	60.02	40	GATCCGAAAAATGCTGGAAA	5842	20	60.18	55	CAGCAGTCGAAGGACACTGA	463	Fragment	Multiple
copia139	1	980	Retrotransposon-LTR-Gypsy, Retrotransposon-LTR-Copia	trep_complete	881	20	59.9	45	AGAGGGGCAAATCCAATCTT	1400	20	59.7	55	GGAGACTGTTGGAGGTTTGC	520	Fragment	Unique
copia139	5	2255			3206	20	60.03	45	TTGAGCGACAAACACTTTGC	3489	20	59.85	50	CGGACCTACCGTTGTCATTT	284	Fragment	Multiple
copia139	3	1420	Retrotransposon-LTR-Copia, Retrotransposon-LTR-Copia	trep_complete	1906	20	59.67	60	CCTCACCTCCATAGACGAGG	2483	21	59.99	42.86	CAAAGGGTTTGACTTCACCAA	578	Fragment	Multiple
copia139	2	1369	Retrotransposon-LTR-Copia, Unknown	trep_complete	1369	20	60.1	50	ATTGCCTCTAGGGCAAACCT	2010	20	59.64	50	GCAGACACCAATCTGATCCA	642	Fragment	Multiple
copia139	4	1872	Retrotransposon-LTR-Copia, Unknown	trep_complete	2291	20	59.95	50	ATATGCCGCTTCCCCTAAGT	2967	20	60.17	50	CAATGATGGACCCAAACTCC	677	Fragment	Multiple
copia140	2	3701	Retrotransposon-LTR-Copia, Retrotransposon-LTR-Copia	trep_complete	3717	20	59.92	45	CGGATCGGTTGCTCATATTT	4320	20	59.81	50	CATTGGTCCGCATACATCAC	604	Fragment	Multiple
copia140	3	3755	Retrotransposon-LTR-Copia, Retrotransposon-LTR-Copia	trep_complete	4544	20	59.98	45	GCGGAATTGTTCCACAACTT	5193	20	59.93	50	GTCTGGGTCCATCATTGCTT	650	Fragment	Multiple
copia140	4	4114	Retrotransposon-LTR-Copia, Retrotransposon-LTR-Copia	trep_complete	4934	20	59.93	55	GGAACGGGGTTTTCCTAGAG	5193	20	59.93	50	GTCTGGGTCCATCATTGCTT	260	Fragment	Multiple
copia140	5	4730	Retrotransposon-LTR-Copia, Retrotransposon-LTR-Copia	trep_complete	5172	20	60.07	50	AGAAGCAATGATGGACCCAG	5426	20	61.04	55	ATCACTACGGGCGAGAAGGT	255	Fragment	Multiple
copia140	8	5138	Retrotransposon-LTR-Copia, Retrotransposon-LTR-Copia	trep_complete	6231	20	59.6	55	AGGTCAAGAGGAGCTCGTTG	6751	21	58.1	52.38	CAGTCTCCCACTTGCACTAGA	521	Fragment	Multiple
copia140	9	5192	Retrotransposon-LTR-Copia, Retrotransposon-LTR-Gypsy	trep_complete	6735	20	59.31	55	GTGCAAGTGGGAGACTGTTG	7429	20	60.21	50	CTATTCCCTTTGCCTCACGA	695	Fragment	Multiple
copia140	6	4915	Retrotransposon-LTR-Copia, Unknown	trep_complete	5563	20	60.02	40	GATCCGAAAAATGCTGGAAA	6031	20	60.5	55	GCTCATCAGGAGTCGAAGGA	469	Fragment	Multiple
copia140	7	4965	Retrotransposon-LTR-Copia, Unknown	trep_complete	5834	20	59.95	50	ACTTAGGGGAAGCGGCATAT	6470	20	59.97	50	GGGAACACACCAAGCTCAAT	637	Fragment	Multiple
copia141	2	1378	Retrotransposon-LTR-Copia, Unknown	trep_complete	1381	20	59.65	55	TCCTCTAGGGCATACCTCCA	2025	21	59.89	47.62	TGACAAGCAGACACCAATCTG	645	Fragment	Unique
copia141	3	1429	Retrotransposon-LTR-Copia, Retrotransposon-LTR-Copia	trep_complete	1967	20	59.98	45	AATGTTTTTCACCGCTGTCC	2492	21	59.99	42.86	CAAAGGGTTTGACTTCACCAA	526	Fragment	Multiple
copia141	4	1881	Retrotransposon-LTR-Copia, Retrotransposon-LTR-Copia	trep_complete	1967	20	59.98	45	AATGTTTTTCACCGCTGTCC	2492	21	59.99	42.86	CAAAGGGTTTGACTTCACCAA	526	Fragment	Multiple
copia141	5	1991	Retrotransposon-LTR-Copia, Retrotransposon-LTR-Copia	trep_complete	2571	20	60.02	40	TTTCCAGCATTTTTCGGATC	3004	20	59.26	45	AATGATGAGCCTGCGACATA	434	Fragment	Multiple
copia141	6	2264	Retrotransposon-LTR-Copia, Retrotransposon-LTR-Copia	trep_complete	2960	20	59.93	50	GTCTGGGTCCATCATTGCTT	3501	20	59.85	50	CGGACCTACCGTTGTCATTT	542	Fragment	Multiple
copia141	7	1991	Retrotransposon-LTR-Copia, Retrotransposon-LTR-Copia	trep_complete	3590	20	59.98	45	AAGTTGTGGAACAATTCCGC	4034	20	59.4	45	GCATTGTCGTTTGGGTCATA	445	Fragment	Multiple
copia142	4	5415	Retrotransposon-LTR-Copia, Retrotransposon-LTR-Copia	trep_complete	5927	20	59.98	55	GCTGTTTCTCGAGCGTATCC	6509	20	59.62	45	ACTTGTGGCATTGTCGTTTG	583	Fragment	Unique
copia142	3	5319	Retrotransposon-LTR-Copia, Retrotransposon-LTR-Copia	trep_complete	5428	20	59.93	50	GTCTGGGTCCATCATTGCTT	5969	20	59.85	50	CGGACCTACCGTTGTCATTT	542	Fragment	Multiple
copia142	2	4732	Retrotransposon-LTR-Copia, Unknown	trep_complete	5200	20	60.01	55	TACAGGCGAGAAGGTCTCGT	5704	20	60.03	45	CAAAGTGTTTGTCGCTCGAA	505	Fragment	Multiple
copia143	3	1416	Retrotransposon-LTR-Copia, Unknown	trep_complete	1701	20	58.62	45	TATCCAAACACCTTCGTTCG	2132	20	60.18	55	CAGTGTCCTTCGACTGCTGA	432	Fragment	Unique
copia143	10	2947			6755	20	60.15	50	TGACCCTATGGGTTCGGATA	7128	20	60.23	45	TTTCGGGTTTGTCAAGAAGC	374	Fragment	Multiple
copia143	2	1365	Retrotransposon-LTR-Copia, Retrotransposon-LTR-Copia	trep_complete	1386	20	59.31	55	CAACAGTCTCCCACTTGCAC	1767	20	59.84	55	GGCCGATTCTACGACAGAAG	382	Fragment	Multiple
copia143	4	1702	Retrotransposon-LTR-Copia, Retrotransposon-LTR-Copia	trep_complete	1953	20	59.98	45	AATGTTTTTCACCGCTGTCC	2600	20	60.71	50	ATGATACAGCCCGAGGGTTT	648	Fragment	Multiple
copia143	5	1751	Retrotransposon-LTR-Copia, Retrotransposon-LTR-Copia	trep_complete	2296	20	59.62	50	TCCCCTAAGTCCTTCATCGA	2600	20	60.71	50	ATGATACAGCCCGAGGGTTT	305	Fragment	Multiple
copia143	6	1867	Retrotransposon-LTR-Copia, Retrotransposon-LTR-Copia	trep_complete	2557	20	60.02	40	TTTCCAGCATTTTTCGGATC	3236	20	59.6	45	AACCGATCACAAGGCAAAGT	680	Fragment	Multiple
copia143	8	2250	Retrotransposon-LTR-Copia, Retrotransposon-LTR-Copia	1 trep_complete	3186	20	59.93	55	CTCTAGGAAAACCCCGTTCC	3646	20	60.1	50	ATCGTGGAGGCGAGTATTTG	461	Fragment	Multiple
copia143	9	2329	Retrotransposon-LTR-Copia, Retrotransposon-LTR-Copia		3576	20	59.98	45	AAGTTGTGGAACAATTCCGC	4020	20	59.4	45	GCATTGTCGTTTGGGTCATA	445	Fragment	Multiple
copia143	7	1992	Retrotransposon-LTR-Copia, Unknown	trep_complete	2946	20	59.93	50	GTCTGGGTCCATCATTGCTT	3299	20	59.96	50	CCCAAGTCGGATAAGTGCAT	354	Fragment	Multiple
copia145	2	1378	Retrotransposon-LTR-Copia, Retrotransposon-LTR-Copia	trep_complete	1399	20	59.31	55	CAACAGTCTCCCACTTGCAC	1934	20	59.54	55	CCTCGTTTATGGAGGTCAGG	536	Fragment	Multiple
copia145	3	1429	Retrotransposon-LTR-Copia, Retrotransposon-LTR-Copia	trep_complete	1967	20	59.98	45	AATGTTTTTCACCGCTGTCC	2614	20	60.71	50	ATGATACAGCCCGAGGGTTT	648	Fragment	Multiple
copia145	4	1881	Retrotransposon-LTR-Copia, Retrotransposon-LTR-Copia	trep_complete	1967	20	59.98	45	AATGTTTTTCACCGCTGTCC	2614	20	60.71	50	ATGATACAGCCCGAGGGTTT	648	Fragment	Multiple
copia145	5	1991	Retrotransposon-LTR-Copia, Retrotransposon-LTR-Copia	trep_complete	2571	20	60.02	40	TTTCCAGCATTTTTCGGATC	3004	20	59.26	45	AATGATGAGCCTGCGACATA	434	Fragment	Multiple
copia145	7	1991	Retrotransposon-LTR-Copia, Retrotransposon-LTR-Copia	trep_complete	3200	20	59.93	55	CTCTAGGAAAACCCCGTTCC	3660	20	60.1	50	ATCGTGGAGGCGAGTATTTG	461	Fragment	Multiple
copia145	8	2376	Retrotransposon-LTR-Copia, Retrotransposon-LTR-Copia		3590	20	59.98	45	AAGTTGTGGAACAATTCCGC	4034	20	59.4	45	GCATTGTCGTTTGGGTCATA	445	Fragment	Multiple
copia145	6	2264	Retrotransposon-LTR-Copia, Unknown	trep_complete	2960	20	59.93	50	GTCTGGGTCCATCATTGCTT	3313	20	59.96	50	CCCAAGTCGGATAAGTGCAT	354	Fragment	Multiple
copia146	2	6579	Retrotransposon-LTR-Copia, Retrotransposon-LTR-Copia	trep_complete	6595	20	59.92	45	CGGATCGGTTGCTCATATTT	7198	20	59.81	50	CATTGGTCCGCATACATCAC	604	Fragment	Multiple
copia146	3	6633	Retrotransposon-LTR-Copia, Retrotransposon-LTR-Copia	trep_complete	7422	20	59.98	45	GCGGAATTGTTCCACAACTT	8071	20	59.93	50	GTCTGGGTCCATCATTGCTT	650	Fragment	Multiple
copia146	4	6992	Retrotransposon-LTR-Copia, Retrotransposon-LTR-Copia	trep_complete	8050	20	60.07	50	AGAAGCAATGATGGACCCAG	8304	20	61.04	55	ATCACTACGGGCGAGAAGGT	255	Fragment	Multiple
copia146	8	8180	Retrotransposon-LTR-Copia, Retrotransposon-LTR-Copia	trep_complete	9045	20	59.98	45	GGACAGCGGTGAAAAACATT	9632	20	59.31	55	CAACAGTCTCCCACTTGCAC	588	Fragment	Multiple
copia146	9	8655	Retrotransposon-LTR-Copia, Retrotransposon-LTR-Gypsy	trep_complete	9613	20	59.31	55	GTGCAAGTGGGAGACTGTTG	10306	20	60.21	50	CTATTCCCTTTGCCTCACGA	694	Fragment	Multiple
copia146	5	7608	Retrotransposon-LTR-Copia, Unknown	trep_complete	8441	20	60.02	40	GATCCGAAAAATGCTGGAAA	8903	20	60.18	55	CAGCAGTCGAAGGACACTGA	463	Fragment	Multiple
copia146	6	8016	Retrotransposon-LTR-Copia, Unknown	trep_complete	8712	20	59.95	50	ACTTAGGGGAAGCGGCATAT	9348	20	59.97	50	GGGAACACACCAAGCTCAAT	637	Fragment	Multiple
copia146	7	8070	Retrotransposon-LTR-Copia, Unknown	trep_complete	8822	20	59.96	45	AGCATGGAAGAGGCAAAGAA	9348	20	59.97	50	GGGAACACACCAAGCTCAAT	527	Fragment	Multiple
copia147	2	3708	Retrotransposon-LTR-Copia, Retrotransposon-LTR-Copia	trep_complete	3724	20	59.92	45	CGGATCGGTTGCTCATATTT	4327	20	59.81	50	CATTGGTCCGCATACATCAC	604	Fragment	Multiple
copia147	3	3762	Retrotransposon-LTR-Copia, Retrotransposon-LTR-Copia	trep_complete	4551	20	59.98	45	GCGGAATTGTTCCACAACTT	5200	20	59.93	50	GTCTGGGTCCATCATTGCTT	650	Fragment	Multiple
copia147	4	4121	Retrotransposon-LTR-Copia, Retrotransposon-LTR-Copia	trep_complete	5179	20	60.07	50	AGAAGCAATGATGGACCCAG	5433	20	61.04	55	ATCACTACGGGCGAGAAGGT	255	Fragment	Multiple
copia147	8	5309	Retrotransposon-LTR-Copia, Retrotransposon-LTR-Copia	trep_complete	6174	20	59.98	45	GGACAGCGGTGAAAAACATT	6761	20	59.31	55	CAACAGTCTCCCACTTGCAC	588	Fragment	Multiple
copia147	9	5784	Retrotransposon-LTR-Copia, Retrotransposon-LTR-Gypsy	trep_complete	6742	20	59.31	55	GTGCAAGTGGGAGACTGTTG	7435	20	60.21	50	CTATTCCCTTTGCCTCACGA	694	Fragment	Multiple
copia147	5	4737	Retrotransposon-LTR-Copia, Unknown	trep_complete	5570	20	60.02	40	GATCCGAAAAATGCTGGAAA	6032	20	60.18	55	CAGCAGTCGAAGGACACTGA	463	Fragment	Multiple
copia147	6	5145	Retrotransposon-LTR-Copia, Unknown	trep_complete	5841	20	59.95	50	ACTTAGGGGAAGCGGCATAT	6477	20	59.97	50	GGGAACACACCAAGCTCAAT	637	Fragment	Multiple
copia147	7	5199	Retrotransposon-LTR-Copia, Unknown	trep_complete	5951	20	59.96	45	AGCATGGAAGAGGCAAAGAA	6477	20	59.97	50	GGGAACACACCAAGCTCAAT	527	Fragment	Multiple
copia15	7	6215	Retrotransposon-LTR-Copia, Retrotransposon-LTR-Copia	trep_complete	7814	20	59.98	45	AAGTTGTGGAACAATTCCGC	8258	20	61.32	50	GCATTGTCGTTTGGGTCATC	445	Fragment	Unique
copia15	3	5653	Retrotransposon-LTR-Copia, Retrotransposon-LTR-Copia	trep_complete	6139	20	59.67	60	CCTCACCTCCATAGACGAGG	6838	20	60.71	50	ATGATACAGCCCGAGGGTTT	700	Fragment	Multiple
copia15	4	6105	Retrotransposon-LTR-Copia, Retrotransposon-LTR-Copia	trep_complete	6139	20	59.67	60	CCTCACCTCCATAGACGAGG	6838	20	60.71	50	ATGATACAGCCCGAGGGTTT	700	Fragment	Multiple
copia15	5	6215	Retrotransposon-LTR-Copia, Retrotransposon-LTR-Copia	trep_complete	6804	20	59.92	40	TTTTTCGGATCGACAAAACC	7228	20	59.26	45	AATGATGAGCCTGCGACATA	425	Fragment	Multiple
copia15	6	6488	Retrotransposon-LTR-Copia, Retrotransposon-LTR-Copia	trep_complete	7184	20	59.93	50	GTCTGGGTCCATCATTGCTT	7881	20	59.84	55	GTGGAGGCGAGTATTTGAGC	698	Fragment	Multiple
copia15	2	5602	Retrotransposon-LTR-Copia, Unknown	trep_complete	5623	20	59.31	55	CAACAGTCTCCCACTTGCAC	6252	20	59.72	50	GTATGACAAGCAGGCACCAA	630	Fragment	Multiple
copia154	2	1365	Retrotransposon-LTR-Copia, Retrotransposon-LTR-Copia	trep_complete	1953	20	59.98	45	AATGTTTTTCACCGCTGTCC	2520	21	59.47	47.62	GCAAGCATCTAGGAGTTGGAA	568	Fragment	Multiple
copia154	3	1977	Retrotransposon-LTR-Copia, Retrotransposon-LTR-Copia	trep_complete	1953	20	59.98	45	AATGTTTTTCACCGCTGTCC	2520	21	59.47	47.62	GCAAGCATCTAGGAGTTGGAA	568	Fragment	Multiple
copia155	3	1439	Retrotransposon-LTR-Copia, Retrotransposon-LTR-Copia	trep_complete	1977	20	59.98	45	AATGTTTTTCACCGCTGTCC	2624	20	60.71	50	ATGATACAGCCCGAGGGTTT	648	Fragment	Multiple
copia155	4	1891	Retrotransposon-LTR-Copia, Retrotransposon-LTR-Copia	trep_complete	1977	20	59.98	45	AATGTTTTTCACCGCTGTCC	2624	20	60.71	50	ATGATACAGCCCGAGGGTTT	648	Fragment	Multiple
copia155	5	2001	Retrotransposon-LTR-Copia, Retrotransposon-LTR-Copia	trep_complete	2581	20	60.02	40	TTTCCAGCATTTTTCGGATC	3014	20	59.26	45	AATGATGAGCCTGCGACATA	434	Fragment	Multiple
copia155	7	2001	Retrotransposon-LTR-Copia, Retrotransposon-LTR-Copia		3210	20	59.93	55	CTCTAGGAAAACCCCGTTCC	3670	20	60.1	50	ATCGTGGAGGCGAGTATTTG	461	Fragment	Multiple
copia155	2	1388	Retrotransposon-LTR-Copia, Unknown	trep_complete	1409	20	59.31	55	CAACAGTCTCCCACTTGCAC	2029	20	59.64	50	GCAGACACCAATCTGATCCA	621	Fragment	Multiple
copia155	6	2274	Retrotransposon-LTR-Copia, Unknown	trep_complete	2970	20	59.93	50	GTCTGGGTCCATCATTGCTT	3323	20	59.96	50	CCCAAGTCGGATAAGTGCAT	354	Fragment	Multiple
copia157	4	1986			3636	20	60.1	50	CAAATACTCGCCTCCACGAT	4036	20	59.62	45	ACTTGTGGCATTGTCGTTTG	401	Fragment	Multiple
copia157	3	1424	Retrotransposon-LTR-Copia, Retrotransposon-LTR-Copia	trep_complete	1962	20	59.98	45	AATGTTTTTCACCGCTGTCC	2609	20	60.71	50	ATGATACAGCCCGAGGGTTT	648	Fragment	Multiple
copia157	2	1373	Retrotransposon-LTR-Copia, Unknown	trep_complete	1394	20	59.31	55	CAACAGTCTCCCACTTGCAC	2014	20	59.64	50	GCAGACACCAATCTGATCCA	621	Fragment	Multiple
copia158	2	3713	Retrotransposon-LTR-Copia, Retrotransposon-LTR-Copia	trep_complete	3729	20	59.92	45	CGGATCGGTTGCTCATATTT	4332	20	59.81	50	CATTGGTCCGCATACATCAC	604	Fragment	Multiple
copia158	5	4742	Retrotransposon-LTR-Copia, Retrotransposon-LTR-Copia	trep_complete	4946	20	59.93	55	GGAACGGGGTTTTCCTAGAG	5438	20	61.04	55	ATCACTACGGGCGAGAAGGT	493	Fragment	Multiple
copia158	8	5150	Retrotransposon-LTR-Copia, Retrotransposon-LTR-Copia	trep_complete	6179	20	59.98	45	GGACAGCGGTGAAAAACATT	6742	20	59.31	55	CAACAGTCTCCCACTTGCAC	564	Fragment	Multiple
copia158	9	4977	Retrotransposon-LTR-Copia, Retrotransposon-LTR-Gypsy	trep_complete	6723	20	59.31	55	GTGCAAGTGGGAGACTGTTG	7417	20	60.21	50	CTATTCCCTTTGCCTCACGA	695	Fragment	Multiple
copia158	3	3767	Retrotransposon-LTR-Copia, Unknown	trep_complete	4556	20	59.98	45	GCGGAATTGTTCCACAACTT	5205	20	59.93	50	GTCTGGGTCCATCATTGCTT	650	Fragment	Multiple
copia158	4	4126	Retrotransposon-LTR-Copia, Unknown	trep_complete	4946	20	59.93	55	GGAACGGGGTTTTCCTAGAG	5205	20	59.93	50	GTCTGGGTCCATCATTGCTT	260	Fragment	Multiple
copia158	6	4927	Retrotransposon-LTR-Copia, Unknown	trep_complete	5575	20	60.02	40	GATCCGAAAAATGCTGGAAA	6037	20	60.18	55	CAGCAGTCGAAGGACACTGA	463	Fragment	Multiple
copia158	7	4977	Retrotransposon-LTR-Copia, Unknown	trep_complete	5846	20	59.95	50	ACTTAGGGGAAGCGGCATAT	6458	20	59.97	50	GGGAACACACCAAGCTCAAT	613	Fragment	Multiple
copia159	9	2159	1 Retrotransposon-LTR-Copia, Unknown	1 trep_complete	9040	20	59.79	60	CTACCCTGTTACGGCGTAGC	9626	20	60.07	45	GTAATGCGGCGATTTCATCT	587	Fragment	Unique
copia159	2	580	Retrotransposon-LTR-Copia, Unknown	trep_complete	9474	20	59.31	55	CAACAGTCTCCCACTTGCAC	9626	20	60.07	45	GTAATGCGGCGATTTCATCT	153	Fragment	Unique
copia159	4	1079	Retrotransposon-LTR-Copia, Unknown	trep_complete	1509	20	60.04	45	CCCAAAGTCCTTCATCGAAA	2120	20	60.51	50	AGTCCACGGGAGACAATCAA	612	Fragment	Unique
copia159	15	6827			11235	20	59.93	55	CTCTAGGAAAACCCCGTTCC	11872	20	60.01	50	CAATGAGCACAACGGCTAGA	638	Fragment	Multiple
copia159	10	2213	1 Retrotransposon-LTR-Copia, Retrotransposon-LTR-Copia	1 trep_complete	597	20	59.31	55	CAACAGTCTCCCACTTGCAC	789	20	60.07	45	GTAATGCGGCGATTTCATCT	193	Fragment	Multiple
copia159	11	2386	1 Retrotransposon-LTR-Copia, Retrotransposon-LTR-Copia	1 trep_complete	10002	20	59.98	45	AATGTTTTTCACCGCTGTCC	10649	20	60.71	50	ATGATACAGCCCGAGGGTTT	648	Fragment	Multiple
copia159	12	2436	1 Retrotransposon-LTR-Copia, Retrotransposon-LTR-Copia	1 trep_complete	10335	20	59.95	50	ATATGCCGCTTCCCCTAAGT	11014	20	59.93	50	AAGCAATGATGGACCCAGAC	680	Fragment	Multiple
copia159	13	2603	1 Retrotransposon-LTR-Copia, Retrotransposon-LTR-Copia	1 trep_complete	10606	20	60.02	40	TTTCCAGCATTTTTCGGATC	11038	20	59.68	50	ATGATGAGCCTGCGACCTAT	433	Fragment	Multiple
copia159	14	3648	1 Retrotransposon-LTR-Copia, Retrotransposon-LTR-Copia	1 trep_complete	2158	20	59.93	50	GTCTGGGTCCATCATTGCTT	2791	20	60.04	55	ACTTACACCGCCTGGAACAC	634	Fragment	Multiple
copia159	3	627	Retrotransposon-LTR-Copia, Retrotransposon-LTR-Copia	trep_complete	1113	20	59.67	60	CCTCACCTCCATAGACGAGG	1811	20	60.71	50	ATGATACAGCCCGAGGGTTT	699	Fragment	Multiple
copia159	5	1188	Retrotransposon-LTR-Copia, Retrotransposon-LTR-Copia	trep_complete	10606	20	60.02	40	TTTCCAGCATTTTTCGGATC	11038	20	59.68	50	ATGATGAGCCTGCGACCTAT	433	Fragment	Multiple
copia159	6	1467	Retrotransposon-LTR-Copia, Retrotransposon-LTR-Copia	trep_complete	2158	20	59.93	50	GTCTGGGTCCATCATTGCTT	2791	20	60.04	55	ACTTACACCGCCTGGAACAC	634	Fragment	Multiple
copia159	7	1540	Retrotransposon-LTR-Copia, Retrotransposon-LTR-Copia	trep_complete	11235	20	59.93	55	CTCTAGGAAAACCCCGTTCC	11872	20	60.01	50	CAATGAGCACAACGGCTAGA	638	Fragment	Multiple
copia16	7	1953	Retrotransposon-LTR-Copia, Retrotransposon-LTR-Copia	trep_complete	3552	20	59.98	45	AAGTTGTGGAACAATTCCGC	3996	20	61.32	50	GCATTGTCGTTTGGGTCATC	445	Fragment	Unique
copia16	3	1391	Retrotransposon-LTR-Copia, Retrotransposon-LTR-Copia	trep_complete	1877	20	59.67	60	CCTCACCTCCATAGACGAGG	2576	20	60.71	50	ATGATACAGCCCGAGGGTTT	700	Fragment	Multiple
copia16	4	1843	Retrotransposon-LTR-Copia, Retrotransposon-LTR-Copia	trep_complete	1877	20	59.67	60	CCTCACCTCCATAGACGAGG	2576	20	60.71	50	ATGATACAGCCCGAGGGTTT	700	Fragment	Multiple
copia16	5	1953	Retrotransposon-LTR-Copia, Retrotransposon-LTR-Copia	trep_complete	2542	20	59.92	40	TTTTTCGGATCGACAAAACC	2966	20	59.26	45	AATGATGAGCCTGCGACATA	425	Fragment	Multiple
copia16	6	2226	Retrotransposon-LTR-Copia, Retrotransposon-LTR-Copia	trep_complete	2922	20	59.93	50	GTCTGGGTCCATCATTGCTT	3619	20	59.84	55	GTGGAGGCGAGTATTTGAGC	698	Fragment	Multiple
copia16	2	1340	Retrotransposon-LTR-Copia, Unknown	trep_complete	1361	20	59.31	55	CAACAGTCTCCCACTTGCAC	1990	20	59.72	50	GTATGACAAGCAGGCACCAA	630	Fragment	Multiple
copia160	2	2715	Retrotransposon-LTR-Copia, Unknown	trep_complete	2736	20	59.31	55	CAACAGTCTCCCACTTGCAC	3419	20	60.24	55	CGGGATCGCATGAGTAGAGT	684	Fragment	Unique
copia160	3	2766	Retrotransposon-LTR-Copia, Retrotransposon-LTR-Copia	trep_complete	3264	20	59.98	45	AATGTTTTTCACCGCTGTCC	3911	20	60.71	50	ATGATACAGCCCGAGGGTTT	648	Fragment	Multiple
copia160	4	3178	Retrotransposon-LTR-Copia, Retrotransposon-LTR-Copia	trep_complete	3597	20	59.95	50	ATATGCCGCTTCCCCTAAGT	4276	20	59.93	50	AAGCAATGATGGACCCAGAC	680	Fragment	Multiple
copia160	5	3288	Retrotransposon-LTR-Copia, Retrotransposon-LTR-Copia	trep_complete	3868	20	60.02	40	TTTCCAGCATTTTTCGGATC	4300	20	59.68	50	ATGATGAGCCTGCGACCTAT	433	Fragment	Multiple
copia160	6	3561	Retrotransposon-LTR-Copia, Retrotransposon-LTR-Copia	trep_complete	4257	20	59.93	50	GTCTGGGTCCATCATTGCTT	4954	20	59.84	55	GTGGAGGCGAGTATTTGAGC	698	Fragment	Multiple
copia160	7	3632	Retrotransposon-LTR-Copia, Retrotransposon-LTR-Copia	trep_complete	4497	20	59.93	55	CTCTAGGAAAACCCCGTTCC	5134	20	60.01	50	CAATGAGCACAACGGCTAGA	638	Fragment	Multiple
copia161	2	576	Retrotransposon-LTR-Copia, Unknown	trep_complete	597	20	59.31	55	CAACAGTCTCCCACTTGCAC	1280	20	60.24	55	CGGGATCGCATGAGTAGAGT	684	Fragment	Unique
copia161	3	627	Retrotransposon-LTR-Copia, Retrotransposon-LTR-Copia	trep_complete	1125	20	59.98	45	AATGTTTTTCACCGCTGTCC	1772	20	60.71	50	ATGATACAGCCCGAGGGTTT	648	Fragment	Multiple
copia161	4	1039	Retrotransposon-LTR-Copia, Retrotransposon-LTR-Copia	trep_complete	1458	20	59.95	50	ATATGCCGCTTCCCCTAAGT	2137	20	59.93	50	AAGCAATGATGGACCCAGAC	680	Fragment	Multiple
copia161	5	1149	Retrotransposon-LTR-Copia, Retrotransposon-LTR-Copia	trep_complete	1729	20	60.02	40	TTTCCAGCATTTTTCGGATC	2161	20	59.68	50	ATGATGAGCCTGCGACCTAT	433	Fragment	Multiple
copia161	6	1422	Retrotransposon-LTR-Copia, Retrotransposon-LTR-Copia	trep_complete	2118	20	59.93	50	GTCTGGGTCCATCATTGCTT	2815	20	59.84	55	GTGGAGGCGAGTATTTGAGC	698	Fragment	Multiple
copia161	7	1493	Retrotransposon-LTR-Copia, Retrotransposon-LTR-Copia	trep_complete	2358	20	59.93	55	CTCTAGGAAAACCCCGTTCC	2995	20	60.01	50	CAATGAGCACAACGGCTAGA	638	Fragment	Multiple
copia162	6	4371	Retrotransposon-LTR-Copia, Retrotransposon-LTR-Copia	trep_complete	5225	20	59.52	40	TGCCATGCAATCCAAAATAG	5405	20	60.38	50	TCCTTGAACTGGTCGAAAGC	181	Fragment	Unique
copia162	3	3769	Retrotransposon-LTR-Copia, Retrotransposon-LTR-Copia	trep_complete	4159	20	59.74	45	AAAAGCGCATGAAGAAGCTC	4606	20	59.7	55	CCGTTTCTCTGAGGTGTTCC	448	Fragment	Multiple
copia162	4	4128	Retrotransposon-LTR-Copia, Retrotransposon-LTR-Copia	trep_complete	4558	20	59.98	45	GCGGAATTGTTCCACAACTT	5207	20	59.93	50	GTCTGGGTCCATCATTGCTT	650	Fragment	Multiple
copia162	5	4195	Retrotransposon-LTR-Copia, Retrotransposon-LTR-Copia	trep_complete	4948	20	59.93	55	GGAACGGGGTTTTCCTAGAG	5207	20	59.93	50	GTCTGGGTCCATCATTGCTT	260	Fragment	Multiple
copia162	2	3715	Retrotransposon-LTR-Copia, Unknown	trep_complete	3731	20	59.92	45	CGGATCGGTTGCTCATATTT	4334	20	59.81	50	CATTGGTCCGCATACATCAC	604	Fragment	Multiple
copia162	7	4744	Retrotransposon-LTR-Copia, Unknown	trep_complete	5577	20	60.02	40	GATCCGAAAAATGCTGGAAA	6039	20	60.18	55	CAGCAGTCGAAGGACACTGA	463	Fragment	Multiple
copia162	8	4929	Retrotransposon-LTR-Copia, Unknown	trep_complete	5857	20	60.14	50	AAGGGGCATATATTCTGGGC	6484	20	59.97	50	GGGAACACACCAAGCTCAAT	628	Fragment	Multiple
copia162	9	4979	Retrotransposon-LTR-Copia, Unknown	trep_complete	6181	20	59.98	45	GGACAGCGGTGAAAAACATT	6768	20	59.31	55	CAACAGTCTCCCACTTGCAC	588	Fragment	Multiple
copia163	8	5784			6744	20	59.31	55	GTGCAAGTGGGAGACTGTTG	7438	20	60.21	50	CTATTCCCTTTGCCTCACGA	695	Fragment	Multiple
copia163	1	3712	Retrotransposon-LTR-Copia, Retrotransposon-LTR-Copia	trep_complete	3730	20	60.22	40	TCGGTTGCTCATATTTGCAA	4329	20	59.81	50	CATTGGTCCGCATACATCAC	600	Fragment	Multiple
copia163	2	3762	Retrotransposon-LTR-Copia, Retrotransposon-LTR-Copia	trep_complete	4569	20	60.04	55	ACTTACGCCACCTGGAACAC	5202	20	59.93	50	GTCTGGGTCCATCATTGCTT	634	Fragment	Multiple
copia163	6	5201	Retrotransposon-LTR-Copia, Retrotransposon-LTR-Copia	trep_complete	5953	20	59.96	45	AGCATGGAAGAGGCAAAGAA	6479	20	59.97	50	GGGAACACACCAAGCTCAAT	527	Fragment	Multiple
copia163	7	5311	Retrotransposon-LTR-Copia, Retrotransposon-LTR-Gypsy	trep_complete	6176	20	59.98	45	GGACAGCGGTGAAAAACATT	6763	20	59.31	55	CAACAGTCTCCCACTTGCAC	588	Fragment	Multiple
copia163	3	4123	Retrotransposon-LTR-Copia, Unknown	trep_complete	5181	20	60.07	50	AGAAGCAATGATGGACCCAG	5435	20	61.04	55	ATCACTACGGGCGAGAAGGT	255	Fragment	Multiple
copia163	4	4739	Retrotransposon-LTR-Copia, Unknown	trep_complete	5572	20	60.02	40	GATCCGAAAAATGCTGGAAA	6162	20	59.64	50	TGGATCAGATTGGTGTCTGC	591	Fragment	Multiple
copia163	5	5147	Retrotransposon-LTR-Copia, Unknown	trep_complete	5839	20	59.85	55	AAGGACTTAGGGGAAGCAGC	6479	20	59.97	50	GGGAACACACCAAGCTCAAT	641	Fragment	Multiple
copia165	6	2322			3569	20	59.98	45	AAGTTGTGGAACAATTCCGC	4013	20	59.4	45	GCATTGTCGTTTGGGTCATA	445	Fragment	Multiple
copia165	3	1408	Retrotransposon-LTR-Copia, Retrotransposon-LTR-Copia	trep_complete	1946	20	59.98	45	AATGTTTTTCACCGCTGTCC	2593	20	60.71	50	ATGATACAGCCCGAGGGTTT	648	Fragment	Multiple
copia165	5	2243	Retrotransposon-LTR-Copia, Retrotransposon-LTR-Copia	trep_complete	3179	20	59.93	55	CTCTAGGAAAACCCCGTTCC	3480	20	59.85	50	CGGACCTACCGTTGTCATTT	302	Fragment	Multiple
copia165	2	1357	Retrotransposon-LTR-Copia, Unknown	trep_complete	1378	20	59.31	55	CAACAGTCTCCCACTTGCAC	1998	20	59.64	50	GCAGACACCAATCTGATCCA	621	Fragment	Multiple
copia165	4	1860	Retrotransposon-LTR-Copia, Unknown	trep_complete	2279	20	59.95	50	ATATGCCGCTTCCCCTAAGT	2951	20	60.05	50	GATGGACCAAGACTCCGAAA	673	Fragment	Multiple
copia168	2	1430	Retrotransposon-LTR-Copia, Retrotransposon-LTR-Copia	trep_complete	1512	20	59.85	40	TAAGAATGTTTTTCGCCGCT	2163	20	60.71	50	ATGATACAGCCCGAGGGTTT	652	Fragment	Unique
copia168	3	1540	Retrotransposon-LTR-Copia, Retrotransposon-LTR-Copia	trep_complete	1512	20	59.85	40	TAAGAATGTTTTTCGCCGCT	2163	20	60.71	50	ATGATACAGCCCGAGGGTTT	652	Fragment	Unique
copia168	4	1813	Retrotransposon-LTR-Copia, Retrotransposon-LTR-Copia	trep_complete	2120	20	60.02	40	TTTCCAGCATTTTTCGGATC	2553	20	59.26	45	AATGATGAGCCTGCGACATA	434	Fragment	Multiple
copia168	5	1540	Retrotransposon-LTR-Copia, Retrotransposon-LTR-Copia	trep_complete	2509	20	59.93	50	GTCTGGGTCCATCATTGCTT	3055	20	59.99	55	CCAGTCGGACCTATCGTTGT	547	Fragment	Multiple
copia169	1	3706	Retrotransposon-LTR-Copia, Unknown	trep_complete	3714	20	59.92	45	CCGGATCGTTTGCTCATATT	4101	20	61.04	55	ATCACTACGGGCGAGAAGGT	388	Fragment	Unique
copia169	4	4485			5410	20	59.31	55	GTGCAAGTGGGAGACTGTTG	6104	20	60.21	50	CTATTCCCTTTGCCTCACGA	695	Fragment	Multiple
copia169	5	4564			5844	20	59.79	60	GCTACGCCGTAACAGGGTAG	6484	20	59.84	55	ACCTCCAAGGTATCCACACG	641	Fragment	Multiple
copia169	2	3751	Retrotransposon-LTR-Copia, Unknown	trep_complete	4229	20	59.92	40	GGTTTTGTCGATCCGAAAAA	4638	20	59.96	45	TTCTTTGCCTCTTCCATGCT	410	Fragment	Multiple
copia169	3	3979	Retrotransposon-LTR-Copia, Unknown	trep_complete	4509	20	59.95	50	ACTTAGGGGAAGCGGCATAT	5145	20	59.97	50	GGGAACACACCAAGCTCAAT	637	Fragment	Multiple
copia17	2	3723	Retrotransposon-LTR-Copia, Retrotransposon-LTR-Copia	trep_complete	3739	20	59.92	45	CGGATCGGTTGCTCATATTT	4339	20	59.81	50	CATTGGTCCGCATACATCAC	601	Fragment	Multiple
copia17	3	3777	Retrotransposon-LTR-Copia, Retrotransposon-LTR-Copia	trep_complete	4563	20	59.98	45	GCGGAATTGTTCCACAACTT	4957	20	60.3	50	GTTCCGAGCGACAAACACTT	395	Fragment	Multiple
copia17	4	4121	Retrotransposon-LTR-Copia, Retrotransposon-LTR-Copia	trep_complete	4953	20	59.93	55	GGAACGGGGTTTTCCTAGAG	5445	20	61.04	55	ATCACTACGGGCGAGAAGGT	493	Fragment	Multiple
copia17	7	4984	Retrotransposon-LTR-Copia, Retrotransposon-LTR-Copia	trep_complete	6186	20	59.98	45	GGACAGCGGTGAAAAACATT	6773	20	59.31	55	CAACAGTCTCCCACTTGCAC	588	Fragment	Multiple
copia17	8	5321	Retrotransposon-LTR-Copia, Retrotransposon-LTR-Gypsy	trep_complete	6754	20	59.31	55	GTGCAAGTGGGAGACTGTTG	7448	20	60.21	50	CTATTCCCTTTGCCTCACGA	695	Fragment	Multiple
copia17	5	4749	Retrotransposon-LTR-Copia, Unknown	trep_complete	5582	20	60.02	40	GATCCGAAAAATGCTGGAAA	6044	20	60.18	55	CAGCAGTCGAAGGACACTGA	463	Fragment	Multiple
copia17	6	4934	Retrotransposon-LTR-Copia, Unknown	trep_complete	5850	20	60.09	55	AGGACTTAGGGGAAGCGGTA	6489	20	59.97	50	GGGAACACACCAAGCTCAAT	640	Fragment	Multiple
copia170	2	1377	Retrotransposon-LTR-Copia, Retrotransposon-LTR-Copia	trep_complete	1398	20	59.31	55	CAACAGTCTCCCACTTGCAC	1933	20	59.67	60	CCTCGTCTATGGAGGTCAGG	536	Fragment	Multiple
copia170	3	1428	Retrotransposon-LTR-Copia, Retrotransposon-LTR-Copia	trep_complete	1966	20	59.98	45	AATGTTTTTCACCGCTGTCC	2613	20	60.71	50	ATGATACAGCCCGAGGGTTT	648	Fragment	Multiple
copia170	4	1880	Retrotransposon-LTR-Copia, Retrotransposon-LTR-Copia	trep_complete	1966	20	59.98	45	AATGTTTTTCACCGCTGTCC	2613	20	60.71	50	ATGATACAGCCCGAGGGTTT	648	Fragment	Multiple
copia170	5	1990	Retrotransposon-LTR-Copia, Retrotransposon-LTR-Copia	trep_complete	2569	20	60.07	45	CTTTCCAGCATGTTTCGGAT	3247	20	60.25	50	CCGATCAGAAGGCAAAGTGT	679	Fragment	Multiple
copia170	7	1990	Retrotransposon-LTR-Copia, Retrotransposon-LTR-Copia	trep_complete	3199	20	59.93	55	CTCTAGGAAAACCCCGTTCC	3659	20	60.1	50	ATCGTGGAGGCGAGTATTTG	461	Fragment	Multiple
copia170	8	2375	Retrotransposon-LTR-Copia, Retrotransposon-LTR-Copia		3589	20	59.98	45	AAGTTGTGGAACAATTCCGC	4033	20	59.4	45	GCATTGTCGTTTGGGTCATA	445	Fragment	Multiple
copia170	6	2263	Retrotransposon-LTR-Copia, Unknown	trep_complete	2959	20	59.93	50	GTCTGGGTCCATCATTGCTT	3312	20	59.96	50	CCCAAGTCGGATAAGTGCAT	354	Fragment	Multiple
copia171	4	1964			3188	20	60.3	50	GTTCCGAGCGACAAACACTT	3474	20	59.85	50	CGGACCTACCGTTGTCATTT	287	Fragment	Multiple
copia171	2	1351	Retrotransposon-LTR-Copia, Retrotransposon-LTR-Copia	trep_complete	1372	20	59.31	55	CAACAGTCTCCCACTTGCAC	1907	20	59.67	60	CCTCGTCTATGGAGGTCAGG	536	Fragment	Multiple
copia171	3	1402	Retrotransposon-LTR-Copia, Retrotransposon-LTR-Copia	trep_complete	1940	20	59.98	45	AATGTTTTTCACCGCTGTCC	2587	20	60.71	50	ATGATACAGCCCGAGGGTTT	648	Fragment	Multiple
copia172	5	1996	Retrotransposon-LTR-Copia, Unknown	trep_complete	2574	20	59.91	40	CCTTTCCAACATTTTTCGGA	3141	20	60.04	45	CTGATCGGGCAAGAATCAAT	568	Fragment	Unique
copia172	2	1383	Retrotransposon-LTR-Copia, Retrotransposon-LTR-Copia	trep_complete	1404	20	59.31	55	CAACAGTCTCCCACTTGCAC	1939	20	59.67	60	CCTCGTCTATGGAGGTCAGG	536	Fragment	Multiple
copia172	3	1434	Retrotransposon-LTR-Copia, Retrotransposon-LTR-Copia	trep_complete	1972	20	59.98	45	AATGTTTTTCACCGCTGTCC	2497	21	59.99	42.86	CAAAGGGTTTGACTTCACCAA	526	Fragment	Multiple
copia172	4	1886	Retrotransposon-LTR-Copia, Retrotransposon-LTR-Copia	trep_complete	1972	20	59.98	45	AATGTTTTTCACCGCTGTCC	2497	21	59.99	42.86	CAAAGGGTTTGACTTCACCAA	526	Fragment	Multiple
copia172	7	1996	Retrotransposon-LTR-Copia, Retrotransposon-LTR-Copia		3205	20	59.93	55	CTCTAGGAAAACCCCGTTCC	3506	20	59.85	50	CGGACCTACCGTTGTCATTT	302	Fragment	Multiple
copia172	6	2254	Retrotransposon-LTR-Copia, Unknown	trep_complete	2965	20	59.93	50	GTCTGGGTCCATCATTGCTT	3318	20	59.96	50	CCCAAGTCGGATAAGTGCAT	354	Fragment	Multiple
copia173	2	1378	Retrotransposon-LTR-Copia, Retrotransposon-LTR-Copia	trep_complete	1399	20	59.31	55	CAACAGTCTCCCACTTGCAC	1934	20	59.67	60	CCTCGTCTATGGAGGTCAGG	536	Fragment	Multiple
copia173	3	1429	Retrotransposon-LTR-Copia, Retrotransposon-LTR-Copia	trep_complete	1967	20	59.98	45	AATGTTTTTCACCGCTGTCC	2492	21	59.99	42.86	CAAAGGGTTTGACTTCACCAA	526	Fragment	Multiple
copia173	4	1815	Retrotransposon-LTR-Copia, Retrotransposon-LTR-Copia	trep_complete	1967	20	59.98	45	AATGTTTTTCACCGCTGTCC	2492	21	59.99	42.86	CAAAGGGTTTGACTTCACCAA	526	Fragment	Multiple
copia173	5	1991	Retrotransposon-LTR-Copia, Retrotransposon-LTR-Copia	trep_complete	2571	20	60.02	40	TTTCCAGCATTTTTCGGATC	3004	20	59.26	45	AATGATGAGCCTGCGACATA	434	Fragment	Multiple
copia173	6	2264	Retrotransposon-LTR-Copia, Retrotransposon-LTR-Copia	trep_complete	2903	21	59.92	47.62	TTGATTGTCTCCCATGGACTC	3503	20	59.85	50	CGGACCTACCGTTGTCATTT	601	Fragment	Multiple
copia173	8	2378	Retrotransposon-LTR-Copia, Retrotransposon-LTR-Copia		3200	20	59.93	55	CTCTAGGAAAACCCCGTTCC	3662	20	60.1	50	ATCGTGGAGGCGAGTATTTG	463	Fragment	Multiple
copia173	7	1991	Retrotransposon-LTR-Copia, Unknown	trep_complete	2960	20	59.93	50	GTCTGGGTCCATCATTGCTT	3313	20	59.96	50	CCCAAGTCGGATAAGTGCAT	354	Fragment	Multiple
copia174	2	3711	Retrotransposon-LTR-Copia, Retrotransposon-LTR-Copia	trep_complete	3727	20	59.92	45	CGGATCGGTTGCTCATATTT	4240	20	60.04	50	AGTAAGCAAGCCTCGCATGT	514	Fragment	Unique
copia174	5	5313			6746	20	59.31	55	GTGCAAGTGGGAGACTGTTG	7406	20	59.99	50	TCAAGCCGACCACTCTTTCT	661	Fragment	Multiple
copia174	3	4125	Retrotransposon-LTR-Copia, Retrotransposon-LTR-Copia	trep_complete	5845	20	59.95	50	ACTTAGGGGAAGCGGCATAT	6381	20	59.99	55	CCGTCTCCTGCTTGAAACTC	537	Fragment	Multiple
copia174	4	4741	Retrotransposon-LTR-Copia, Retrotransposon-LTR-Gypsy	trep_complete	6178	20	59.98	45	GGACAGCGGTGAAAAACATT	6765	20	59.31	55	CAACAGTCTCCCACTTGCAC	588	Fragment	Multiple
copia175	2	3710	Retrotransposon-LTR-Copia, Retrotransposon-LTR-Copia	trep_complete	3726	20	59.92	45	CGGATCGGTTGCTCATATTT	4329	20	59.81	50	CATTGGTCCGCATACATCAC	604	Fragment	Multiple
copia175	3	3764	Retrotransposon-LTR-Copia, Retrotransposon-LTR-Copia	trep_complete	4553	20	59.98	45	GCGGAATTGTTCCACAACTT	5202	20	59.93	50	GTCTGGGTCCATCATTGCTT	650	Fragment	Multiple
copia175	4	4123	Retrotransposon-LTR-Copia, Retrotransposon-LTR-Copia	trep_complete	4943	20	59.93	55	GGAACGGGGTTTTCCTAGAG	5202	20	59.93	50	GTCTGGGTCCATCATTGCTT	260	Fragment	Multiple
copia175	5	4757	Retrotransposon-LTR-Copia, Retrotransposon-LTR-Copia	trep_complete	5181	20	60.07	50	AGAAGCAATGATGGACCCAG	5435	20	61.04	55	ATCACTACGGGCGAGAAGGT	255	Fragment	Multiple
copia175	6	4924	Retrotransposon-LTR-Copia, Retrotransposon-LTR-Copia	trep_complete	5572	20	60.02	40	GATCCGAAAAATGCTGGAAA	6254	21	59.85	57.14	AGCTCCTCCTGACCTCCATAG	683	Fragment	Multiple
copia175	7	4974	Retrotransposon-LTR-Copia, Retrotransposon-LTR-Copia	trep_complete	6176	20	59.98	45	GGACAGCGGTGAAAAACATT	6763	20	59.31	55	CAACAGTCTCCCACTTGCAC	588	Fragment	Multiple
copia175	8	5147	Retrotransposon-LTR-Copia, Retrotransposon-LTR-Gypsy	trep_complete	6744	20	59.31	55	GTGCAAGTGGGAGACTGTTG	7438	20	60.21	50	CTATTCCCTTTGCCTCACGA	695	Fragment	Multiple
copia177	4	1868	Retrotransposon-LTR-Copia, Retrotransposon-LTR-Copia	trep_complete	2177	20	59.82	40	TTCTTTGCCTTTTCCATGCT	2736	20	60.27	55	AAGACCTTCTCGCCCGTAGT	560	Fragment	Unique
copia177	3	1416	Retrotransposon-LTR-Copia, Retrotransposon-LTR-Copia	trep_complete	1954	20	59.98	45	AATGTTTTTCACCGCTGTCC	2601	20	60.71	50	ATGATACAGCCCGAGGGTTT	648	Fragment	Multiple
copia177	5	1978	Retrotransposon-LTR-Copia, Retrotransposon-LTR-Copia	trep_complete	2558	20	60.02	40	TTTCCAGCATTTTTCGGATC	2991	20	59.26	45	AATGATGAGCCTGCGACATA	434	Fragment	Multiple
copia177	7	2223	Retrotransposon-LTR-Copia, Retrotransposon-LTR-Copia		3187	20	59.93	55	CTCTAGGAAAACCCCGTTCC	3647	20	60.1	50	ATCGTGGAGGCGAGTATTTG	461	Fragment	Multiple
copia177	2	1365	Retrotransposon-LTR-Copia, Unknown	trep_complete	1365	20	60.1	50	ATTGCCTCTAGGGCAAACCT	2006	20	59.64	50	GCAGACACCAATCTGATCCA	642	Fragment	Multiple
copia177	6	2165	Retrotransposon-LTR-Copia, Unknown	trep_complete	2947	20	59.93	50	GTCTGGGTCCATCATTGCTT	3300	20	59.96	50	CCCAAGTCGGATAAGTGCAT	354	Fragment	Multiple
copia178	1	6233			6245	20	60.15	50	TGACCCTATGGGTTCGGATA	6618	20	60.23	45	TTTCGGGTTTGTCAAGAAGC	374	Fragment	Multiple
copia179	3	1415	Retrotransposon-LTR-Copia, Retrotransposon-LTR-Copia	trep_complete	1953	20	59.98	45	AATGTTTTTCACCGCTGTCC	2600	20	60.71	50	ATGATACAGCCCGAGGGTTT	648	Fragment	Multiple
copia179	4	1867	Retrotransposon-LTR-Copia, Retrotransposon-LTR-Copia	trep_complete	2286	20	59.95	50	ATATGCCGCTTCCCCTAAGT	2965	20	59.93	50	AAGCAATGATGGACCCAGAC	680	Fragment	Multiple
copia179	5	1977	Retrotransposon-LTR-Copia, Retrotransposon-LTR-Copia	trep_complete	2557	20	60.02	40	TTTCCAGCATTTTTCGGATC	2990	20	59.26	45	AATGATGAGCCTGCGACATA	434	Fragment	Multiple
copia179	7	2329	Retrotransposon-LTR-Copia, Retrotransposon-LTR-Copia		3186	20	59.93	55	CTCTAGGAAAACCCCGTTCC	3646	20	60.1	50	ATCGTGGAGGCGAGTATTTG	461	Fragment	Multiple
copia179	2	1364	Retrotransposon-LTR-Copia, Unknown	trep_complete	1385	20	59.31	55	CAACAGTCTCCCACTTGCAC	2005	20	59.64	50	GCAGACACCAATCTGATCCA	621	Fragment	Multiple
copia179	6	2250	Retrotransposon-LTR-Copia, Unknown	trep_complete	2946	20	59.93	50	GTCTGGGTCCATCATTGCTT	3299	20	59.96	50	CCCAAGTCGGATAAGTGCAT	354	Fragment	Multiple
copia180	2	1347	Retrotransposon-LTR-Copia, Unknown	trep_complete	1368	20	59.31	55	CAACAGTCTCCCACTTGCAC	2003	20	60.01	50	CGCCAAGTATGACAAGCAGA	636	Fragment	Unique
copia180	3	1398	Retrotransposon-LTR-Copia, Retrotransposon-LTR-Copia	trep_complete	1936	20	59.98	45	AATGTTTTTCACCGCTGTCC	2503	21	59.47	47.62	GCAAGCATCTAGGAGTTGGAA	568	Fragment	Multiple
copia180	4	1850	Retrotransposon-LTR-Copia, Retrotransposon-LTR-Copia	trep_complete	2273	20	59.85	55	GCTGCTTCCCCTAAGTCCTT	2718	20	60.79	60	GAGACCTTCTCGCCCGTAGT	446	Fragment	Multiple
copia180	7	2312	Retrotransposon-LTR-Copia, Retrotransposon-LTR-Copia	trep_complete	3559	20	59.98	45	AAGTTGTGGAACAATTCCGC	4180	22	60.21	40.91	GGATGGTTATTCATTTGCGAGT	622	Fragment	Multiple
copia180	5	1960	Retrotransposon-LTR-Copia, Unknown	trep_complete	2705	20	60.36	55	GGCGAGAAGGTCTCATCGTA	3282	20	59.96	50	CCCAAGTCGGATAAGTGCAT	578	Fragment	Multiple
copia180	6	2233	Retrotransposon-LTR-Copia, Unknown	trep_complete	3169	20	59.93	55	CTCTAGGAAAACCCCGTTCC	3806	20	60.01	50	CAATGAGCACAACGGCTAGA	638	Fragment	Multiple
copia181	1	987	DNA transposon-TIR-CACTA, Retrotransposon-LTR-Copia	trep_complete	897	20	59.98	45	GGGGCAAATCCCATCTTTAT	1415	21	59.97	52.38	TGGGAGACTGTTGGAGGTATG	519	Fragment	Unique
copia183	7	1988	Retrotransposon-LTR-Copia, Retrotransposon-LTR-Copia	trep_complete	3459	21	59.75	47.62	TGTTTCTAGAGCGTAACCCCA	3658	20	60.1	50	ATCGTGGAGGCGAGTATTTG	200	Fragment	Unique
copia183	3	1426	Retrotransposon-LTR-Copia, Retrotransposon-LTR-Copia	trep_complete	1964	20	59.98	45	AATGTTTTTCACCGCTGTCC	2611	20	60.71	50	ATGATACAGCCCGAGGGTTT	648	Fragment	Multiple
copia183	4	1878	Retrotransposon-LTR-Copia, Retrotransposon-LTR-Copia	trep_complete	1964	20	59.98	45	AATGTTTTTCACCGCTGTCC	2611	20	60.71	50	ATGATACAGCCCGAGGGTTT	648	Fragment	Multiple
copia183	5	1988	Retrotransposon-LTR-Copia, Retrotransposon-LTR-Copia	trep_complete	2568	20	60.02	40	TTTCCAGCATTTTTCGGATC	3002	20	59.26	45	AATGATGAGCCTGCGACATA	435	Fragment	Multiple
copia183	6	2261	Retrotransposon-LTR-Copia, Retrotransposon-LTR-Copia	trep_complete	2958	20	59.93	50	GTCTGGGTCCATCATTGCTT	3499	20	59.85	50	CGGACCTACCGTTGTCATTT	542	Fragment	Multiple
copia183	2	1375	Retrotransposon-LTR-Copia, Unknown	trep_complete	1396	20	59.31	55	CAACAGTCTCCCACTTGCAC	2016	20	59.64	50	GCAGACACCAATCTGATCCA	621	Fragment	Multiple
copia184	2	3705	Retrotransposon-LTR-Copia, Retrotransposon-LTR-Copia	trep_complete	3721	20	59.92	45	CGGATCGGTTGCTCATATTT	4324	20	59.81	50	CATTGGTCCGCATACATCAC	604	Fragment	Multiple
copia184	4	4118	Retrotransposon-LTR-Copia, Retrotransposon-LTR-Copia	trep_complete	4937	20	59.93	55	GGAACGGGGTTTTCCTAGAG	5196	20	59.93	50	GTCTGGGTCCATCATTGCTT	260	Fragment	Multiple
copia184	5	4731	Retrotransposon-LTR-Copia, Retrotransposon-LTR-Copia	trep_complete	5175	20	60.07	50	AGAAGCAATGATGGACCCAG	5429	20	61.04	55	ATCACTACGGGCGAGAAGGT	255	Fragment	Multiple
copia184	6	4918	Retrotransposon-LTR-Copia, Retrotransposon-LTR-Copia	trep_complete	5215	20	60.94	45	GCCATGCAATCCGAAATAGA	5429	20	61.04	55	ATCACTACGGGCGAGAAGGT	215	Fragment	Multiple
copia184	7	4968	Retrotransposon-LTR-Copia, Retrotransposon-LTR-Copia	trep_complete	5566	20	60.02	40	GATCCGAAAAATGCTGGAAA	6238	21	60.12	52.38	CACCTCCATAGACGAGGAACA	673	Fragment	Multiple
copia184	8	5141	Retrotransposon-LTR-Copia, Retrotransposon-LTR-Copia	trep_complete	6170	20	59.98	45	GGACAGCGGTGAAAAACATT	6757	20	59.31	55	CAACAGTCTCCCACTTGCAC	588	Fragment	Multiple
copia184	9	5195	Retrotransposon-LTR-Copia, Retrotransposon-LTR-Gypsy	trep_complete	6738	20	59.31	55	GTGCAAGTGGGAGACTGTTG	7432	20	60.21	50	CTATTCCCTTTGCCTCACGA	695	Fragment	Multiple
copia184	3	3759	Retrotransposon-LTR-Copia, Unknown	trep_complete	4548	20	59.98	45	GCGGAATTGTTCCACAACTT	5100	20	60.02	50	TTGTGACGGTGCTTCTCTTG	553	Fragment	Multiple
copia185	4	2840			3579	20	59.98	45	AAGTTGTGGAACAATTCCGC	4023	20	59.4	45	GCATTGTCGTTTGGGTCATA	445	Fragment	Multiple
copia185	2	1367	Retrotransposon-LTR-Copia, Retrotransposon-LTR-Copia	trep_complete	1956	20	59.98	45	AATGTTTTTCACCGCTGTCC	2603	20	60.71	50	ATGATACAGCCCGAGGGTTT	648	Fragment	Multiple
copia185	3	2253	Retrotransposon-LTR-Copia, Retrotransposon-LTR-Copia	trep_complete	3189	20	59.93	55	CTCTAGGAAAACCCCGTTCC	3649	20	60.1	50	ATCGTGGAGGCGAGTATTTG	461	Fragment	Multiple
copia185	1	977	Retrotransposon-LTR-Gypsy, Retrotransposon-LTR-Copia	trep_complete	956	20	60.05	55	CCCTGTTACGGTGTAGCGTT	1607	20	60.08	50	CCAAGGAACCACCAGAAGAA	652	Fragment	Multiple
copia186	6	5164			6707	20	59.31	55	GTGCAAGTGGGAGACTGTTG	7401	20	60.21	50	CTATTCCCTTTGCCTCACGA	695	Fragment	Multiple
copia186	1	3673	Retrotransposon-LTR-Copia, Retrotransposon-LTR-Copia	trep_complete	3689	20	59.92	45	CGGATCGGTTGCTCATATTT	4310	20	59.88	55	TCCTCTAGCTGTCGTGCTCA	622	Fragment	Multiple
copia186	2	3727	Retrotransposon-LTR-Copia, Retrotransposon-LTR-Copia	trep_complete	4516	20	59.98	45	GCGGAATTGTTCCACAACTT	5165	20	59.93	50	GTCTGGGTCCATCATTGCTT	650	Fragment	Multiple
copia186	3	4086	Retrotransposon-LTR-Copia, Retrotransposon-LTR-Copia	trep_complete	5144	20	60.07	50	AGAAGCAATGATGGACCCAG	5398	20	61.04	55	ATCACTACGGGCGAGAAGGT	255	Fragment	Multiple
copia186	4	4702	Retrotransposon-LTR-Copia, Retrotransposon-LTR-Copia	trep_complete	5535	20	60.02	40	GATCCGAAAAATGCTGGAAA	6207	21	60.12	52.38	CACCTCCATAGACGAGGAACA	673	Fragment	Multiple
copia186	5	5110	Retrotransposon-LTR-Copia, Retrotransposon-LTR-Gypsy	trep_complete	6139	20	59.98	45	GGACAGCGGTGAAAAACATT	6726	20	59.31	55	CAACAGTCTCCCACTTGCAC	588	Fragment	Multiple
copia187	10	6992	1 Retrotransposon-LTR-Copia, Retrotransposon-LTR-Gypsy	1 trep_complete	8425	20	59.31	55	GTGCAAGTGGGAGACTGTTG	9119	20	60.21	50	CTATTCCCTTTGCCTCACGA	695	Fragment	Multiple
copia187	2	5391	Retrotransposon-LTR-Copia, Retrotransposon-LTR-Copia	trep_complete	5407	20	59.92	45	CGGATCGGTTGCTCATATTT	6010	20	59.81	50	CATTGGTCCGCATACATCAC	604	Fragment	Multiple
copia187	3	5445	Retrotransposon-LTR-Copia, Retrotransposon-LTR-Copia	trep_complete	6234	20	59.98	45	GCGGAATTGTTCCACAACTT	6883	20	59.93	50	GTCTGGGTCCATCATTGCTT	650	Fragment	Multiple
copia187	4	5804	Retrotransposon-LTR-Copia, Retrotransposon-LTR-Copia	trep_complete	6624	20	59.93	55	GGAACGGGGTTTTCCTAGAG	6883	20	59.93	50	GTCTGGGTCCATCATTGCTT	260	Fragment	Multiple
copia187	5	6420	Retrotransposon-LTR-Copia, Retrotransposon-LTR-Copia	trep_complete	6862	20	60.07	50	AGAAGCAATGATGGACCCAG	7116	20	61.04	55	ATCACTACGGGCGAGAAGGT	255	Fragment	Multiple
copia187	9	6882	Retrotransposon-LTR-Copia, Retrotransposon-LTR-Copia	trep_complete	7857	20	59.98	45	GGACAGCGGTGAAAAACATT	8444	20	59.31	55	CAACAGTCTCCCACTTGCAC	588	Fragment	Multiple
copia187	6	6605	Retrotransposon-LTR-Copia, Unknown	trep_complete	7253	20	60.02	40	GATCCGAAAAATGCTGGAAA	7715	20	60.18	55	CAGCAGTCGAAGGACACTGA	463	Fragment	Multiple
copia187	7	6655	Retrotransposon-LTR-Copia, Unknown	trep_complete	7524	20	59.95	50	ACTTAGGGGAAGCGGCATAT	8060	20	59.99	55	CCGTCTTCTGCTTGGAACTC	537	Fragment	Multiple
copia187	8	6828	Retrotransposon-LTR-Copia, Unknown	trep_complete	7634	20	59.96	45	AGCATGGAAGAGGCAAAGAA	8160	20	59.97	50	GGGAACACACCAAGCTCAAT	527	Fragment	Multiple
copia188	10	5369	1 Retrotransposon-LTR-Copia, Retrotransposon-LTR-Gypsy	1 trep_complete	6802	20	59.31	55	GTGCAAGTGGGAGACTGTTG	7496	20	60.21	50	CTATTCCCTTTGCCTCACGA	695	Fragment	Multiple
copia188	2	3768	Retrotransposon-LTR-Copia, Retrotransposon-LTR-Copia	trep_complete	3784	20	59.92	45	CGGATCGGTTGCTCATATTT	4387	20	59.81	50	CATTGGTCCGCATACATCAC	604	Fragment	Multiple
copia188	3	3822	Retrotransposon-LTR-Copia, Retrotransposon-LTR-Copia	trep_complete	4611	20	59.98	45	GCGGAATTGTTCCACAACTT	5260	20	59.93	50	GTCTGGGTCCATCATTGCTT	650	Fragment	Multiple
copia188	4	4181	Retrotransposon-LTR-Copia, Retrotransposon-LTR-Copia	trep_complete	5001	20	59.93	55	GGAACGGGGTTTTCCTAGAG	5260	20	59.93	50	GTCTGGGTCCATCATTGCTT	260	Fragment	Multiple
copia188	5	4797	Retrotransposon-LTR-Copia, Retrotransposon-LTR-Copia	trep_complete	5239	20	60.07	50	AGAAGCAATGATGGACCCAG	5493	20	61.04	55	ATCACTACGGGCGAGAAGGT	255	Fragment	Multiple
copia188	9	5259	Retrotransposon-LTR-Copia, Retrotransposon-LTR-Copia	trep_complete	6234	20	59.98	45	GGACAGCGGTGAAAAACATT	6821	20	59.31	55	CAACAGTCTCCCACTTGCAC	588	Fragment	Multiple
copia188	6	4982	Retrotransposon-LTR-Copia, Unknown	trep_complete	5630	20	60.02	40	GATCCGAAAAATGCTGGAAA	6092	20	60.18	55	CAGCAGTCGAAGGACACTGA	463	Fragment	Multiple
copia188	7	5032	Retrotransposon-LTR-Copia, Unknown	trep_complete	5901	20	59.95	50	ACTTAGGGGAAGCGGCATAT	6437	20	59.99	55	CCGTCTTCTGCTTGGAACTC	537	Fragment	Multiple
copia188	8	5205	Retrotransposon-LTR-Copia, Unknown	trep_complete	6011	20	59.96	45	AGCATGGAAGAGGCAAAGAA	6537	20	59.97	50	GGGAACACACCAAGCTCAAT	527	Fragment	Multiple
copia189	3	1425	Retrotransposon-LTR-Copia, Retrotransposon-LTR-Copia	trep_complete	1963	20	59.98	45	AATGTTTTTCACCGCTGTCC	2610	20	60.71	50	ATGATACAGCCCGAGGGTTT	648	Fragment	Multiple
copia189	4	1877	Retrotransposon-LTR-Copia, Retrotransposon-LTR-Copia	trep_complete	2567	20	60.02	40	TTTCCAGCATTTTTCGGATC	3000	20	59.26	45	AATGATGAGCCTGCGACATA	434	Fragment	Multiple
copia189	2	1374	Retrotransposon-LTR-Copia, Unknown	trep_complete	1395	20	59.31	55	CAACAGTCTCCCACTTGCAC	2015	20	59.64	50	GCAGACACCAATCTGATCCA	621	Fragment	Multiple
copia189	5	1987	Retrotransposon-LTR-Copia, Unknown		2956	20	59.93	50	GTCTGGGTCCATCATTGCTT	3308	20	59.96	50	CCCAAGTCGGATAAGTGCAT	353	Fragment	Multiple
copia190	2	1379	Retrotransposon-LTR-Copia, Unknown	trep_complete	1382	20	59.65	55	TCCTCTAGGGCATACCTCCA	2055	20	59.96	45	AGCATGGAAGAGGCAAAGAA	674	Fragment	Unique
copia190	3	1430	Retrotransposon-LTR-Copia, Retrotransposon-LTR-Copia	trep_complete	1813	20	59.98	45	AATGTTTTTCACCGCTGTCC	2460	20	60.71	50	ATGATACAGCCCGAGGGTTT	648	Fragment	Multiple
copia190	7	2697	Retrotransposon-LTR-Copia, Retrotransposon-LTR-Copia	trep_complete	3046	20	59.93	55	CTCTAGGAAAACCCCGTTCC	3501	20	60.1	50	ATCGTGGAGGCGAGTATTTG	456	Fragment	Multiple
copia190	8	2732	Retrotransposon-LTR-Copia, Retrotransposon-LTR-Copia		3831	20	59.74	45	AGCTTCTTCATGCGCTTTTC	4277	20	59.92	45	CGGATCGGTTGCTCATATTT	447	Fragment	Multiple
copia190	4	1727	Retrotransposon-LTR-Copia, Unknown	trep_complete	2417	20	60.02	40	TTTCCAGCATTTTTCGGATC	2917	20	60.04	55	AGAAGTACCGCCACAACCAC	501	Fragment	Multiple
copia190	5	1837	Retrotransposon-LTR-Copia, Unknown	trep_complete	2749	21	59.92	47.62	TTGATTGTCTCCCATGGACTC	2917	20	60.04	55	AGAAGTACCGCCACAACCAC	169	Fragment	Multiple
copia190	6	2110	Retrotransposon-LTR-Copia, Unknown	trep_complete	2806	20	59.93	50	GTCTGGGTCCATCATTGCTT	3159	20	59.96	50	CCCAAGTCGGATAAGTGCAT	354	Fragment	Multiple
copia193	6	1957			3556	20	59.98	45	AAGTTGTGGAACAATTCCGC	3970	20	60.35	45	CGCATGAAGAAAGCTCCATT	415	Fragment	Unique
copia193	1	580	Unknown, Unknown	trep_complete	7251	20	58.91	55	CCCCTTAAGTGTGTGACCCT	7429	20	60.21	50	TCGTGAGGCAAAGGGAATAG	179	Fragment	Multiple
copia193	3	954	Retrotransposon-LTR-Copia, Retrotransposon-LTR-Copia	trep_complete	1365	20	59.31	55	CAACAGTCTCCCACTTGCAC	1900	20	59.67	60	CCTCGTCTATGGAGGTCAGG	536	Fragment	Multiple
copia193	4	1344	Retrotransposon-LTR-Copia, Retrotransposon-LTR-Copia	trep_complete	1933	20	59.98	45	AATGTTTTTCACCGCTGTCC	2458	21	59.99	42.86	CAAAGGGTTTGACTTCACCAA	526	Fragment	Multiple
copia193	5	1847	Retrotransposon-LTR-Copia, Retrotransposon-LTR-Copia		3166	20	59.93	55	CTCTAGGAAAACCCCGTTCC	3626	20	60.1	50	ATCGTGGAGGCGAGTATTTG	461	Fragment	Multiple
copia196	3	1397	Retrotransposon-LTR-Copia, Retrotransposon-LTR-Copia	trep_complete	1883	20	59.67	60	CCTCACCTCCATAGACGAGG	2547	20	58.95	50	TGCTGGTAAGGTATGCAAGC	665	Fragment	Unique
copia196	4	1849	Retrotransposon-LTR-Copia, Unknown	trep_complete	2688	20	60	55	CTTAAGCATCTCTACGGGCG	3281	20	59.96	50	CCCAAGTCGGATAAGTGCAT	594	Fragment	Unique
copia196	6	2232	Retrotransposon-LTR-Copia, Retrotransposon-LTR-Copia	trep_complete	3168	20	59.93	55	CTCTAGGAAAACCCCGTTCC	3475	20	59.96	55	GCCAGTCGGACCTACCATTA	308	Fragment	Multiple
copia196	7	2819	Retrotransposon-LTR-Copia, Retrotransposon-LTR-Copia		3958	20	59.74	45	AGCTTCTTCATGCGCTTTTC	4404	20	59.92	45	CGGATCGGTTGCTCATATTT	447	Fragment	Multiple
copia196	2	1346	Retrotransposon-LTR-Copia, Unknown	trep_complete	1367	20	59.31	55	CAACAGTCTCCCACTTGCAC	1982	20	59.66	55	CACCAGTCTGATCCAGGTGA	616	Fragment	Multiple
copia196	5	1916	Retrotransposon-LTR-Copia, Unknown	trep_complete	2928	20	59.93	50	GTCTGGGTCCATCATTGCTT	3281	20	59.96	50	CCCAAGTCGGATAAGTGCAT	354	Fragment	Multiple
copia198	5	5295			6728	20	59.31	55	GTGCAAGTGGGAGACTGTTG	7422	20	60.21	50	CTATTCCCTTTGCCTCACGA	695	Fragment	Multiple
copia198	2	3694	Retrotransposon-LTR-Copia, Retrotransposon-LTR-Copia	trep_complete	3710	20	59.92	45	CGGATCGGTTGCTCATATTT	4313	20	59.81	50	CATTGGTCCGCATACATCAC	604	Fragment	Multiple
copia198	3	4140	Retrotransposon-LTR-Copia, Retrotransposon-LTR-Copia	trep_complete	5556	20	60.02	40	GATCCGAAAAATGCTGGAAA	6238	21	59.85	57.14	AGCTCCTCCTCACCTCCATAG	683	Fragment	Multiple
copia198	4	4723	Retrotransposon-LTR-Copia, Retrotransposon-LTR-Gypsy	trep_complete	6160	20	59.98	45	GGACAGCGGTGAAAAACATT	6747	20	59.31	55	CAACAGTCTCCCACTTGCAC	588	Fragment	Multiple
copia20	2	1361	Retrotransposon-LTR-Copia, Retrotransposon-LTR-Copia	trep_complete	1382	20	59.31	55	CAACAGTCTCCCACTTGCAC	1917	20	59.67	60	CCTCGTCTATGGAGGTCAGG	536	Fragment	Multiple
copia20	3	1412	Retrotransposon-LTR-Copia, Retrotransposon-LTR-Copia	trep_complete	1950	20	59.98	45	AATGTTTTTCACCGCTGTCC	2597	20	60.71	50	ATGATACAGCCCGAGGGTTT	648	Fragment	Multiple
copia20	4	1864	Retrotransposon-LTR-Copia, Retrotransposon-LTR-Copia	trep_complete	1950	20	59.98	45	AATGTTTTTCACCGCTGTCC	2597	20	60.71	50	ATGATACAGCCCGAGGGTTT	648	Fragment	Multiple
copia20	6	2247	Retrotransposon-LTR-Copia, Retrotransposon-LTR-Copia	trep_complete	2943	20	59.93	50	GTCTGGGTCCATCATTGCTT	3483	20	59.85	50	CGGACCTACCGTTGTCATTT	541	Fragment	Multiple
copia20	5	1974	Retrotransposon-LTR-Copia, Unknown	trep_complete	2554	20	60.02	40	TTTCCAGCATTTTTCGGATC	3221	20	59.34	50	GGCAAAGTGTTTGTCACTCG	668	Fragment	Multiple
copia201	3	3730	Retrotransposon-LTR-Copia, Retrotransposon-LTR-Copia	trep_complete	4125	20	60.12	45	AAGCGCATAAAGAAGCTCCA	4488	20	60.1	50	CAAATACTCGCCTCCACGAT	364	Fragment	Unique
copia201	2	3683	Retrotransposon-LTR-Copia, Unknown	trep_complete	3694	20	59.92	45	CGGATCGGTTGCTCATATTT	4211	20	59.98	55	GCCTATCAAGCAAGCCTCAC	518	Fragment	Unique
copia201	6	4620			6711	20	59.31	55	GTGCAAGTGGGAGACTGTTG	7405	20	60.21	50	CTATTCCCTTTGCCTCACGA	695	Fragment	Multiple
copia201	4	4159	Retrotransposon-LTR-Copia, Retrotransposon-LTR-Copia	trep_complete	5530	20	59.92	40	GGTTTTGTCGATCCGAAAAA	6211	21	60.12	52.38	CACCTCCATAGACGAGGAACA	682	Fragment	Multiple
copia201	5	4340	Retrotransposon-LTR-Copia, Retrotransposon-LTR-Gypsy	trep_complete	6143	20	59.98	45	GGACAGCGGTGAAAAACATT	6730	20	59.31	55	CAACAGTCTCCCACTTGCAC	588	Fragment	Multiple
copia202	1	3993	Retrotransposon-LTR-Copia, Retrotransposon-LTR-Copia	trep_complete	10503	20	60.02	45	ACTTCAACGCATCTTTCGCT	10941	20	59.9	50	ACAACATGCAGCCAGAACAG	439	Fragment	Multiple
copia205	12	4871			16873	19	59.2	57.89	GAGTGCCTGGGACTTGATG	17490	20	60.58	50	GAAGCAAACCCGGAGAAGAT	618	Fragment	Multiple
copia205	9	4409	1 Retrotransposon-LTR-Copia, Unknown	1 trep_complete	2387	20	60.11	50	TGACAAACCCGAAAGCTACC	3040	20	60.07	45	GTAATGCGGCGATTTCATCT	654	Fragment	Multiple
copia205	3	2878	Retrotransposon-LTR-Copia, Retrotransposon-LTR-Copia	trep_complete	3416	20	59.98	45	AATGTTTTTCACCGCTGTCC	4062	20	60.71	50	ATGATACAGCCCGAGGGTTT	647	Fragment	Multiple
copia205	4	3330	Retrotransposon-LTR-Copia, Retrotransposon-LTR-Copia	trep_complete	3416	20	59.98	45	AATGTTTTTCACCGCTGTCC	4062	20	60.71	50	ATGATACAGCCCGAGGGTTT	647	Fragment	Multiple
copia205	5	3440	Retrotransposon-LTR-Copia, Retrotransposon-LTR-Copia	trep_complete	4019	20	60.02	40	TTTCCAGCATTTTTCGGATC	4452	20	59.26	45	AATGATGAGCCTGCGACATA	434	Fragment	Multiple
copia205	8	3827	Retrotransposon-LTR-Copia, Retrotransposon-LTR-Copia	trep_complete	5038	20	59.98	45	AAGTTGTGGAACAATTCCGC	5482	20	59.4	45	GCATTGTCGTTTGGGTCATA	445	Fragment	Multiple
copia205	2	2827	Retrotransposon-LTR-Copia, Unknown	trep_complete	2848	20	59.31	55	CAACAGTCTCCCACTTGCAC	3468	20	59.64	50	GCAGACACCAATCTGATCCA	621	Fragment	Multiple
copia205	6	3713	Retrotransposon-LTR-Copia, Unknown	trep_complete	4408	20	59.93	50	GTCTGGGTCCATCATTGCTT	4761	20	59.96	50	CCCAAGTCGGATAAGTGCAT	354	Fragment	Multiple
copia205	7	3440	Retrotransposon-LTR-Copia, Unknown	trep_complete	4648	20	59.93	55	CTCTAGGAAAACCCCGTTCC	5285	20	59.97	50	CAATGAGCATGACGGCTAGA	638	Fragment	Multiple
copia206	3	1429	Retrotransposon-LTR-Copia, Retrotransposon-LTR-Copia	trep_complete	1967	20	59.98	45	AATGTTTTTCACCGCTGTCC	2613	20	60.71	50	ATGATACAGCCCGAGGGTTT	647	Fragment	Multiple
copia206	4	1881	Retrotransposon-LTR-Copia, Retrotransposon-LTR-Copia	trep_complete	1967	20	59.98	45	AATGTTTTTCACCGCTGTCC	2613	20	60.71	50	ATGATACAGCCCGAGGGTTT	647	Fragment	Multiple
copia206	5	1991	Retrotransposon-LTR-Copia, Retrotransposon-LTR-Copia	trep_complete	2570	20	60.02	40	TTTCCAGCATTTTTCGGATC	3003	20	59.26	45	AATGATGAGCCTGCGACATA	434	Fragment	Multiple
copia206	8	2378	Retrotransposon-LTR-Copia, Retrotransposon-LTR-Copia		3589	20	59.98	45	AAGTTGTGGAACAATTCCGC	4033	20	59.4	45	GCATTGTCGTTTGGGTCATA	445	Fragment	Multiple
copia206	2	1378	Retrotransposon-LTR-Copia, Unknown	trep_complete	1399	20	59.31	55	CAACAGTCTCCCACTTGCAC	2019	20	59.64	50	GCAGACACCAATCTGATCCA	621	Fragment	Multiple
copia206	6	2264	Retrotransposon-LTR-Copia, Unknown	trep_complete	2959	20	59.93	50	GTCTGGGTCCATCATTGCTT	3312	20	59.96	50	CCCAAGTCGGATAAGTGCAT	354	Fragment	Multiple
copia206	7	1991	Retrotransposon-LTR-Copia, Unknown	trep_complete	3199	20	59.93	55	CTCTAGGAAAACCCCGTTCC	3836	20	59.97	50	CAATGAGCATGACGGCTAGA	638	Fragment	Multiple
copia21	3	512	Retrotransposon-LTR-Copia, Retrotransposon-LTR-Copia	trep_complete	4544	20	59.98	45	GCGGAATTGTTCCACAACTT	5193	20	59.93	50	GTCTGGGTCCATCATTGCTT	650	Fragment	Multiple
copia21	4	4114	Retrotransposon-LTR-Copia, Retrotransposon-LTR-Copia	trep_complete	4934	20	59.93	55	GGAACGGGGTTTTCCTAGAG	5193	20	59.93	50	GTCTGGGTCCATCATTGCTT	260	Fragment	Multiple
copia21	5	4730	Retrotransposon-LTR-Copia, Retrotransposon-LTR-Copia	trep_complete	5172	20	60.07	50	AGAAGCAATGATGGACCCAG	5426	20	61.04	55	ATCACTACGGGCGAGAAGGT	255	Fragment	Multiple
copia21	6	4915	Retrotransposon-LTR-Copia, Retrotransposon-LTR-Copia	trep_complete	5563	20	60.02	40	GATCCGAAAAATGCTGGAAA	6235	21	60.12	52.38	CACCTCCATAGACGAGGAACA	673	Fragment	Multiple
copia21	7	4965	Retrotransposon-LTR-Copia, Retrotransposon-LTR-Copia	trep_complete	6167	20	59.98	45	GGACAGCGGTGAAAAACATT	6771	20	59.15	55	CCTCTAGGGCATACCTCCAA	605	Fragment	Multiple
copia21	8	5138	Retrotransposon-LTR-Copia, Retrotransposon-LTR-Gypsy	trep_complete	6755	20	59.29	55	GAGGTATGCCCTAGAGGCAA	7215	20	60.11	50	TGACAAACCCGAAAGCTACC	461	Fragment	Multiple
copia216	3	1392	Retrotransposon-LTR-Copia, Retrotransposon-LTR-Copia	trep_complete	1940	20	59.91	55	ACCGCTGTCCAGTGACTCTT	2575	20	60.71	50	ATGATACAGCCCGAGGGTTT	636	Fragment	Unique
copia216	5	2220			2921	20	59.93	50	GTCTGGGTCCATCATTGCTT	3618	20	59.84	55	GTGGAGGCGAGTATTTGAGC	698	Fragment	Multiple
copia216	4	1969	Retrotransposon-LTR-Copia, Retrotransposon-LTR-Copia	trep_complete	2532	20	60.02	40	TTTCCAGCATTTTTCGGATC	2965	20	59.26	45	AATGATGAGCCTGCGACATA	434	Fragment	Multiple
copia216	2	1341	Retrotransposon-LTR-Copia, Unknown	trep_complete	1362	20	59.31	55	CAACAGTCTCCCACTTGCAC	1991	20	59.72	50	GTATGACAAGCAGGCACCAA	630	Fragment	Multiple
copia218	3	1415	Retrotransposon-LTR-Copia, Retrotransposon-LTR-Copia	trep_complete	1884	20	60.01	55	TGTTACGACGAGCTCCTCCT	2579	20	60.71	50	ATGATACAGCCCGAGGGTTT	696	Fragment	Unique
copia218	5	1977	Retrotransposon-LTR-Copia, Retrotransposon-LTR-Copia	trep_complete	2925	20	59.93	50	GTCTGGGTCCATCATTGCTT	3558	20	60.04	55	ACTTACGCCACCTGGAACAC	634	Fragment	Multiple
copia218	6	2164	Retrotransposon-LTR-Copia, Retrotransposon-LTR-Copia	trep_complete	3165	20	59.93	55	CTCTAGGAAAACCCCGTTCC	3625	20	60.1	50	ATCGTGGAGGCGAGTATTTG	461	Fragment	Multiple
copia218	2	1364	Retrotransposon-LTR-Copia, Unknown	trep_complete	1385	20	59.31	55	CAACAGTCTCCCACTTGCAC	2005	20	59.64	50	GCAGACACCAATCTGATCCA	621	Fragment	Multiple
copia218	4	1867	Retrotransposon-LTR-Copia, Unknown	trep_complete	2536	20	60.02	40	TTTCCAGCATTTTTCGGATC	3040	20	59.87	50	CAAGAGAAGCACCACCACAA	505	Fragment	Multiple
copia222	2	3696	Retrotransposon-LTR-Copia, Retrotransposon-LTR-Copia	trep_complete	4636	20	59.99	55	CCAGTCGGACCTATCGTTGT	5184	20	59.93	50	GTCTGGGTCCATCATTGCTT	549	Fragment	Unique
copia222	5	5766	Retrotransposon-LTR-Copia, Retrotransposon-LTR-Copia	trep_complete	6156	20	59.98	45	GGACAGCGGTGAAAAACATT	6749	20	59.31	55	CAACAGTCTCCCACTTGCAC	594	Fragment	Unique
copia222	4	5129	Retrotransposon-LTR-Copia, Unknown	trep_complete	5819	20	59.71	55	AAGGACTTAGGGGAAGCGAC	6466	20	59.87	50	CAGGAACACACCAAGCTCAA	648	Fragment	Unique
copia222	6	5799	Retrotransposon-LTR-Copia, Retrotransposon-LTR-Gypsy	trep_complete	6730	20	59.31	55	GTGCAAGTGGGAGACTGTTG	7424	20	60.21	50	CTATTCCCTTTGCCTCACGA	695	Fragment	Multiple
copia222	3	4719	Retrotransposon-LTR-Copia, Unknown	trep_complete	5552	20	60.02	40	GATCCGAAAAATGCTGGAAA	6014	20	60.18	55	CAGCAGTCGAAGGACACTGA	463	Fragment	Multiple
copia227	2	3712	Retrotransposon-LTR-Copia, Retrotransposon-LTR-Copia	trep_complete	3728	20	59.92	45	CGGATCGGTTGCTCATATTT	4354	20	60.23	55	AATCCTCCTCTAGCCGTCGT	627	Fragment	Multiple
copia227	3	3766	Retrotransposon-LTR-Copia, Retrotransposon-LTR-Copia	trep_complete	4555	20	59.98	45	GCGGAATTGTTCCACAACTT	5204	20	59.93	50	GTCTGGGTCCATCATTGCTT	650	Fragment	Multiple
copia227	4	4125	Retrotransposon-LTR-Copia, Retrotransposon-LTR-Copia	trep_complete	4945	20	59.93	55	GGAACGGGGTTTTCCTAGAG	5204	20	59.93	50	GTCTGGGTCCATCATTGCTT	260	Fragment	Multiple
copia227	5	4759	Retrotransposon-LTR-Copia, Retrotransposon-LTR-Copia	trep_complete	5183	20	60.07	50	AGAAGCAATGATGGACCCAG	5437	20	61.04	55	ATCACTACGGGCGAGAAGGT	255	Fragment	Multiple
copia227	8	5149	Retrotransposon-LTR-Copia, Retrotransposon-LTR-Copia	trep_complete	6178	20	59.98	45	GGACAGCGGTGAAAAACATT	6765	20	59.31	55	CAACAGTCTCCCACTTGCAC	588	Fragment	Multiple
copia227	9	5203	Retrotransposon-LTR-Copia, Retrotransposon-LTR-Gypsy	trep_complete	6746	20	59.31	55	GTGCAAGTGGGAGACTGTTG	7438	20	60.07	50	GTTCCCTTTGCCTCACGATA	693	Fragment	Multiple
copia227	6	4926	Retrotransposon-LTR-Copia, Unknown	trep_complete	5574	20	60.02	40	GATCCGAAAAATGCTGGAAA	6036	20	60.18	55	CAGCAGTCGAAGGACACTGA	463	Fragment	Multiple
copia227	7	4976	Retrotransposon-LTR-Copia, Unknown	trep_complete	5845	20	59.95	50	ACTTAGGGGAAGCGGCATAT	6481	20	59.97	50	GGGAACACACCAAGCTCAAT	637	Fragment	Multiple
copia23	9	2850	Retrotransposon-LTR-Copia, Retrotransposon-LTR-Copia	trep_complete	3828	20	58.49	45	TGCTCATTGGACCACATACA	4434	20	59.92	45	CGGATCGGTTGCTCATATTT	607	Fragment	Unique
copia23	2	1377	Retrotransposon-LTR-Copia, Retrotransposon-LTR-Copia	trep_complete	1398	20	59.31	55	CAACAGTCTCCCACTTGCAC	1933	20	59.67	60	CCTCGTCTATGGAGGTCAGG	536	Fragment	Multiple
copia23	3	1428	Retrotransposon-LTR-Copia, Retrotransposon-LTR-Copia	trep_complete	1966	20	59.98	45	AATGTTTTTCACCGCTGTCC	2613	20	60.71	50	ATGATACAGCCCGAGGGTTT	648	Fragment	Multiple
copia23	4	1880	Retrotransposon-LTR-Copia, Retrotransposon-LTR-Copia	trep_complete	1966	20	59.98	45	AATGTTTTTCACCGCTGTCC	2613	20	60.71	50	ATGATACAGCCCGAGGGTTT	648	Fragment	Multiple
copia23	5	1990	Retrotransposon-LTR-Copia, Retrotransposon-LTR-Copia	trep_complete	2570	20	60.02	40	TTTCCAGCATTTTTCGGATC	3003	20	59.26	45	AATGATGAGCCTGCGACATA	434	Fragment	Multiple
copia23	6	2263	Retrotransposon-LTR-Copia, Retrotransposon-LTR-Copia	trep_complete	2959	20	59.93	50	GTCTGGGTCCATCATTGCTT	3500	20	59.85	50	CGGACCTACCGTTGTCATTT	542	Fragment	Multiple
copia23	7	1990	Retrotransposon-LTR-Copia, Retrotransposon-LTR-Copia	trep_complete	3199	20	59.93	55	CTCTAGGAAAACCCCGTTCC	3659	20	60.1	50	ATCGTGGAGGCGAGTATTTG	461	Fragment	Multiple
copia23	8	2375	Retrotransposon-LTR-Copia, Unknown	trep_complete	3589	20	59.98	45	AAGTTGTGGAACAATTCCGC	3941	20	60.16	50	CATGTGAGGCTTGCTTGCTA	353	Fragment	Multiple
copia230	2	3709	Retrotransposon-LTR-Copia, Retrotransposon-LTR-Copia	trep_complete	3725	20	59.92	45	CGGATCGGTTGCTCATATTT	4328	20	59.81	50	CATTGGTCCGCATACATCAC	604	Fragment	Multiple
copia230	3	3763	Retrotransposon-LTR-Copia, Retrotransposon-LTR-Copia	trep_complete	4552	20	59.98	45	GCGGAATTGTTCCACAACTT	5201	20	59.93	50	GTCTGGGTCCATCATTGCTT	650	Fragment	Multiple
copia230	4	4110	Retrotransposon-LTR-Copia, Retrotransposon-LTR-Copia	trep_complete	4942	20	59.93	55	GGAACGGGGTTTTCCTAGAG	5201	20	59.93	50	GTCTGGGTCCATCATTGCTT	260	Fragment	Multiple
copia230	5	4738	Retrotransposon-LTR-Copia, Retrotransposon-LTR-Copia	trep_complete	5180	20	60.07	50	AGAAGCAATGATGGACCCAG	5434	20	61.04	55	ATCACTACGGGCGAGAAGGT	255	Fragment	Multiple
copia230	6	4923	Retrotransposon-LTR-Copia, Retrotransposon-LTR-Copia	trep_complete	5571	20	60.02	40	GATCCGAAAAATGCTGGAAA	6253	21	59.85	57.14	AGCTCCTCCTGACCTCCATAG	683	Fragment	Multiple
copia230	7	4973	Retrotransposon-LTR-Copia, Retrotransposon-LTR-Copia	trep_complete	6175	20	59.98	45	GGACAGCGGTGAAAAACATT	6762	20	59.31	55	CAACAGTCTCCCACTTGCAC	588	Fragment	Multiple
copia230	8	5146	Retrotransposon-LTR-Copia, Retrotransposon-LTR-Gypsy	trep_complete	6743	20	59.31	55	GTGCAAGTGGGAGACTGTTG	7437	20	60.21	50	CTATTCCCTTTGCCTCACGA	695	Fragment	Multiple
copia240	5	3756	Retrotransposon-LTR-Copia, Retrotransposon-LTR-Copia	trep_complete	4935	20	59.93	55	GGAACGGGGTTTTCCTAGAG	5423	20	59.59	55	CTACGGGTGAGAAGGTTTGG	489	Fragment	Unique
copia240	3	837	Retrotransposon-LTR-Copia, Retrotransposon-LTR-Copia	trep_complete	3718	20	59.92	45	CGGATCGGTTGCTCATATTT	4321	20	59.81	50	CATTGGTCCGCATACATCAC	604	Fragment	Multiple
copia240	4	3702	Retrotransposon-LTR-Copia, Retrotransposon-LTR-Copia	trep_complete	4545	20	59.98	45	GCGGAATTGTTCCACAACTT	4939	20	60.3	50	GTTCCGAGCGACAAACACTT	395	Fragment	Multiple
copia240	6	4115	Retrotransposon-LTR-Copia, Retrotransposon-LTR-Copia	trep_complete	5564	20	60.02	40	GATCCGAAAAATGCTGGAAA	6236	21	60.12	52.38	CACCTCCATAGACGAGGAACA	673	Fragment	Multiple
copia240	7	4731	Retrotransposon-LTR-Copia, Retrotransposon-LTR-Copia	trep_complete	6168	20	59.98	45	GGACAGCGGTGAAAAACATT	6755	20	59.31	55	CAACAGTCTCCCACTTGCAC	588	Fragment	Multiple
copia240	8	4916	Retrotransposon-LTR-Copia, Retrotransposon-LTR-Gypsy	trep_complete	6736	20	59.31	55	GTGCAAGTGGGAGACTGTTG	7430	20	60.21	50	CTATTCCCTTTGCCTCACGA	695	Fragment	Multiple
copia243	3	1432	Retrotransposon-LTR-Copia, Retrotransposon-LTR-Copia	trep_complete	1909	20	60.55	60	CGAGCTCCTCCTCACCTACA	2213	20	59.95	45	CAGCATGGAAGATGCAAAGA	305	Fragment	Unique
copia243	4	1903	Retrotransposon-LTR-Copia, Retrotransposon-LTR-Copia	trep_complete	2303	20	59.95	50	ATATGCCGCTTCCCCTAAGT	2982	20	59.93	50	AAGCAATGATGGACCCAGAC	680	Fragment	Multiple
copia243	5	1994	Retrotransposon-LTR-Copia, Retrotransposon-LTR-Copia	trep_complete	2574	20	60.02	40	TTTCCAGCATTTTTCGGATC	3007	20	59.26	45	AATGATGAGCCTGCGACATA	434	Fragment	Multiple
copia243	6	2180	Retrotransposon-LTR-Copia, Retrotransposon-LTR-Copia	trep_complete	2963	20	59.93	50	GTCTGGGTCCATCATTGCTT	3660	20	59.84	55	GTGGAGGCGAGTATTTGAGC	698	Fragment	Multiple
copia243	7	2346	Retrotransposon-LTR-Copia, Retrotransposon-LTR-Copia	trep_complete	2963	20	59.93	50	GTCTGGGTCCATCATTGCTT	3660	20	59.84	55	GTGGAGGCGAGTATTTGAGC	698	Fragment	Multiple
copia243	8	2381	Retrotransposon-LTR-Copia, Retrotransposon-LTR-Copia	trep_complete	3593	20	59.98	45	AAGTTGTGGAACAATTCCGC	4072	21	60.46	47.62	CCTCGGCCTAATGATTTGAGT	480	Fragment	Multiple
copia243	2	1381	Retrotransposon-LTR-Copia, Unknown	trep_complete	1402	20	59.31	55	CAACAGTCTCCCACTTGCAC	2101	20	59.53	45	TATGCCTCGGCTATTGGATT	700	Fragment	Multiple
copia244	9	2367			566	20	60.18	50	TGACCCTATGGGTTCGGTTA	731	20	60.21	50	TCGTGAGGCAAAGGGAATAG	166	Fragment	Multiple
copia244	4	1367	Retrotransposon-LTR-Copia, Retrotransposon-LTR-Copia	trep_complete	1956	20	59.98	45	AATGTTTTTCACCGCTGTCC	2603	20	60.71	50	ATGATACAGCCCGAGGGTTT	648	Fragment	Multiple
copia244	5	1418	Retrotransposon-LTR-Copia, Retrotransposon-LTR-Copia	trep_complete	1956	20	59.98	45	AATGTTTTTCACCGCTGTCC	2603	20	60.71	50	ATGATACAGCCCGAGGGTTT	648	Fragment	Multiple
copia244	8	2238	Retrotransposon-LTR-Copia, Retrotransposon-LTR-Copia	trep_complete	3189	20	59.93	55	CTCTAGGAAAACCCCGTTCC	3649	20	60.1	50	ATCGTGGAGGCGAGTATTTG	461	Fragment	Multiple
copia244	1	603	Retrotransposon-LTR-Copia, Unknown	trep_complete	7325	20	60.18	50	TGACCCTATGGGTTCGGTTA	7490	20	60.21	50	TCGTGAGGCAAAGGGAATAG	166	Fragment	Multiple
copia244	3	977	Retrotransposon-LTR-Copia, Unknown	trep_complete	1368	20	59.29	55	TTGCCTCTAGGGCATACCTC	2008	20	59.64	50	GCAGACACCAATCTGATCCA	641	Fragment	Multiple
copia244	6	1870	Retrotransposon-LTR-Copia, Unknown	trep_complete	2560	20	60.02	40	TTTCCAGCATTTTTCGGATC	3064	20	59.87	50	CAAGAGAAGCACCACCACAA	505	Fragment	Multiple
copia244	7	1980	Retrotransposon-LTR-Copia, Unknown	trep_complete	2949	20	59.93	50	GTCTGGGTCCATCATTGCTT	3302	20	59.96	50	CCCAAGTCGGATAAGTGCAT	354	Fragment	Multiple
copia248	2	1343	Retrotransposon-LTR-Copia, Retrotransposon-LTR-Copia	trep_complete	1932	20	59.98	45	AATGTTTTTCACCGCTGTCC	2457	21	59.99	42.86	CAAAGGGTTTGACTTCACCAA	526	Fragment	Multiple
copia248	3	1956	Retrotransposon-LTR-Copia, Retrotransposon-LTR-Copia	trep_complete	1932	20	59.98	45	AATGTTTTTCACCGCTGTCC	2457	21	59.99	42.86	CAAAGGGTTTGACTTCACCAA	526	Fragment	Multiple
copia248	4	2229	Retrotransposon-LTR-Copia, Retrotransposon-LTR-Copia	trep_complete	2536	20	60.02	40	TTTCCAGCATTTTTCGGATC	2969	20	59.26	45	AATGATGAGCCTGCGACATA	434	Fragment	Multiple
copia248	6	2341	Retrotransposon-LTR-Copia, Retrotransposon-LTR-Copia		3165	20	59.93	55	CTCTAGGAAAACCCCGTTCC	3625	20	60.1	50	ATCGTGGAGGCGAGTATTTG	461	Fragment	Multiple
copia248	5	1956	Retrotransposon-LTR-Copia, Unknown	trep_complete	2925	20	59.93	50	GTCTGGGTCCATCATTGCTT	3278	20	59.96	50	CCCAAGTCGGATAAGTGCAT	354	Fragment	Multiple
copia248	1	935	Retrotransposon-LTR-Gypsy, Retrotransposon-LTR-Copia	trep_complete	903	20	60.11	50	TGACAAACCCGAAAGCTACC	1564	20	60.03	45	ACAAACACGTAATGCGGTGA	662	Fragment	Multiple
copia251	2	3730	Retrotransposon-LTR-Copia, Retrotransposon-LTR-Copia	trep_complete	4586	20	60.01	60	CCGCCTAGAACACCTCAGAG	5212	20	59.93	50	GTCTGGGTCCATCATTGCTT	627	Fragment	Multiple
copia251	3	4749	Retrotransposon-LTR-Copia, Retrotransposon-LTR-Copia	trep_complete	4953	20	59.93	55	GGAACGGGGTTTTCCTAGAG	5212	20	59.93	50	GTCTGGGTCCATCATTGCTT	260	Fragment	Multiple
copia251	4	4934	Retrotransposon-LTR-Copia, Retrotransposon-LTR-Copia	trep_complete	5191	20	60.07	50	AGAAGCAATGATGGACCCAG	5439	20	59.72	55	TACGGGTGAGAAGGTCTCGT	249	Fragment	Multiple
copia251	7	5211	Retrotransposon-LTR-Copia, Retrotransposon-LTR-Copia	trep_complete	6185	20	59.98	45	GGACAGCGGTGAAAAACATT	6772	20	59.31	55	CAACAGTCTCCCACTTGCAC	588	Fragment	Multiple
copia251	8	5347	Retrotransposon-LTR-Copia, Retrotransposon-LTR-Gypsy	trep_complete	6753	20	59.31	55	GTGCAAGTGGGAGACTGTTG	7447	20	60.21	50	CTATTCCCTTTGCCTCACGA	695	Fragment	Multiple
copia251	5	4984	Retrotransposon-LTR-Copia, Unknown	trep_complete	5581	20	60.02	40	GATCCGAAAAATGCTGGAAA	6043	20	60.18	55	CAGCAGTCGAAGGACACTGA	463	Fragment	Multiple
copia251	6	5157	Retrotransposon-LTR-Copia, Unknown	trep_complete	5852	20	59.95	50	ACTTAGGGGAAGCGGCATAT	6488	20	59.97	50	GGGAACACACCAAGCTCAAT	637	Fragment	Multiple
copia253	3	1392	Retrotransposon-LTR-Copia, Retrotransposon-LTR-Copia	trep_complete	1930	20	59.98	45	AATGTTTTTCACCGCTGTCC	2455	21	59.99	42.86	CAAAGGGTTTGACTTCACCAA	526	Fragment	Multiple
copia253	5	1954	Retrotransposon-LTR-Copia, Retrotransposon-LTR-Copia	trep_complete	2543	20	59.92	40	TTTTTCGGATCGACAAAACC	3210	19	61.26	57.89	CGGTCAGAGGGCAAAGTGT	668	Fragment	Multiple
copia253	6	2227	Retrotransposon-LTR-Copia, Retrotransposon-LTR-Copia	trep_complete	3163	20	59.93	55	CTCTAGGAAAACCCCGTTCC	3623	20	60.1	50	ATCGTGGAGGCGAGTATTTG	461	Fragment	Multiple
copia253	7	2306	Retrotransposon-LTR-Copia, Retrotransposon-LTR-Copia	trep_complete	3553	20	59.98	45	AAGTTGTGGAACAATTCCGC	3996	20	59.4	45	GCATTGTCGTTTGGGTCATA	444	Fragment	Multiple
copia253	2	1341	Retrotransposon-LTR-Copia, Unknown	trep_complete	1362	20	59.31	55	CAACAGTCTCCCACTTGCAC	1977	20	59.66	55	CACCAGTCTGATCCAGGTGA	616	Fragment	Multiple
copia253	4	1844	Retrotransposon-LTR-Copia, Unknown	trep_complete	2263	20	59.95	50	ATATGCCGCTTCCCCTAAGT	2859	20	60.4	50	AACTTGGTTGACCCACCTGA	597	Fragment	Multiple
copia254	1	4198	Retrotransposon-LTR-Copia, Retrotransposon-LTR-Copia	trep_complete	4159	20	58.87	45	TGCTCTTGCCTTCTCTTCAA	4702	20	60	50	CAAACTGGGTGTGTTCGATG	544	Fragment	Unique
copia257	2	1375	Retrotransposon-LTR-Copia, Retrotransposon-LTR-Copia	trep_complete	1396	20	59.31	55	CAACAGTCTCCCACTTGCAC	1931	20	59.67	60	CCTCGTCTATGGAGGTCAGG	536	Fragment	Multiple
copia257	3	1426	Retrotransposon-LTR-Copia, Retrotransposon-LTR-Copia	trep_complete	1964	20	59.98	45	AATGTTTTTCACCGCTGTCC	2611	20	60.71	50	ATGATACAGCCCGAGGGTTT	648	Fragment	Multiple
copia257	4	1878	Retrotransposon-LTR-Copia, Retrotransposon-LTR-Copia	trep_complete	2568	20	60.02	40	TTTCCAGCATTTTTCGGATC	3001	20	59.26	45	AATGATGAGCCTGCGACATA	434	Fragment	Multiple
copia257	6	2261	Retrotransposon-LTR-Copia, Retrotransposon-LTR-Copia	trep_complete	3197	20	59.93	55	CTCTAGGAAAACCCCGTTCC	3657	20	60.1	50	ATCGTGGAGGCGAGTATTTG	461	Fragment	Multiple
copia257	7	2851	Retrotransposon-LTR-Copia, Retrotransposon-LTR-Copia		3587	20	59.98	45	AAGTTGTGGAACAATTCCGC	4030	20	59.27	45	CATTGTCGTTTGGGTCACAT	444	Fragment	Multiple
copia257	5	1988	Retrotransposon-LTR-Copia, Unknown	trep_complete	2957	20	59.93	50	GTCTGGGTCCATCATTGCTT	3310	20	59.96	50	CCCAAGTCGGATAAGTGCAT	354	Fragment	Multiple
copia259	2	1377	Retrotransposon-LTR-Copia, Retrotransposon-LTR-Copia	trep_complete	1398	20	59.31	55	CAACAGTCTCCCACTTGCAC	1933	20	59.67	60	CCTCGTCTATGGAGGTCAGG	536	Fragment	Multiple
copia259	3	1428	Retrotransposon-LTR-Copia, Retrotransposon-LTR-Copia	trep_complete	1914	20	59.67	60	CCTGACCTCCATAGACGAGG	2491	21	59.99	42.86	CAAAGGGTTTGACTTCACCAA	578	Fragment	Multiple
copia259	4	1880	Retrotransposon-LTR-Copia, Retrotransposon-LTR-Copia	trep_complete	1914	20	59.67	60	CCTGACCTCCATAGACGAGG	2491	21	59.99	42.86	CAAAGGGTTTGACTTCACCAA	578	Fragment	Multiple
copia259	5	1990	Retrotransposon-LTR-Copia, Retrotransposon-LTR-Copia	trep_complete	2570	20	60.02	40	TTTCCAGCATTTTTCGGATC	3003	20	59.26	45	AATGATGAGCCTGCGACATA	434	Fragment	Multiple
copia259	7	1990	Retrotransposon-LTR-Copia, Retrotransposon-LTR-Copia	trep_complete	3199	20	59.93	55	CTCTAGGAAAACCCCGTTCC	3659	20	60.1	50	ATCGTGGAGGCGAGTATTTG	461	Fragment	Multiple
copia259	8	2375	Retrotransposon-LTR-Copia, Retrotransposon-LTR-Copia		3589	20	59.98	45	AAGTTGTGGAACAATTCCGC	4033	20	59.4	45	GCATTGTCGTTTGGGTCATA	445	Fragment	Multiple
copia259	6	2263	Retrotransposon-LTR-Copia, Unknown	trep_complete	2959	20	59.93	50	GTCTGGGTCCATCATTGCTT	3312	20	59.96	50	CCCAAGTCGGATAAGTGCAT	354	Fragment	Multiple
copia260	7	3061			4452	20	59.31	55	GTGCAAGTGGGAGACTGTTG	5146	20	60.21	50	CTATTCCCTTTGCCTCACGA	695	Fragment	Multiple
copia260	2	1457	Retrotransposon-LTR-Copia, Retrotransposon-LTR-Copia	trep_complete	1473	20	59.92	45	CGGATCGGTTGCTCATATTT	2076	20	59.81	50	CATTGGTCCGCATACATCAC	604	Fragment	Multiple
copia260	5	2894	Retrotransposon-LTR-Copia, Retrotransposon-LTR-Copia	trep_complete	3551	20	59.95	50	ACTTAGGGGAAGCGGCATAT	4187	20	59.97	50	GGGAACACACCAAGCTCAAT	637	Fragment	Multiple
copia260	6	2484	Retrotransposon-LTR-Copia, Retrotransposon-LTR-Gypsy	trep_complete	3884	20	59.98	45	GGACAGCGGTGAAAAACATT	4471	20	59.31	55	CAACAGTCTCCCACTTGCAC	588	Fragment	Multiple
copia260	3	1511	Retrotransposon-LTR-Copia, Unknown	trep_complete	2300	20	59.98	45	GCGGAATTGTTCCACAACTT	2949	20	59.93	50	GTCTGGGTCCATCATTGCTT	650	Fragment	Multiple
copia260	4	2484	Retrotransposon-LTR-Copia, Unknown	trep_complete	3280	20	60.02	40	GATCCGAAAAATGCTGGAAA	3742	20	60.18	55	CAGCAGTCGAAGGACACTGA	463	Fragment	Multiple
copia263	2	3722	Retrotransposon-LTR-Copia, Retrotransposon-LTR-Copia	trep_complete	3738	20	59.92	45	CGGATCGGTTGCTCATATTT	4359	20	59.88	55	TCCTCTAGCTGTCGTGCTCA	622	Fragment	Multiple
copia263	3	3776	Retrotransposon-LTR-Copia, Retrotransposon-LTR-Copia	trep_complete	4565	20	59.98	45	GCGGAATTGTTCCACAACTT	5214	20	59.93	50	GTCTGGGTCCATCATTGCTT	650	Fragment	Multiple
copia263	4	4135	Retrotransposon-LTR-Copia, Retrotransposon-LTR-Copia	trep_complete	4955	20	59.93	55	GGAACGGGGTTTTCCTAGAG	5214	20	59.93	50	GTCTGGGTCCATCATTGCTT	260	Fragment	Multiple
copia263	5	4751	Retrotransposon-LTR-Copia, Retrotransposon-LTR-Copia	trep_complete	5193	20	60.07	50	AGAAGCAATGATGGACCCAG	5447	20	61.04	55	ATCACTACGGGCGAGAAGGT	255	Fragment	Multiple
copia263	8	5159	Retrotransposon-LTR-Copia, Retrotransposon-LTR-Copia	trep_complete	6188	20	59.98	45	GGACAGCGGTGAAAAACATT	6775	20	59.31	55	CAACAGTCTCCCACTTGCAC	588	Fragment	Multiple
copia263	9	5213	Retrotransposon-LTR-Copia, Retrotransposon-LTR-Gypsy	trep_complete	6756	20	59.31	55	GTGCAAGTGGGAGACTGTTG	7450	20	60.21	50	CTATTCCCTTTGCCTCACGA	695	Fragment	Multiple
copia263	6	4936	Retrotransposon-LTR-Copia, Unknown	trep_complete	5584	20	60.02	40	GATCCGAAAAATGCTGGAAA	6046	20	60.18	55	CAGCAGTCGAAGGACACTGA	463	Fragment	Multiple
copia263	7	4986	Retrotransposon-LTR-Copia, Unknown	trep_complete	5855	20	59.95	50	ACTTAGGGGAAGCGGCATAT	6491	20	59.97	50	GGGAACACACCAAGCTCAAT	637	Fragment	Multiple
copia265	2	3656	Retrotransposon-LTR-Copia, Retrotransposon-LTR-Copia	trep_complete	3672	20	59.92	45	CGGATCGGTTGCTCATATTT	4177	20	59.87	50	AGCCTTCGCATGTCTCGTAT	506	Fragment	Unique
copia265	3	3710	Retrotransposon-LTR-Copia, Retrotransposon-LTR-Copia	trep_complete	4500	20	59.98	45	GCGGAATTGTTCCACAACTT	5150	20	59.93	50	GTCTGGGTCCATCATTGCTT	651	Fragment	Multiple
copia265	4	4069	Retrotransposon-LTR-Copia, Retrotransposon-LTR-Copia	trep_complete	4891	20	59.93	55	GGAACGGGGTTTTCCTAGAG	5150	20	59.93	50	GTCTGGGTCCATCATTGCTT	260	Fragment	Multiple
copia265	5	4686	Retrotransposon-LTR-Copia, Retrotransposon-LTR-Copia	trep_complete	5129	20	60.07	50	AGAAGCAATGATGGACCCAG	5383	20	61.04	55	ATCACTACGGGCGAGAAGGT	255	Fragment	Multiple
copia265	6	4872	Retrotransposon-LTR-Copia, Retrotransposon-LTR-Copia	trep_complete	5520	20	60.02	40	GATCCGAAAAATGCTGGAAA	6202	21	59.85	57.14	AGCTCCTCCTGACCTCCATAG	683	Fragment	Multiple
copia265	7	4922	Retrotransposon-LTR-Copia, Retrotransposon-LTR-Copia	trep_complete	6124	20	59.98	45	GGACAGCGGTGAAAAACATT	6711	20	59.31	55	CAACAGTCTCCCACTTGCAC	588	Fragment	Multiple
copia265	8	5095	Retrotransposon-LTR-Copia, Retrotransposon-LTR-Gypsy	trep_complete	6692	20	59.31	55	GTGCAAGTGGGAGACTGTTG	7386	20	60.21	50	CTATTCCCTTTGCCTCACGA	695	Fragment	Multiple
copia267	2	1366	Retrotransposon-LTR-Copia, Retrotransposon-LTR-Copia	trep_complete	1387	20	59.31	55	CAACAGTCTCCCACTTGCAC	1918	20	59.67	60	CCTCGTCTATGGAGGTCAGG	532	Fragment	Multiple
copia267	3	1417	Retrotransposon-LTR-Copia, Retrotransposon-LTR-Copia	trep_complete	1899	20	59.67	60	CCTGACCTCCATAGACGAGG	2597	20	60.71	50	ATGATACAGCCCGAGGGTTT	699	Fragment	Multiple
copia267	4	1884	Retrotransposon-LTR-Copia, Retrotransposon-LTR-Copia	trep_complete	1899	20	59.67	60	CCTGACCTCCATAGACGAGG	2597	20	60.71	50	ATGATACAGCCCGAGGGTTT	699	Fragment	Multiple
copia267	5	1974	Retrotransposon-LTR-Copia, Retrotransposon-LTR-Copia	trep_complete	2554	20	60.02	40	TTTCCAGCATTTTTCGGATC	2989	20	60.12	45	ACAATGATGAACCTGCGACA	436	Fragment	Multiple
copia267	6	2247	Retrotransposon-LTR-Copia, Retrotransposon-LTR-Copia	trep_complete	2943	20	59.93	50	GTCTGGGTCCATCATTGCTT	3484	20	59.85	50	CGGACCTACCGTTGTCATTT	542	Fragment	Multiple
copia267	7	1974	Retrotransposon-LTR-Copia, Retrotransposon-LTR-Copia	trep_complete	3465	20	59.85	50	AAATGACAACGGTAGGTCCG	3993	20	59.16	45	TGATAAGCGCATGAAGAAGC	529	Fragment	Multiple
copia268	5	1977	Retrotransposon-LTR-Copia, Retrotransposon-LTR-Copia	trep_complete	2946	20	59.93	50	GTCTGGGTCCATCATTGCTT	3645	20	60.13	50	AACGTGGAGGCGAGTATTTG	700	Fragment	Unique
copia268	3	1415	Retrotransposon-LTR-Copia, Retrotransposon-LTR-Copia	trep_complete	1953	20	59.98	45	AATGTTTTTCACCGCTGTCC	2600	20	60.71	50	ATGATACAGCCCGAGGGTTT	648	Fragment	Multiple
copia268	4	1867	Retrotransposon-LTR-Copia, Retrotransposon-LTR-Copia	trep_complete	2286	20	59.95	50	ATATGCCGCTTCCCCTAAGT	2966	20	61.02	50	GAAGCAATGATGGACCCAGA	681	Fragment	Multiple
copia268	6	2250	Retrotransposon-LTR-Copia, Retrotransposon-LTR-Copia	trep_complete	3575	20	59.98	45	AAGTTGTGGAACAATTCCGC	4054	21	60.46	47.62	CCTCGGCCTAATGATTTGAGT	480	Fragment	Multiple
copia268	2	1364	Retrotransposon-LTR-Copia, Unknown	trep_complete	1385	20	59.31	55	CAACAGTCTCCCACTTGCAC	2005	20	59.64	50	GCAGACACCAATCTGATCCA	621	Fragment	Multiple
copia27	10	7504	1 Retrotransposon-LTR-Copia, Unknown	1 trep_complete	11279	20	60.07	50	AGAAGCAATGATGGACCCAG	11641	20	59.36	55	ACGTCGTCAGCTAGGTTTCC	363	Fragment	Unique
copia27	13	8142			12274	20	59.98	45	GGACAGCGGTGAAAAACATT	12861	20	59.31	55	CAACAGTCTCCCACTTGCAC	588	Fragment	Multiple
copia27	14	8315			12842	20	59.31	55	GTGCAAGTGGGAGACTGTTG	13537	20	60.21	50	CTATTCCCTTTGCCTCACGA	696	Fragment	Multiple
copia27	9	7392	1 Retrotransposon-LTR-Copia, Retrotransposon-LTR-Copia	1 trep_complete	8717	20	59.98	45	AAGTTGTGGAACAATTCCGC	9161	20	59.4	45	GCATTGTCGTTTGGGTCATA	445	Fragment	Multiple
copia27	11	7978	1 Retrotransposon-LTR-Copia, Retrotransposon-LTR-Copia	1 trep_complete	11670	20	60.02	40	GATCCGAAAAATGCTGGAAA	12132	20	60.18	55	CAGCAGTCGAAGGACACTGA	463	Fragment	Multiple
copia27	12	8088	1 Retrotransposon-LTR-Copia, Retrotransposon-LTR-Gypsy		11941	20	59.95	50	ACTTAGGGGAAGCGGCATAT	12577	20	59.97	50	GGGAACACACCAAGCTCAAT	637	Fragment	Multiple
copia27	2	3788	Retrotransposon-LTR-Copia, Retrotransposon-LTR-Copia	trep_complete	6066	20	60.11	50	TGACAAACCCGAAAGCTACC	6719	20	60.07	45	GTAATGCGGCGATTTCATCT	654	Fragment	Multiple
copia27	3	6019	Retrotransposon-LTR-Copia, Retrotransposon-LTR-Copia	trep_complete	6527	20	59.31	55	CAACAGTCTCCCACTTGCAC	7062	20	59.67	60	CCTCGTCTATGGAGGTCAGG	536	Fragment	Multiple
copia27	4	6117	Retrotransposon-LTR-Copia, Retrotransposon-LTR-Copia	trep_complete	7095	20	59.98	45	AATGTTTTTCACCGCTGTCC	7742	20	60.71	50	ATGATACAGCCCGAGGGTTT	648	Fragment	Multiple
copia27	7	7009	Retrotransposon-LTR-Copia, Retrotransposon-LTR-Copia	trep_complete	8087	20	59.93	50	GTCTGGGTCCATCATTGCTT	8440	20	59.96	50	CCCAAGTCGGATAAGTGCAT	354	Fragment	Multiple
copia27	8	7119	Retrotransposon-LTR-Copia, Retrotransposon-LTR-Copia	1 trep_complete	8327	20	59.93	55	CTCTAGGAAAACCCCGTTCC	8787	20	60.1	50	ATCGTGGAGGCGAGTATTTG	461	Fragment	Multiple
copia27	5	6506	Retrotransposon-LTR-Copia, Unknown	trep_complete	7095	20	59.98	45	AATGTTTTTCACCGCTGTCC	7742	20	60.71	50	ATGATACAGCCCGAGGGTTT	648	Fragment	Multiple
copia27	6	6557	Retrotransposon-LTR-Copia, Unknown	trep_complete	7914	20	60.06	50	GCGACAAGTCGTGCTTTGTA	8440	20	59.96	50	CCCAAGTCGGATAAGTGCAT	527	Fragment	Multiple
copia274	2	5309			6174	20	59.98	45	GGACAGCGGTGAAAAACATT	6761	20	59.31	55	CAACAGTCTCCCACTTGCAC	588	Fragment	Multiple
copia274	3	5896			6742	20	59.31	55	GTGCAAGTGGGAGACTGTTG	7436	20	60.21	50	CTATTCCCTTTGCCTCACGA	695	Fragment	Multiple
copia274	1	4737	Retrotransposon-LTR-Copia, Retrotransposon-LTR-Gypsy	trep_complete	5570	20	60.02	40	GATCCGAAAAATGCTGGAAA	6242	21	60.12	52.38	CACCTCCATAGACGAGGAACA	673	Fragment	Multiple
copia275	8	5150			6748	20	59.31	55	GTGCAACTGGGAGACTGTTG	7443	20	60.21	50	TCTATTCCCTTTGCCTCACG	696	Fragment	Unique
copia275	7	4977			6180	20	59.98	45	GGACAGCGGTGAAAAACATT	6767	20	59.31	55	CAACAGTCTCCCAGTTGCAC	588	Fragment	Multiple
copia275	1	1981	Retrotransposon-LTR-Copia, Retrotransposon-LTR-Copia	trep_complete	3728	20	59.92	45	CGGATCGGTTGCTCATATTT	4331	20	59.81	50	CATTGGTCCGCATACATCAC	604	Fragment	Multiple
copia275	2	3712	Retrotransposon-LTR-Copia, Retrotransposon-LTR-Copia	trep_complete	4555	20	59.98	45	GCGGAATTGTTCCACAACTT	5205	20	59.93	50	GTCTGGGTCCATCATTGCTT	651	Fragment	Multiple
copia275	5	4708	Retrotransposon-LTR-Copia, Retrotransposon-LTR-Copia	trep_complete	5575	20	60.02	40	GATCCGAAAAATGCTGGAAA	6038	20	60.18	55	CAGCAGTCGAAGGACACTGA	464	Fragment	Multiple
copia275	6	4927	Retrotransposon-LTR-Copia, Retrotransposon-LTR-Gypsy	trep_complete	5846	20	59.95	50	ACTTAGGGGAAGCGGCATAT	6483	20	59.97	50	GGGAACACACCAAGCTCAAT	638	Fragment	Multiple
copia275	3	3766	Retrotransposon-LTR-Copia, Unknown	trep_complete	4946	20	59.93	55	GGAACGGGGTTTTCCTAGAG	5205	20	59.93	50	GTCTGGGTCCATCATTGCTT	260	Fragment	Multiple
copia275	4	4125	Retrotransposon-LTR-Copia, Unknown	trep_complete	5184	20	60.07	50	AGAAGCAATGATGGACCCAG	5438	20	61.04	55	ATCACTACGGGCGAGAAGGT	255	Fragment	Multiple
copia277	2	3711	Retrotransposon-LTR-Copia, Retrotransposon-LTR-Copia	trep_complete	3727	20	59.92	45	CGGATCGGTTGCTCATATTT	4330	20	59.81	50	CATTGGTCCGCATACATCAC	604	Fragment	Multiple
copia277	3	3765	Retrotransposon-LTR-Copia, Retrotransposon-LTR-Copia	trep_complete	4554	20	59.98	45	GCGGAATTGTTCCACAACTT	5203	20	59.93	50	GTCTGGGTCCATCATTGCTT	650	Fragment	Multiple
copia277	4	4124	Retrotransposon-LTR-Copia, Retrotransposon-LTR-Copia	trep_complete	4926	20	59.64	50	GCAAAGTGTTTGTCGCTCAG	5203	20	59.93	50	GTCTGGGTCCATCATTGCTT	278	Fragment	Multiple
copia277	5	4740	Retrotransposon-LTR-Copia, Retrotransposon-LTR-Copia	trep_complete	5182	20	60.07	50	AGAAGCAATGATGGACCCAG	5436	20	61.04	55	ATCACTACGGGCGAGAAGGT	255	Fragment	Multiple
copia277	6	4925	Retrotransposon-LTR-Copia, Retrotransposon-LTR-Copia	trep_complete	5573	20	60.02	40	GATCCGAAAAATGCTGGAAA	6255	21	59.85	57.14	AGCTCCTCCTGACCTCCATAG	683	Fragment	Multiple
copia277	7	4975	Retrotransposon-LTR-Copia, Retrotransposon-LTR-Copia	trep_complete	6177	20	59.98	45	GGACAGCGGTGAAAAACATT	6764	20	59.31	55	CAACAGTCTCCCACTTGCAC	588	Fragment	Multiple
copia277	8	5148	Retrotransposon-LTR-Copia, Retrotransposon-LTR-Gypsy	trep_complete	6745	20	59.31	55	GTGCAAGTGGGAGACTGTTG	7439	20	60.21	50	CTATTCCCTTTGCCTCACGA	695	Fragment	Multiple
copia278	10	5131	1 Retrotransposon-LTR-Copia, Retrotransposon-LTR-Gypsy	1 trep_complete	6730	20	59.31	55	GTGCAAGTGGGAGACTGTTG	7424	20	60.21	50	CTATTCCCTTTGCCTCACGA	695	Fragment	Multiple
copia278	3	3748	Retrotransposon-LTR-Copia, Retrotransposon-LTR-Copia	trep_complete	4138	20	59.74	45	AAAAGCGCATGAAGAAGCTC	4505	20	60.1	50	CAAATACTCGCCTCCACGAT	368	Fragment	Multiple
copia278	4	4107	Retrotransposon-LTR-Copia, Retrotransposon-LTR-Copia	trep_complete	4537	20	59.98	45	GCGGAATTGTTCCACAACTT	5186	20	59.93	50	GTCTGGGTCCATCATTGCTT	650	Fragment	Multiple
copia278	5	4174	Retrotransposon-LTR-Copia, Retrotransposon-LTR-Copia	trep_complete	4912	20	59.74	45	AAGTGTTTGTCGCTCGGAAT	5186	20	59.93	50	GTCTGGGTCCATCATTGCTT	275	Fragment	Multiple
copia278	6	4350	Retrotransposon-LTR-Copia, Retrotransposon-LTR-Copia	trep_complete	5165	20	60.07	50	AGAAGCAATGATGGACCCAG	5419	20	61.04	55	ATCACTACGGGCGAGAAGGT	255	Fragment	Multiple
copia278	9	4958	Retrotransposon-LTR-Copia, Retrotransposon-LTR-Copia	trep_complete	6162	20	59.98	45	GGACAGCGGTGAAAAACATT	6749	20	59.31	55	CAACAGTCTCCCACTTGCAC	588	Fragment	Multiple
copia278	2	3694	Retrotransposon-LTR-Copia, Unknown	trep_complete	3710	20	59.92	45	CGGATCGGTTGCTCATATTT	4336	20	60.23	55	AATCCTCCTCTAGCCGTCGT	627	Fragment	Multiple
copia278	7	4741	Retrotransposon-LTR-Copia, Unknown	trep_complete	5556	20	60.02	40	GATCCGAAAAATGCTGGAAA	6018	20	60.18	55	CAGCAGTCGAAGGACACTGA	463	Fragment	Multiple
copia278	8	4908	Retrotransposon-LTR-Copia, Unknown	trep_complete	5817	20	59.62	50	TCGATGAAGGACTTAGGGGA	6465	20	59.97	50	GGGAACACACCAAGCTCAAT	649	Fragment	Multiple
copia279	9	3187			10035	20	60.01	50	CATCAGCGTACTCCTGCAAA	10511	20	60	55	ACCCACTCGTAAGCATCCAC	477	Fragment	Unique
copia279	10	3365			10388	20	60.25	55	GGTCGCCCAAGTAACAGAGA	11076	20	59.64	50	GCAAAGCTGAACGTGAAGTG	689	Fragment	Unique
copia279	2	770	Retrotransposon-LTR-Copia, Unknown	trep_complete	789	20	60.44	50	TCCAACAGTCTCCACTTGCA	1449	20	58.72	50	GTACTCGCCCAGATGTTTCA	661	Fragment	Unique
copia279	3	819	Retrotransposon-LTR-Copia, Retrotransposon-LTR-Copia	trep_complete	1358	20	59.98	45	AATGTTTTTCACCGCTGTCC	2005	20	60.71	50	ATGATACAGCCCGAGGGTTT	648	Fragment	Multiple
copia279	4	1272	Retrotransposon-LTR-Copia, Retrotransposon-LTR-Copia	trep_complete	1962	20	60.02	40	TTTCCAGCATTTTTCGGATC	2395	20	59.26	45	AATGATGAGCCTGCGACATA	434	Fragment	Multiple
copia279	5	1382	Retrotransposon-LTR-Copia, Retrotransposon-LTR-Copia	trep_complete	2351	20	59.93	50	GTCTGGGTCCATCATTGCTT	3048	20	59.84	55	GTGGAGGCGAGTATTTGAGC	698	Fragment	Multiple
copia279	6	1655	Retrotransposon-LTR-Copia, Retrotransposon-LTR-Copia	trep_complete	2981	20	59.98	45	AAGTTGTGGAACAATTCCGC	3426	20	59.4	45	GCATTGTCGTTTGGGTCATA	446	Fragment	Multiple
copia28	3	1426	Retrotransposon-LTR-Copia, Retrotransposon-LTR-Copia	trep_complete	1964	20	59.98	45	AATGTTTTTCACCGCTGTCC	2611	20	60.71	50	ATGATACAGCCCGAGGGTTT	648	Fragment	Multiple
copia28	5	1988	Retrotransposon-LTR-Copia, Retrotransposon-LTR-Copia	trep_complete	2957	20	59.93	50	GTCTGGGTCCATCATTGCTT	3498	20	59.85	50	CGGACCTACCGTTGTCATTT	542	Fragment	Multiple
copia28	6	2261	Retrotransposon-LTR-Copia, Retrotransposon-LTR-Copia	trep_complete	3587	20	59.98	45	AAGTTGTGGAACAATTCCGC	4031	20	59.4	45	GCATTGTCGTTTGGGTCATA	445	Fragment	Multiple
copia28	2	1375	Retrotransposon-LTR-Copia, Unknown	trep_complete	1396	20	59.31	55	CAACAGTCTCCCACTTGCAC	2094	20	60.95	50	ATGCCTCGGCTATTGGATCT	699	Fragment	Multiple
copia28	4	1878	Retrotransposon-LTR-Copia, Unknown	trep_complete	2568	20	60.02	40	TTTCCAGCATTTTTCGGATC	3055	20	60.54	55	CAACCACGAAGGTCGGTAAG	488	Fragment	Multiple
copia29	2	1353	Retrotransposon-LTR-Copia, Retrotransposon-LTR-Copia	trep_complete	1374	20	59.31	55	CAACAGTCTCCCACTTGCAC	1909	20	59.67	60	CCTCGTCTATGGAGGTCAGG	536	Fragment	Multiple
copia29	3	1404	Retrotransposon-LTR-Copia, Retrotransposon-LTR-Copia	trep_complete	1890	20	59.67	60	CCTGACCTCCATAGACGAGG	2589	20	60.71	50	ATGATACAGCCCGAGGGTTT	700	Fragment	Multiple
copia29	4	1867	Retrotransposon-LTR-Copia, Retrotransposon-LTR-Copia	trep_complete	2546	20	60.02	40	TTTCCAGCATTTTTCGGATC	2927	20	59.45	45	AATAGCAGAGTGCCATGCAA	382	Fragment	Multiple
copia29	5	1966	Retrotransposon-LTR-Copia, Retrotransposon-LTR-Copia	trep_complete	2878	21	59.92	47.62	TTGATTGTCTCCCATGGACTC	3476	20	59.85	50	CGGACCTACCGTTGTCATTT	599	Fragment	Multiple
copia29	7	2826	Retrotransposon-LTR-Copia, Retrotransposon-LTR-Copia		3190	20	60.3	50	GTTCCGAGCGACAAACACTT	3476	20	59.85	50	CGGACCTACCGTTGTCATTT	287	Fragment	Multiple
copia29	6	2239	Retrotransposon-LTR-Copia, Unknown	trep_complete	2935	20	59.93	50	GTCTGGGTCCATCATTGCTT	3288	20	59.96	50	CCCAAGTCGGATAAGTGCAT	354	Fragment	Multiple
copia30	2	3690	Retrotransposon-LTR-Copia, Retrotransposon-LTR-Copia	trep_complete	4533	20	59.98	45	GCGGAATTGTTCCACAACTT	5182	20	59.93	50	GTCTGGGTCCATCATTGCTT	650	Fragment	Multiple
copia30	3	4719	Retrotransposon-LTR-Copia, Retrotransposon-LTR-Copia	trep_complete	4923	20	59.93	55	GGAACGGGGTTTTCCTAGAG	5182	20	59.93	50	GTCTGGGTCCATCATTGCTT	260	Fragment	Multiple
copia30	4	4904	Retrotransposon-LTR-Copia, Retrotransposon-LTR-Copia	trep_complete	5161	20	60.07	50	AGAAGCAATGATGGACCCAG	5400	20	60.45	55	AAGGTCTCGTCGCAGTCAAC	240	Fragment	Multiple
copia30	5	4954	Retrotransposon-LTR-Copia, Retrotransposon-LTR-Copia	trep_complete	5552	20	60.02	40	GATCCGAAAAATGCTGGAAA	6234	21	59.85	57.14	AGCTCCTCCTGACCTCCATAG	683	Fragment	Multiple
copia30	6	5127	Retrotransposon-LTR-Copia, Retrotransposon-LTR-Copia	trep_complete	6156	20	59.98	45	GGACAGCGGTGAAAAACATT	6743	20	59.31	55	CAACAGTCTCCCACTTGCAC	588	Fragment	Multiple
copia30	7	5181	Retrotransposon-LTR-Copia, Retrotransposon-LTR-Gypsy	trep_complete	6724	20	59.31	55	GTGCAAGTGGGAGACTGTTG	7418	20	60.21	50	CTATTCCCTTTGCCTCACGA	695	Fragment	Multiple
copia32	5	4601	Retrotransposon-LTR-Copia, Retrotransposon-LTR-Gypsy	trep_complete	5908	20	59.67	60	CGTCTATGGAGGTGAGGAGG	6548	21	57.91	38.1	TGCAAATCAATTCAACTAGCC	641	Fragment	Unique
copia32	1	3405	Retrotransposon-LTR-Copia, Unknown	trep_complete	4246	20	59.98	45	GCGGAATTGTTCCACAACTT	4879	20	59.93	50	GTCTGGGTCCATCATTGCTT	634	Fragment	Unique
copia32	6	4651			6420	20	59.31	55	GTGCAAGTGGGAGACTGTTG	7113	20	60.21	50	CTATTCCCTTTGCCTCACGA	694	Fragment	Multiple
copia32	2	4283	Retrotransposon-LTR-Copia, Retrotransposon-LTR-Copia	trep_complete	4343	20	60.22	50	CTACCGTTGTCATTTTGGGG	4879	20	59.93	50	GTCTGGGTCCATCATTGCTT	537	Fragment	Multiple
copia32	3	4340	Retrotransposon-LTR-Copia, Retrotransposon-LTR-Copia	trep_complete	4620	20	59.93	55	GGAACGGGGTTTTCCTAGAG	5111	20	60.25	55	TCACTACGGGCAAGAAGGTC	492	Fragment	Multiple
copia32	4	4416	Retrotransposon-LTR-Copia, Unknown	trep_complete	5249	20	60.02	40	GATCCGAAAAATGCTGGAAA	5921	21	60.12	52.38	CACCTCCATAGACGAGGAACA	673	Fragment	Multiple
copia33	3	1425	Retrotransposon-LTR-Copia, Retrotransposon-LTR-Copia	trep_complete	1963	20	59.98	45	AATGTTTTTCACCGCTGTCC	2610	20	60.71	50	ATGATACAGCCCGAGGGTTT	648	Fragment	Multiple
copia33	4	1877	Retrotransposon-LTR-Copia, Retrotransposon-LTR-Copia	trep_complete	2548	20	59.98	50	TCTCCGAAGCTTGCATACCT	3245	20	60.25	50	ACCGATCAGAAGGCAAAGTG	698	Fragment	Multiple
copia33	6	2260	Retrotransposon-LTR-Copia, Retrotransposon-LTR-Copia	trep_complete	3196	20	59.93	55	CTCTAGGAAAACCCCGTTCC	3656	20	60.1	50	ATCGTGGAGGCGAGTATTTG	461	Fragment	Multiple
copia33	7	2847	Retrotransposon-LTR-Copia, Retrotransposon-LTR-Copia		3986	20	59.74	45	AGCTTCTTCATGCGCTTTTC	4432	20	59.92	45	CGGATCGGTTGCTCATATTT	447	Fragment	Multiple
copia33	2	1374	Retrotransposon-LTR-Copia, Unknown	trep_complete	1395	20	59.31	55	CAACAGTCTCCCACTTGCAC	2015	20	59.64	50	GCAGACACCAATCTGATCCA	621	Fragment	Multiple
copia33	5	1987	Retrotransposon-LTR-Copia, Unknown	trep_complete	2956	20	59.93	50	GTCTGGGTCCATCATTGCTT	3309	20	59.96	50	CCCAAGTCGGATAAGTGCAT	354	Fragment	Multiple
copia333	6	5202			6745	20	59.31	55	GTGCAAGTGGGAGACTGTTG	7439	20	60.21	50	CTATTCCCTTTGCCTCACGA	695	Fragment	Multiple
copia333	1	3713	Retrotransposon-LTR-Copia, Retrotransposon-LTR-Copia	trep_complete	4554	20	59.98	45	GCGGAATTGTTCCACAACTT	5203	20	59.93	50	GTCTGGGTCCATCATTGCTT	650	Fragment	Multiple
copia333	2	4738	Retrotransposon-LTR-Copia, Retrotransposon-LTR-Copia	trep_complete	4929	20	60.3	50	AAGTGTTTGTCGCTCGGAAC	5203	20	59.93	50	GTCTGGGTCCATCATTGCTT	275	Fragment	Multiple
copia333	3	4925	Retrotransposon-LTR-Copia, Retrotransposon-LTR-Copia	trep_complete	5182	20	60.07	50	AGAAGCAATGATGGACCCAG	5436	20	61.04	55	ATCACTACGGGCGAGAAGGT	255	Fragment	Multiple
copia333	4	4975	Retrotransposon-LTR-Copia, Retrotransposon-LTR-Copia	trep_complete	5573	20	60.02	40	GATCCGAAAAATGCTGGAAA	6255	21	59.85	57.14	AGCTCCTCCTGACCTCCATAG	683	Fragment	Multiple
copia333	5	5148	Retrotransposon-LTR-Copia, Retrotransposon-LTR-Gypsy	trep_complete	6177	20	59.98	45	GGACAGCGGTGAAAAACATT	6764	20	59.31	55	CAACAGTCTCCCACTTGCAC	588	Fragment	Multiple
copia336	3	1398	Retrotransposon-LTR-Copia, Retrotransposon-LTR-Copia	trep_complete	1876	20	60.76	60	GAGCTCCTCCTCACCTCCAT	2461	21	59.99	42.86	CAAAGGGTTTGACTTCACCAA	586	Fragment	Multiple
copia336	4	1850	Retrotransposon-LTR-Copia, Retrotransposon-LTR-Copia	trep_complete	1876	20	60.76	60	GAGCTCCTCCTCACCTCCAT	2461	21	59.99	42.86	CAAAGGGTTTGACTTCACCAA	586	Fragment	Multiple
copia336	5	1960	Retrotransposon-LTR-Copia, Retrotransposon-LTR-Copia	trep_complete	2540	20	60.02	40	TTTCCAGCATTTTTCGGATC	2972	20	59.26	45	AATGATGAGCCTGCGACATA	433	Fragment	Multiple
copia336	6	2233	Retrotransposon-LTR-Copia, Retrotransposon-LTR-Copia	trep_complete	2928	20	59.93	50	GTCTGGGTCCATCATTGCTT	3281	20	59.96	50	CCCAAGTCGGATAAGTGCAT	354	Fragment	Multiple
copia336	7	1960	Retrotransposon-LTR-Copia, Retrotransposon-LTR-Copia	trep_complete	3558	20	59.98	45	AAGTTGTGGAACAATTCCGC	4036	21	60.46	47.62	CCTCGGCCTAATGATTTGAGT	479	Fragment	Multiple
copia336	2	1347	Retrotransposon-LTR-Copia, Unknown	trep_complete	1368	20	59.31	55	CAACAGTCTCCCACTTGCAC	1983	20	59.66	55	CACCAGTCTGATCCAGGTGA	616	Fragment	Multiple
copia337	3	1414	Retrotransposon-LTR-Copia, Retrotransposon-LTR-Copia	trep_complete	1892	20	60.22	55	AAGCTCCTCCTGACCTCCAT	2477	21	59.99	42.86	CAAAGGGTTTGACTTCACCAA	586	Fragment	Unique
copia337	4	1866	Retrotransposon-LTR-Copia, Retrotransposon-LTR-Copia	trep_complete	1892	20	60.22	55	AAGCTCCTCCTGACCTCCAT	2477	21	59.99	42.86	CAAAGGGTTTGACTTCACCAA	586	Fragment	Unique
copia337	8	2363	Retrotransposon-LTR-Copia, Retrotransposon-LTR-Copia		3575	20	59.98	45	AAGTTGTGGAACAATTCCGC	4020	20	59.82	50	GGCATAGTCGTTTGGGTCAT	446	Fragment	Unique
copia337	2	1363	Retrotransposon-LTR-Copia, Retrotransposon-LTR-Copia	trep_complete	1384	20	59.31	55	CAACAGTCTCCCACTTGCAC	1911	20	60.22	55	ATGGAGGTCAGGAGGAGCTT	528	Fragment	Multiple
copia337	5	1976	Retrotransposon-LTR-Copia, Retrotransposon-LTR-Copia	trep_complete	2556	20	60.02	40	TTTCCAGCATTTTTCGGATC	2989	20	59.26	45	AATGATGAGCCTGCGACATA	434	Fragment	Multiple
copia337	7	1976	Retrotransposon-LTR-Copia, Retrotransposon-LTR-Copia	trep_complete	3185	20	59.93	55	CTCTAGGAAAACCCCGTTCC	3645	20	60.1	50	ATCGTGGAGGCGAGTATTTG	461	Fragment	Multiple
copia337	6	2249	Retrotransposon-LTR-Copia, Unknown	trep_complete	2945	20	59.93	50	GTCTGGGTCCATCATTGCTT	3298	20	59.96	50	CCCAAGTCGGATAAGTGCAT	354	Fragment	Multiple
copia339	2	1362	Retrotransposon-LTR-Copia, Retrotransposon-LTR-Copia	trep_complete	1951	20	59.98	45	AATGTTTTTCACCGCTGTCC	2598	20	60.71	50	ATGATACAGCCCGAGGGTTT	648	Fragment	Multiple
copia339	3	1975	Retrotransposon-LTR-Copia, Retrotransposon-LTR-Copia	trep_complete	1951	20	59.98	45	AATGTTTTTCACCGCTGTCC	2598	20	60.71	50	ATGATACAGCCCGAGGGTTT	648	Fragment	Multiple
copia339	6	2362	Retrotransposon-LTR-Copia, Retrotransposon-LTR-Copia		3184	20	59.93	55	CTCTAGGAAAACCCCGTTCC	3644	20	60.1	50	ATCGTGGAGGCGAGTATTTG	461	Fragment	Multiple
copia339	4	2248	Retrotransposon-LTR-Copia, Unknown	trep_complete	2721	20	60.16	60	GCGAGAAGGTCTCGTCGTAG	3297	20	59.96	50	CCCAAGTCGGATAAGTGCAT	577	Fragment	Multiple
copia339	5	1975	Retrotransposon-LTR-Copia, Unknown	trep_complete	2944	20	59.93	50	GTCTGGGTCCATCATTGCTT	3297	20	59.96	50	CCCAAGTCGGATAAGTGCAT	354	Fragment	Multiple
copia339	1	976	Retrotransposon-LTR-Gypsy, Retrotransposon-LTR-Copia	trep_complete	925	20	60.11	50	TGACAAACCCGAAAGCTACC	1575	20	60.07	45	GTAATGCGGCGATTTCATCT	651	Fragment	Multiple
copia340	7	5304			6756	20	59.76	55	AGTGGCAGACTGTTGGAGGT	7445	20	60.21	50	CTATTCCCTTTGCCTCACGA	690	Fragment	Unique
copia340	6	5269	Retrotransposon-LTR-Copia, Retrotransposon-LTR-Gypsy	trep_complete	6169	20	59.98	45	GGACAGCGGTGAAAAACATT	6775	20	59.76	55	ACCTCCAACAGTCTGCCACT	607	Fragment	Unique
copia340	2	3705	Retrotransposon-LTR-Copia, Retrotransposon-LTR-Copia	trep_complete	3718	20	59.78	45	CCGGATTGGTTGCTCATATT	4322	20	59.81	50	CATTGGTCCGCATACATCAC	605	Fragment	Multiple
copia340	5	5214	Retrotransposon-LTR-Copia, Retrotransposon-LTR-Copia	trep_complete	5832	20	59.85	55	AAGGACTTAGGGGAAGCAGC	6472	20	59.97	50	GGGAACACACCAAGCTCAAT	641	Fragment	Multiple
copia340	3	4116	Retrotransposon-LTR-Copia, Unknown	trep_complete	5213	20	59.52	40	TGCCATGCAATCCAAAATAG	5428	20	61.04	55	ATCACTACGGGCGAGAAGGT	216	Fragment	Multiple
copia340	4	4732	Retrotransposon-LTR-Copia, Unknown	trep_complete	5553	20	59.91	45	GAGGGTTTTGTCGATCCAAA	5965	20	59.96	45	TTCTTTGCCTCTTCCATGCT	413	Fragment	Multiple
copia341	8	11058			13468	20	60.3	50	ACTCGACAGCGGTGAAAAAC	14057	20	59.31	55	CAACAGTCTCCCACTTGCAC	590	Fragment	Unique
copia341	9	11432			14038	20	59.31	55	GTGCAAGTGGGAGACTGTTG	14452	20	60.21	50	CTATTCCCTTTGCCTCACGA	415	Fragment	Unique
copia341	5	6270	Retrotransposon-LTR-Copia, Retrotransposon-LTR-Copia	trep_complete	11970	20	60.09	50	CGTTTTGGGGATACGCTCTA	12646	21	60.58	42.86	TGAACATTTCCATCCATGTCC	677	Fragment	Unique
copia341	6	6693	Retrotransposon-LTR-Copia, Retrotransposon-LTR-Gypsy	trep_complete	12692	20	60.01	55	AGGAGTTGACTACGGCGAGA	13267	20	59.96	45	TTCTTTGCCTCTTCCATGCT	576	Fragment	Unique
copia341	4	6081	Retrotransposon-LTR-Copia, Unknown	trep_complete	11796	20	60.1	50	ATCGTGGAGGCGAGTATTTG	12495	20	60.46	45	TTGGGTCCATCATTGCTTCT	700	Fragment	Unique
copia341	7	11004			13138	20	59.95	50	ACTTAGGGGAAGCGGCATAT	13773	20	59.97	50	GGGAACACACCAAGCTCAAT	636	Fragment	Multiple
copia341	2	3891	Retrotransposon-LTR-Copia, Retrotransposon-LTR-Copia	trep_complete	4154	20	59.8	45	GGCAAACATTCTTCCCACAT	4643	20	59.91	50	ACGTTGAGAGGTTCGTTGCT	490	Fragment	Multiple
copia341	3	4412	Retrotransposon-LTR-Copia, Unknown	trep_complete	11020	20	59.92	45	CGGATCGGTTGCTCATATTT	11623	20	59.81	50	CATTGGTCCGCATACATCAC	604	Fragment	Multiple
copia342	7	4186	Retrotransposon-LTR-Copia, Retrotransposon-LTR-Copia	trep_complete	5176	20	60.07	50	AGAAGCAATGATGGACCCAG	5420	21	59.75	57.14	GGGAGAAGGTCTCGTCGTAGT	245	Fragment	Unique
copia342	10	4919	1 Retrotransposon-LTR-Copia, Retrotransposon-LTR-Gypsy	1 trep_complete	6739	20	59.31	55	GTGCAAGTGGGAGACTGTTG	7433	20	60.21	50	CTATTCCCTTTGCCTCACGA	695	Fragment	Multiple
copia342	4	3706	Retrotransposon-LTR-Copia, Retrotransposon-LTR-Copia	trep_complete	4150	20	59.74	45	AAAAGCGCATGAAGAAGCTC	4516	20	60.1	50	CAAATACTCGCCTCCACGAT	367	Fragment	Multiple
copia342	5	3760	Retrotransposon-LTR-Copia, Retrotransposon-LTR-Copia	trep_complete	4548	20	59.98	45	GCGGAATTGTTCCACAACTT	5197	20	59.93	50	GTCTGGGTCCATCATTGCTT	650	Fragment	Multiple
copia342	6	4119	Retrotransposon-LTR-Copia, Retrotransposon-LTR-Copia	trep_complete	4938	20	59.93	55	GGAACGGGGTTTTCCTAGAG	5197	20	59.93	50	GTCTGGGTCCATCATTGCTT	260	Fragment	Multiple
copia342	8	4362	Retrotransposon-LTR-Copia, Retrotransposon-LTR-Copia	trep_complete	5567	20	60.02	40	GATCCGAAAAATGCTGGAAA	6249	21	59.85	57.14	AGCTCCTCCTGACCTCCATAG	683	Fragment	Multiple
copia342	9	4768	Retrotransposon-LTR-Copia, Retrotransposon-LTR-Copia	trep_complete	6267	20	59.69	55	CCGATGCTAGTTTCCAGACC	6758	20	59.31	55	CAACAGTCTCCCACTTGCAC	492	Fragment	Multiple
copia342	3	837	Retrotransposon-LTR-Copia, Unknown	trep_complete	3722	20	59.92	45	CGGATCGGTTGCTCATATTT	4227	20	59.87	50	AAGCCTCGCATGTCTCGTAT	506	Fragment	Multiple
copia343	2	1337	Retrotransposon-LTR-Copia, Retrotransposon-LTR-Copia	trep_complete	1358	20	59.31	55	CAACAGTCTCCCACTTGCAC	1893	20	59.67	60	CCTCGTCTATGGAGGTCAGG	536	Fragment	Multiple
copia343	3	1388	Retrotransposon-LTR-Copia, Retrotransposon-LTR-Copia	trep_complete	1926	20	59.98	45	AATGTTTTTCACCGCTGTCC	2573	20	60.71	50	ATGATACAGCCCGAGGGTTT	648	Fragment	Multiple
copia346	3	4643	Retrotransposon-LTR-Copia, Retrotransposon-LTR-Copia	trep_complete	4933	20	59.93	55	GGAACGGGGTTTTCCTAGAG	5425	20	61.04	55	ATCACTACGGGCGAGAAGGT	493	Fragment	Multiple
copia346	4	4914	Retrotransposon-LTR-Copia, Retrotransposon-LTR-Copia	trep_complete	5562	20	60.02	40	GATCCGAAAAATGCTGGAAA	6234	21	60.12	52.38	CACCTCCATAGACGAGGAACA	673	Fragment	Multiple
copia346	5	4964	Retrotransposon-LTR-Copia, Retrotransposon-LTR-Copia	trep_complete	6164	20	59.88	45	CTTGACAGCGGTGAAAAACA	6753	20	59.31	55	CAACAGTCTCCCACTTGCAC	590	Fragment	Multiple
copia346	6	5301	Retrotransposon-LTR-Copia, Retrotransposon-LTR-Gypsy	trep_complete	6734	20	59.31	55	GTGCAAGTGGGAGACTGTTG	7428	20	60.21	50	CTATTCCCTTTGCCTCACGA	695	Fragment	Multiple
copia346	2	3706	Retrotransposon-LTR-Copia, Unknown	trep_complete	4566	20	60.01	60	CCGCCTAGAACACCTCAGAG	5192	20	59.93	50	GTCTGGGTCCATCATTGCTT	627	Fragment	Multiple
copia347	2	1372	Retrotransposon-LTR-Copia, Retrotransposon-LTR-Copia	trep_complete	1393	20	59.31	55	CAACAGTCTCCCACTTGCAC	1928	20	59.67	60	CCTCGTCTATGGAGGTCAGG	536	Fragment	Multiple
copia347	3	1423	Retrotransposon-LTR-Copia, Retrotransposon-LTR-Copia	trep_complete	1961	20	59.98	45	AATGTTTTTCACCGCTGTCC	2608	20	60.71	50	ATGATACAGCCCGAGGGTTT	648	Fragment	Multiple
copia347	4	1875	Retrotransposon-LTR-Copia, Retrotransposon-LTR-Copia	trep_complete	1961	20	59.98	45	AATGTTTTTCACCGCTGTCC	2608	20	60.71	50	ATGATACAGCCCGAGGGTTT	648	Fragment	Multiple
copia347	5	1985	Retrotransposon-LTR-Copia, Retrotransposon-LTR-Copia	trep_complete	2565	20	60.02	40	TTTCCAGCATTTTTCGGATC	2998	20	59.26	45	AATGATGAGCCTGCGACATA	434	Fragment	Multiple
copia347	7	1985	Retrotransposon-LTR-Copia, Retrotransposon-LTR-Copia	trep_complete	3194	20	59.93	55	CTCTAGGAAAACCCCGTTCC	3654	20	60.1	50	ATCGTGGAGGCGAGTATTTG	461	Fragment	Multiple
copia347	8	2370	Retrotransposon-LTR-Copia, Retrotransposon-LTR-Copia		3584	20	59.98	45	AAGTTGTGGAACAATTCCGC	4028	20	59.4	45	GCATTGTCGTTTGGGTCATA	445	Fragment	Multiple
copia347	6	2258	Retrotransposon-LTR-Copia, Unknown	trep_complete	2954	20	59.93	50	GTCTGGGTCCATCATTGCTT	3307	20	59.96	50	CCCAAGTCGGATAAGTGCAT	354	Fragment	Multiple
copia35	2	3710	Retrotransposon-LTR-Copia, Retrotransposon-LTR-Copia	trep_complete	3726	20	59.92	45	CGGATCGGTTGCTCATATTT	4329	20	59.81	50	CATTGGTCCGCATACATCAC	604	Fragment	Multiple
copia35	3	3764	Retrotransposon-LTR-Copia, Retrotransposon-LTR-Copia	trep_complete	4553	20	59.98	45	GCGGAATTGTTCCACAACTT	5202	20	59.93	50	GTCTGGGTCCATCATTGCTT	650	Fragment	Multiple
copia35	4	4123	Retrotransposon-LTR-Copia, Retrotransposon-LTR-Copia	trep_complete	5181	20	60.07	50	AGAAGCAATGATGGACCCAG	5435	20	61.04	55	ATCACTACGGGCGAGAAGGT	255	Fragment	Multiple
copia35	5	4739	Retrotransposon-LTR-Copia, Retrotransposon-LTR-Copia	trep_complete	5572	20	60.02	40	GATCCGAAAAATGCTGGAAA	6254	21	59.85	57.14	AGCTCCTCCTGACCTCCATAG	683	Fragment	Multiple
copia35	6	5147	Retrotransposon-LTR-Copia, Retrotransposon-LTR-Copia	trep_complete	6176	20	59.98	45	GGACAGCGGTGAAAAACATT	6763	20	59.31	55	CAACAGTCTCCCACTTGCAC	588	Fragment	Multiple
copia35	7	5201	Retrotransposon-LTR-Copia, Retrotransposon-LTR-Gypsy	trep_complete	6744	20	59.31	55	GTGCAAGTGGGAGACTGTTG	7440	20	60.21	50	TGCTATTCCCTTTGCCTCAC	697	Fragment	Multiple
copia36	1	3619	Retrotransposon-LTR-Copia, Unknown	trep_complete	3579	20	59.31	55	GTGCAAGTGGGAGACTGTTG	4273	20	60.21	50	CTATTCCCTTTGCCTCACGA	695	Fragment	Multiple
copia366	3	3721	Retrotransposon-LTR-Copia, Unknown	trep_complete	4564	20	59.98	45	GCGGAATTGTTCCACAACTT	5121	21	59.62	47.62	CGTTCTTGGTGAAGTCAAACC	558	Fragment	Unique
copia366	4	3775	Retrotransposon-LTR-Copia, Unknown	trep_complete	5099	20	59.94	50	GGGGTTTGACTTCACCAAGA	5398	20	59.96	45	TTCTTTGCCTCTTCCATGCT	300	Fragment	Unique
copia366	7	5015			6170	20	59.31	55	GTGCAAGTGGGAGACTGTTG	6864	20	60.21	50	CTATTCCCTTTGCCTCACGA	695	Fragment	Multiple
copia366	2	1990	Retrotransposon-LTR-Copia, Retrotransposon-LTR-Copia	trep_complete	3737	20	59.92	45	CGGATCGGTTGCTCATATTT	4340	20	59.81	50	CATTGGTCCGCATACATCAC	604	Fragment	Multiple
copia366	5	4122	Retrotransposon-LTR-Copia, Retrotransposon-LTR-Copia	trep_complete	5269	20	59.95	50	ACTTAGGGGAAGCGGCATAT	5905	20	59.97	50	GGGAACACACCAAGCTCAAT	637	Fragment	Multiple
copia366	6	4750	Retrotransposon-LTR-Copia, Retrotransposon-LTR-Gypsy	trep_complete	5602	20	59.98	45	GGACAGCGGTGAAAAACATT	6189	20	59.31	55	CAACAGTCTCCCACTTGCAC	588	Fragment	Multiple
copia373	4	1878	Retrotransposon-LTR-Copia, Retrotransposon-LTR-Copia	trep_complete	2286	20	59.79	45	ATGCCCAGAATATTTGCCAC	2976	20	59.93	50	AAGCAATGATGGACCCAGAC	691	Fragment	Unique
copia373	3	1426	Retrotransposon-LTR-Copia, Retrotransposon-LTR-Copia	trep_complete	1964	20	59.98	45	AATGTTTTTCACCGCTGTCC	2611	20	60.71	50	ATGATACAGCCCGAGGGTTT	648	Fragment	Multiple
copia373	5	1988	Retrotransposon-LTR-Copia, Retrotransposon-LTR-Copia	trep_complete	2568	20	60.02	40	TTTCCAGCATTTTTCGGATC	3006	20	59.67	50	TGGACAATGATGAGCCTACG	439	Fragment	Multiple
copia373	7	2329	Retrotransposon-LTR-Copia, Retrotransposon-LTR-Copia	trep_complete	3197	20	59.93	55	CTCTAGGAAAACCCCGTTCC	3657	20	60.1	50	ATCGTGGAGGCGAGTATTTG	461	Fragment	Multiple
copia373	8	2373	Retrotransposon-LTR-Copia, Retrotransposon-LTR-Copia	trep_complete	3587	20	59.98	45	AAGTTGTGGAACAATTCCGC	4031	20	59.4	45	GCATTGTCGTTTGGGTCATA	445	Fragment	Multiple
copia373	2	1375	Retrotransposon-LTR-Copia, Unknown	trep_complete	1396	20	59.31	55	CAACAGTCTCCCACTTGCAC	2016	20	59.64	50	GCAGACACCAATCTGATCCA	621	Fragment	Multiple
copia373	6	2262	Retrotransposon-LTR-Copia, Unknown	trep_complete	2957	20	59.93	50	GTCTGGGTCCATCATTGCTT	3310	20	59.96	50	CCCAAGTCGGATAAGTGCAT	354	Fragment	Multiple
copia373	9	2848	Retrotransposon-LTR-Copia, Unknown	trep_complete	4012	20	59.4	45	TATGACCCAAACGACAATGC	4624	20	60.39	55	GGACCTGCTCCAGACAAAGA	613	Fragment	Multiple
copia375	6	5769			6729	20	59.31	55	GTGCAAGTGGGAGACTGTTG	7423	20	60.21	50	CTATTCCCTTTGCCTCACGA	695	Fragment	Multiple
copia375	2	3696	Retrotransposon-LTR-Copia, Retrotransposon-LTR-Copia	trep_complete	3712	20	59.92	45	CGGATCGGTTGCTCATATTT	4315	20	59.81	50	CATTGGTCCGCATACATCAC	604	Fragment	Multiple
copia375	4	4725	Retrotransposon-LTR-Copia, Retrotransposon-LTR-Copia	trep_complete	5824	20	59.85	55	AAGGACTTAGGGGAAGCAGC	6343	20	60.15	50	TCCAACTAACAGCACCACCA	520	Fragment	Multiple
copia375	5	5296	Retrotransposon-LTR-Copia, Retrotransposon-LTR-Gypsy	trep_complete	6161	20	59.98	45	GGACAGCGGTGAAAAACATT	6748	20	59.31	55	CAACAGTCTCCCACTTGCAC	588	Fragment	Multiple
copia375	3	4109	Retrotransposon-LTR-Copia, Unknown	trep_complete	5706	20	60.01	60	GGTTAGTGGGAGCTCTGCAG	5957	20	59.96	45	TTCTTTGCCTCTTCCATGCT	252	Fragment	Multiple
copia377	2	3689	Retrotransposon-LTR-Copia, Retrotransposon-LTR-Copia	trep_complete	3707	20	60.22	40	TCGGTTGCTCATATTTGCAA	4325	20	60.12	60	CTCCTCTAGCCGTCATGCTC	619	Fragment	Multiple
copia377	3	3739	Retrotransposon-LTR-Copia, Retrotransposon-LTR-Copia	trep_complete	4530	20	59.98	45	GCGGAATTGTTCCACAACTT	5179	20	59.93	50	GTCTGGGTCCATCATTGCTT	650	Fragment	Multiple
copia377	4	4100	Retrotransposon-LTR-Copia, Retrotransposon-LTR-Copia	trep_complete	4920	20	59.93	55	GGAACGGGGTTTTCCTAGAG	5179	20	59.93	50	GTCTGGGTCCATCATTGCTT	260	Fragment	Multiple
copia377	5	4716	Retrotransposon-LTR-Copia, Retrotransposon-LTR-Copia	trep_complete	5158	20	60.07	50	AGAAGCAATGATGGACCCAG	5412	20	61.04	55	ATCACTACGGGCGAGAAGGT	255	Fragment	Multiple
copia377	6	4901	Retrotransposon-LTR-Copia, Retrotransposon-LTR-Copia	trep_complete	5549	20	60.02	40	GATCCGAAAAATGCTGGAAA	6231	21	59.85	57.14	AGCTCCTCCTGACCTCCATAG	683	Fragment	Multiple
copia377	7	4951	Retrotransposon-LTR-Copia, Retrotransposon-LTR-Copia	trep_complete	6153	20	59.98	45	GGACAGCGGTGAAAAACATT	6740	20	59.31	55	CAACAGTCTCCCACTTGCAC	588	Fragment	Multiple
copia377	8	5124	Retrotransposon-LTR-Copia, Retrotransposon-LTR-Gypsy	trep_complete	6721	20	59.31	55	GTGCAAGTGGGAGACTGTTG	7206	20	60.23	45	GCTTCTTGACAAACCCGAAA	486	Fragment	Multiple
copia378	5	1868			3609	20	60.1	50	CAAATACTCGCCTCCACGAT	4269	20	59.89	50	CCTCCCGTCAGGATTTATCA	661	Fragment	Multiple
copia378	4	1346	Retrotransposon-LTR-Copia, Retrotransposon-LTR-Copia	trep_complete	1935	20	59.98	45	AATGTTTTTCACCGCTGTCC	2582	20	60.71	50	ATGATACAGCCCGAGGGTTT	648	Fragment	Multiple
copia378	3	957	Retrotransposon-LTR-Copia, Unknown	trep_complete	1367	20	59.31	55	CAACAGTCTCCCACTTGCAC	1987	20	59.64	50	GCAGACACCAATCTGATCCA	621	Fragment	Multiple
copia38	3	1381	Retrotransposon-LTR-Copia, Retrotransposon-LTR-Copia	trep_complete	1900	20	59.98	45	GTTTTTCACCGCATTCCAGT	2584	20	59.04	45	ATGGCAGATGGATGTCAAGA	685	Fragment	Unique
copia38	4	1811	Retrotransposon-LTR-Copia, Retrotransposon-LTR-Copia	trep_complete	1900	20	59.98	45	GTTTTTCACCGCATTCCAGT	2584	20	59.04	45	ATGGCAGATGGATGTCAAGA	685	Fragment	Unique
copia38	2	1330	Retrotransposon-LTR-Copia, Unknown	trep_complete	1351	20	59.31	55	CAACAGTCTCCCACTTGCAC	1981	20	59.09	50	CCCAGATGTTTCACATGAGC	631	Fragment	Unique
copia38	5	1921	Retrotransposon-LTR-Copia, Unknown	trep_complete	2483	20	60.02	40	TTTCCAGCATTTTTCGGATC	3061	20	60.22	50	AGTTCAAGATGAGCCGATGG	579	Fragment	Unique
copia38	7	1921	Retrotransposon-LTR-Copia, Unknown	trep_complete	3132	20	59.72	50	GAGCGACAAACACTTTTCCC	3760	20	60.1	45	TGTATGCGGACCAATAAGCA	629	Fragment	Unique
copia38	9	2755	Retrotransposon-LTR-Copia, Retrotransposon-LTR-Copia	trep_complete	3373	21	59.72	47.62	TGTTTCTAGAGCGTATCCCCA	3982	21	60.46	47.62	CCTCGGCCTAATGATTTGAGT	610	Fragment	Multiple
copia38	6	2181	Retrotransposon-LTR-Copia, Unknown	trep_complete	2798	21	58.24	38.1	TCAACCAAGTTCCAAACTTGA	3225	20	59.96	50	CCCAAGTCGGATAAGTGCAT	428	Fragment	Multiple
copia38	8	2290	Retrotransposon-LTR-Copia, Unknown	trep_complete	3373	21	59.72	47.62	TGTTTCTAGAGCGTATCCCCA	3572	20	60.1	50	ATCGTGGAGGCGAGTATTTG	200	Fragment	Multiple
copia380	2	3697	Retrotransposon-LTR-Copia, Retrotransposon-LTR-Copia	trep_complete	3713	20	59.92	45	CGGATCGGTTGCTCATATTT	4218	20	59.87	50	AAGCCTCGCATGTCTCGTAT	506	Fragment	Multiple
copia380	3	3751	Retrotransposon-LTR-Copia, Retrotransposon-LTR-Copia	trep_complete	4540	20	59.98	45	GCGGAATTGTTCCACAACTT	5189	20	59.93	50	GTCTGGGTCCATCATTGCTT	650	Fragment	Multiple
copia380	4	4110	Retrotransposon-LTR-Copia, Retrotransposon-LTR-Copia	trep_complete	4930	20	59.93	55	GGAACGGGGTTTTCCTAGAG	5189	20	59.93	50	GTCTGGGTCCATCATTGCTT	260	Fragment	Multiple
copia380	5	4726	Retrotransposon-LTR-Copia, Retrotransposon-LTR-Copia	trep_complete	5168	20	60.07	50	AGAAGCAATGATGGACCCAG	5422	20	61.04	55	ATCACTACGGGCGAGAAGGT	255	Fragment	Multiple
copia380	8	5134	Retrotransposon-LTR-Copia, Retrotransposon-LTR-Copia	trep_complete	6163	20	59.98	45	GGACAGCGGTGAAAAACATT	6750	20	59.31	55	CAACAGTCTCCCACTTGCAC	588	Fragment	Multiple
copia380	9	5188	Retrotransposon-LTR-Copia, Retrotransposon-LTR-Gypsy	trep_complete	6731	20	59.31	55	GTGCAAGTGGGAGACTGTTG	7425	20	60.21	50	CTATTCCCTTTGCCTCACGA	695	Fragment	Multiple
copia380	6	4911	Retrotransposon-LTR-Copia, Unknown	trep_complete	5559	20	60.02	40	GATCCGAAAAATGCTGGAAA	6021	20	60.18	55	CAGCAGTCGAAGGACACTGA	463	Fragment	Multiple
copia380	7	4961	Retrotransposon-LTR-Copia, Unknown	trep_complete	5830	20	59.95	50	ACTTAGGGGAAGCGGCATAT	6466	20	59.97	50	GGGAACACACCAAGCTCAAT	637	Fragment	Multiple
copia381	2	3678	Retrotransposon-LTR-Copia, Retrotransposon-LTR-Copia	trep_complete	3694	20	59.92	45	CGGATCGGTTGCTCATATTT	4297	20	59.81	50	CATTGGTCCGCATACATCAC	604	Fragment	Multiple
copia381	4	4091	Retrotransposon-LTR-Copia, Retrotransposon-LTR-Copia	trep_complete	4910	20	60.1	50	CGGAACGGTGTTTTCCTAGA	5403	20	61.04	55	ATCACTACGGGCGAGAAGGT	494	Fragment	Multiple
copia381	7	4942	Retrotransposon-LTR-Copia, Retrotransposon-LTR-Copia	trep_complete	6144	20	59.98	45	GGACAGCGGTGAAAAACATT	6731	20	59.31	55	CAACAGTCTCCCACTTGCAC	588	Fragment	Multiple
copia381	8	5281	Retrotransposon-LTR-Copia, Retrotransposon-LTR-Gypsy	trep_complete	6712	20	59.31	55	GTGCAAGTGGGAGACTGTTG	7406	20	60.21	50	CTATTCCCTTTGCCTCACGA	695	Fragment	Multiple
copia381	3	3732	Retrotransposon-LTR-Copia, Unknown	trep_complete	4521	20	59.98	45	GCGGAATTGTTCCACAACTT	5166	20	60.23	50	AGGTCCATCATTGCTTCTGC	646	Fragment	Multiple
copia381	5	4707	Retrotransposon-LTR-Copia, Unknown	trep_complete	5531	20	59.92	40	GGTTTTGTCGATCCGAAAAA	5940	20	59.96	45	TTCTTTGCCTCTTCCATGCT	410	Fragment	Multiple
copia381	6	4892	Retrotransposon-LTR-Copia, Unknown	trep_complete	5807	20	59.71	55	AAGGACTTAGGGGAAGCGTC	6447	20	59.97	50	GGGAACACACCAAGCTCAAT	641	Fragment	Multiple
copia382	4	16202			16559	20	59.93	55	CTCTAGGAAAACCCCGTTCC	17019	20	60.1	50	ATCGTGGAGGCGAGTATTTG	461	Fragment	Multiple
copia382	3	15609	Retrotransposon-LTR-Copia, Retrotransposon-LTR-Copia		16319	20	59.93	50	GTCTGGGTCCATCATTGCTT	16672	20	59.96	50	CCCAAGTCGGATAAGTGCAT	354	Fragment	Multiple
copia382	2	1416	Retrotransposon-LTR-Copia, Unknown	trep_complete	15947	20	59.96	50	ATAGACAAAACCCTCGGGCT	16608	20	60.25	50	ACCGATCAGAAGGCAAAGTG	662	Fragment	Multiple
copia40	2	3706	Retrotransposon-LTR-Copia, Retrotransposon-LTR-Copia	trep_complete	3722	20	59.92	45	CGGATCGGTTGCTCATATTT	4325	20	59.81	50	CATTGGTCCGCATACATCAC	604	Fragment	Multiple
copia40	3	3760	Retrotransposon-LTR-Copia, Retrotransposon-LTR-Copia	trep_complete	4549	20	59.98	45	GCGGAATTGTTCCACAACTT	5198	20	59.93	50	GTCTGGGTCCATCATTGCTT	650	Fragment	Multiple
copia40	4	4119	Retrotransposon-LTR-Copia, Retrotransposon-LTR-Copia	trep_complete	5177	20	60.07	50	AGAAGCAATGATGGACCCAG	5431	20	61.04	55	ATCACTACGGGCGAGAAGGT	255	Fragment	Multiple
copia40	7	5197	Retrotransposon-LTR-Copia, Retrotransposon-LTR-Copia	trep_complete	6227	20	59.67	60	CGTCTATGGAGGTCAGGAGG	6761	20	61.26	55	TCCAACAGTCTCCCACTTGC	535	Fragment	Multiple
copia40	8	5307	Retrotransposon-LTR-Copia, Retrotransposon-LTR-Gypsy	trep_complete	6740	20	59.31	55	GTGCAAGTGGGAGACTGTTG	7434	20	60.21	50	CTATTCCCTTTGCCTCACGA	695	Fragment	Multiple
copia40	5	4735	Retrotransposon-LTR-Copia, Unknown	trep_complete	5568	20	60.02	40	GATCCGAAAAATGCTGGAAA	6030	20	60.18	55	CAGCAGTCGAAGGACACTGA	463	Fragment	Multiple
copia40	6	5143	Retrotransposon-LTR-Copia, Unknown	trep_complete	5839	20	59.95	50	ACTTAGGGGAAGCGGCATAT	6475	20	59.97	50	GGGAACACACCAAGCTCAAT	637	Fragment	Multiple
copia42	7	3146			5491	22	59.83	45.45	GCTTTAGCATCACTGCTAGCAA	5958	20	59.93	50	GCACATGGAACATGGAGATG	468	Fragment	Multiple
copia42	3	1388	Retrotransposon-LTR-Copia, Retrotransposon-LTR-Copia	trep_complete	1874	20	59.67	60	CCTCACCTCCATAGACGAGG	2450	21	59.99	42.86	CAAAGGGTTTGACTTCACCAA	577	Fragment	Multiple
copia42	4	1840	Retrotransposon-LTR-Copia, Retrotransposon-LTR-Copia	trep_complete	2549	20	59.97	50	GACAAAACCCTTGGGCTGTA	3207	20	60.25	50	ACCGATCAGAAGGCAAAGTG	659	Fragment	Multiple
copia42	5	1949	Retrotransposon-LTR-Copia, Retrotransposon-LTR-Copia	trep_complete	3158	20	59.93	55	CTCTAGGAAAACCCCGTTCC	3618	20	60.1	50	ATCGTGGAGGCGAGTATTTG	461	Fragment	Multiple
copia42	2	1337	Retrotransposon-LTR-Copia, Unknown	trep_complete	1358	20	59.31	55	CAACAGTCTCCCACTTGCAC	1977	20	59.64	50	GCAGACACCAATCTGATCCA	620	Fragment	Multiple
copia43	2	1377	Retrotransposon-LTR-Copia, Retrotransposon-LTR-Copia	trep_complete	1398	20	59.31	55	CAACAGTCTCCCACTTGCAC	1933	20	59.67	60	CCTCGTCTATGGAGGTCAGG	536	Fragment	Multiple
copia43	3	1428	Retrotransposon-LTR-Copia, Retrotransposon-LTR-Copia	trep_complete	1966	20	59.98	45	AATGTTTTTCACCGCTGTCC	2491	21	59.99	42.86	CAAAGGGTTTGACTTCACCAA	526	Fragment	Multiple
copia43	4	1880	Retrotransposon-LTR-Copia, Retrotransposon-LTR-Copia	trep_complete	1966	20	59.98	45	AATGTTTTTCACCGCTGTCC	2491	21	59.99	42.86	CAAAGGGTTTGACTTCACCAA	526	Fragment	Multiple
copia43	5	1990	Retrotransposon-LTR-Copia, Retrotransposon-LTR-Copia	trep_complete	2570	20	60.02	40	TTTCCAGCATTTTTCGGATC	3003	20	59.26	45	AATGATGAGCCTGCGACATA	434	Fragment	Multiple
copia43	7	1990	Retrotransposon-LTR-Copia, Retrotransposon-LTR-Copia	trep_complete	3199	20	59.93	55	CTCTAGGAAAACCCCGTTCC	3659	20	60.1	50	ATCGTGGAGGCGAGTATTTG	461	Fragment	Multiple
copia43	8	2377	Retrotransposon-LTR-Copia, Retrotransposon-LTR-Copia		3589	20	59.98	45	AAGTTGTGGAACAATTCCGC	4033	20	59.4	45	GCATTGTCGTTTGGGTCATA	445	Fragment	Multiple
copia43	6	2263	Retrotransposon-LTR-Copia, Unknown	trep_complete	2959	20	59.93	50	GTCTGGGTCCATCATTGCTT	3312	20	59.96	50	CCCAAGTCGGATAAGTGCAT	354	Fragment	Multiple
copia433	8	5184			6727	20	59.31	55	GTGCAAGTGGGAGACTGTTG	7420	20	60.21	50	CTATTCCCTTTGCCTCACGA	694	Fragment	Multiple
copia433	1	3693	Retrotransposon-LTR-Copia, Retrotransposon-LTR-Copia	trep_complete	3709	20	59.92	45	CGGATCGGTTGCTCATATTT	4312	20	59.81	50	CATTGGTCCGCATACATCAC	604	Fragment	Multiple
copia433	2	3747	Retrotransposon-LTR-Copia, Retrotransposon-LTR-Copia	trep_complete	4485	20	60.1	50	ATCGTGGAGGCGAGTATTTG	5183	20	60.07	50	CTGGGTCCATCATTGCTTCT	699	Fragment	Multiple
copia433	3	4106	Retrotransposon-LTR-Copia, Retrotransposon-LTR-Copia	trep_complete	4926	20	59.93	55	GGAACGGGGTTTTCCTAGAG	5185	20	59.93	50	GTCTGGGTCCATCATTGCTT	260	Fragment	Multiple
copia433	6	4957	Retrotransposon-LTR-Copia, Retrotransposon-LTR-Copia	trep_complete	5826	20	59.95	50	ACTTAGGGGAAGCGGCATAT	6462	20	59.97	50	GGGAACACACCAAGCTCAAT	637	Fragment	Multiple
copia433	7	5130	Retrotransposon-LTR-Copia, Retrotransposon-LTR-Gypsy	trep_complete	6159	20	59.98	45	GGACAGCGGTGAAAAACATT	6746	20	59.31	55	CAACAGTCTCCCACTTGCAC	588	Fragment	Multiple
copia433	4	4722	Retrotransposon-LTR-Copia, Unknown	trep_complete	5164	20	60.07	50	AGAAGCAATGATGGACCCAG	5418	20	61.04	55	ATCACTACGGGCGAGAAGGT	255	Fragment	Multiple
copia433	5	4907	Retrotransposon-LTR-Copia, Unknown	trep_complete	5543	20	60.05	45	GAGGGTTTTGTCGATTCGAA	5955	20	59.96	45	TTCTTTGCCTCTTCCATGCT	413	Fragment	Multiple
copia435	3	974	DNA transposon-TIR-CACTA, Retrotransposon-LTR-Copia	trep_complete	1364	20	59.29	55	TTGCCTCTAGGGCATACCTC	1940	20	60.79	60	GAGACCTTCTCGCCCGTAGT	577	Fragment	Unique
copia435	4	1360	Retrotransposon-LTR-Copia, Retrotransposon-LTR-Copia	trep_complete	1490	20	59.92	50	TATATGCCGTTTCCCCTGAG	2170	20	59.93	50	AAGCAATGATGGACCCAGAC	681	Fragment	Unique
copia435	5	1389	Retrotransposon-LTR-Copia, Unknown	trep_complete	1762	20	60.02	40	TTTCCAGCATTTTTCGGATC	2411	20	59.81	50	TCGGAACGAGGTTTCCTAGA	650	Fragment	Unique
copia435	1	600	Unknown, Unknown	trep_complete	6087	20	60.15	50	TGACCCTATGGGTTCGGATA	6252	20	60.21	50	TCGTGAGGCAAAGGGAATAG	166	Fragment	Multiple
copia435	6	1455	Retrotransposon-LTR-Copia, Retrotransposon-LTR-Copia		2151	20	59.93	50	GTCTGGGTCCATCATTGCTT	2691	20	59.85	50	CGGACCTACCGTTGTCATTT	541	Fragment	Multiple
copia437	1	952	Retrotransposon-LTR-Gypsy, Retrotransposon-LTR-Copia	trep_complete	852	20	60.04	50	AGAGAGGGCAAATCCCATCT	1381	20	59.31	55	GTGCAAGTGGGAGACTGTTG	530	Fragment	Unique
copia437	8	2976			542	20	60.18	50	TGACCCTATGGGTTCGGTTA	707	20	60.21	50	TCGTGAGGCAAAGGGAATAG	166	Fragment	Multiple
copia437	2	1341	Retrotransposon-LTR-Copia, Retrotransposon-LTR-Copia	trep_complete	1362	20	59.31	55	CAACAGTCTCCCACTTGCAC	1853	20	59.69	55	CCGATGCTAGTTTCCAGACC	492	Fragment	Multiple
copia437	3	1392	Retrotransposon-LTR-Copia, Retrotransposon-LTR-Copia	trep_complete	1930	20	59.98	45	AATGTTTTTCACCGCTGTCC	2577	20	60.71	50	ATGATACAGCCCGAGGGTTT	648	Fragment	Multiple
copia437	4	1823	Retrotransposon-LTR-Copia, Retrotransposon-LTR-Copia	trep_complete	2534	20	60.02	40	TTTCCAGCATTTTTCGGATC	2965	20	59.26	45	AATGATGAGCCTGCGACATA	432	Fragment	Multiple
copia437	6	2227	Retrotransposon-LTR-Copia, Retrotransposon-LTR-Copia	trep_complete	3161	20	59.93	55	CTCTAGGAAAACCCCGTTCC	3621	20	60.1	50	ATCGTGGAGGCGAGTATTTG	461	Fragment	Multiple
copia437	7	2812	Retrotransposon-LTR-Copia, Retrotransposon-LTR-Copia	trep_complete	3551	20	59.98	45	AAGTTGTGGAACAATTCCGC	3995	20	59.4	45	GCATTGTCGTTTGGGTCATA	445	Fragment	Multiple
copia437	5	1954	Retrotransposon-LTR-Copia, Unknown	trep_complete	2921	20	59.93	50	GTCTGGGTCCATCATTGCTT	3274	20	59.96	50	CCCAAGTCGGATAAGTGCAT	354	Fragment	Multiple
copia438	7	5148			6745	20	59.31	55	GTGCAAGTGGGAGACTGTTG	7439	20	60.21	50	CTATTCCCTTTGCCTCACGA	695	Fragment	Multiple
copia438	2	1979	Retrotransposon-LTR-Copia, Retrotransposon-LTR-Copia	trep_complete	3727	20	59.92	45	CGGATCGGTTGCTCATATTT	4330	20	59.81	50	CATTGGTCCGCATACATCAC	604	Fragment	Multiple
copia438	3	3717	Retrotransposon-LTR-Copia, Retrotransposon-LTR-Copia	trep_complete	4554	20	59.98	45	GCGGAATTGTTCCACAACTT	5203	20	59.93	50	GTCTGGGTCCATCATTGCTT	650	Fragment	Multiple
copia438	5	4124	Retrotransposon-LTR-Copia, Retrotransposon-LTR-Copia	trep_complete	5844	20	59.95	50	ACTTAGGGGAAGCGGCATAT	6380	20	59.99	55	CCGTCTCTTGCTTGGAACTC	537	Fragment	Multiple
copia438	6	4740	Retrotransposon-LTR-Copia, Retrotransposon-LTR-Gypsy	trep_complete	6177	20	59.98	45	GGACAGCGGTGAAAAACATT	6764	20	59.31	55	CAACAGTCTCCCACTTGCAC	588	Fragment	Multiple
copia438	4	3763	Retrotransposon-LTR-Copia, Unknown	trep_complete	5182	20	60.07	50	AGAAGCAATGATGGACCCAG	5436	20	61.04	55	ATCACTACGGGCGAGAAGGT	255	Fragment	Multiple
copia439	2	3627	Retrotransposon-LTR-Copia, Retrotransposon-LTR-Copia	trep_complete	3643	20	59.92	45	CGGATCGGTTGCTCATATTT	4148	20	59.87	50	AAGCCTCGCATGTCTCGTAT	506	Fragment	Multiple
copia439	3	3681	Retrotransposon-LTR-Copia, Retrotransposon-LTR-Copia	trep_complete	4479	20	59.9	50	TTCTACAACTTACGCCGCCT	5119	20	59.93	50	GTCTGGGTCCATCATTGCTT	641	Fragment	Multiple
copia439	4	4040	Retrotransposon-LTR-Copia, Retrotransposon-LTR-Copia	trep_complete	5098	20	60.07	50	AGAAGCAATGATGGACCCAG	5352	20	61.04	55	ATCACTACGGGCGAGAAGGT	255	Fragment	Multiple
copia439	6	5064	Retrotransposon-LTR-Copia, Retrotransposon-LTR-Copia	trep_complete	6093	20	59.98	45	GGACAGCGGTGAAAAACATT	6680	20	59.31	55	CAACAGTCTCCCACTTGCAC	588	Fragment	Multiple
copia439	7	5118	Retrotransposon-LTR-Copia, Retrotransposon-LTR-Gypsy	trep_complete	6661	20	59.31	55	GTGCAAGTGGGAGACTGTTG	7355	20	60.21	50	CTATTCCCTTTGCCTCACGA	695	Fragment	Multiple
copia439	5	4656	Retrotransposon-LTR-Copia, Unknown	trep_complete	5760	20	59.95	50	ACTTAGGGGAAGCGGCATAT	6396	20	59.97	50	GGGAACACACCAAGCTCAAT	637	Fragment	Multiple
copia440	4	1853	Retrotransposon-LTR-Copia, Retrotransposon-LTR-Copia	trep_complete	2265	20	59.93	60	CCACCTCCCCTAAGTCCTTC	2574	20	60.71	50	ATGATACAGCCCGAGGGTTT	310	Fragment	Unique
copia440	3	1390	Retrotransposon-LTR-Copia, Retrotransposon-LTR-Copia	trep_complete	1927	20	59.98	45	AATGTTTTTCACCGCTGTCC	2574	20	60.71	50	ATGATACAGCCCGAGGGTTT	648	Fragment	Multiple
copia440	5	1951	Retrotransposon-LTR-Copia, Retrotransposon-LTR-Copia	trep_complete	2543	20	59.91	45	TTCGGATTGACAAAACCCTC	3209	20	60.25	50	ACCGATCAGAAGGCAAAGTG	667	Fragment	Multiple
copia440	7	2303	Retrotransposon-LTR-Copia, Retrotransposon-LTR-Copia		3160	20	59.93	55	CTCTAGGAAAACCCCGTTCC	3522	20	59.9	55	GGTGTGTCTGAGCGACGTAA	363	Fragment	Multiple
copia440	2	1339	Retrotransposon-LTR-Copia, Unknown	trep_complete	1360	20	59.31	55	CAACAGTCTCCCACTTGCAC	1979	20	59.64	50	GCAGACACCAATCTGATCCA	620	Fragment	Multiple
copia440	6	2137	Retrotransposon-LTR-Copia, Unknown	trep_complete	2920	20	59.93	50	GTCTGGGTCCATCATTGCTT	3273	20	59.96	50	CCCAAGTCGGATAAGTGCAT	354	Fragment	Multiple
copia441	7	5156			6753	20	59.31	55	GTGCAAGTGGGAGACTGTTG	7447	20	60.21	50	CTATTCCCTTTGCCTCACGA	695	Fragment	Multiple
copia441	2	3719	Retrotransposon-LTR-Copia, Retrotransposon-LTR-Copia	trep_complete	3735	20	59.92	45	CGGATCGGTTGCTCATATTT	4361	20	60.23	55	AATCCTCCTCTAGCCGTCGT	627	Fragment	Multiple
copia441	3	3773	Retrotransposon-LTR-Copia, Retrotransposon-LTR-Copia	trep_complete	4562	20	59.98	45	GCGGAATTGTTCCACAACTT	5211	20	59.93	50	GTCTGGGTCCATCATTGCTT	650	Fragment	Multiple
copia441	4	4120	Retrotransposon-LTR-Copia, Retrotransposon-LTR-Copia	trep_complete	4937	20	60.3	50	AAGTGTTTGTCGCTCGGAAC	5211	20	59.93	50	GTCTGGGTCCATCATTGCTT	275	Fragment	Multiple
copia441	5	4748	Retrotransposon-LTR-Copia, Retrotransposon-LTR-Copia	trep_complete	5190	20	60.07	50	AGAAGCAATGATGGACCCAG	5444	20	61.04	55	ATCACTACGGGCGAGAAGGT	255	Fragment	Multiple
copia441	6	4933	Retrotransposon-LTR-Copia, Unknown	trep_complete	5581	20	60.02	40	GATCCGAAAAATGCTGGAAA	6263	21	59.85	57.14	AGCTCCTCCTGACCTCCATAG	683	Fragment	Multiple
copia442	2	3652	Retrotransposon-LTR-Copia, Retrotransposon-LTR-Copia	trep_complete	3668	20	59.92	45	CGGATCGGTTGCTCATATTT	4271	20	59.81	50	CATTGGTCCGCATACATCAC	604	Fragment	Multiple
copia442	4	4065	Retrotransposon-LTR-Copia, Retrotransposon-LTR-Copia	trep_complete	4885	20	59.93	55	GGAACGGGGTTTTCCTAGAG	5381	21	60.03	47.62	AAGCATCACTACAGGCGAGAA	497	Fragment	Multiple
copia442	7	4916	Retrotransposon-LTR-Copia, Retrotransposon-LTR-Copia	trep_complete	6118	20	59.98	45	GGACAGCGGTGAAAAACATT	6704	20	59.31	55	CAACAGTCTCCCACTTGCAC	587	Fragment	Multiple
copia442	8	5253	Retrotransposon-LTR-Copia, Retrotransposon-LTR-Gypsy	trep_complete	6685	20	59.31	55	GTGCAAGTGGGAGACTGTTG	7379	20	60.21	50	CTATTCCCTTTGCCTCACGA	695	Fragment	Multiple
copia442	3	3706	Retrotransposon-LTR-Copia, Unknown	trep_complete	4495	20	59.98	45	GCGGAATTGTTCCACAACTT	4986	20	60.17	45	TTGATTCTTGCCCGATTAGC	492	Fragment	Multiple
copia442	5	4681	Retrotransposon-LTR-Copia, Unknown	trep_complete	5353	20	60.01	55	ACGAGACCTTCTCGCCTGTA	5914	20	59.96	45	TTCTTTGCCTCTTCCATGCT	562	Fragment	Multiple
copia442	6	4866	Retrotransposon-LTR-Copia, Unknown	trep_complete	5785	20	59.95	50	ACTTAGGGGAAGCGGCATAT	6421	20	59.97	50	GGGAACACACCAAGCTCAAT	637	Fragment	Multiple
copia443	5	1967	Retrotransposon-LTR-Copia, Unknown	trep_complete	2547	20	60.02	40	TTTCCAGCATTTTTCGGATC	3033	20	60.25	50	AATCACGAAGGTCAGCAAGG	487	Fragment	Unique
copia443	2	1354	Retrotransposon-LTR-Copia, Retrotransposon-LTR-Copia	trep_complete	1375	20	59.31	55	CAACAGTCTCCCACTTGCAC	1910	20	59.67	60	CCTCGTCTATGGAGGTCAGG	536	Fragment	Multiple
copia443	3	1405	Retrotransposon-LTR-Copia, Retrotransposon-LTR-Copia	trep_complete	1943	20	59.98	45	AATGTTTTTCACCGCTGTCC	2590	20	60.71	50	ATGATACAGCCCGAGGGTTT	648	Fragment	Multiple
copia443	4	1857	Retrotransposon-LTR-Copia, Retrotransposon-LTR-Copia	trep_complete	1943	20	59.98	45	AATGTTTTTCACCGCTGTCC	2590	20	60.71	50	ATGATACAGCCCGAGGGTTT	648	Fragment	Multiple
copia443	6	2240	Retrotransposon-LTR-Copia, Retrotransposon-LTR-Copia	trep_complete	2936	20	59.93	50	GTCTGGGTCCATCATTGCTT	3634	20	60.1	50	ATCGTGGAGGCGAGTATTTG	699	Fragment	Multiple
copia443	7	1967	Retrotransposon-LTR-Copia, Retrotransposon-LTR-Copia	trep_complete	3176	20	59.93	55	CTCTAGGAAAACCCCGTTCC	3634	20	60.1	50	ATCGTGGAGGCGAGTATTTG	459	Fragment	Multiple
copia443	8	2352	Retrotransposon-LTR-Copia, Retrotransposon-LTR-Copia	trep_complete	3566	20	59.98	45	AAGTTGTGGAACAATTCCGC	4008	20	59.4	45	GCATTGTCGTTTGGGTCATA	443	Fragment	Multiple
copia445	2	1341	Retrotransposon-LTR-Copia, Retrotransposon-LTR-Copia	trep_complete	1362	20	59.31	55	CAACAGTCTCCCACTTGCAC	1897	20	59.67	60	CCTCGTCTATGGAGGTCAGG	536	Fragment	Multiple
copia445	3	1392	Retrotransposon-LTR-Copia, Retrotransposon-LTR-Copia	trep_complete	1930	20	59.98	45	AATGTTTTTCACCGCTGTCC	2577	20	60.71	50	ATGATACAGCCCGAGGGTTT	648	Fragment	Multiple
copia445	4	1844	Retrotransposon-LTR-Copia, Retrotransposon-LTR-Copia	trep_complete	1930	20	59.98	45	AATGTTTTTCACCGCTGTCC	2577	20	60.71	50	ATGATACAGCCCGAGGGTTT	648	Fragment	Multiple
copia445	5	1954	Retrotransposon-LTR-Copia, Retrotransposon-LTR-Copia	trep_complete	2534	20	60.02	40	TTTCCAGCATTTTTCGGATC	2967	20	59.26	45	AATGATGAGCCTGCGACATA	434	Fragment	Multiple
copia445	7	1954	Retrotransposon-LTR-Copia, Retrotransposon-LTR-Copia		3163	20	59.93	55	CTCTAGGAAAACCCCGTTCC	3623	20	60.1	50	ATCGTGGAGGCGAGTATTTG	461	Fragment	Multiple
copia445	6	2227	Retrotransposon-LTR-Copia, Unknown	trep_complete	2923	20	59.93	50	GTCTGGGTCCATCATTGCTT	3276	20	59.96	50	CCCAAGTCGGATAAGTGCAT	354	Fragment	Multiple
copia446	3	1426	Retrotransposon-LTR-Copia, Retrotransposon-LTR-Copia	trep_complete	1964	20	59.98	45	AATGTTTTTCACCGCTGTCC	2219	20	59.45	50	GTTGAAGCAGTTCAGCATGG	256	Fragment	Multiple
copia446	5	1988	Retrotransposon-LTR-Copia, Retrotransposon-LTR-Copia	trep_complete	2568	20	60.02	40	TTTCCAGCATTTTTCGGATC	3001	20	59.26	45	AATGATGAGCCTGCGACATA	434	Fragment	Multiple
copia446	7	2332	Retrotransposon-LTR-Copia, Retrotransposon-LTR-Copia		3197	20	59.93	55	CTCTAGGAAAACCCCGTTCC	3559	20	59.9	55	GGTGTGTCTGAGCGACGTAA	363	Fragment	Multiple
copia446	2	1375	Retrotransposon-LTR-Copia, Unknown	trep_complete	1396	20	59.31	55	CAACAGTCTCCCACTTGCAC	2011	20	59.47	50	CACCAATCTGATCCAGGTGA	616	Fragment	Multiple
copia446	4	1878	Retrotransposon-LTR-Copia, Unknown	trep_complete	2187	20	59.96	45	TTCTTTGCCTCTTCCATGCT	2882	20	59.47	50	CCCGCCTAATGGTGTTAAAG	696	Fragment	Multiple
copia446	6	2174	Retrotransposon-LTR-Copia, Unknown	trep_complete	2957	20	59.93	50	GTCTGGGTCCATCATTGCTT	3310	20	59.96	50	CCCAAGTCGGATAAGTGCAT	354	Fragment	Multiple
copia447	5	1952	Retrotransposon-LTR-Copia, Retrotransposon-LTR-Copia	trep_complete	2532	20	59.88	40	TTTCCAGCATTTTTGGGATC	3209	20	60.25	50	CCGATCAGAAGGCAAAGTGT	678	Fragment	Unique
copia447	3	1390	Retrotransposon-LTR-Copia, Retrotransposon-LTR-Copia	trep_complete	1928	20	59.98	45	AATGTTTTTCACCGCTGTCC	2453	21	59.99	42.86	CAAAGGGTTTGACTTCACCAA	526	Fragment	Multiple
copia447	4	1842	Retrotransposon-LTR-Copia, Retrotransposon-LTR-Copia	trep_complete	1928	20	59.98	45	AATGTTTTTCACCGCTGTCC	2453	21	59.99	42.86	CAAAGGGTTTGACTTCACCAA	526	Fragment	Multiple
copia447	7	1952	Retrotransposon-LTR-Copia, Retrotransposon-LTR-Copia	trep_complete	3161	20	59.93	55	CTCTAGGAAAACCCCGTTCC	3621	20	60.1	50	ATCGTGGAGGCGAGTATTTG	461	Fragment	Multiple
copia447	8	2339	Retrotransposon-LTR-Copia, Retrotransposon-LTR-Copia	trep_complete	3602	20	60.1	50	CAAATACTCGCCTCCACGAT	4002	20	59.62	45	ACTTGTGGCATTGTCGTTTG	401	Fragment	Multiple
copia447	2	1339	Retrotransposon-LTR-Copia, Unknown	trep_complete	1360	20	59.31	55	CAACAGTCTCCCACTTGCAC	1980	20	59.64	50	GCAGACACCAATCTGATCCA	621	Fragment	Multiple
copia447	6	2225	Retrotransposon-LTR-Copia, Unknown	trep_complete	2921	20	59.93	50	GTCTGGGTCCATCATTGCTT	3274	20	59.96	50	CCCAAGTCGGATAAGTGCAT	354	Fragment	Multiple
copia447	9	2816	Retrotransposon-LTR-Copia, Unknown	trep_complete	3976	20	59.4	45	TATGACCCAAACGACAATGC	4588	20	60.39	55	GGACCTGCTCCAGACAAAGA	613	Fragment	Multiple
copia45	8	3135			8760	20	60.45	50	TGGACAAGTTTGTGGTGGTG	9073	20	60.01	45	CTTGGAGAAATTCGGGATGA	314	Fragment	Unique
copia45	9	3185			8760	20	60.45	50	TGGACAAGTTTGTGGTGGTG	9426	20	60.27	55	GAGGCTCTTGTGATCGGTGT	667	Fragment	Unique
copia45	3	1398	Retrotransposon-LTR-Copia, Retrotransposon-LTR-Copia	trep_complete	1870	20	59.6	55	AAGTGAGGAGGAGCTCGTTG	2561	20	60.71	50	ATGATACAGCCCGAGGGTTT	692	Fragment	Unique
copia45	5	1911	Retrotransposon-LTR-Copia, Retrotransposon-LTR-Copia	trep_complete	2914	20	60.22	45	TCCACCATTGCTTCTGCATA	3540	20	60.04	55	ACTTACACCGCCTGGAACAC	627	Fragment	Unique
copia45	2	1347	Retrotransposon-LTR-Copia, Unknown	trep_complete	1368	20	59.31	55	CAACAGTCTCCCACTTGCAC	1988	20	60.15	50	TCCAACTAACAGCACCACCA	621	Fragment	Unique
copia45	4	1801	Retrotransposon-LTR-Copia, Unknown	trep_complete	2518	20	60.02	40	TTTCCAGCATTTTTCGGATC	3119	20	59.84	50	GGAAAGACAGTGCATCGTGA	602	Fragment	Unique
copia45	6	2211	Retrotransposon-LTR-Copia, Retrotransposon-LTR-Copia	trep_complete	3147	20	59.93	55	CTCTAGGAAAACCCCGTTCC	3607	20	60.1	50	ATCGTGGAGGCGAGTATTTG	461	Fragment	Multiple
copia45	7	2798	Retrotransposon-LTR-Copia, Retrotransposon-LTR-Copia	trep_complete	3537	20	59.98	45	AAGTTGTGGAACAATTCCGC	3953	20	60.12	45	AAGCGCATAAAGAAGCTCCA	417	Fragment	Multiple
copia450	2	4142	Unknown, Unknown		5563	20	59.91	45	GAGGGTTTTGTCGATCCAAA	6247	21	60.12	52.38	CACCTCCATAGACGAGGAACA	685	Fragment	Multiple
copia450	3	4742			6179	20	59.98	45	GGACAGCGGTGAAAAACATT	6783	20	59.15	55	CCTCTAGGGCATACCTCCAA	605	Fragment	Multiple
copia450	4	5314			27	20	59.29	55	GAGGTATGCCCTAGAGGCAA	656	20	60.1	50	TCGCTCTTTCTCGATCCTGT	630	Fragment	Multiple
copia450	1	3716	Retrotransposon-LTR-Copia, Retrotransposon-LTR-Copia	trep_complete	3730	20	59.92	45	CGGATCGGTTGCTCATATTT	4351	20	60.12	60	CTCCTCTAGCCATCGTGCTC	622	Fragment	Multiple
copia452	4	1979			3188	20	59.93	55	CTCTAGGAAAACCCCGTTCC	3648	20	60.1	50	ATCGTGGAGGCGAGTATTTG	461	Fragment	Multiple
copia452	2	1366	Retrotransposon-LTR-Copia, Retrotransposon-LTR-Copia	trep_complete	1387	20	59.31	55	CAACAGTCTCCCACTTGCAC	1922	20	59.67	60	CCTCGTCTATGGAGGTCAGG	536	Fragment	Multiple
copia452	3	1417	Retrotransposon-LTR-Copia, Retrotransposon-LTR-Copia	trep_complete	1955	20	59.98	45	AATGTTTTTCACCGCTGTCC	2602	20	60.71	50	ATGATACAGCCCGAGGGTTT	648	Fragment	Multiple
copia455	10	4727			6957	20	60.11	50	GGTAGCTTTCGGGTTTGTCA	7587	20	59.84	55	ACCTCCAAGGTATCCACACG	631	Fragment	Multiple
copia455	9	4677	1 Retrotransposon-LTR-Gypsy, Retrotransposon-LTR-Copia	1 trep_complete	6496	20	59.31	55	GTGCAAGTGGGAGACTGTTG	6982	20	60.23	45	GCTTCTTGACAAACCCGAAA	487	Fragment	Multiple
copia455	2	572	Retrotransposon-LTR-Copia, Retrotransposon-LTR-Copia	trep_complete	7298	20	59.98	55	CTCGGGCCATGTCTATACGT	7911	20	59.96	55	TGTTGGGATACGAGGTAGGC	614	Fragment	Multiple
copia455	4	1762	Retrotransposon-LTR-Copia, Retrotransposon-LTR-Copia	trep_complete	4409	20	59.99	55	CCAGTCGGACCTATCGTTGT	4955	20	59.93	50	GTCTGGGTCCATCATTGCTT	547	Fragment	Multiple
copia455	5	1778	Retrotransposon-LTR-Copia, Retrotransposon-LTR-Copia	trep_complete	4696	20	59.93	55	GGAACGGGGTTTTCCTAGAG	4955	20	59.93	50	GTCTGGGTCCATCATTGCTT	260	Fragment	Multiple
copia455	7	3463	Retrotransposon-LTR-Copia, Retrotransposon-LTR-Copia	trep_complete	5705	20	59.96	45	AGCATGGAAGAGGCAAAGAA	6231	20	59.97	50	GGGAACACACCAAGCTCAAT	527	Fragment	Multiple
copia455	8	4510	Retrotransposon-LTR-Copia, Retrotransposon-LTR-Gypsy	trep_complete	5928	20	59.98	45	GGACAGCGGTGAAAAACATT	6515	20	59.31	55	CAACAGTCTCCCACTTGCAC	588	Fragment	Multiple
copia455	6	1811	Retrotransposon-LTR-Copia, Unknown	trep_complete	4934	20	60.07	50	AGAAGCAATGATGGACCCAG	5188	20	61.04	55	ATCACTACGGGCGAGAAGGT	255	Fragment	Multiple
copia455	1	296	Retrotransposon-LTR-Gypsy, Retrotransposon-LTR-Copia	trep_complete	6930	20	59.79	60	GCTACGCCGTAACAGGGTAG	7587	20	59.84	55	ACCTCCAAGGTATCCACACG	658	Fragment	Multiple
copia456	6	1829	Retrotransposon-LTR-Copia, Unknown	trep_complete	2519	20	60.02	40	TTTCCAGCATTTTTCGGATC	3024	20	59.99	50	GCAAGAGAAGCATCACCACA	506	Fragment	Unique
copia456	4	1327	Retrotransposon-LTR-Copia, Retrotransposon-LTR-Copia	trep_complete	1915	20	59.98	45	AATGTTTTTCACCGCTGTCC	2562	20	60.71	50	ATGATACAGCCCGAGGGTTT	648	Fragment	Multiple
copia456	5	1372	Retrotransposon-LTR-Copia, Retrotransposon-LTR-Copia	trep_complete	1915	20	59.98	45	AATGTTTTTCACCGCTGTCC	2562	20	60.71	50	ATGATACAGCCCGAGGGTTT	648	Fragment	Multiple
copia456	7	1939	Retrotransposon-LTR-Copia, Retrotransposon-LTR-Copia	trep_complete	2908	20	59.93	50	GTCTGGGTCCATCATTGCTT	3605	20	59.84	55	GTGGAGGCGAGTATTTGAGC	698	Fragment	Multiple
copia456	8	2212	Retrotransposon-LTR-Copia, Retrotransposon-LTR-Copia	trep_complete	3538	20	59.98	45	AAGTTGTGGAACAATTCCGC	3983	20	59.4	45	GCATTGTCGTTTGGGTCATA	446	Fragment	Multiple
copia456	1	579	Retrotransposon-LTR-Copia, Retrotransposon-LTR-Gypsy	trep_complete	529	20	58.91	55	CCCCTTAAGTGTGTGACCCT	900	20	60.23	45	TTTCGGGTTTGTCAAGAAGC	372	Fragment	Multiple
copia456	3	938	Retrotransposon-LTR-Copia, Unknown	trep_complete	1348	20	59.31	55	CAACAGTCTCCCACTTGCAC	2045	20	60.95	50	ATGCCTCGGCTATTGGATCT	698	Fragment	Multiple
copia457	4	4124	Retrotransposon-LTR-Copia, Retrotransposon-LTR-Copia	trep_complete	4944	20	59.93	55	GGAACGGGGTTTTCCTAGAG	5429	20	59.72	55	TACGGGTGAGAAGGTCTCGT	486	Fragment	Unique
copia457	7	4975	Retrotransposon-LTR-Copia, DNA transposon-TIR-CACTA	trep_complete	6743	20	59.31	55	GTGCAAGTGGGAGACTGTTG	7229	20	60.23	45	GCTTCTTGACAAACCCGAAA	487	Fragment	Multiple
copia457	2	3711	Retrotransposon-LTR-Copia, Retrotransposon-LTR-Copia	trep_complete	3727	20	59.92	45	CGGATCGGTTGCTCATATTT	4330	20	59.81	50	CATTGGTCCGCATACATCAC	604	Fragment	Multiple
copia457	6	4925	Retrotransposon-LTR-Copia, Retrotransposon-LTR-Copia	trep_complete	6175	20	59.98	45	GGACAGCGGTGAAAAACATT	6762	20	59.31	55	CAACAGTCTCCCACTTGCAC	588	Fragment	Multiple
copia457	3	3765	Retrotransposon-LTR-Copia, Unknown	trep_complete	4554	20	59.98	45	GCGGAATTGTTCCACAACTT	5201	20	59.93	50	GTCTGGGTCCATCATTGCTT	648	Fragment	Multiple
copia457	5	4740	Retrotransposon-LTR-Copia, Unknown	trep_complete	5842	20	59.95	50	ACTTAGGGGAAGCGGCATAT	6357	20	60.15	50	TCCAACTAACAGCACCACCA	516	Fragment	Multiple
copia458	2	1373	Retrotransposon-LTR-Copia, Retrotransposon-LTR-Copia	trep_complete	1394	20	59.31	55	CAACAGTCTCCCACTTGCAC	1929	20	59.67	60	CCTCGTCTATGGAGGTCAGG	536	Fragment	Multiple
copia458	3	1424	Retrotransposon-LTR-Copia, Retrotransposon-LTR-Copia	trep_complete	1960	20	59.88	45	AGAATGCTTTTCACCGCTGT	2609	20	60.71	50	ATGATACAGCCCGAGGGTTT	650	Fragment	Multiple
copia458	5	1986	Retrotransposon-LTR-Copia, Retrotransposon-LTR-Copia	trep_complete	2955	20	59.93	50	GTCTGGGTCCATCATTGCTT	3496	20	59.85	50	CGGACCTACCGTTGTCATTT	542	Fragment	Multiple
copia458	6	2259	Retrotransposon-LTR-Copia, Retrotransposon-LTR-Copia	trep_complete	3585	20	59.98	45	AAGTTGTGGAACAATTCCGC	4029	20	59.4	45	GCATTGTCGTTTGGGTCATA	445	Fragment	Multiple
copia458	4	1876	Retrotransposon-LTR-Copia, Unknown	trep_complete	2566	20	60.02	40	TTTCCAGCATTTTTCGGATC	3070	20	59.87	50	CAAGAGAAGCACCACCACAA	505	Fragment	Multiple
copia46	6	2235	Retrotransposon-LTR-Copia, Unknown		2931	20	59.93	50	GTCTGGGTCCATCATTGCTT	3629	20	60.21	50	CATGAGCATCGCATATCAGG	699	Fragment	Unique
copia46	3	1400	Retrotransposon-LTR-Copia, Retrotransposon-LTR-Copia	trep_complete	1938	20	59.98	45	AATGTTTTTCACCGCTGTCC	2585	20	60.71	50	ATGATACAGCCCGAGGGTTT	648	Fragment	Multiple
copia46	4	1852	Retrotransposon-LTR-Copia, Retrotransposon-LTR-Copia	trep_complete	1938	20	59.98	45	AATGTTTTTCACCGCTGTCC	2585	20	60.71	50	ATGATACAGCCCGAGGGTTT	648	Fragment	Multiple
copia46	5	1962	Retrotransposon-LTR-Copia, Retrotransposon-LTR-Copia	trep_complete	2542	20	60.02	40	TTTCCAGCATTTTTCGGATC	2975	20	59.26	45	AATGATGAGCCTGCGACATA	434	Fragment	Multiple
copia46	2	1349	Retrotransposon-LTR-Copia, Unknown	trep_complete	1370	20	59.31	55	CAACAGTCTCCCACTTGCAC	1990	20	59.64	50	GCAGACACCAATCTGATCCA	621	Fragment	Multiple
copia460	6	2162	Retrotransposon-LTR-Copia, Retrotransposon-LTR-Copia	trep_complete	2871	20	58.59	45	CAACCAAGTTCCAAACCTGA	3487	20	59.99	55	CTCGGACCTACCGTTGTCAT	617	Fragment	Unique
copia460	3	1413	Retrotransposon-LTR-Copia, Retrotransposon-LTR-Copia	trep_complete	1951	20	59.98	45	AATGTTTTTCACCGCTGTCC	2598	20	60.71	50	ATGATACAGCCCGAGGGTTT	648	Fragment	Multiple
copia460	4	1865	Retrotransposon-LTR-Copia, Retrotransposon-LTR-Copia	trep_complete	1951	20	59.98	45	AATGTTTTTCACCGCTGTCC	2598	20	60.71	50	ATGATACAGCCCGAGGGTTT	648	Fragment	Multiple
copia460	2	1362	Retrotransposon-LTR-Copia, Unknown	trep_complete	1383	20	59.31	55	CAACAGTCTCCCACTTGCAC	2003	20	59.64	50	GCAGACACCAATCTGATCCA	621	Fragment	Multiple
copia460	5	1975	Retrotransposon-LTR-Copia, Unknown	trep_complete	2721	20	60.16	60	GCGAGAAGGTCTCGTCGTAG	2963	20	59.93	50	AAGCAATGATGGACCCAGAC	243	Fragment	Multiple
copia48	5	3301	Retrotransposon-LTR-Copia, Retrotransposon-LTR-Copia	trep_complete	4144	20	59.98	45	GCGGAATTGTTCCACAACTT	4721	20	59.84	55	GCGGAGCCTTACTGACATTC	578	Fragment	Unique
copia48	10	4330			6769	20	59.79	60	GCTACGCCGTAACAGGGTAG	7426	20	59.84	55	ACCTCCAAGGTATCCACACG	658	Fragment	Multiple
copia48	9	3957	1 Retrotransposon-LTR-Gypsy, Retrotransposon-LTR-Copia	1 trep_complete	4	20	60.06	55	GGATGTATGCCCTAGAGGCA	465	20	60.11	50	TGACAAACCCGAAAGCTACC	462	Fragment	Multiple
copia48	2	788	Retrotransposon-LTR-Copia, Retrotransposon-LTR-Copia	trep_complete	7137	20	59.98	55	CTCGGGCCATGTCTATACGT	7731	20	59.96	55	TGTTGGGATACGAGGTAGGC	595	Fragment	Multiple
copia48	3	1591	Retrotransposon-LTR-Copia, Retrotransposon-LTR-Copia	trep_complete	3317	20	59.92	45	CGGATCGGTTGCTCATATTT	3938	20	59.88	55	TCCTCTAGCTGTCGTGCTCA	622	Fragment	Multiple
copia48	6	3355	Retrotransposon-LTR-Copia, Retrotransposon-LTR-Copia	trep_complete	4534	20	59.93	55	GGAACGGGGTTTTCCTAGAG	5026	20	61.04	55	ATCACTACGGGCGAGAAGGT	493	Fragment	Multiple
copia48	7	3710	Retrotransposon-LTR-Copia, Retrotransposon-LTR-Copia	trep_complete	5163	20	60.02	40	GATCCGAAAAATGCTGGAAA	5835	21	60.12	52.38	CACCTCCATAGACGAGGAACA	673	Fragment	Multiple
copia48	4	1624	Retrotransposon-LTR-Copia, Unknown	trep_complete	3745	20	59.74	45	AAAAGCGCATGAAGAAGCTC	4112	20	60.1	50	CAAATACTCGCCTCCACGAT	368	Fragment	Multiple
copia483	1	5803	Retrotransposon-LTR-Copia, Unknown	trep_complete	5763	20	59.31	55	GTGCAAGTGGGAGACTGTTG	6447	20	60.21	50	CTATTCCCTTTGCCTCACGA	685	Fragment	Multiple
copia483	2	6182	Retrotransposon-LTR-Gypsy, Retrotransposon-LTR-Copia	trep_complete	6214	20	60.11	50	GGTAGCTTTCGGGTTTGTCA	6843	20	59.84	55	ACCTCCAAGGTATCCACACG	630	Fragment	Multiple
copia484	3	1428	Retrotransposon-LTR-Copia, Retrotransposon-LTR-Copia	trep_complete	1968	20	59.98	45	AATGTTTTTCACCGCTGTCC	2615	20	60.71	50	ATGATACAGCCCGAGGGTTT	648	Fragment	Multiple
copia484	4	1882	Retrotransposon-LTR-Copia, Retrotransposon-LTR-Copia	trep_complete	1968	20	59.98	45	AATGTTTTTCACCGCTGTCC	2615	20	60.71	50	ATGATACAGCCCGAGGGTTT	648	Fragment	Multiple
copia484	5	1992	Retrotransposon-LTR-Copia, Retrotransposon-LTR-Copia	trep_complete	2572	20	60.02	40	TTTCCAGCATTTTTCGGATC	3005	20	59.26	45	AATGATGAGCCTGCGACATA	434	Fragment	Multiple
copia484	7	1992	Retrotransposon-LTR-Copia, Retrotransposon-LTR-Copia	trep_complete	3201	20	59.93	55	CTCTAGGAAAACCCCGTTCC	3661	20	60.1	50	ATCGTGGAGGCGAGTATTTG	461	Fragment	Multiple
copia484	2	1377	Retrotransposon-LTR-Copia, Unknown	trep_complete	1398	20	59.31	55	CAACAGTCTCCCACTTGCAC	2015	20	59.47	50	CACCAATCTGATCCAGGTGA	618	Fragment	Multiple
copia484	6	2265	Retrotransposon-LTR-Copia, Unknown	trep_complete	2961	20	59.93	50	GTCTGGGTCCATCATTGCTT	3314	20	59.96	50	CCCAAGTCGGATAAGTGCAT	354	Fragment	Multiple
copia485	7	2824	Retrotransposon-LTR-Copia, Retrotransposon-LTR-Copia		3563	20	59.98	45	AAGTTGTGGAACAATTCCGC	4171	20	59.84	45	TTTGCGAGTGAGAACAATGG	609	Fragment	Unique
copia485	4	1855	Retrotransposon-LTR-Copia, Unknown	trep_complete	2545	20	60.02	40	TTTCCAGCATTTTTCGGATC	3033	20	59.72	50	CATAACCACGAAGGTCAGCA	489	Fragment	Unique
copia485	2	1352	Retrotransposon-LTR-Copia, Retrotransposon-LTR-Copia	trep_complete	1373	20	59.31	55	CAACAGTCTCCCACTTGCAC	1908	20	59.67	60	CCTCGTCTATGGAGGTCAGG	536	Fragment	Multiple
copia485	3	1403	Retrotransposon-LTR-Copia, Retrotransposon-LTR-Copia	trep_complete	1941	20	59.98	45	AATGTTTTTCACCGCTGTCC	2588	20	60.71	50	ATGATACAGCCCGAGGGTTT	648	Fragment	Multiple
copia485	6	2238	Retrotransposon-LTR-Copia, Retrotransposon-LTR-Copia	trep_complete	3173	20	59.93	55	CTCTAGGAAAACCCCGTTCC	3633	20	60.1	50	ATCGTGGAGGCGAGTATTTG	461	Fragment	Multiple
copia485	5	1965	Retrotransposon-LTR-Copia, Unknown	trep_complete	2933	20	59.93	50	GTCTGGGTCCATCATTGCTT	3286	20	59.96	50	CCCAAGTCGGATAAGTGCAT	354	Fragment	Multiple
copia49	4	1336	Retrotransposon-LTR-Copia, Retrotransposon-LTR-Copia	trep_complete	1923	20	59.98	45	GGAATGTTTTTCACCGCTGT	2572	20	60.71	50	ATGATACAGCCCGAGGGTTT	650	Fragment	Unique
copia49	6	1839	Retrotransposon-LTR-Copia, Retrotransposon-LTR-Copia	trep_complete	2529	20	60.02	40	TTTCCAGCATTTTTCGGATC	3203	20	60.29	50	CGACCAGAAGGCAAAGTGTT	675	Fragment	Unique
copia49	7	1949	Retrotransposon-LTR-Copia, Retrotransposon-LTR-Copia	trep_complete	3156	20	59.93	55	CTCTAGGAAAACCCCGTTCC	3616	20	59.92	45	ATCGTGGAGGCGATTATTTG	461	Fragment	Unique
copia49	8	2336			536	20	60.15	50	TGACCCTATGGGTTCGGATA	909	20	60.23	45	TTTCGGGTTTGTCAAGAAGC	374	Fragment	Multiple
copia49	1	573	Retrotransposon-LTR-Copia, Unknown	trep_complete	6926	20	60.15	50	TGACCCTATGGGTTCGGATA	7091	20	60.21	50	TCGTGAGGCAAAGGGAATAG	166	Fragment	Multiple
copia49	3	947	Retrotransposon-LTR-Copia, Unknown	trep_complete	1357	20	59.31	55	CAACAGTCTCCCACTTGCAC	1977	20	59.64	50	GCAGACACCAATCTGATCCA	621	Fragment	Multiple
copia49	5	1387	Retrotransposon-LTR-Copia, Unknown	trep_complete	2254	20	59.15	50	GAATGTATGCTGCTTCCCCT	2935	20	59.93	50	AAGCAATGATGGACCCAGAC	682	Fragment	Multiple
copia5	1	3724	Retrotransposon-LTR-Copia, Retrotransposon-LTR-Copia	trep_complete	3686	20	59.92	45	CGGATCGGTTGCTCATATTT	4383	20	60.12	50	GTTTCGGACTTGTGCCTCAT	698	Fragment	Unique
copia5	4	5741	Retrotransposon-LTR-Copia, Retrotransposon-LTR-Gypsy	trep_complete	6186	20	59.67	60	CGTCTATGGAGGTGAGGAGG	6868	20	59.44	50	TGAACTCCGACTAGGCACAA	683	Fragment	Unique
copia5	5	5782			6693	20	59.29	55	GAGGTATGCCCTAGAGGCAA	7151	20	60.11	50	TGACAAACCCGAAAGCTACC	459	Fragment	Multiple
copia5	2	4609	Retrotransposon-LTR-Copia, Unknown	trep_complete	5527	20	60.02	40	GATCCGAAAAATGCTGGAAA	5922	19	59.93	52.63	TGCCTCTTCCATGCTGAAC	396	Fragment	Multiple
copia5	3	5266	Retrotransposon-LTR-Copia, Unknown	trep_complete	5798	20	59.95	50	ACTTAGGGGAAGCGGCATAT	6434	20	59.97	50	GGGAACACACCAAGCTGAAT	637	Fragment	Multiple
copia50	7	1991	Retrotransposon-LTR-Copia, Unknown	trep_complete	3200	20	59.93	55	CTCTAGGAAAACCCCGTTCC	3854	20	59.99	50	TAGTGGTGTATGCGGACCAA	655	Fragment	Unique
copia50	3	1429	Retrotransposon-LTR-Copia, Retrotransposon-LTR-Copia	trep_complete	1967	20	59.98	45	AATGTTTTTCACCGCTGTCC	2614	20	60.71	50	ATGATACAGCCCGAGGGTTT	648	Fragment	Multiple
copia50	4	1881	Retrotransposon-LTR-Copia, Retrotransposon-LTR-Copia	trep_complete	1967	20	59.98	45	AATGTTTTTCACCGCTGTCC	2614	20	60.71	50	ATGATACAGCCCGAGGGTTT	648	Fragment	Multiple
copia50	5	1991	Retrotransposon-LTR-Copia, Retrotransposon-LTR-Copia	trep_complete	2571	20	60.02	40	TTTCCAGCATTTTTCGGATC	3004	20	59.26	45	AATGATGAGCCTGCGACATA	434	Fragment	Multiple
copia50	8	2376	Retrotransposon-LTR-Copia, Retrotransposon-LTR-Copia		3590	20	59.98	45	AAGTTGTGGAACAATTCCGC	4034	20	59.4	45	GCATTGTCGTTTGGGTCATA	445	Fragment	Multiple
copia50	2	1378	Retrotransposon-LTR-Copia, Unknown	trep_complete	1399	20	59.31	55	CAACAGTCTCCCACTTGCAC	2097	20	60.95	50	ATGCCTCGGCTATTGGATCT	699	Fragment	Multiple
copia50	6	2264	Retrotransposon-LTR-Copia, Unknown	trep_complete	2960	20	59.93	50	GTCTGGGTCCATCATTGCTT	3313	20	59.96	50	CCCAAGTCGGATAAGTGCAT	354	Fragment	Multiple
copia500	2	1378	Retrotransposon-LTR-Copia, Retrotransposon-LTR-Copia	trep_complete	1399	20	59.31	55	CAACAGTCTCCCACTTGCAC	1934	20	59.67	60	CCTCGTCTATGGAGGTCAGG	536	Fragment	Multiple
copia500	3	1429	Retrotransposon-LTR-Copia, Retrotransposon-LTR-Copia	trep_complete	1967	20	59.98	45	AATGTTTTTCACCGCTGTCC	2614	20	60.71	50	ATGATACAGCCCGAGGGTTT	648	Fragment	Multiple
copia500	4	1881	Retrotransposon-LTR-Copia, Retrotransposon-LTR-Copia	trep_complete	2571	20	60.02	40	TTTCCAGCATTTTTCGGATC	3004	20	59.26	45	AATGATGAGCCTGCGACATA	434	Fragment	Multiple
copia500	6	2264	Retrotransposon-LTR-Copia, Retrotransposon-LTR-Copia	trep_complete	3200	20	59.93	55	CTCTAGGAAAACCCCGTTCC	3660	20	60.1	50	ATCGTGGAGGCGAGTATTTG	461	Fragment	Multiple
copia500	7	2851	Retrotransposon-LTR-Copia, Retrotransposon-LTR-Copia		3641	20	60.1	50	CAAATACTCGCCTCCACGAT	4304	20	59.74	50	CCACCTCCCATCAGGATTTA	664	Fragment	Multiple
copia500	5	1991	Retrotransposon-LTR-Copia, Unknown	trep_complete	2960	20	59.93	50	GTCTGGGTCCATCATTGCTT	3313	20	59.96	50	CCCAAGTCGGATAAGTGCAT	354	Fragment	Multiple
copia505	10	5297	1 Retrotransposon-LTR-Copia, Retrotransposon-LTR-Gypsy	1 trep_complete	6730	20	59.31	55	GTGCAAGTGGGAGACTGTTG	7424	20	60.21	50	CTATTCCCTTTGCCTCACGA	695	Fragment	Multiple
copia505	2	3696	Retrotransposon-LTR-Copia, Retrotransposon-LTR-Copia	trep_complete	3727	20	59.66	40	TATTTGCAATTCGATGCAGG	4315	20	59.81	50	CATTGGTCCGCATACATCAC	589	Fragment	Multiple
copia505	3	3750	Retrotransposon-LTR-Copia, Retrotransposon-LTR-Copia	trep_complete	4539	20	59.98	45	GCGGAATTGTTCCACAACTT	5188	20	59.93	50	GTCTGGGTCCATCATTGCTT	650	Fragment	Multiple
copia505	4	4110	Retrotransposon-LTR-Copia, Retrotransposon-LTR-Copia	trep_complete	4929	20	59.93	55	GGAACGGGGTTTTCCTAGAG	5188	20	59.93	50	GTCTGGGTCCATCATTGCTT	260	Fragment	Multiple
copia505	5	4725	Retrotransposon-LTR-Copia, Retrotransposon-LTR-Copia	trep_complete	5167	20	60.07	50	AGAAGCAATGATGGACCCAG	5649	20	60.05	40	TCATCGAAACGAATGTTCCA	483	Fragment	Multiple
copia505	9	5187	Retrotransposon-LTR-Copia, Retrotransposon-LTR-Copia	trep_complete	6162	20	59.98	45	GGACAGCGGTGAAAAACATT	6749	20	59.31	55	CAACAGTCTCCCACTTGCAC	588	Fragment	Multiple
copia505	6	4910	Retrotransposon-LTR-Copia, Unknown	trep_complete	5558	20	60.02	40	GATCCGAAAAATGCTGGAAA	6020	20	60.18	55	CAGCAGTCGAAGGACACTGA	463	Fragment	Multiple
copia505	7	4960	Retrotransposon-LTR-Copia, Unknown	trep_complete	5829	20	59.95	50	ACTTAGGGGAAGCGGCATAT	6465	20	59.97	50	GGGAACACACCAAGCTCAAT	637	Fragment	Multiple
copia505	8	5133	Retrotransposon-LTR-Copia, Unknown	trep_complete	5939	20	59.96	45	AGCATGGAAGAGGCAAAGAA	6465	20	59.97	50	GGGAACACACCAAGCTCAAT	527	Fragment	Multiple
copia506	5	2227			3178	20	59.93	55	CTCTAGGAAAACCCCGTTCC	3638	20	60.1	50	ATCGTGGAGGCGAGTATTTG	461	Fragment	Multiple
copia506	2	1356	Retrotransposon-LTR-Copia, Retrotransposon-LTR-Copia	trep_complete	1377	20	59.31	55	CAACAGTCTCCCACTTGCAC	1912	20	59.67	60	CCTCGTCTATGGAGGTCAGG	536	Fragment	Multiple
copia506	3	1407	Retrotransposon-LTR-Copia, Retrotransposon-LTR-Copia	trep_complete	1945	20	59.98	45	AATGTTTTTCACCGCTGTCC	2592	20	60.71	50	ATGATACAGCCCGAGGGTTT	648	Fragment	Multiple
copia506	4	1859	Retrotransposon-LTR-Copia, Retrotransposon-LTR-Copia	trep_complete	1945	20	59.98	45	AATGTTTTTCACCGCTGTCC	2592	20	60.71	50	ATGATACAGCCCGAGGGTTT	648	Fragment	Multiple
copia507	2	1367	Retrotransposon-LTR-Copia, Unknown	trep_complete	1389	20	59.76	55	AACAGTCTCCCACCTGCACT	2006	20	59.64	50	GCAGACACCAATCTGATCCA	618	Fragment	Unique
copia507	3	1417	Retrotransposon-LTR-Copia, Retrotransposon-LTR-Copia	trep_complete	1956	20	59.98	45	AATGTTTTTCACCGCTGTCC	2601	20	60.71	50	ATGATACAGCCCGAGGGTTT	646	Fragment	Multiple
copia508	5	2252			3578	20	59.98	45	AAGTTGTGGAACAATTCCGC	4022	20	59.4	45	GCATTGTCGTTTGGGTCATA	445	Fragment	Multiple
copia508	2	1366	Retrotransposon-LTR-Copia, Retrotransposon-LTR-Copia	trep_complete	1387	20	59.31	55	CAACAGTCTCCCACTTGCAC	1922	20	59.67	60	CCTCGTCTATGGAGGTCAGG	536	Fragment	Multiple
copia508	3	1417	Retrotransposon-LTR-Copia, Retrotransposon-LTR-Copia	trep_complete	1955	20	59.98	45	AATGTTTTTCACCGCTGTCC	2602	20	60.71	50	ATGATACAGCCCGAGGGTTT	648	Fragment	Multiple
copia508	4	1979	Retrotransposon-LTR-Copia, Retrotransposon-LTR-Copia	trep_complete	3188	20	59.93	55	CTCTAGGAAAACCCCGTTCC	3489	20	59.85	50	CGGACCTACCGTTGTCATTT	302	Fragment	Multiple
copia509	2	3716	Retrotransposon-LTR-Copia, Retrotransposon-LTR-Copia	trep_complete	3732	20	59.92	45	CGGATCGGTTGCTCATATTT	4335	20	59.81	50	CATTGGTCCGCATACATCAC	604	Fragment	Multiple
copia509	3	3770	Retrotransposon-LTR-Copia, Retrotransposon-LTR-Copia	trep_complete	4559	20	59.98	45	GCGGAATTGTTCCACAACTT	5208	20	59.93	50	GTCTGGGTCCATCATTGCTT	650	Fragment	Multiple
copia509	4	4129	Retrotransposon-LTR-Copia, Retrotransposon-LTR-Copia	trep_complete	5187	20	60.07	50	AGAAGCAATGATGGACCCAG	5441	20	61.04	55	ATCACTACGGGCGAGAAGGT	255	Fragment	Multiple
copia509	7	5207	Retrotransposon-LTR-Copia, Retrotransposon-LTR-Copia	trep_complete	6182	20	59.98	45	GGACAGCGGTGAAAAACATT	6769	20	59.31	55	CAACAGTCTCCCACTTGCAC	588	Fragment	Multiple
copia509	8	5317	Retrotransposon-LTR-Copia, Retrotransposon-LTR-Gypsy	trep_complete	6750	20	59.31	55	GTGCAAGTGGGAGACTGTTG	7444	20	60.21	50	CTATTCCCTTTGCCTCACGA	695	Fragment	Multiple
copia509	5	4763	Retrotransposon-LTR-Copia, Unknown	trep_complete	5578	20	60.02	40	GATCCGAAAAATGCTGGAAA	6040	20	60.18	55	CAGCAGTCGAAGGACACTGA	463	Fragment	Multiple
copia509	6	5153	Retrotransposon-LTR-Copia, Unknown	trep_complete	5849	20	59.95	50	ACTTAGGGGAAGCGGCATAT	6485	20	59.97	50	GGGAACACACCAAGCTCAAT	637	Fragment	Multiple
copia51	2	3707	Retrotransposon-LTR-Copia, Retrotransposon-LTR-Copia	trep_complete	3723	20	59.92	45	CGGATCGGTTGCTCATATTT	4326	20	59.81	50	CATTGGTCCGCATACATCAC	604	Fragment	Multiple
copia51	3	3761	Retrotransposon-LTR-Copia, Retrotransposon-LTR-Copia	trep_complete	4550	20	59.98	45	GCGGAATTGTTCCACAACTT	5199	20	59.93	50	GTCTGGGTCCATCATTGCTT	650	Fragment	Multiple
copia51	4	4120	Retrotransposon-LTR-Copia, Retrotransposon-LTR-Copia	trep_complete	4940	20	59.93	55	GGAACGGGGTTTTCCTAGAG	5199	20	59.93	50	GTCTGGGTCCATCATTGCTT	260	Fragment	Multiple
copia51	5	4736	Retrotransposon-LTR-Copia, Retrotransposon-LTR-Copia	trep_complete	5178	20	60.07	50	AGAAGCAATGATGGACCCAG	5432	20	61.04	55	ATCACTACGGGCGAGAAGGT	255	Fragment	Multiple
copia51	8	5144	Retrotransposon-LTR-Copia, Retrotransposon-LTR-Copia	trep_complete	6173	20	59.98	45	GGACAGCGGTGAAAAACATT	6760	20	59.31	55	CAACAGTCTCCCACTTGCAC	588	Fragment	Multiple
copia51	9	5198	Retrotransposon-LTR-Copia, Retrotransposon-LTR-Gypsy	trep_complete	6741	20	59.31	55	GTGCAAGTGGGAGACTGTTG	7435	20	60.21	50	CTATTCCCTTTGCCTCACGA	695	Fragment	Multiple
copia51	6	4921	Retrotransposon-LTR-Copia, Unknown	trep_complete	5569	20	60.02	40	GATCCGAAAAATGCTGGAAA	6031	20	60.18	55	CAGCAGTCGAAGGACACTGA	463	Fragment	Multiple
copia51	7	4971	Retrotransposon-LTR-Copia, Unknown	trep_complete	5840	20	59.95	50	ACTTAGGGGAAGCGGCATAT	6476	20	59.97	50	GGGAACACACCAAGCTCAAT	637	Fragment	Multiple
copia512	3	3745	Retrotransposon-LTR-Copia, Retrotransposon-LTR-Copia	trep_complete	4135	20	59.74	45	AAAAGCGCATGAAGAAGCTC	4650	20	59.69	60	GTAGGTCCGACTGGCTCATC	516	Fragment	Multiple
copia512	4	4092	Retrotransposon-LTR-Copia, Retrotransposon-LTR-Copia	trep_complete	4642	20	59.85	50	CGGACCTACCGTTGTCATTT	5332	21	60.58	42.86	TGAACATTTCCATCCATGTCC	691	Fragment	Multiple
copia512	7	4720	Retrotransposon-LTR-Copia, Retrotransposon-LTR-Gypsy	trep_complete	6726	20	59.31	55	GTGCAAGTGGGAGACTGTTG	7420	20	60.21	50	CTATTCCCTTTGCCTCACGA	695	Fragment	Multiple
copia512	2	3691	Retrotransposon-LTR-Copia, Unknown	trep_complete	3707	20	59.92	45	CGGATCGGTTGCTCATATTT	4249	20	60.11	50	CCTGTGAAAGGCATCTTGGT	543	Fragment	Multiple
copia512	5	4193	Retrotransposon-LTR-Copia, Unknown	trep_complete	5837	20	59.78	45	CGGCATATATTCTGGGCATT	6340	20	60.15	50	TCCAACTAACAGCACCACCA	504	Fragment	Multiple
copia512	6	4347	Retrotransposon-LTR-Copia, Unknown	trep_complete	6213	20	59.67	60	CGTCTATGGAGGTGAGGAGG	6854	21	57.91	38.1	TGCAAATCAATTCAAGTAGCC	642	Fragment	Multiple
copia513	2	3721	Retrotransposon-LTR-Copia, Retrotransposon-LTR-Copia	trep_complete	4564	20	59.98	45	GCGGAATTGTTCCACAACTT	5213	20	59.93	50	GTCTGGGTCCATCATTGCTT	650	Fragment	Multiple
copia513	3	4768	Retrotransposon-LTR-Copia, Retrotransposon-LTR-Copia	trep_complete	4954	20	59.93	55	GGAACGGGGTTTTCCTAGAG	5213	20	59.93	50	GTCTGGGTCCATCATTGCTT	260	Fragment	Multiple
copia513	4	4935	Retrotransposon-LTR-Copia, Retrotransposon-LTR-Copia	trep_complete	5192	20	60.07	50	AGAAGCAATGATGGACCCAG	5446	20	61.04	55	ATCACTACGGGCGAGAAGGT	255	Fragment	Multiple
copia513	5	4985	Retrotransposon-LTR-Copia, Retrotransposon-LTR-Copia	trep_complete	5583	20	60.02	40	GATCCGAAAAATGCTGGAAA	6265	21	59.85	57.14	AGCTCCTCCTGACCTCCATAG	683	Fragment	Multiple
copia513	6	5158	Retrotransposon-LTR-Copia, Retrotransposon-LTR-Copia	trep_complete	6242	20	59.67	60	CGTCTATGGAGGTCAGGAGG	6776	20	61.26	55	TCCAACAGTCTCCCACTTGC	535	Fragment	Multiple
copia513	7	5212	Retrotransposon-LTR-Copia, Retrotransposon-LTR-Gypsy	trep_complete	6755	20	59.31	55	GTGCAAGTGGGAGACTGTTG	7450	20	60.21	50	CTATTCCCTTTGCCTCACGA	696	Fragment	Multiple
copia515	2	1348	Retrotransposon-LTR-Copia, Retrotransposon-LTR-Copia	trep_complete	1369	20	59.31	55	CAACAGTCTCCCACTTGCAC	1897	20	59.67	60	CCTCGTCTATGGAGGTCAGG	529	Fragment	Unique
copia515	3	1399	Retrotransposon-LTR-Copia, Retrotransposon-LTR-Copia	trep_complete	1930	20	59.98	45	AATGTTTTTCACCGCTGTCC	2610	20	60.05	45	TTCCTGAATGGAAACCTTGC	681	Fragment	Unique
copia515	4	1844	Retrotransposon-LTR-Copia, Retrotransposon-LTR-Copia	trep_complete	2534	20	60.02	40	TTTCCAGCATTTTTCGGATC	2967	20	59.26	45	AATGATGAGCCTGCGACATA	434	Fragment	Multiple
copia515	6	2227	Retrotransposon-LTR-Copia, Retrotransposon-LTR-Copia		3178	20	60.3	50	GTTCCGAGCGACAAACACTT	3792	20	60.23	55	ACGACGGCTAGAGGAGGATT	615	Fragment	Multiple
copia515	5	1954	Retrotransposon-LTR-Copia, Unknown	trep_complete	2923	20	59.93	50	GTCTGGGTCCATCATTGCTT	3276	20	59.96	50	CCCAAGTCGGATAAGTGCAT	354	Fragment	Multiple
copia516	3	1450	Retrotransposon-LTR-Copia, Retrotransposon-LTR-Copia	trep_complete	1933	20	59.67	60	CCTCCTGACCTCCATAGACG	2513	21	59.99	42.86	CAAAGGGTTTGACTTCACCAA	581	Fragment	Multiple
copia516	4	1902	Retrotransposon-LTR-Copia, Retrotransposon-LTR-Copia	trep_complete	2592	20	60.02	40	TTTCCAGCATTTTTCGGATC	3025	20	59.26	45	AATGATGAGCCTGCGACATA	434	Fragment	Multiple
copia516	2	1399	Retrotransposon-LTR-Copia, Unknown	trep_complete	1420	20	59.31	55	CAACAGTCTCCCACTTGCAC	2035	20	59.47	50	CACCAATCTGATCCAGGTGA	616	Fragment	Multiple
copia516	5	2012	Retrotransposon-LTR-Copia, Unknown	trep_complete	2981	20	59.93	50	GTCTGGGTCCATCATTGCTT	3614	20	60.04	55	ACTTACACCGCCTGGAACAC	634	Fragment	Multiple
copia516	6	2399	Retrotransposon-LTR-Copia, Unknown	trep_complete	3221	20	59.93	55	CTCTAGGAAAACCCCGTTCC	3681	20	60.1	50	ATCGTGGAGGCGAGTATTTG	461	Fragment	Multiple
copia517	11	14106			15703	20	59.31	55	GTGCAAGTGGGAGACTGTTG	16397	20	60.21	50	CTATTCCCTTTGCCTCACGA	695	Fragment	Multiple
copia517	9	13883	1 Retrotransposon-LTR-Copia, Retrotransposon-LTR-Copia	1 trep_complete	14802	20	59.95	50	ACTTAGGGGAAGCGGCATAT	15438	20	59.97	50	GGGAACACACCAAGCTCAAT	637	Fragment	Multiple
copia517	10	13933	1 Retrotransposon-LTR-Copia, Retrotransposon-LTR-Gypsy	1 trep_complete	15135	20	59.98	45	GGACAGCGGTGAAAAACATT	15722	20	59.31	55	CAACAGTCTCCCACTTGCAC	588	Fragment	Multiple
copia517	2	8978	Retrotransposon-LTR-Copia, Retrotransposon-LTR-Copia	trep_complete	16241	20	59.92	55	AGTGATATCTCTGGGCCCCT	16462	20	60.16	55	ACGTGCCAACTCCTATACGC	222	Fragment	Multiple
copia517	3	9367	Retrotransposon-LTR-Copia, Retrotransposon-LTR-Copia	trep_complete	12685	20	59.92	45	CGGATCGGTTGCTCATATTT	13222	20	60.08	50	GAATGGCGTCTTGGTCATCT	538	Fragment	Multiple
copia517	4	9528	Retrotransposon-LTR-Copia, Retrotransposon-LTR-Copia	trep_complete	13512	20	59.98	45	GCGGAATTGTTCCACAACTT	14161	20	59.93	50	GTCTGGGTCCATCATTGCTT	650	Fragment	Multiple
copia517	5	12669	Retrotransposon-LTR-Copia, Retrotransposon-LTR-Copia	trep_complete	13902	20	59.93	55	GGAACGGGGTTTTCCTAGAG	14161	20	59.93	50	GTCTGGGTCCATCATTGCTT	260	Fragment	Multiple
copia517	6	12723	Retrotransposon-LTR-Copia, Retrotransposon-LTR-Copia	trep_complete	14140	20	60.07	50	AGAAGCAATGATGGACCCAG	14394	20	61.04	55	ATCACTACGGGCGAGAAGGT	255	Fragment	Multiple
copia517	7	13082	Retrotransposon-LTR-Copia, Unknown	trep_complete	14179	20	59.52	40	TGCCATGCAATCCAAAATAG	14394	20	61.04	55	ATCACTACGGGCGAGAAGGT	216	Fragment	Multiple
copia517	8	13716	Retrotransposon-LTR-Copia, Unknown	trep_complete	14531	20	60.02	40	GATCCGAAAAATGCTGGAAA	14993	20	60.18	55	CAGCAGTCGAAGGACACTGA	463	Fragment	Multiple
copia518	2	3672	Retrotransposon-LTR-Copia, Retrotransposon-LTR-Copia	trep_complete	4515	20	59.98	45	GCGGAATTGTTCCACAACTT	5163	20	59.93	50	GTCTGGGTCCATCATTGCTT	649	Fragment	Multiple
copia518	3	4700	Retrotransposon-LTR-Copia, Retrotransposon-LTR-Copia	trep_complete	4904	20	59.93	55	GGAACGGGGTTTTCCTAGAG	5163	20	59.93	50	GTCTGGGTCCATCATTGCTT	260	Fragment	Multiple
copia518	4	4885	Retrotransposon-LTR-Copia, Retrotransposon-LTR-Copia	trep_complete	5142	20	60.07	50	AGAAGCAATGATGGACCCAG	5396	20	61.04	55	ATCACTACGGGCGAGAAGGT	255	Fragment	Multiple
copia518	7	5162	Retrotransposon-LTR-Copia, Retrotransposon-LTR-Copia	trep_complete	6192	20	59.67	60	CGTCTATGGAGGTCAGGAGG	6726	20	61.26	55	TCCAACAGTCTCCCACTTGC	535	Fragment	Multiple
copia518	8	5272	Retrotransposon-LTR-Copia, Retrotransposon-LTR-Gypsy	trep_complete	6705	20	59.31	55	GTGCAAGTGGGAGACTGTTG	7191	20	60.23	45	GCTTCTTGACAAACCCGAAA	487	Fragment	Multiple
copia518	5	4935	Retrotransposon-LTR-Copia, Unknown	trep_complete	5533	20	60.02	40	GATCCGAAAAATGCTGGAAA	5995	20	60.18	55	CAGCAGTCGAAGGACACTGA	463	Fragment	Multiple
copia518	6	5108	Retrotransposon-LTR-Copia, Unknown	trep_complete	5804	20	59.95	50	ACTTAGGGGAAGCGGCATAT	6440	20	59.97	50	GGGAACACACCAAGCTCAAT	637	Fragment	Multiple
copia52	8	5163			6706	20	59.31	55	GTGCAAGTGGGAGACTGTTG	7400	20	60.21	50	CTATTCCCTTTGCCTCACGA	695	Fragment	Multiple
copia52	1	3674	Retrotransposon-LTR-Copia, Retrotransposon-LTR-Copia	trep_complete	3690	20	59.92	45	CGGATCGGTTGCTCATATTT	4293	20	59.81	50	CATTGGTCCGCATACATCAC	604	Fragment	Multiple
copia52	2	3728	Retrotransposon-LTR-Copia, Retrotransposon-LTR-Copia	trep_complete	4118	20	59.74	45	AAAAGCGCATGAAGAAGCTC	4631	20	59.69	60	GTAGGTCCGACTGGCTCATC	514	Fragment	Multiple
copia52	3	4087	Retrotransposon-LTR-Copia, Retrotransposon-LTR-Copia	trep_complete	4515	20	59.98	45	GCGGAATTGTTCCACAACTT	5164	20	59.93	50	GTCTGGGTCCATCATTGCTT	650	Fragment	Multiple
copia52	6	4701	Retrotransposon-LTR-Copia, Retrotransposon-LTR-Copia	trep_complete	5915	20	59.96	45	AGCATGGAAGAGGCAAAGAA	6441	20	59.97	50	GGGAACACACCAAGCTCAAT	527	Fragment	Multiple
copia52	7	5109	Retrotransposon-LTR-Copia, Retrotransposon-LTR-Gypsy	trep_complete	6138	20	59.98	45	GGACAGCGGTGAAAAACATT	6725	20	59.31	55	CAACAGTCTCCCACTTGCAC	588	Fragment	Multiple
copia52	4	4154	Retrotransposon-LTR-Copia, Unknown	trep_complete	5143	20	60.07	50	AGAAGCAATGATGGACCCAG	5397	20	61.04	55	ATCACTACGGGCGAGAAGGT	255	Fragment	Multiple
copia52	5	4336	Retrotransposon-LTR-Copia, Unknown	trep_complete	5534	20	60.02	40	GATCCGAAAAATGCTGGAAA	5996	20	60.18	55	CAGCAGTCGAAGGACACTGA	463	Fragment	Multiple
copia520	2	3616	Retrotransposon-LTR-Copia, Retrotransposon-LTR-Copia	trep_complete	3632	20	59.92	45	CGGATCGGTTGCTCATATTT	4148	20	60.02	55	GCCTAACAAGCAAGCCTCAC	517	Fragment	Multiple
copia520	3	3670	Retrotransposon-LTR-Copia, Retrotransposon-LTR-Copia	trep_complete	4459	20	59.98	45	GCGGAATTGTTCCACAACTT	5108	20	59.93	50	GTCTGGGTCCATCATTGCTT	650	Fragment	Multiple
copia520	4	4029	Retrotransposon-LTR-Copia, Retrotransposon-LTR-Copia	trep_complete	4849	20	59.93	55	GGAACGGGGTTTTCCTAGAG	5108	20	59.93	50	GTCTGGGTCCATCATTGCTT	260	Fragment	Multiple
copia520	5	4645	Retrotransposon-LTR-Copia, Retrotransposon-LTR-Copia	trep_complete	5087	20	60.07	50	AGAAGCAATGATGGACCCAG	5341	20	61.04	55	ATCACTACGGGCGAGAAGGT	255	Fragment	Multiple
copia520	8	5053	Retrotransposon-LTR-Copia, Retrotransposon-LTR-Copia	trep_complete	6082	20	59.98	45	GGACAGCGGTGAAAAACATT	6669	20	59.31	55	CAACAGTCTCCCACTTGCAC	588	Fragment	Multiple
copia520	9	5107	Retrotransposon-LTR-Copia, Retrotransposon-LTR-Gypsy	trep_complete	6650	20	59.31	55	GTGCAAGTGGGAGACTGTTG	7344	20	60.21	50	CTATTCCCTTTGCCTCACGA	695	Fragment	Multiple
copia520	6	4830	Retrotransposon-LTR-Copia, Unknown	trep_complete	5478	20	60.02	40	GATCCGAAAAATGCTGGAAA	5940	20	60.18	55	CAGCAGTCGAAGGACACTGA	463	Fragment	Multiple
copia520	7	4880	Retrotransposon-LTR-Copia, Unknown	trep_complete	5749	20	59.95	50	ACTTAGGGGAAGCGGCATAT	6385	20	59.97	50	GGGAACACACCAAGCTCAAT	637	Fragment	Multiple
copia522	2	1377	Retrotransposon-LTR-Copia, Retrotransposon-LTR-Copia	trep_complete	1398	20	59.31	55	CAACAGTCTCCCACTTGCAC	1933	20	59.67	60	CCTCGTCTATGGAGGTCAGG	536	Fragment	Multiple
copia522	3	1428	Retrotransposon-LTR-Copia, Retrotransposon-LTR-Copia	trep_complete	1914	20	59.67	60	CCTGACCTCCATAGACGAGG	2613	20	60.71	50	ATGATACAGCCCGAGGGTTT	700	Fragment	Multiple
copia522	4	1880	Retrotransposon-LTR-Copia, Retrotransposon-LTR-Copia	trep_complete	1914	20	59.67	60	CCTGACCTCCATAGACGAGG	2613	20	60.71	50	ATGATACAGCCCGAGGGTTT	700	Fragment	Multiple
copia522	5	1990	Retrotransposon-LTR-Copia, Retrotransposon-LTR-Copia	trep_complete	2582	20	59.91	45	TTTGGATCGACAAAACCCTC	3249	20	60.25	50	ACCGATCAGAAGGCAAAGTG	668	Fragment	Multiple
copia522	7	1990	Retrotransposon-LTR-Copia, Retrotransposon-LTR-Copia		3200	20	59.93	55	CTCTAGGAAAACCCCGTTCC	3660	20	60.1	50	ATCGTGGAGGCGAGTATTTG	461	Fragment	Multiple
copia522	6	2263	Retrotransposon-LTR-Copia, Unknown	trep_complete	2960	20	59.93	50	GTCTGGGTCCATCATTGCTT	3313	20	59.96	50	CCCAAGTCGGATAAGTGCAT	354	Fragment	Multiple
copia523	2	3692	Retrotransposon-LTR-Copia, Retrotransposon-LTR-Copia	trep_complete	3708	20	59.92	45	CGGATCGGTTGCTCATATTT	4311	20	59.81	50	CATTGGTCCGCATACATCAC	604	Fragment	Multiple
copia523	4	4105	Retrotransposon-LTR-Copia, Retrotransposon-LTR-Copia	trep_complete	4910	20	60.3	50	AAGTGTTTGTCGCTCGGAAC	5582	21	59.6	38.1	TTGCATACCTTTCCAGCATTT	673	Fragment	Multiple
copia523	6	4906	Retrotransposon-LTR-Copia, Retrotransposon-LTR-Copia	trep_complete	6218	20	60.76	60	ATGGAGGTGAGGAGGAGCTC	6748	20	58.27	55	CTCCAACAGTCTCCCACTTG	531	Fragment	Multiple
copia523	7	4956	Retrotransposon-LTR-Copia, Retrotransposon-LTR-Gypsy	trep_complete	6726	20	59.31	55	GTGCAAGTGGGAGACTGTTG	7420	20	60.21	50	CTATTCCCTTTGCCTCACGA	695	Fragment	Multiple
copia523	3	3746	Retrotransposon-LTR-Copia, Unknown	trep_complete	4535	20	59.98	45	GCGGAATTGTTCCACAACTT	5184	20	59.93	50	GTCTGGGTCCATCATTGCTT	650	Fragment	Multiple
copia523	5	4721	Retrotransposon-LTR-Copia, Unknown	trep_complete	5825	20	59.95	50	ACTTAGGGGAAGCGGCATAT	6461	20	59.97	50	GGGAACACACCAAGCTCAAT	637	Fragment	Multiple
copia524	9	5207	Retrotransposon-LTR-Copia, DNA transposon-TIR-CACTA	trep_complete	6770	20	59.29	55	GAGGTATGCCCTAGAGGCAA	7230	20	60.11	50	TGACAAACCCGAAAGCTACC	461	Fragment	Multiple
copia524	2	3717	Retrotransposon-LTR-Copia, Retrotransposon-LTR-Copia	trep_complete	3738	20	60.22	40	TCGGTTGCTCATATTTGCAA	4337	20	59.81	50	CATTGGTCCGCATACATCAC	600	Fragment	Multiple
copia524	3	3772	Retrotransposon-LTR-Copia, Retrotransposon-LTR-Copia	trep_complete	4561	20	59.98	45	GCGGAATTGTTCCACAACTT	5208	20	59.93	50	GTCTGGGTCCATCATTGCTT	648	Fragment	Multiple
copia524	4	4131	Retrotransposon-LTR-Copia, Retrotransposon-LTR-Copia	trep_complete	4949	20	59.93	55	GGAACGGGGTTTTCCTAGAG	5208	20	59.93	50	GTCTGGGTCCATCATTGCTT	260	Fragment	Multiple
copia524	5	4747	Retrotransposon-LTR-Copia, Retrotransposon-LTR-Copia	trep_complete	5187	20	60.07	50	AGAAGCAATGATGGACCCAG	5441	20	61.04	55	ATCACTACGGGCGAGAAGGT	255	Fragment	Multiple
copia524	8	5153	Retrotransposon-LTR-Copia, Retrotransposon-LTR-Copia	trep_complete	6182	20	59.98	45	GGACAGCGGTGAAAAACATT	6773	20	59.15	55	CCTCCAACAGTCTCCCACTT	592	Fragment	Multiple
copia524	6	4930	Retrotransposon-LTR-Copia, Unknown	trep_complete	5578	20	60.02	40	GATCCGAAAAATGCTGGAAA	6040	20	60.18	55	CAGCAGTCGAAGGACACTGA	463	Fragment	Multiple
copia524	7	4980	Retrotransposon-LTR-Copia, Unknown	trep_complete	5849	20	59.95	50	ACTTAGGGGAAGCGGCATAT	6485	20	59.97	50	GGGAACACACCAAGCTCAAT	637	Fragment	Multiple
copia525	7	2368			3548	20	59.98	45	AAGTTGTGGAACAATTCCGC	3992	20	59.4	45	GCATTGTCGTTTGGGTCATA	445	Fragment	Multiple
copia525	2	1370	Retrotransposon-LTR-Copia, Retrotransposon-LTR-Copia	trep_complete	1391	20	59.31	55	CAACAGTCTCCCACTTGCAC	1926	20	59.67	60	CCTCGTCTATGGAGGTCAGG	536	Fragment	Multiple
copia525	5	2256	Retrotransposon-LTR-Copia, Retrotransposon-LTR-Copia	trep_complete	2918	20	59.93	50	GTCTGGGTCCATCATTGCTT	3271	20	59.96	50	CCCAAGTCGGATAAGTGCAT	354	Fragment	Multiple
copia525	6	1983	Retrotransposon-LTR-Copia, Retrotransposon-LTR-Copia		3158	20	59.93	55	CTCTAGGAAAACCCCGTTCC	3618	20	60.1	50	ATCGTGGAGGCGAGTATTTG	461	Fragment	Multiple
copia525	3	1421	Retrotransposon-LTR-Copia, Unknown	trep_complete	1959	20	59.98	45	AATGTTTTTCACCGCTGTCC	2606	20	60.71	50	ATGATACAGCCCGAGGGTTT	648	Fragment	Multiple
copia525	4	1873	Retrotransposon-LTR-Copia, Unknown	trep_complete	1959	20	59.98	45	AATGTTTTTCACCGCTGTCC	2606	20	60.71	50	ATGATACAGCCCGAGGGTTT	648	Fragment	Multiple
copia526	2	3704	Retrotransposon-LTR-Copia, Retrotransposon-LTR-Copia	trep_complete	3720	20	59.92	45	CGGATCGGTTGCTCATATTT	4323	20	59.81	50	CATTGGTCCGCATACATCAC	604	Fragment	Multiple
copia526	3	3758	Retrotransposon-LTR-Copia, Retrotransposon-LTR-Copia	trep_complete	4547	20	59.98	45	GCGGAATTGTTCCACAACTT	5196	20	59.93	50	GTCTGGGTCCATCATTGCTT	650	Fragment	Multiple
copia526	4	4117	Retrotransposon-LTR-Copia, Retrotransposon-LTR-Copia	trep_complete	4937	20	59.93	55	GGAACGGGGTTTTCCTAGAG	5196	20	59.93	50	GTCTGGGTCCATCATTGCTT	260	Fragment	Multiple
copia526	5	4733	Retrotransposon-LTR-Copia, Retrotransposon-LTR-Copia	trep_complete	5175	20	60.07	50	AGAAGCAATGATGGACCCAG	5429	20	61.04	55	ATCACTACGGGCGAGAAGGT	255	Fragment	Multiple
copia526	7	4968	Retrotransposon-LTR-Copia, Retrotransposon-LTR-Copia	trep_complete	6170	20	59.98	45	GGACAGCGGTGAAAAACATT	6757	20	59.31	55	CAACAGTCTCCCACTTGCAC	588	Fragment	Multiple
copia526	8	5141	Retrotransposon-LTR-Copia, Retrotransposon-LTR-Gypsy	trep_complete	6738	20	59.31	55	GTGCAAGTGGGAGACTGTTG	7432	20	60.21	50	CTATTCCCTTTGCCTCACGA	695	Fragment	Multiple
copia526	6	4918	Retrotransposon-LTR-Copia, Unknown	trep_complete	5837	20	59.95	50	ACTTAGGGGAAGCGGCATAT	6473	20	59.97	50	GGGAACACACCAAGCTCAAT	637	Fragment	Multiple
copia527	6	4909			6161	20	59.94	45	GGACAGCGGTGAAAATCATT	6748	20	59.31	55	CAACAGTCTCCCACTTGCAC	588	Fragment	Multiple
copia527	7	4959			6729	20	59.31	55	GTGCAAGTGGGAGACTGTTG	7423	20	60.21	50	CTATTCCCTTTGCCTCACGA	695	Fragment	Multiple
copia527	1	1965	Retrotransposon-LTR-Copia, Retrotransposon-LTR-Copia	trep_complete	3711	20	59.92	45	CGGATCGGTTGCTCATATTT	4333	20	60.12	60	CTCCTCTAGCCATCGTGCTC	623	Fragment	Multiple
copia527	4	4108	Retrotransposon-LTR-Copia, Retrotransposon-LTR-Copia	trep_complete	5557	20	60.02	40	GATCCGAAAAATGCTGGAAA	6019	20	60.18	55	CAGCAGTCGAAGGACACTGA	463	Fragment	Multiple
copia527	5	4724	Retrotransposon-LTR-Copia, Retrotransposon-LTR-Gypsy	trep_complete	5828	20	59.95	50	ACTTAGGGGAAGCGGCATAT	6464	20	59.97	50	GGGAACACACCAAGCTCAAT	637	Fragment	Multiple
copia527	2	3695	Retrotransposon-LTR-Copia, Unknown	trep_complete	4538	20	59.98	45	GCGGAATTGTTCCACAACTT	5187	20	59.93	50	GTCTGGGTCCATCATTGCTT	650	Fragment	Multiple
copia527	3	3749	Retrotransposon-LTR-Copia, Unknown	trep_complete	4928	20	59.93	55	GGAACGGGGTTTTCCTAGAG	5420	20	61.04	55	ATCACTACGGGCGAGAAGGT	493	Fragment	Multiple
copia528	2	3703	Retrotransposon-LTR-Copia, Retrotransposon-LTR-Copia	trep_complete	4546	20	59.98	45	GCGGAATTGTTCCACAACTT	5195	20	59.93	50	GTCTGGGTCCATCATTGCTT	650	Fragment	Multiple
copia528	3	4732	Retrotransposon-LTR-Copia, Retrotransposon-LTR-Copia	trep_complete	4936	20	59.93	55	GGAACGGGGTTTTCCTAGAG	5195	20	59.93	50	GTCTGGGTCCATCATTGCTT	260	Fragment	Multiple
copia528	4	4917	Retrotransposon-LTR-Copia, Retrotransposon-LTR-Copia	trep_complete	5174	20	60.07	50	AGAAGCAATGATGGACCCAG	5428	20	61.04	55	ATCACTACGGGCGAGAAGGT	255	Fragment	Multiple
copia528	7	5194	Retrotransposon-LTR-Copia, Retrotransposon-LTR-Copia	trep_complete	6169	20	59.98	45	GGACAGCGGTGAAAAACATT	6756	20	59.31	55	CAACAGTCTCCCACTTGCAC	588	Fragment	Multiple
copia528	8	5304	Retrotransposon-LTR-Copia, Retrotransposon-LTR-Gypsy	trep_complete	6737	20	59.31	55	GTGCAAGTGGGAGACTGTTG	7431	20	60.21	50	CTATTCCCTTTGCCTCACGA	695	Fragment	Multiple
copia528	5	4967	Retrotransposon-LTR-Copia, Unknown	trep_complete	5565	20	60.02	40	GATCCGAAAAATGCTGGAAA	6027	20	60.18	55	CAGCAGTCGAAGGACACTGA	463	Fragment	Multiple
copia528	6	5140	Retrotransposon-LTR-Copia, Unknown	trep_complete	5836	20	59.95	50	ACTTAGGGGAAGCGGCATAT	6472	20	59.97	50	GGGAACACACCAAGCTCAAT	637	Fragment	Multiple
copia529	4	10350	Retrotransposon-LTR-Copia, Retrotransposon-LTR-Copia	trep_complete	11036	20	59.96	45	ATTTATTGTGACGCTTCCCG	11473	20	60	50	TAGCTTGCGGCTGGTATTCT	438	Fragment	Unique
copia529	9	12922			18085	20	59.95	50	ACTTAGGGGAAGCGGCATAT	18722	20	59.97	50	GGGAACACACCAAGCTCAAT	638	Fragment	Multiple
copia529	10	12966			18418	20	59.98	45	GGACAGCGGTGAAAAACATT	19006	20	59.31	55	CAACAGTCTCCCACTTGCAC	589	Fragment	Multiple
copia529	11	15952			18987	20	59.31	55	GTGCAAGTGGGAGACTGTTG	19681	20	60.21	50	CTATTCCCTTTGCCTCACGA	695	Fragment	Multiple
copia529	7	11219	1 Retrotransposon-LTR-Copia, Retrotransposon-LTR-Copia	1 trep_complete	17423	20	60.07	50	AGAAGCAATGATGGACCCAG	17677	20	61.04	55	ATCACTACGGGCGAGAAGGT	255	Fragment	Multiple
copia529	8	11287	1 Retrotransposon-LTR-Copia, Retrotransposon-LTR-Gypsy	1 trep_complete	17814	20	60.02	40	GATCCGAAAAATGCTGGAAA	18276	20	60.18	55	CAGCAGTCGAAGGACACTGA	463	Fragment	Multiple
copia529	1	794	Retrotransposon-LTR-Copia, Retrotransposon-LTR-Gypsy	trep_complete	18987	20	59.31	55	GTGCAAGTGGGAGACTGTTG	19681	20	60.21	50	CTATTCCCTTTGCCTCACGA	695	Fragment	Multiple
copia529	5	11026	Retrotransposon-LTR-Copia, Unknown	trep_complete	16795	20	59.98	45	GCGGAATTGTTCCACAACTT	17444	20	59.93	50	GTCTGGGTCCATCATTGCTT	650	Fragment	Multiple
copia529	6	11085	Retrotransposon-LTR-Copia, Unknown	trep_complete	17185	20	59.93	55	GGAACGGGGTTTTCCTAGAG	17444	20	59.93	50	GTCTGGGTCCATCATTGCTT	260	Fragment	Multiple
copia530	3	1414	Retrotransposon-LTR-Copia, Retrotransposon-LTR-Copia	trep_complete	1900	20	59.54	55	CCTCACCTCCATAAACGAGG	2202	20	60.25	50	AGCGGTTCAACATGGAAGAG	303	Fragment	Multiple
copia530	4	1866	Retrotransposon-LTR-Copia, Retrotransposon-LTR-Copia	trep_complete	2194	20	59.88	45	TGAACCGCTTCAACACTTTG	2736	20	59.84	50	ATGAGACTTTCTCGCCCGTA	543	Fragment	Multiple
copia530	5	1976	Retrotransposon-LTR-Copia, Retrotransposon-LTR-Copia	trep_complete	2556	20	60.02	40	TTTCCAGCATTTTTCGGATC	3221	20	59.88	45	CAAAGTGTTTGTCGCTTGGA	666	Fragment	Multiple
copia530	7	2217	Retrotransposon-LTR-Copia, Retrotransposon-LTR-Copia	trep_complete	2945	20	59.93	50	GTCTGGGTCCATCATTGCTT	3221	20	59.88	45	CAAAGTGTTTGTCGCTTGGA	277	Fragment	Multiple
copia530	8	2249	Retrotransposon-LTR-Copia, Retrotransposon-LTR-Copia	trep_complete	3185	20	59.93	55	CTCTAGGAAAACCCCGTTCC	3645	20	60.1	50	ATCGTGGAGGCGAGTATTTG	461	Fragment	Multiple
copia530	2	1363	Retrotransposon-LTR-Copia, Unknown	trep_complete	1384	20	59.31	55	CAACAGTCTCCCACTTGCAC	2004	20	59.64	50	GCAGACACCAATCTGATCCA	621	Fragment	Multiple
copia530	6	2162	Retrotransposon-LTR-Copia, Unknown	trep_complete	2888	21	59.92	47.62	TTGATTGTCTCCCATGGACTC	3392	20	59.89	50	TGAGATATGGACCGGAAAGG	505	Fragment	Multiple
copia531	2	3710	Retrotransposon-LTR-Copia, Retrotransposon-LTR-Copia	trep_complete	3726	20	59.92	45	CGGATCGGTTGCTCATATTT	4329	20	59.81	50	CATTGGTCCGCATACATCAC	604	Fragment	Multiple
copia531	4	4123	Retrotransposon-LTR-Copia, Retrotransposon-LTR-Copia	trep_complete	4943	20	59.93	55	GGAACGGGGTTTTCCTAGAG	5426	20	60.36	55	GGCGAGAAGGTCTCATCGTA	484	Fragment	Multiple
copia531	7	4974	Retrotransposon-LTR-Copia, Retrotransposon-LTR-Copia	trep_complete	6176	20	59.98	45	GGACAGCGGTGAAAAACATT	6763	20	59.31	55	CAACAGTCTCCCACTTGCAC	588	Fragment	Multiple
copia531	8	5311	Retrotransposon-LTR-Copia, Retrotransposon-LTR-Gypsy	trep_complete	6744	20	59.31	55	GTGCAAGTGGGAGACTGTTG	7438	20	60.21	50	CTATTCCCTTTGCCTCACGA	695	Fragment	Multiple
copia531	3	3764	Retrotransposon-LTR-Copia, Unknown	trep_complete	4553	20	59.98	45	GCGGAATTGTTCCACAACTT	5202	20	59.93	50	GTCTGGGTCCATCATTGCTT	650	Fragment	Multiple
copia531	5	4757	Retrotransposon-LTR-Copia, Unknown	trep_complete	5572	20	60.02	40	GATCCGAAAAATGCTGGAAA	6034	20	60.18	55	CAGCAGTCGAAGGACACTGA	463	Fragment	Multiple
copia531	6	4924	Retrotransposon-LTR-Copia, Unknown	trep_complete	5843	20	59.95	50	ACTTAGGGGAAGCGGCATAT	6479	20	59.97	50	GGGAACACACCAAGCTCAAT	637	Fragment	Multiple
copia532	6	4808	Retrotransposon-LTR-Copia, Unknown	trep_complete	5456	20	60.02	40	GATCCGAAAAATGCTGGAAA	5857	20	60.18	55	CAGCAGTCGAAGGACACTGA	402	Fragment	Unique
copia532	8	5085			6567	20	59.31	55	GTGCAAGTGGGAGACTGTTG	7262	20	60.21	50	CTATTCCCTTTGCCTCACGA	696	Fragment	Multiple
copia532	2	3596	Retrotransposon-LTR-Copia, Retrotransposon-LTR-Copia	trep_complete	3610	20	59.92	45	CGGATCGGTTGCTCATATTT	4236	20	60.23	55	AATCCTCCTCTAGCCGTCGT	627	Fragment	Multiple
copia532	4	4007	Retrotransposon-LTR-Copia, Retrotransposon-LTR-Copia	trep_complete	4808	20	59.89	45	GGCAAAGTGTTTGTTGCTCA	5086	20	59.93	50	GTCTGGGTCCATCATTGCTT	279	Fragment	Multiple
copia532	5	4641	Retrotransposon-LTR-Copia, Retrotransposon-LTR-Copia	trep_complete	5065	20	60.07	50	AGAAGCAATGATGGACCCAG	5319	20	61.04	55	ATCACTACGGGCGAGAAGGT	255	Fragment	Multiple
copia532	7	5031	Retrotransposon-LTR-Copia, Retrotransposon-LTR-Gypsy	trep_complete	5999	20	59.98	45	GGACAGCGGTGAAAAACATT	6586	20	59.31	55	CAACAGTCTCCCACTTGCAC	588	Fragment	Multiple
copia532	3	3633	Retrotransposon-LTR-Copia, Unknown	trep_complete	4386	20	60.1	50	ATCGTGGAGGCGAGTATTTG	4990	20	60.02	50	TTGTGTCGGTGCTTCTCTTG	605	Fragment	Multiple
copia533	2	1351	Retrotransposon-LTR-Copia, Unknown	trep_complete	1354	20	60.06	55	GCATCTAGGGCATACCTCCA	1989	20	59.64	50	GCAGACACCAATCTGATCCA	636	Fragment	Unique
copia533	3	1402	Retrotransposon-LTR-Copia, Retrotransposon-LTR-Copia	trep_complete	1885	20	59.67	60	CCTCACCTCCATAGACGAGG	2584	20	60.71	50	ATGATACAGCCCGAGGGTTT	700	Fragment	Multiple
copia533	4	1785	Retrotransposon-LTR-Copia, Retrotransposon-LTR-Copia	trep_complete	2541	20	60.02	40	TTTCCAGCATTTTTCGGATC	2974	20	59.26	45	AATGATGAGCCTGCGACATA	434	Fragment	Multiple
copia533	5	1961	Retrotransposon-LTR-Copia, Retrotransposon-LTR-Copia	trep_complete	2930	20	59.93	50	GTCTGGGTCCATCATTGCTT	3627	20	59.84	55	GTGGAGGCGAGTATTTGAGC	698	Fragment	Multiple
copia533	6	2234	Retrotransposon-LTR-Copia, Retrotransposon-LTR-Copia	trep_complete	3170	20	59.93	55	CTCTAGGAAAACCCCGTTCC	3630	20	60.1	50	ATCGTGGAGGCGAGTATTTG	461	Fragment	Multiple
copia533	7	2821	Retrotransposon-LTR-Copia, Retrotransposon-LTR-Copia	trep_complete	3611	20	60.1	50	CAAATACTCGCCTCCACGAT	4011	20	59.62	45	ACTTGTGGCATTGTCGTTTG	401	Fragment	Multiple
copia533	1	943	Retrotransposon-LTR-Gypsy, Retrotransposon-LTR-Copia	trep_complete	868	20	60.27	45	GGCAAATCCCATCTTGATTG	1373	20	60.06	55	TGGAGGTATGCCCTAGATGC	506	Fragment	Multiple
copia534	2	1378	Retrotransposon-LTR-Copia, Retrotransposon-LTR-Copia	trep_complete	1399	20	59.31	55	CAACAGTCTCCCACTTGCAC	1934	20	59.67	60	CCTCGTCTATGGAGGTCAGG	536	Fragment	Multiple
copia534	3	1429	Retrotransposon-LTR-Copia, Retrotransposon-LTR-Copia	trep_complete	1967	20	59.98	45	AATGTTTTTCACCGCTGTCC	2614	20	60.71	50	ATGATACAGCCCGAGGGTTT	648	Fragment	Multiple
copia534	4	1881	Retrotransposon-LTR-Copia, Retrotransposon-LTR-Copia	trep_complete	2571	20	60.02	40	TTTCCAGCATTTTTCGGATC	3004	20	59.26	45	AATGATGAGCCTGCGACATA	434	Fragment	Multiple
copia534	6	2264	Retrotransposon-LTR-Copia, Retrotransposon-LTR-Copia		3200	20	59.93	55	CTCTAGGAAAACCCCGTTCC	3660	20	60.1	50	ATCGTGGAGGCGAGTATTTG	461	Fragment	Multiple
copia534	5	1991	Retrotransposon-LTR-Copia, Unknown	trep_complete	2960	20	59.93	50	GTCTGGGTCCATCATTGCTT	3313	20	59.96	50	CCCAAGTCGGATAAGTGCAT	354	Fragment	Multiple
copia538	6	1979			3578	20	59.98	45	AAGTTGTGGAACAATTCCGC	4022	20	59.4	45	GCATTGTCGTTTGGGTCATA	445	Fragment	Multiple
copia538	2	1366	Retrotransposon-LTR-Copia, Retrotransposon-LTR-Copia	trep_complete	1387	20	59.31	55	CAACAGTCTCCCACTTGCAC	1922	20	59.67	60	CCTCGTCTATGGAGGTCAGG	536	Fragment	Multiple
copia538	3	1417	Retrotransposon-LTR-Copia, Retrotransposon-LTR-Copia	trep_complete	1955	20	59.98	45	AATGTTTTTCACCGCTGTCC	2602	20	60.71	50	ATGATACAGCCCGAGGGTTT	648	Fragment	Multiple
copia538	4	1869	Retrotransposon-LTR-Copia, Retrotransposon-LTR-Copia	trep_complete	1955	20	59.98	45	AATGTTTTTCACCGCTGTCC	2602	20	60.71	50	ATGATACAGCCCGAGGGTTT	648	Fragment	Multiple
copia538	5	2252	Retrotransposon-LTR-Copia, Retrotransposon-LTR-Copia	trep_complete	3188	20	59.93	55	CTCTAGGAAAACCCCGTTCC	3648	20	60.1	50	ATCGTGGAGGCGAGTATTTG	461	Fragment	Multiple
copia539	8	4703	Retrotransposon-LTR-Copia, Retrotransposon-LTR-Gypsy	trep_complete	6300	20	59.31	55	GTGCAAGTGGGAGACTGTTG	6974	20	60.21	50	CTATTCCCTTTGCCTCACGA	675	Fragment	Unique
copia539	6	4472	Retrotransposon-LTR-Copia, Unknown	trep_complete	5396	20	59.98	50	AGGACTTATGAGAAGCGGCA	6035	20	59.97	50	GGGAACACACCAAGCTCAAT	640	Fragment	Unique
copia539	2	3268	Retrotransposon-LTR-Copia, Retrotransposon-LTR-Copia	trep_complete	3282	20	59.92	45	CGGATCGGTTGCTCATATTT	3696	20	59.62	45	CAAACGACAATGCCACAAGT	415	Fragment	Multiple
copia539	3	3305	Retrotransposon-LTR-Copia, Retrotransposon-LTR-Copia	trep_complete	4109	20	59.98	45	GCGGAATTGTTCCACAACTT	4758	20	59.93	50	GTCTGGGTCCATCATTGCTT	650	Fragment	Multiple
copia539	4	3667	Retrotransposon-LTR-Copia, Retrotransposon-LTR-Copia	trep_complete	4499	20	59.93	55	GGAACGGGGTTTTCCTAGAG	4758	20	59.93	50	GTCTGGGTCCATCATTGCTT	260	Fragment	Multiple
copia539	5	4295	Retrotransposon-LTR-Copia, Retrotransposon-LTR-Copia	trep_complete	4737	20	60.07	50	AGAAGCAATGATGGACCCAG	4991	20	61.04	55	ATCACTACGGGCGAGAAGGT	255	Fragment	Multiple
copia539	7	4530	Retrotransposon-LTR-Copia, Unknown	trep_complete	5787	20	59.67	60	CGTCTATGGAGGTGAGGAGG	6426	21	57.91	38.1	TGCAAATCAATTCAAGTAGCC	640	Fragment	Multiple
copia54	5	1988	Retrotransposon-LTR-Copia, Unknown	trep_complete	2580	20	59.91	45	TTCGGATTGACAAAACCCTC	3071	20	59.87	50	CAAGAGAAGCACCACCACAA	492	Fragment	Unique
copia54	17	4405			12425	20	59.31	55	GTGCAAGTGGGAGACTGTTG	13119	20	60.21	50	CTATTCCCTTTGCCTCACGA	695	Fragment	Multiple
copia54	10	3011	1 Retrotransposon-LTR-Copia, Retrotransposon-LTR-Copia	1 trep_complete	12886	20	60.11	50	GGTAGCTTTCGGGTTTGTCA	13516	20	59.84	55	ACCTCCAAGGTATCCACACG	631	Fragment	Multiple
copia54	11	3184	1 Retrotransposon-LTR-Copia, Retrotransposon-LTR-Copia	1 trep_complete	9406	20	59.78	45	CCGGATTGGTTGCTCATATT	10010	20	59.81	50	CATTGGTCCGCATACATCAC	605	Fragment	Multiple
copia54	12	3234	1 Retrotransposon-LTR-Copia, Retrotransposon-LTR-Copia	1 trep_complete	10234	20	59.98	45	GCGGAATTGTTCCACAACTT	10883	20	59.93	50	GTCTGGGTCCATCATTGCTT	650	Fragment	Multiple
copia54	13	3420	1 Retrotransposon-LTR-Copia, Retrotransposon-LTR-Copia	1 trep_complete	10624	20	59.93	55	GGAACGGGGTTTTCCTAGAG	10883	20	59.93	50	GTCTGGGTCCATCATTGCTT	260	Fragment	Multiple
copia54	14	3803	1 Retrotransposon-LTR-Copia, Retrotransposon-LTR-Copia	1 trep_complete	10862	20	60.07	50	AGAAGCAATGATGGACCCAG	11116	20	61.04	55	ATCACTACGGGCGAGAAGGT	255	Fragment	Multiple
copia54	15	3946	1 Retrotransposon-LTR-Copia, Retrotransposon-LTR-Copia	1 trep_complete	11253	20	60.02	40	GATCCGAAAAATGCTGGAAA	11935	21	59.85	57.14	AGCTCCTCCTGACCTCCATAG	683	Fragment	Multiple
copia54	16	4048	1 Retrotransposon-LTR-Copia, Retrotransposon-LTR-Gypsy		11857	20	59.98	45	GGACAGCGGTGAAAAACATT	12444	20	59.31	55	CAACAGTCTCCCACTTGCAC	588	Fragment	Multiple
copia54	3	1426	Retrotransposon-LTR-Copia, Retrotransposon-LTR-Copia	trep_complete	1912	20	59.67	60	CCTCACCTCCATAGACGAGG	2611	20	60.71	50	ATGATACAGCCCGAGGGTTT	700	Fragment	Multiple
copia54	4	1878	Retrotransposon-LTR-Copia, Retrotransposon-LTR-Copia	trep_complete	2297	20	59.95	50	ATATGCCGCTTCCCCTAAGT	2975	20	59.93	50	AAGCAATGATGGACCCAGAC	679	Fragment	Multiple
copia54	7	2341	Retrotransposon-LTR-Copia, Retrotransposon-LTR-Copia	trep_complete	3196	20	59.93	55	CTCTAGGAAAACCCCGTTCC	3657	20	60.1	50	ATCGTGGAGGCGAGTATTTG	462	Fragment	Multiple
copia54	8	2373	Retrotransposon-LTR-Copia, Retrotransposon-LTR-Copia	trep_complete	3587	20	59.98	45	AAGTTGTGGAACAATTCCGC	4031	20	59.4	45	GCATTGTCGTTTGGGTCATA	445	Fragment	Multiple
copia54	9	2848	Retrotransposon-LTR-Copia, Retrotransposon-LTR-Copia	1 trep_complete	3987	20	59.74	45	AGCTTCTTCATGCGCTTTTC	4433	20	59.92	45	CGGATCGGTTGCTCATATTT	447	Fragment	Multiple
copia54	2	1375	Retrotransposon-LTR-Copia, Unknown	trep_complete	1396	20	59.31	55	CAACAGTCTCCCACTTGCAC	2016	20	59.64	50	GCAGACACCAATCTGATCCA	621	Fragment	Multiple
copia54	6	2261	Retrotransposon-LTR-Copia, Unknown	trep_complete	2956	20	59.93	50	GTCTGGGTCCATCATTGCTT	3340	20	60.02	50	TGTCAAGCGACTTCAGTTGG	385	Fragment	Multiple
copia540	3	1407	Retrotransposon-LTR-Copia, Retrotransposon-LTR-Copia	trep_complete	1945	20	59.98	45	AATGTTTTTCACCGCTGTCC	2592	20	60.71	50	ATGATACAGCCCGAGGGTTT	648	Fragment	Multiple
copia540	4	1859	Retrotransposon-LTR-Copia, Retrotransposon-LTR-Copia	trep_complete	1945	20	59.98	45	AATGTTTTTCACCGCTGTCC	2592	20	60.71	50	ATGATACAGCCCGAGGGTTT	648	Fragment	Multiple
copia540	5	1969	Retrotransposon-LTR-Copia, Retrotransposon-LTR-Copia	trep_complete	2549	20	60.02	40	TTTCCAGCATTTTTCGGATC	2982	20	59.26	45	AATGATGAGCCTGCGACATA	434	Fragment	Multiple
copia540	7	1969	Retrotransposon-LTR-Copia, Retrotransposon-LTR-Copia		3178	20	59.93	55	CTCTAGGAAAACCCCGTTCC	3638	20	60.1	50	ATCGTGGAGGCGAGTATTTG	461	Fragment	Multiple
copia540	2	1356	Retrotransposon-LTR-Copia, Unknown	trep_complete	1377	20	59.31	55	CAACAGTCTCCCACTTGCAC	1997	20	59.64	50	GCAGACACCAATCTGATCCA	621	Fragment	Multiple
copia540	6	2242	Retrotransposon-LTR-Copia, Unknown	trep_complete	2938	20	59.93	50	GTCTGGGTCCATCATTGCTT	3291	20	59.96	50	CCCAAGTCGGATAAGTGCAT	354	Fragment	Multiple
copia541	5	4757			6193	20	59.98	45	GGACAGCGGTGAAAAACATT	6780	20	59.31	55	CAACAGTCTCCCACTTGCAC	588	Fragment	Multiple
copia541	6	4941			6761	20	59.31	55	GTGCAAGTGGGAGACTGTTG	7389	20	60.18	50	CCGGAATCCCTTTGTAGGTT	629	Fragment	Multiple
copia541	1	1998	Retrotransposon-LTR-Copia, Retrotransposon-LTR-Copia	trep_complete	3744	20	59.92	45	CGGATCGGTTGCTCATATTT	4347	20	59.81	50	CATTGGTCCGCATACATCAC	604	Fragment	Multiple
copia541	2	3730	Retrotransposon-LTR-Copia, Retrotransposon-LTR-Copia	trep_complete	4571	20	59.98	45	GCGGAATTGTTCCACAACTT	5219	20	59.93	50	GTCTGGGTCCATCATTGCTT	649	Fragment	Multiple
copia541	3	3780	Retrotransposon-LTR-Copia, Retrotransposon-LTR-Copia	trep_complete	4960	20	59.93	55	GGAACGGGGTTTTCCTAGAG	5452	20	61.04	55	ATCACTACGGGCGAGAAGGT	493	Fragment	Multiple
copia541	4	4129	Retrotransposon-LTR-Copia, Retrotransposon-LTR-Gypsy	trep_complete	5589	20	60.02	40	GATCCGAAAAATGCTGGAAA	6261	21	60.12	52.38	CACCTCCATAGACGAGGAACA	673	Fragment	Multiple
copia542	1	3706	Retrotransposon-LTR-Copia, Retrotransposon-LTR-Copia	trep_complete	3681	23	59.01	39.13	TGGAACTAACCTCAATGTGATTG	4268	20	60.12	50	GCTTCCATTGTTGACCTCGT	588	Fragment	Unique
copia543	2	1351	Retrotransposon-LTR-Copia, Retrotransposon-LTR-Copia	trep_complete	1940	20	59.98	45	AATGTTTTTCACCGCTGTCC	2583	20	60.71	50	ATGATACAGCCCGAGGGTTT	644	Fragment	Unique
copia543	3	1964	Retrotransposon-LTR-Copia, Retrotransposon-LTR-Copia	trep_complete	1940	20	59.98	45	AATGTTTTTCACCGCTGTCC	2583	20	60.71	50	ATGATACAGCCCGAGGGTTT	644	Fragment	Unique
copia543	4	2237	Retrotransposon-LTR-Copia, Retrotransposon-LTR-Copia	trep_complete	2540	20	60.02	40	TTTCCAGCATTTTTCGGATC	2973	20	59.26	45	AATGATGAGCCTGCGACATA	434	Fragment	Multiple
copia543	5	1964	Retrotransposon-LTR-Copia, Retrotransposon-LTR-Copia	trep_complete	2929	20	59.93	50	GTCTGGGTCCATCATTGCTT	3470	20	59.85	50	CGGACCTACCGTTGTCATTT	542	Fragment	Multiple
copia543	1	962	Retrotransposon-LTR-Gypsy, Retrotransposon-LTR-Copia	trep_complete	911	20	60.11	50	TGACAAACCCGAAAGCTACC	1564	20	60.07	45	GTAATGCGGCGATTTCATCT	654	Fragment	Multiple
copia544	4	4099	Retrotransposon-LTR-Copia, Retrotransposon-LTR-Copia	trep_complete	5157	20	60.07	50	AGAAGCAATGATGGACCCAG	5431	20	60.6	45	AATCCGAATGGACTTCAGCA	275	Fragment	Unique
copia544	5	4712	Retrotransposon-LTR-Copia, Unknown	trep_complete	5549	20	60.02	40	GATCCGAAAAATGCTGGAAA	5961	21	59.82	52.38	GCTCATCATCAGTCGAAGGAC	413	Fragment	Unique
copia544	6	5123	Retrotransposon-LTR-Copia, Unknown	trep_complete	5815	20	60.2	55	GAAGGACTTAAGGGAAGCGG	6400	20	59.97	50	GGGAACACACCAAGCTCAAT	586	Fragment	Unique
copia544	7	5177	Retrotransposon-LTR-Copia, Unknown	trep_complete	6161	20	59.6	55	AAGTGAGGAGGAGCTCGTTG	6702	20	61.32	55	GCCTTTAGGGCATACCTCCA	542	Fragment	Unique
copia544	2	3686	Retrotransposon-LTR-Copia, Retrotransposon-LTR-Copia	trep_complete	3702	20	59.92	45	CGGATCGGTTGCTCATATTT	4305	20	59.81	50	CATTGGTCCGCATACATCAC	604	Fragment	Multiple
copia544	3	3740	Retrotransposon-LTR-Copia, Retrotransposon-LTR-Copia	trep_complete	4529	20	59.98	45	GCGGAATTGTTCCACAACTT	5178	20	59.93	50	GTCTGGGTCCATCATTGCTT	650	Fragment	Multiple
copia545	8	5213			6756	20	59.31	55	GTGCAAGTGGGAGACTGTTG	7450	20	60.21	50	CTATTCCCTTTGCCTCACGA	695	Fragment	Multiple
copia545	1	3722	Retrotransposon-LTR-Copia, Retrotransposon-LTR-Copia	trep_complete	3738	20	59.92	45	CGGATCGGTTGCTCATATTT	4341	20	59.81	50	CATTGGTCCGCATACATCAC	604	Fragment	Multiple
copia545	2	3776	Retrotransposon-LTR-Copia, Retrotransposon-LTR-Copia	trep_complete	4565	20	59.98	45	GCGGAATTGTTCCACAACTT	5214	20	59.93	50	GTCTGGGTCCATCATTGCTT	650	Fragment	Multiple
copia545	3	4135	Retrotransposon-LTR-Copia, Retrotransposon-LTR-Copia	trep_complete	4955	20	59.93	55	GGAACGGGGTTTTCCTAGAG	5214	20	59.93	50	GTCTGGGTCCATCATTGCTT	260	Fragment	Multiple
copia545	6	4986	Retrotransposon-LTR-Copia, Retrotransposon-LTR-Copia	trep_complete	5855	20	59.95	50	ACTTAGGGGAAGCGGCATAT	6491	20	59.97	50	GGGAACACACCAAGCTCAAT	637	Fragment	Multiple
copia545	7	5159	Retrotransposon-LTR-Copia, Retrotransposon-LTR-Gypsy	trep_complete	6188	20	59.98	45	GGACAGCGGTGAAAAACATT	6775	20	59.31	55	CAACAGTCTCCCACTTGCAC	588	Fragment	Multiple
copia545	4	4751	Retrotransposon-LTR-Copia, Unknown	trep_complete	5193	20	60.07	50	AGAAGCAATGATGGACCCAG	5447	20	61.04	55	ATCACTACGGGCGAGAAGGT	255	Fragment	Multiple
copia545	5	4936	Retrotransposon-LTR-Copia, Unknown	trep_complete	5584	20	60.02	40	GATCCGAAAAATGCTGGAAA	6046	20	60.18	55	CAGCAGTCGAAGGACACTGA	463	Fragment	Multiple
copia546	5	1404	Retrotransposon-LTR-Copia, Unknown	trep_complete	2546	20	60.02	40	TTTCCAGCATTTTTCGGATC	3207	20	60.47	50	GTATTTGTCGCTCGGAATGG	662	Fragment	Unique
copia546	8	2922			552	20	60.15	50	TGACCCTATGGGTTCGGATA	717	20	60.21	50	TCGTGAGGCAAAGGGAATAG	166	Fragment	Multiple
copia546	4	1353	Retrotransposon-LTR-Copia, Retrotransposon-LTR-Copia	trep_complete	1942	20	59.98	45	AATGTTTTTCACCGCTGTCC	2467	21	59.99	42.86	CAAAGGGTTTGACTTCACCAA	526	Fragment	Multiple
copia546	6	1856	Retrotransposon-LTR-Copia, Retrotransposon-LTR-Copia	trep_complete	2935	20	59.93	50	GTCTGGGTCCATCATTGCTT	3476	20	59.85	50	CGGACCTACCGTTGTCATTT	542	Fragment	Multiple
copia546	7	1966	Retrotransposon-LTR-Copia, Retrotransposon-LTR-Copia	trep_complete	3958	20	59.74	45	AGCTTCTTCATGCGCTTTTC	4404	20	59.92	45	CGGATCGGTTGCTCATATTT	447	Fragment	Multiple
copia546	1	589	Retrotransposon-LTR-Copia, Unknown	trep_complete	6887	20	60.15	50	TGACCCTATGGGTTCGGATA	7087	20	59.99	55	GAGAAAGAGTGGTCGGCTTG	201	Fragment	Multiple
copia546	3	939	Retrotransposon-LTR-Copia, Unknown	trep_complete	1374	20	59.31	55	CAACAGTCTCCCACTTGCAC	1994	20	59.64	50	GCAGACACCAATCTGATCCA	621	Fragment	Multiple
copia547	10	5275	1 Retrotransposon-LTR-Copia, Retrotransposon-LTR-Copia	1 trep_complete	14453	20	59.98	45	GCGGAATTGTTCCACAACTT	15102	20	59.93	50	GTCTGGGTCCATCATTGCTT	650	Fragment	Multiple
copia547	11	5750	1 Retrotransposon-LTR-Copia, Retrotransposon-LTR-Copia	1 trep_complete	14843	20	59.93	55	GGAACGGGGTTTTCCTAGAG	15102	20	59.93	50	GTCTGGGTCCATCATTGCTT	260	Fragment	Multiple
copia547	12	6135	1 Retrotransposon-LTR-Copia, Retrotransposon-LTR-Copia	1 trep_complete	15081	20	60.07	50	AGAAGCAATGATGGACCCAG	15335	20	61.04	55	ATCACTACGGGCGAGAAGGT	255	Fragment	Multiple
copia547	15	6748	1 Retrotransposon-LTR-Copia, Retrotransposon-LTR-Gypsy	1 trep_complete	16644	20	59.31	55	GTGCAAGTGGGAGACTGTTG	17338	20	60.21	50	CTATTCCCTTTGCCTCACGA	695	Fragment	Multiple
copia547	13	6245	1 Retrotransposon-LTR-Copia, Unknown	1 trep_complete	15743	20	59.95	50	ACTTAGGGGAAGCGGCATAT	16379	20	59.97	50	GGGAACACACCAAGCTCAAT	637	Fragment	Multiple
copia547	14	6697	1 Retrotransposon-LTR-Copia, Unknown	1 trep_complete	6140	20	59.98	45	GGACAGCGGTGAAAAACATT	6527	20	60.08	50	TTCTTCTGGTGGTTCCTTGG	388	Fragment	Multiple
copia547	2	3674	Retrotransposon-LTR-Copia, Retrotransposon-LTR-Copia	trep_complete	3690	20	59.92	45	CGGATCGGTTGCTCATATTT	4293	20	59.81	50	CATTGGTCCGCATACATCAC	604	Fragment	Multiple
copia547	3	3728	Retrotransposon-LTR-Copia, Retrotransposon-LTR-Copia	trep_complete	14453	20	59.98	45	GCGGAATTGTTCCACAACTT	15102	20	59.93	50	GTCTGGGTCCATCATTGCTT	650	Fragment	Multiple
copia547	4	4087	Retrotransposon-LTR-Copia, Retrotransposon-LTR-Copia	trep_complete	14843	20	59.93	55	GGAACGGGGTTTTCCTAGAG	15102	20	59.93	50	GTCTGGGTCCATCATTGCTT	260	Fragment	Multiple
copia547	5	4721	Retrotransposon-LTR-Copia, Retrotransposon-LTR-Copia	trep_complete	15081	20	60.07	50	AGAAGCAATGATGGACCCAG	15335	20	61.04	55	ATCACTACGGGCGAGAAGGT	255	Fragment	Multiple
copia547	8	5111	Retrotransposon-LTR-Copia, Retrotransposon-LTR-Gypsy	trep_complete	16644	20	59.31	55	GTGCAAGTGGGAGACTGTTG	17338	20	60.21	50	CTATTCCCTTTGCCTCACGA	695	Fragment	Multiple
copia547	6	4888	Retrotransposon-LTR-Copia, Unknown	trep_complete	15463	20	59.92	40	GGTTTTGTCGATCCGAAAAA	15872	20	59.96	45	TTCTTTGCCTCTTCCATGCT	410	Fragment	Multiple
copia547	7	4938	Retrotransposon-LTR-Copia, Unknown	trep_complete	16076	20	59.98	45	GGACAGCGGTGAAAAACATT	16463	20	60.08	50	TTCTTCTGGTGGTTCCTTGG	388	Fragment	Multiple
copia548	4	1859	Retrotransposon-LTR-Copia, Unknown	trep_complete	2549	20	60.02	40	TTTCCAGCATTTTTCGGATC	3213	20	59.34	50	GGCAAAGTGTTTGTCACTCG	665	Fragment	Unique
copia548	2	1356	Retrotransposon-LTR-Copia, Retrotransposon-LTR-Copia	trep_complete	1377	20	59.31	55	CAACAGTCTCCCACTTGCAC	1912	20	59.67	60	CCTCGTCTATGGAGGTCAGG	536	Fragment	Multiple
copia548	3	1407	Retrotransposon-LTR-Copia, Retrotransposon-LTR-Copia	trep_complete	1945	20	59.98	45	AATGTTTTTCACCGCTGTCC	2592	20	60.71	50	ATGATACAGCCCGAGGGTTT	648	Fragment	Multiple
copia548	5	1969	Retrotransposon-LTR-Copia, Retrotransposon-LTR-Copia	trep_complete	2935	20	59.93	50	GTCTGGGTCCATCATTGCTT	3476	20	59.85	50	CGGACCTACCGTTGTCATTT	542	Fragment	Multiple
copia548	6	2155	Retrotransposon-LTR-Copia, Retrotransposon-LTR-Copia	trep_complete	3565	20	59.98	45	AAGTTGTGGAACAATTCCGC	4009	20	59.4	45	GCATTGTCGTTTGGGTCATA	445	Fragment	Multiple
copia549	4	1893	Retrotransposon-LTR-Copia, Retrotransposon-LTR-Copia	trep_complete	2312	20	59.95	50	ATATGCCGCTTCCCCTAAGT	2789	20	60.24	45	TGAAGTCAGTTCCCATGCAA	478	Fragment	Unique
copia549	6	2276	Retrotransposon-LTR-Copia, Retrotransposon-LTR-Copia	trep_complete	2721	20	60.36	55	GGCGAGAAGGTCTCGTCATA	3324	20	60.06	50	ACGGTCAAAGCAGCAACTCT	604	Fragment	Unique
copia549	5	2003	Retrotransposon-LTR-Copia, Unknown	trep_complete	2595	20	59.91	45	TTTGGATCGACAAAACCCTC	3023	20	60.01	55	CAGGTCCAGCTTTAGCCTTG	429	Fragment	Unique
copia549	11	2774	1 Retrotransposon-LTR-Copia, Retrotransposon-LTR-Copia	1 trep_complete	5654	20	59.98	45	GGACAGCGGTGAAAAACATT	6241	20	59.31	55	CAACAGTCTCCCACTTGCAC	588	Fragment	Multiple
copia549	10	2700	1 Retrotransposon-LTR-Copia, Unknown	1 trep_complete	5317	20	59.71	55	AAGGACTTAGGGGAAGCGAC	5957	20	59.97	50	GGGAACACACCAAGCTCAAT	641	Fragment	Multiple
copia549	12	3192	1 Retrotransposon-LTR-Copia, Unknown	1 trep_complete	6222	20	59.31	55	GTGCAAGTGGGAGACTGTTG	6917	20	59.57	50	GTTATTCCCTTTGCCTCACG	696	Fragment	Multiple
copia549	3	1441	Retrotransposon-LTR-Copia, Retrotransposon-LTR-Copia	trep_complete	1979	20	59.98	45	AATGTTTTTCACCGCTGTCC	2626	20	60.71	50	ATGATACAGCCCGAGGGTTT	648	Fragment	Multiple
copia549	7	2347	Retrotransposon-LTR-Copia, Retrotransposon-LTR-Copia	trep_complete	4032	20	59.98	45	GCGGAATTGTTCCACAACTT	4681	20	59.93	50	GTCTGGGTCCATCATTGCTT	650	Fragment	Multiple
copia549	8	2388	Retrotransposon-LTR-Copia, Retrotransposon-LTR-Copia	trep_complete	4660	20	60.07	50	AGAAGCAATGATGGACCCAG	4914	20	61.04	55	ATCACTACGGGCGAGAAGGT	255	Fragment	Multiple
copia549	2	1390	Retrotransposon-LTR-Copia, Unknown	trep_complete	1411	20	59.31	55	CAACAGTCTCCCACTTGCAC	2031	20	59.64	50	GCAGACACCAATCTGATCCA	621	Fragment	Multiple
copia549	9	2631	Retrotransposon-LTR-Copia, Unknown	trep_complete	5038	20	59.91	45	GAGGGTTTTGTCGATCCAAA	5450	20	59.96	45	TTCTTTGCCTCTTCCATGCT	413	Fragment	Multiple
copia55	2	3699	Retrotransposon-LTR-Copia, Retrotransposon-LTR-Copia	trep_complete	3712	20	59.78	45	CCGGATTGGTTGCTCATATT	4316	20	59.81	50	CATTGGTCCGCATACATCAC	605	Fragment	Multiple
copia55	3	3749	Retrotransposon-LTR-Copia, Retrotransposon-LTR-Copia	trep_complete	4540	20	59.98	45	GCGGAATTGTTCCACAACTT	5189	20	59.93	50	GTCTGGGTCCATCATTGCTT	650	Fragment	Multiple
copia55	4	4110	Retrotransposon-LTR-Copia, Retrotransposon-LTR-Copia	trep_complete	4930	20	59.93	55	GGAACGGGGTTTTCCTAGAG	5189	20	59.93	50	GTCTGGGTCCATCATTGCTT	260	Fragment	Multiple
copia55	5	4726	Retrotransposon-LTR-Copia, Retrotransposon-LTR-Copia	trep_complete	5168	20	60.07	50	AGAAGCAATGATGGACCCAG	5422	20	61.04	55	ATCACTACGGGCGAGAAGGT	255	Fragment	Multiple
copia55	6	4911	Retrotransposon-LTR-Copia, Retrotransposon-LTR-Copia	trep_complete	5559	20	60.02	40	GATCCGAAAAATGCTGGAAA	6241	21	59.85	57.14	AGCTCCTCCTGACCTCCATAG	683	Fragment	Multiple
copia55	7	4961	Retrotransposon-LTR-Copia, Retrotransposon-LTR-Copia	trep_complete	6163	20	59.98	45	GGACAGCGGTGAAAAACATT	6750	20	59.31	55	CAACAGTCTCCCACTTGCAC	588	Fragment	Multiple
copia55	8	5134	Retrotransposon-LTR-Copia, Retrotransposon-LTR-Gypsy	trep_complete	6731	20	59.31	55	GTGCAAGTGGGAGACTGTTG	7425	20	60.21	50	CTATTCCCTTTGCCTCACGA	695	Fragment	Multiple
copia551	2	3689	Retrotransposon-LTR-Copia, Retrotransposon-LTR-Copia	trep_complete	3705	20	59.92	45	CGGATCGGTTGCTCATATTT	4308	20	59.81	50	CATTGGTCCGCATACATCAC	604	Fragment	Multiple
copia551	3	3743	Retrotransposon-LTR-Copia, Retrotransposon-LTR-Copia	trep_complete	4532	20	59.98	45	GCGGAATTGTTCCACAACTT	5181	20	59.93	50	GTCTGGGTCCATCATTGCTT	650	Fragment	Multiple
copia551	4	4102	Retrotransposon-LTR-Copia, Retrotransposon-LTR-Copia	trep_complete	4922	20	59.93	55	GGAACGGGGTTTTCCTAGAG	5181	20	59.93	50	GTCTGGGTCCATCATTGCTT	260	Fragment	Multiple
copia551	5	4718	Retrotransposon-LTR-Copia, Retrotransposon-LTR-Copia	trep_complete	5160	20	60.07	50	AGAAGCAATGATGGACCCAG	5414	20	61.04	55	ATCACTACGGGCGAGAAGGT	255	Fragment	Multiple
copia551	8	5126	Retrotransposon-LTR-Copia, Retrotransposon-LTR-Copia	trep_complete	6155	20	59.98	45	GGACAGCGGTGAAAAACATT	6741	20	59.31	55	CAACAGTCTCCCACTTGCAC	587	Fragment	Multiple
copia551	9	5180	Retrotransposon-LTR-Copia, Retrotransposon-LTR-Gypsy	trep_complete	6722	20	59.31	55	GTGCAAGTGGGAGACTGTTG	7376	20	60.1	55	CGACTGCTCTTTCTCGATCC	655	Fragment	Multiple
copia551	6	4903	Retrotransposon-LTR-Copia, Unknown	trep_complete	5539	20	59.91	45	GAGGGTTTTGTCGATCCAAA	5951	20	59.96	45	TTCTTTGCCTCTTCCATGCT	413	Fragment	Multiple
copia551	7	4953	Retrotransposon-LTR-Copia, Unknown	trep_complete	5818	20	59.85	55	AAGGACTTAGGGGAAGCAGC	6458	20	59.97	50	GGGAACACACCAAGCTCAAT	641	Fragment	Multiple
copia552	7	6714	1 Retrotransposon-LTR-Copia, Unknown	1 trep_complete	11689	20	60.11	50	TGACAAACCCGAAAGCTACC	12262	20	59.62	45	CAAACGACAATGCCACAAGT	574	Fragment	Unique
copia552	11	7422			13065	20	59.93	55	GGAACGGGGTTTTCCTAGAG	13548	20	60.36	55	GGCGAGAAGGTCTCATCGTA	484	Fragment	Multiple
copia552	12	7992			14298	20	59.98	45	GGACAGCGGTGAAAAACATT	14885	20	59.31	55	CAACAGTCTCCCACTTGCAC	588	Fragment	Multiple
copia552	13	8451			14866	20	59.31	55	GTGCAAGTGGGAGACTGTTG	15559	20	60.21	50	CTATTCCCTTTGCCTCACGA	694	Fragment	Multiple
copia552	8	6850	1 Retrotransposon-LTR-Copia, Retrotransposon-LTR-Copia	1 trep_complete	12276	20	59.74	45	AAAAGCGCATGAAGAAGCTC	12723	20	59.7	55	CCGTTTCTCTGAGGTGTTCC	448	Fragment	Multiple
copia552	9	6960	1 Retrotransposon-LTR-Copia, Retrotransposon-LTR-Copia	1 trep_complete	12675	20	59.98	45	GCGGAATTGTTCCACAACTT	13322	20	60.07	50	CTGGGTCCATCATTGCTTCT	648	Fragment	Multiple
copia552	10	7014	1 Retrotransposon-LTR-Copia, Retrotransposon-LTR-Gypsy	1 trep_complete	13065	20	59.93	55	GGAACGGGGTTTTCCTAGAG	13322	20	60.07	50	CTGGGTCCATCATTGCTTCT	258	Fragment	Multiple
copia552	4	5405	Retrotransposon-LTR-Copia, Retrotransposon-LTR-Copia	trep_complete	6736	20	60.16	60	GCGAGAAGGTCTCGTCGTAG	7312	20	59.96	50	CCCAAGTCGGATAAGTGCAT	577	Fragment	Multiple
copia552	6	6291	Retrotransposon-LTR-Copia, Retrotransposon-LTR-Copia	trep_complete	7589	20	59.98	45	AAGTTGTGGAACAATTCCGC	8033	20	59.4	45	GCATTGTCGTTTGGGTCATA	445	Fragment	Multiple
copia552	2	3733	Retrotransposon-LTR-Copia, Unknown	trep_complete	4960	20	59.85	50	CTTCTCGACAAACCCGAAAG	5618	20	60.07	45	GTAATGCGGCGATTTCATCT	659	Fragment	Multiple
copia552	3	4918	Retrotransposon-LTR-Copia, Unknown	trep_complete	5994	20	59.98	45	AATGTTTTTCACCGCTGTCC	6519	21	59.99	42.86	CAAAGGGTTTGACTTCACCAA	526	Fragment	Multiple
copia552	5	6018	Retrotransposon-LTR-Gypsy, Retrotransposon-LTR-Copia	trep_complete	6959	20	59.93	50	GTCTGGGTCCATCATTGCTT	7500	20	59.85	50	CGGACCTACCGTTGTCATTT	542	Fragment	Multiple
copia554	1	607	Unknown, Unknown	trep_complete	7298	20	58.91	55	CCCCTTAAGTGTGTGACCCT	7476	20	60.21	50	TCGTGAGGCAAAGGGAATAG	179	Fragment	Multiple
copia554	7	2255			3469	20	60.22	50	CCCAAAATGACAACGGTAGG	3999	20	59.16	45	TGATAAGCGCATGAAGAAGC	531	Fragment	Multiple
copia554	4	1370	Retrotransposon-LTR-Copia, Retrotransposon-LTR-Copia	trep_complete	1958	20	59.98	45	AATGTTTTTCACCGCTGTCC	2483	21	59.99	42.86	CAAAGGGTTTGACTTCACCAA	526	Fragment	Multiple
copia554	6	1982	Retrotransposon-LTR-Copia, Retrotransposon-LTR-Copia		3191	20	59.93	55	CTCTAGGAAAACCCCGTTCC	3575	20	60.39	55	GCCTGGAACACCTCAGAGAA	385	Fragment	Multiple
copia554	3	981	Retrotransposon-LTR-Copia, Unknown	trep_complete	1391	20	59.31	55	CAACAGTCTCCCACTTGCAC	2010	20	59.64	50	GCAGACACCAATCTGATCCA	620	Fragment	Multiple
copia554	5	1421	Retrotransposon-LTR-Copia, Unknown	trep_complete	2291	20	59.95	50	ATATGCCGCTTCCCCTAAGT	2970	20	59.93	50	AAGCAATGATGGACCCAGAC	680	Fragment	Multiple
copia555	2	1343	Retrotransposon-LTR-Copia, Unknown	trep_complete	1364	20	59.31	55	CAACAGTCTCCCACTTGCAC	1976	20	59.64	50	GCAGACACCAATCTGATCCA	613	Fragment	Unique
copia555	3	1394	Retrotransposon-LTR-Copia, Retrotransposon-LTR-Copia	trep_complete	1924	20	59.98	45	AATGTTTTTCACCGCTGTCC	2449	21	59.99	42.86	CAAAGGGTTTGACTTCACCAA	526	Fragment	Multiple
copia555	4	1838	Retrotransposon-LTR-Copia, Retrotransposon-LTR-Copia	trep_complete	2257	20	59.95	50	ATATGCCGCTTCCCCTAAGT	2719	20	60.06	55	AGTTGACTGCGACGAGACCT	463	Fragment	Multiple
copia555	5	1948	Retrotransposon-LTR-Copia, Retrotransposon-LTR-Copia	trep_complete	2528	20	60.02	40	TTTCCAGCATTTTTCGGATC	2961	20	59.26	45	AATGATGAGCCTGCGACATA	434	Fragment	Multiple
copia556	7	5117			6717	20	60.22	55	AAGGTAGGCCCTAGAGGCAA	7183	20	60.23	45	GCTTCTTGACAAACCCGAAA	467	Fragment	Unique
copia556	2	3737	Retrotransposon-LTR-Copia, Retrotransposon-LTR-Copia	trep_complete	4479	20	60.02	60	GAGGCGAGTACTTGAGCCAC	5172	20	59.93	50	GTCTGGGTCCATCATTGCTT	694	Fragment	Unique
copia556	4	4710	Retrotransposon-LTR-Copia, Retrotransposon-LTR-Copia	trep_complete	5151	20	60.07	50	AGAAGCAATGATGGACCCAG	5389	20	61.04	55	ATCACTACGGGCGAGAAGGT	239	Fragment	Unique
copia556	6	4944	Retrotransposon-LTR-Copia, Retrotransposon-LTR-Gypsy	trep_complete	6189	20	60.76	60	ATGGAGGTGAGGAGGAGCTC	6720	21	59.75	52.38	CCTTCAACAGTCTCCCACTTG	532	Fragment	Unique
copia556	1	3683	Retrotransposon-LTR-Copia, Retrotransposon-LTR-Copia	trep_complete	3699	20	59.92	45	CGGATCGGTTGCTCATATTT	4300	20	59.81	50	CATTGGTCCGCATACATCAC	602	Fragment	Multiple
copia556	3	4109	Retrotransposon-LTR-Copia, Retrotransposon-LTR-Copia	trep_complete	4913	20	59.93	55	GGAACGGGGTTTTCCTAGAG	5172	20	59.93	50	GTCTGGGTCCATCATTGCTT	260	Fragment	Multiple
copia556	5	4894	Retrotransposon-LTR-Copia, Retrotransposon-LTR-Copia	trep_complete	5526	20	60.02	40	GATCCGAAAAATGCTGGAAA	6207	21	59.85	57.14	AGCTCCTCCTCACCTCCATAG	682	Fragment	Multiple
copia558	6	6240			12911	20	59.5	45	TGGATTGATTCAGGTGCAAC	13519	20	60.21	40	AAATTCCTGCGCTTCATTTG	609	Fragment	Unique
copia558	7	6429			13500	20	60.21	40	CAAATGAAGCGCAGGAATTT	13990	20	59.43	40	AAGAATGTGAATGGCGGTTT	491	Fragment	Unique
copia558	5	5156			8589	20	60.25	55	TCTCTGTTACTTGGGCGACC	8961	20	60.01	50	CATCAGCGTACTCCTGCAAA	373	Fragment	Multiple
copia558	3	4258	Retrotransposon-LTR-Copia, Retrotransposon-LTR-Copia	trep_complete	6027	20	59.78	50	TATATGGACGAAGGTTGGGC	6313	20	59.78	40	TGGGATTGTGCATCATGTTT	287	Fragment	Multiple
copia558	4	4161	Retrotransposon-LTR-Copia, Retrotransposon-LTR-Copia	trep_complete	6194	20	60.39	55	AGTGGCATAGAGGCATGAGC	6769	20	59.88	55	GGCGTTTGGAGTAGTGAAGC	576	Fragment	Multiple
copia558	1	3839	Retrotransposon-LTR-Copia, Unknown	trep_complete	3884	21	60.12	42.86	GCATGAAAAACTGGGTTAGCA	4471	20	59.92	45	TGTGGGCATGAAGGATTGTA	588	Fragment	Multiple
copia558	2	3939	Retrotransposon-LTR-Copia, Unknown	trep_complete	4001	20	60.02	50	TCAGCTGTGGCATTTGCTAC	4415	20	60.44	50	TGTCAGCACAAGAAGGGACA	415	Fragment	Multiple
copia559	6	6231			12902	20	59.5	45	TGGATTGATTCAGGTGCAAC	13510	20	60.21	40	AAATTCCTGCGCTTCATTTG	609	Fragment	Unique
copia559	7	6420			13491	20	60.21	40	CAAATGAAGCGCAGGAATTT	13981	20	59.43	40	AAGAATGTGAATGGCGGTTT	491	Fragment	Unique
copia559	5	5147			8580	20	60.25	55	TCTCTGTTACTTGGGCGACC	8952	20	60.01	50	CATCAGCGTACTCCTGCAAA	373	Fragment	Multiple
copia559	3	4249	Retrotransposon-LTR-Copia, Retrotransposon-LTR-Copia	trep_complete	6018	20	59.78	50	TATATGGACGAAGGTTGGGC	6304	20	59.78	40	TGGGATTGTGCATCATGTTT	287	Fragment	Multiple
copia559	4	4152	Retrotransposon-LTR-Copia, Retrotransposon-LTR-Copia	trep_complete	6185	20	60.39	55	AGTGGCATAGAGGCATGAGC	6760	20	59.88	55	GGCGTTTGGAGTAGTGAAGC	576	Fragment	Multiple
copia559	1	3830	Retrotransposon-LTR-Copia, Unknown	trep_complete	3875	21	60.12	42.86	GCATGAAAAACTGGGTTAGCA	4462	20	59.92	45	TGTGGGCATGAAGGATTGTA	588	Fragment	Multiple
copia559	2	3930	Retrotransposon-LTR-Copia, Unknown	trep_complete	3992	20	60.02	50	TCAGCTGTGGCATTTGCTAC	4406	20	60.44	50	TGTCAGCACAAGAAGGGACA	415	Fragment	Multiple
copia56	2	1377	Retrotransposon-LTR-Copia, Retrotransposon-LTR-Copia	trep_complete	1398	20	59.31	55	CAACAGTCTCCCACTTGCAC	1933	20	59.67	60	CCTCGTCTATGGAGGTCAGG	536	Fragment	Multiple
copia56	3	1428	Retrotransposon-LTR-Copia, Retrotransposon-LTR-Copia	trep_complete	1966	20	59.98	45	AATGTTTTTCACCGCTGTCC	2613	20	60.71	50	ATGATACAGCCCGAGGGTTT	648	Fragment	Multiple
copia56	4	1880	Retrotransposon-LTR-Copia, Retrotransposon-LTR-Copia	trep_complete	2299	20	59.95	50	ATATGCCGCTTCCCCTAAGT	2978	20	59.93	50	AAGCAATGATGGACCCAGAC	680	Fragment	Multiple
copia56	6	2263	Retrotransposon-LTR-Copia, Retrotransposon-LTR-Copia	trep_complete	2959	20	59.93	50	GTCTGGGTCCATCATTGCTT	3501	20	59.85	50	CGGACCTACCGTTGTCATTT	543	Fragment	Multiple
copia56	7	2334	Retrotransposon-LTR-Copia, Retrotransposon-LTR-Copia	trep_complete	3590	20	59.98	45	AAGTTGTGGAACAATTCCGC	4034	20	59.4	45	GCATTGTCGTTTGGGTCATA	445	Fragment	Multiple
copia56	5	1990	Retrotransposon-LTR-Copia, Unknown	trep_complete	2570	20	60.02	40	TTTCCAGCATTTTTCGGATC	3070	20	60.04	55	AGAAGTACCGCCACAACCAC	501	Fragment	Multiple
copia562	3	1398	Retrotransposon-LTR-Copia, Retrotransposon-LTR-Copia	trep_complete	1936	20	59.98	45	AATGTTTTTCACCGCTGTCC	2583	20	60.71	50	ATGATACAGCCCGAGGGTTT	648	Fragment	Multiple
copia562	4	1850	Retrotransposon-LTR-Copia, Retrotransposon-LTR-Copia	trep_complete	1936	20	59.98	45	AATGTTTTTCACCGCTGTCC	2583	20	60.71	50	ATGATACAGCCCGAGGGTTT	648	Fragment	Multiple
copia562	6	2233	Retrotransposon-LTR-Copia, Retrotransposon-LTR-Copia	trep_complete	2929	20	59.93	50	GTCTGGGTCCATCATTGCTT	3470	20	59.85	50	CGGACCTACCGTTGTCATTT	542	Fragment	Multiple
copia562	2	1347	Retrotransposon-LTR-Copia, Unknown	trep_complete	1368	20	59.31	55	CAACAGTCTCCCACTTGCAC	1988	20	59.64	50	GCAGACACCAATCTGATCCA	621	Fragment	Multiple
copia562	5	1960	Retrotransposon-LTR-Copia, Unknown	trep_complete	2540	20	60.02	40	TTTCCAGCATTTTTCGGATC	3044	20	59.87	50	CAAGAGAAGCACCACCACAA	505	Fragment	Multiple
copia563	4	1965			4695	20	59.98	45	AAGTTGTGGAACAATTCCGC	5139	20	59.4	45	GCATTGTCGTTTGGGTCATA	445	Fragment	Multiple
copia563	3	1403	Retrotransposon-LTR-Copia, Retrotransposon-LTR-Copia	trep_complete	1941	20	59.98	45	AATGTTTTTCACCGCTGTCC	2588	20	60.71	50	ATGATACAGCCCGAGGGTTT	648	Fragment	Multiple
copia563	2	1352	Retrotransposon-LTR-Copia, Unknown	trep_complete	1373	20	59.31	55	CAACAGTCTCCCACTTGCAC	1993	20	59.64	50	GCAGACACCAATCTGATCCA	621	Fragment	Multiple
copia567	8	5145	Retrotransposon-LTR-Copia, Retrotransposon-LTR-Gypsy	trep_complete	6742	20	59.31	55	GTGCAAGTGGGAGACTGTTG	7395	20	59.81	50	CAACCGCTCTTTCTCAATCC	654	Fragment	Unique
copia567	2	3708	Retrotransposon-LTR-Copia, Retrotransposon-LTR-Copia	trep_complete	3724	20	59.92	45	CGGATCGGTTGCTCATATTT	4350	20	60.23	55	AATCCTCCTCTAGCCGTCGT	627	Fragment	Multiple
copia567	3	3762	Retrotransposon-LTR-Copia, Retrotransposon-LTR-Copia	trep_complete	4551	20	59.98	45	GCGGAATTGTTCCACAACTT	5200	20	59.93	50	GTCTGGGTCCATCATTGCTT	650	Fragment	Multiple
copia567	4	4121	Retrotransposon-LTR-Copia, Retrotransposon-LTR-Copia	trep_complete	4941	20	59.93	55	GGAACGGGGTTTTCCTAGAG	5200	20	59.93	50	GTCTGGGTCCATCATTGCTT	260	Fragment	Multiple
copia567	5	4710	Retrotransposon-LTR-Copia, Retrotransposon-LTR-Copia	trep_complete	5179	20	60.07	50	AGAAGCAATGATGGACCCAG	5600	20	59.84	45	GCTTGCATACATTTCCAGCA	422	Fragment	Multiple
copia567	7	4972	Retrotransposon-LTR-Copia, Retrotransposon-LTR-Copia	trep_complete	6174	20	59.98	45	GGACAGCGGTGAAAAACATT	6761	20	59.31	55	CAACAGTCTCCCACTTGCAC	588	Fragment	Multiple
copia567	6	4922	Retrotransposon-LTR-Copia, Unknown	trep_complete	5841	20	59.95	50	ACTTAGGGGAAGCGGCATAT	6477	20	59.97	50	GGGAACACACCAAGCTCAAT	637	Fragment	Multiple
copia57	9	4238	1 Retrotransposon-LTR-Copia, Retrotransposon-LTR-Copia	1 trep_complete	5534	20	60.02	40	GATCGGAAAAATGCTGGAAA	6110	20	59.87	60	GAGCCACCGTCTCCTACTTG	577	Fragment	Unique
copia57	8	4152	Retrotransposon-LTR-Copia, Unknown	trep_complete	5534	20	60.02	40	GATCGGAAAAATGCTGGAAA	6110	20	59.87	60	GAGCCACCGTCTCCTACTTG	577	Fragment	Unique
copia57	11	4886			6469	20	59.31	55	GTGCAAGTGGGAGACTGTTG	7163	20	60.21	50	CTATTCCCTTTGCCTCACGA	695	Fragment	Multiple
copia57	10	4701	1 Retrotransposon-LTR-Copia, Retrotransposon-LTR-Gypsy	1 trep_complete	5901	20	59.98	45	GGACAGCGGTGAAAAACATT	6488	20	59.31	55	CAACAGTCTCCCACTTGCAC	588	Fragment	Multiple
copia57	3	1972	Retrotransposon-LTR-Copia, Retrotransposon-LTR-Copia	trep_complete	3692	20	60.22	40	TCGGTTGCTCATATTTGCAA	4291	20	59.81	50	CATTGGTCCGCATACATCAC	600	Fragment	Multiple
copia57	4	2005	Retrotransposon-LTR-Copia, Retrotransposon-LTR-Copia	trep_complete	4084	20	60	45	CTTGTGGCATTGTTGTTTGG	4314	20	60.23	55	AATCCTCCTCTAGCCGTCGT	231	Fragment	Multiple
copia57	5	3678	Retrotransposon-LTR-Copia, Retrotransposon-LTR-Copia	trep_complete	4515	20	59.98	45	GCGGAATTGTTCCACAACTT	5164	20	59.93	50	GTCTGGGTCCATCATTGCTT	650	Fragment	Multiple
copia57	6	3724	Retrotransposon-LTR-Copia, Retrotransposon-LTR-Copia	trep_complete	4905	20	59.93	55	GGAACGGGGTTTTCCTAGAG	5164	20	59.93	50	GTCTGGGTCCATCATTGCTT	260	Fragment	Multiple
copia57	7	4085	Retrotransposon-LTR-Copia, Unknown	trep_complete	5143	20	60.07	50	AGAAGCAATGATGGACCCAG	5397	20	61.04	55	ATCACTACGGGCGAGAAGGT	255	Fragment	Multiple
copia572	2	1378	Retrotransposon-LTR-Copia, Retrotransposon-LTR-Copia	trep_complete	1399	20	59.31	55	CAACAGTCTCCCACTTGCAC	1934	20	59.67	60	CCTCGTCTATGGAGGTCAGG	536	Fragment	Multiple
copia572	3	1429	Retrotransposon-LTR-Copia, Retrotransposon-LTR-Copia	trep_complete	1967	20	59.98	45	AATGTTTTTCACCGCTGTCC	2614	20	60.71	50	ATGATACAGCCCGAGGGTTT	648	Fragment	Multiple
copia572	4	1860	Retrotransposon-LTR-Copia, Retrotransposon-LTR-Copia	trep_complete	2571	20	60.02	40	TTTCCAGCATTTTTCGGATC	3004	20	59.26	45	AATGATGAGCCTGCGACATA	434	Fragment	Multiple
copia572	5	1991	Retrotransposon-LTR-Copia, Retrotransposon-LTR-Copia	trep_complete	2960	20	59.93	50	GTCTGGGTCCATCATTGCTT	3501	20	59.85	50	CGGACCTACCGTTGTCATTT	542	Fragment	Multiple
copia572	6	2264	Retrotransposon-LTR-Copia, Retrotransposon-LTR-Copia	trep_complete	3200	20	59.93	55	CTCTAGGAAAACCCCGTTCC	3660	20	60.1	50	ATCGTGGAGGCGAGTATTTG	461	Fragment	Multiple
copia577	2	1367	Retrotransposon-LTR-Copia, Retrotransposon-LTR-Copia	trep_complete	1388	20	59.31	55	CAACAGTCTCCCACTTGCAC	1917	20	59.67	60	CCTCGTCTATGGAGGTCAGG	530	Fragment	Unique
copia577	4	1864	Retrotransposon-LTR-Copia, Unknown	trep_complete	2715	20	60.01	55	TACAGGCGAGAAGGTCTCGT	3221	20	60.03	45	CAAAGTGTTTGTCGCTCGAA	507	Fragment	Unique
copia577	3	1418	Retrotransposon-LTR-Copia, Retrotransposon-LTR-Copia	trep_complete	1950	20	59.98	45	AATGTTTTTCACCGCTGTCC	2597	20	60.71	50	ATGATACAGCCCGAGGGTTT	648	Fragment	Multiple
copia577	5	1974	Retrotransposon-LTR-Copia, Retrotransposon-LTR-Copia	trep_complete	2943	20	59.93	50	GTCTGGGTCCATCATTGCTT	3486	20	59.85	50	CGGACCTACCGTTGTCATTT	544	Fragment	Multiple
copia577	6	2247	Retrotransposon-LTR-Copia, Retrotransposon-LTR-Copia	trep_complete	3575	20	59.98	45	AAGTTGTGGAACAATTCCGC	4054	21	60.46	47.62	CCTCGGCCTAATGATTTGAGT	480	Fragment	Multiple
copia58	3	1392	Retrotransposon-LTR-Copia, Retrotransposon-LTR-Copia	trep_complete	1930	20	59.98	45	ATTGTTTTTCACCGCTGTCC	2455	21	59.99	42.86	CAAAGGGTTTCACTTCACCAA	526	Fragment	Unique
copia58	4	1823	Retrotransposon-LTR-Copia, Retrotransposon-LTR-Copia	trep_complete	1930	20	59.98	45	ATTGTTTTTCACCGCTGTCC	2455	21	59.99	42.86	CAAAGGGTTTCACTTCACCAA	526	Fragment	Unique
copia58	5	1954	Retrotransposon-LTR-Copia, Unknown	trep_complete	2774	20	60.03	50	GAACATTTCCACCCATGTCC	3275	20	59.96	50	CCCAAGTCGGATAAGTGCAT	502	Fragment	Unique
copia58	17	4684			4793	20	59.92	55	AGTGATATCTCTGGGCCCCT	5486	20	60.01	55	TAGTCGATCACGTCCAGCAG	694	Fragment	Multiple
copia58	9	3150	1 Retrotransposon-LTR-Copia, Retrotransposon-LTR-Copia	1 trep_complete	11536	20	59.92	55	AGTGATATCTCTGGGCCCCT	12229	20	60.01	55	TAGTCGATCACGTCCAGCAG	694	Fragment	Multiple
copia58	10	3203	1 Retrotransposon-LTR-Copia, Retrotransposon-LTR-Copia	1 trep_complete	7980	20	59.92	45	CGGATCGGTTGCTCATATTT	8583	20	59.81	50	CATTGGTCCGCATACATCAC	604	Fragment	Multiple
copia58	11	3385	1 Retrotransposon-LTR-Copia, Retrotransposon-LTR-Copia	1 trep_complete	8807	20	59.98	45	GCGGAATTGTTCCACAACTT	9456	20	59.93	50	GTCTGGGTCCATCATTGCTT	650	Fragment	Multiple
copia58	12	3446	1 Retrotransposon-LTR-Copia, Retrotransposon-LTR-Copia	1 trep_complete	9197	20	59.93	55	GGAACGGGGTTTTCCTAGAG	9456	20	59.93	50	GTCTGGGTCCATCATTGCTT	260	Fragment	Multiple
copia58	13	3471	1 Retrotransposon-LTR-Copia, Retrotransposon-LTR-Copia	1 trep_complete	9437	20	59.93	50	AAGCAATGATGGACCCAGAC	9689	20	61.04	55	ATCACTACGGGCGAGAAGGT	253	Fragment	Multiple
copia58	14	3768	1 Retrotransposon-LTR-Copia, Retrotransposon-LTR-Copia	1 trep_complete	9826	20	60.02	40	GATCCGAAAAATGCTGGAAA	10508	21	59.85	57.14	AGCTCCTCCTGACCTCCATAG	683	Fragment	Multiple
copia58	15	3936	1 Retrotransposon-LTR-Copia, Unknown	1 trep_complete	10430	20	59.98	45	GGACAGCGGTGAAAAACATT	11017	20	59.31	55	CAACAGTCTCCCACTTGCAC	588	Fragment	Multiple
copia58	6	2227	Retrotransposon-LTR-Copia, Retrotransposon-LTR-Copia	trep_complete	3177	20	59.74	45	ATTCCGAGCGACAAACACTT	3463	20	59.85	50	CGGACCTACCGTTGTCATTT	287	Fragment	Multiple
copia58	8	2341	Retrotransposon-LTR-Copia, Retrotransposon-LTR-Copia	trep_complete	3552	20	59.98	45	AAGTTGTGGAACAATTCCGC	3996	20	59.4	45	GCATTGTCGTTTGGGTCATA	445	Fragment	Multiple
copia58	2	1341	Retrotransposon-LTR-Copia, Unknown	trep_complete	1362	20	59.31	55	CAACAGTCTCCCACTTGCAC	1977	20	59.66	55	CACCAGTCTGATCCAGGTGA	616	Fragment	Multiple
copia58	7	1954	Retrotransposon-LTR-Copia, Unknown	trep_complete	3423	23	59.98	39.13	TGTTTCTAGAGCATATCCCCAAA	3885	20	60.23	50	AGGCAAGATGACCAAGATGC	463	Fragment	Multiple
copia585	6	2476			3061	20	59.94	45	TTTTTAACGCCTCCATCCAC	3468	20	58.77	45	ATGTGGTCCATTTCCTGTGA	408	Fragment	Unique
copia585	3	1358	DNA transposon-TIR-CACTA, Retrotransposon-LTR-Copia	trep_complete	2367	20	60.11	60	GGAGTGGGTATGTGTACCCG	3004	20	60.9	50	GGGTTGTGAATTGGACGAGA	638	Fragment	Unique
copia585	1	962	Retrotransposon-LTR-Copia, Retrotransposon-LTR-Copia	trep_complete	895	20	59.39	50	TCCACCTGCGAGAGTGAATA	1112	20	60.46	50	TTACCGGGATACTTGGCAGA	218	Fragment	Unique
copia585	2	1091	Retrotransposon-LTR-Copia, Retrotransposon-LTR-Copia	trep_complete	1161	20	59.97	50	CGACAGCTGAAGCATATGGA	1695	20	59.96	45	TACATGGCACAACCCAAAGA	535	Fragment	Unique
copia585	4	1947	Retrotransposon-LTR-Copia, Retrotransposon-LTR-Copia	trep_complete	2628	21	59.84	42.86	CATGATTTGACAATGTGGTGC	3175	20	60.11	55	CGAGCCTTAGCAGAATGGAG	548	Fragment	Unique
copia585	5	2337	Retrotransposon-LTR-Copia, Unknown	trep_complete	2871	21	58.98	38.1	TGGATAGCCAATGAAATGACA	3455	20	59.95	55	CCTGTGACATCTGTGGATGG	585	Fragment	Unique
copia59	8	5133	Retrotransposon-LTR-Copia, DNA transposon-TIR-CACTA	trep_complete	6728	20	59.31	55	GTGCAAGTGGGAGACTGTTG	7422	20	60.21	50	CTATTCCCTTTGCCTCACGA	695	Fragment	Multiple
copia59	2	3694	Retrotransposon-LTR-Copia, Retrotransposon-LTR-Copia	trep_complete	3710	20	59.92	45	CGGATCGGTTGCTCATATTT	4313	20	59.81	50	CATTGGTCCGCATACATCAC	604	Fragment	Multiple
copia59	3	3748	Retrotransposon-LTR-Copia, Retrotransposon-LTR-Copia	trep_complete	4537	20	59.98	45	GCGGAATTGTTCCACAACTT	5186	20	59.93	50	GTCTGGGTCCATCATTGCTT	650	Fragment	Multiple
copia59	4	4107	Retrotransposon-LTR-Copia, Retrotransposon-LTR-Copia	trep_complete	4927	20	59.93	55	GGAACGGGGTTTTCCTAGAG	5186	20	59.93	50	GTCTGGGTCCATCATTGCTT	260	Fragment	Multiple
copia59	5	4723	Retrotransposon-LTR-Copia, Retrotransposon-LTR-Copia	trep_complete	5167	20	59.93	50	AAGCAATGATGGACCCAGAC	5419	20	61.04	55	ATCACTACGGGCGAGAAGGT	253	Fragment	Multiple
copia59	6	4908	Retrotransposon-LTR-Copia, Retrotransposon-LTR-Copia	trep_complete	5556	20	60.02	40	GATCCGAAAAATGCTGGAAA	6238	21	59.85	57.14	AGCTCCTCCTGACCTCCATAG	683	Fragment	Multiple
copia59	7	4958	Retrotransposon-LTR-Copia, Retrotransposon-LTR-Copia	trep_complete	6160	20	59.98	45	GGACAGCGGTGAAAAACATT	6747	20	59.31	55	CAACAGTCTCCCACTTGCAC	588	Fragment	Multiple
copia60	2	3694	Retrotransposon-LTR-Copia, Retrotransposon-LTR-Copia	trep_complete	4580	20	60	50	AAACGGTGTATCCAAGCGAC	5189	20	60.07	50	CTGGGTCCATCATTGCTTCT	610	Fragment	Unique
copia60	3	4637	Retrotransposon-LTR-Copia, Retrotransposon-LTR-Copia	trep_complete	5170	20	60.07	50	AGAAGCAATGATGGACCCAG	5727	20	59.99	55	ACAGGGCTCCCACTAACCTT	558	Fragment	Unique
copia60	4	5136	Retrotransposon-LTR-Copia, Unknown	trep_complete	5708	20	59.99	55	AAGGTTAGTGGGAGCCCTGT	6367	20	59.6	55	CGTCTCCTGCTTGGAACTCT	660	Fragment	Unique
copia60	5	5190	Retrotransposon-LTR-Copia, Retrotransposon-LTR-Copia	trep_complete	6160	20	60.13	45	TCACTGGACAACGGTGAAAA	6754	20	61.26	55	TCCAACAGTCTCCCACTTGC	595	Fragment	Multiple
copia60	6	5300	Retrotransposon-LTR-Copia, Retrotransposon-LTR-Gypsy	trep_complete	6752	20	60.06	55	GGATGTATGCCCTAGAGGCA	7211	20	60.11	50	TGACAAACCCGAAAGCTACC	460	Fragment	Multiple
copia61	9	4946	Retrotransposon-LTR-Copia, DNA transposon-TIR-CACTA	trep_complete	6716	20	59.31	55	GTGCAAGTGGGAGACTGTTG	7202	20	60.23	45	GCTTCTTGACAAACCCGAAA	487	Fragment	Multiple
copia61	3	3736	Retrotransposon-LTR-Copia, Retrotransposon-LTR-Copia	trep_complete	4093	20	59.62	45	ACTTGTGGCATTGTCGTTTG	4591	20	59.9	55	TTACGTCGCTCAGACACACC	499	Fragment	Multiple
copia61	4	4092	Retrotransposon-LTR-Copia, Retrotransposon-LTR-Copia	trep_complete	4525	20	59.98	45	GCGGAATTGTTCCACAACTT	5174	20	59.93	50	GTCTGGGTCCATCATTGCTT	650	Fragment	Multiple
copia61	5	4162	Retrotransposon-LTR-Copia, Retrotransposon-LTR-Copia	trep_complete	4915	20	59.93	55	GGAACGGGGTTTTCCTAGAG	5174	20	59.93	50	GTCTGGGTCCATCATTGCTT	260	Fragment	Multiple
copia61	6	4338	Retrotransposon-LTR-Copia, Retrotransposon-LTR-Copia	trep_complete	5153	20	60.07	50	AGAAGCAATGATGGACCCAG	5407	20	61.04	55	ATCACTACGGGCGAGAAGGT	255	Fragment	Multiple
copia61	8	4896	Retrotransposon-LTR-Copia, Retrotransposon-LTR-Copia	trep_complete	6148	20	59.98	45	GGACAGCGGTGAAAAACATT	6735	20	59.31	55	CAACAGTCTCCCACTTGCAC	588	Fragment	Multiple
copia61	2	3682	Retrotransposon-LTR-Copia, Unknown	trep_complete	3698	20	59.92	45	CGGATCGGTTGCTCATATTT	4301	20	59.81	50	CATTGGTCCGCATACATCAC	604	Fragment	Multiple
copia61	7	4711	Retrotransposon-LTR-Copia, Unknown	trep_complete	5815	20	59.95	50	ACTTAGGGGAAGCGGCATAT	6451	20	59.97	50	GGGAACACACCAAGCTCAAT	637	Fragment	Multiple
copia62	6	5197			6724	20	59.31	55	GTGCAAGTGGGAGACTGTTG	7420	20	59.67	45	TGCTATTCCCTTTGCCTCAT	697	Fragment	Multiple
copia62	1	3713	Retrotransposon-LTR-Copia, Retrotransposon-LTR-Copia	trep_complete	4550	20	59.98	45	GCGGAATTGTTCCACAACTT	5198	20	59.93	50	GTCTGGGTCCATCATTGCTT	649	Fragment	Multiple
copia62	2	4697	Retrotransposon-LTR-Copia, Retrotransposon-LTR-Copia	trep_complete	4939	20	59.93	55	GGAACGGGGTTTTCCTAGAG	5198	20	59.93	50	GTCTGGGTCCATCATTGCTT	260	Fragment	Multiple
copia62	4	4970	Retrotransposon-LTR-Copia, Retrotransposon-LTR-Copia	trep_complete	5839	20	59.95	50	ACTTAGGGGAAGCGGCATAT	6459	20	59.97	50	GGGAACACACCAAGCTCAAT	621	Fragment	Multiple
copia62	5	5143	Retrotransposon-LTR-Copia, Retrotransposon-LTR-Gypsy	trep_complete	6216	20	60.76	60	ATGGAGGTGAGGAGGAGCTC	6746	20	58.27	55	CTCCAACAGTCTCCCACTTG	531	Fragment	Multiple
copia62	3	4920	Retrotransposon-LTR-Copia, Unknown	trep_complete	5177	20	60.07	50	AGAAGCAATGATGGACCCAG	5430	20	60.22	55	TCACTATGGGCGAGAAGGTC	254	Fragment	Multiple
copia63	2	1378	Retrotransposon-LTR-Copia, Retrotransposon-LTR-Copia	trep_complete	1397	20	60.39	55	TCCAACAGTCTCCCTCTTGC	1930	20	60.05	55	GTCAATGGAGGTGAGGAGGA	534	Fragment	Unique
copia63	3	1429	Retrotransposon-LTR-Copia, Retrotransposon-LTR-Copia	trep_complete	1911	20	60.05	55	TCCTCCTCACCTCCATTGAC	2491	21	59.99	42.86	CAAAGGGTTTGACTTCACCAA	581	Fragment	Unique
copia63	4	1881	Retrotransposon-LTR-Copia, Retrotransposon-LTR-Copia	trep_complete	1911	20	60.05	55	TCCTCCTCACCTCCATTGAC	2491	21	59.99	42.86	CAAAGGGTTTGACTTCACCAA	581	Fragment	Unique
copia63	7	1987	Retrotransposon-LTR-Copia, Retrotransposon-LTR-Copia	trep_complete	3546	20	59.98	55	GTCGCTCGGATACACCGTAT	4040	20	59.62	45	ACTTGTGGCATTGTCGTTTG	495	Fragment	Unique
copia63	8	2850			7346	20	60.15	50	TGACCCTATGGGTTCGGATA	7756	20	60.15	50	AAACGCTACGCCATAACAGG	411	Fragment	Multiple
copia63	6	2263	Retrotransposon-LTR-Copia, Retrotransposon-LTR-Copia	trep_complete	2959	20	59.93	50	GTCTGGGTCCATCATTGCTT	3599	20	59.73	50	TTCCACAACTTACGCCTCCT	641	Fragment	Multiple
copia63	5	1987	Retrotransposon-LTR-Copia, Unknown	trep_complete	2811	20	60.03	50	GAACATTTCCACCCATGTCC	3500	20	59.85	50	CGGACCTACCGTTGTCATTT	690	Fragment	Multiple
copia633	7	4519	Retrotransposon-LTR-Copia, Retrotransposon-LTR-Copia	trep_complete	5938	20	60.07	50	AGAAGCAATGATGGACCCAG	6447	21	59.99	42.86	TTGGTGAAGTGAAACCCTTTG	510	Fragment	Unique
copia633	3	3774	Retrotransposon-LTR-Copia, Unknown	trep_complete	4138	20	59.4	45	GCATTGTCGTTTGGGTCATA	4599	20	60.06	50	ACGGTCAAAGCAGCAACTCT	462	Fragment	Unique
copia633	10	5681	1 Retrotransposon-LTR-Copia, Retrotransposon-LTR-Gypsy	1 trep_complete	7501	20	59.31	55	GTGCAAGTGGGAGACTGTTG	8195	20	60.21	50	CTATTCCCTTTGCCTCACGA	695	Fragment	Multiple
copia633	2	3720	Retrotransposon-LTR-Copia, Retrotransposon-LTR-Copia	trep_complete	4483	20	59.92	45	CGGATCGGTTGCTCATATTT	4988	20	59.87	50	AAGCCTCGCATGTCTCGTAT	506	Fragment	Multiple
copia633	4	4133	Retrotransposon-LTR-Copia, Retrotransposon-LTR-Copia	trep_complete	4483	20	59.92	45	CGGATCGGTTGCTCATATTT	4988	20	59.87	50	AAGCCTCGCATGTCTCGTAT	506	Fragment	Multiple
copia633	5	4222	Retrotransposon-LTR-Copia, Retrotransposon-LTR-Copia	trep_complete	5310	20	59.98	45	GCGGAATTGTTCCACAACTT	5959	20	59.93	50	GTCTGGGTCCATCATTGCTT	650	Fragment	Multiple
copia633	6	4469	Retrotransposon-LTR-Copia, Retrotransposon-LTR-Copia	trep_complete	5700	20	59.93	55	GGAACGGGGTTTTCCTAGAG	5959	20	59.93	50	GTCTGGGTCCATCATTGCTT	260	Fragment	Multiple
copia633	8	4912	Retrotransposon-LTR-Copia, Retrotransposon-LTR-Copia	trep_complete	6329	20	60.02	40	GATCCGAAAAATGCTGGAAA	7011	21	59.85	57.14	AGCTCCTCCTGACCTCCATAG	683	Fragment	Multiple
copia633	9	5496	Retrotransposon-LTR-Copia, Retrotransposon-LTR-Copia	trep_complete	6933	20	59.98	45	GGACAGCGGTGAAAAACATT	7520	20	59.31	55	CAACAGTCTCCCACTTGCAC	588	Fragment	Multiple
copia634	3	1415	Retrotransposon-LTR-Copia, Retrotransposon-LTR-Copia	trep_complete	1954	20	59.98	45	AATGTTTTTCACCGCTGTCC	2639	20	59.67	50	CAGCCTTCCTGAATGGAAAC	686	Fragment	Unique
copia634	2	1364	Retrotransposon-LTR-Copia, Retrotransposon-LTR-Copia	trep_complete	1385	20	59.31	55	CAACAGTCTCCCACTTGCAC	1921	20	59.67	60	CCTCGTCTATGGAGGTCAGG	537	Fragment	Multiple
copia634	4	1868	Retrotransposon-LTR-Copia, Retrotransposon-LTR-Copia	trep_complete	2287	20	59.95	50	ATATGCCGCTTCCCCTAAGT	2966	20	59.93	50	AAGCAATGATGGACCCAGAC	680	Fragment	Multiple
copia634	7	2330	Retrotransposon-LTR-Copia, Retrotransposon-LTR-Copia	trep_complete	3187	20	59.93	55	CTCTAGGAAAACCCCGTTCC	3647	20	60.1	50	ATCGTGGAGGCGAGTATTTG	461	Fragment	Multiple
copia634	8	2366	Retrotransposon-LTR-Copia, Retrotransposon-LTR-Copia		3577	20	59.98	45	AAGTTGTGGAACAATTCCGC	4021	20	59.4	45	GCATTGTCGTTTGGGTCATA	445	Fragment	Multiple
copia634	5	1978	Retrotransposon-LTR-Copia, Unknown	trep_complete	2558	20	60.02	40	TTTCCAGCATTTTTCGGATC	3062	20	59.87	50	CAAGAGAAGCACCACCACAA	505	Fragment	Multiple
copia634	6	2251	Retrotransposon-LTR-Copia, Unknown	trep_complete	2947	20	59.93	50	GTCTGGGTCCATCATTGCTT	3300	20	59.96	50	CCCAAGTCGGATAAGTGCAT	354	Fragment	Multiple
copia638	2	1367	Retrotransposon-LTR-Copia, Retrotransposon-LTR-Copia	trep_complete	1388	20	59.31	55	CAACAGTCTCCCACTTGCAC	1923	20	59.67	60	CCTCGTCTATGGAGGTCAGG	536	Fragment	Multiple
copia638	3	1418	Retrotransposon-LTR-Copia, Retrotransposon-LTR-Copia	trep_complete	1956	20	59.98	45	AATGTTTTTCACCGCTGTCC	2603	20	60.71	50	ATGATACAGCCCGAGGGTTT	648	Fragment	Multiple
copia638	4	1870	Retrotransposon-LTR-Copia, Retrotransposon-LTR-Copia	trep_complete	1956	20	59.98	45	AATGTTTTTCACCGCTGTCC	2603	20	60.71	50	ATGATACAGCCCGAGGGTTT	648	Fragment	Multiple
copia638	5	1980	Retrotransposon-LTR-Copia, Retrotransposon-LTR-Copia	trep_complete	2560	20	60.02	40	TTTCCAGCATTTTTCGGATC	2993	20	59.26	45	AATGATGAGCCTGCGACATA	434	Fragment	Multiple
copia638	6	2253	Retrotransposon-LTR-Copia, Retrotransposon-LTR-Copia	trep_complete	2949	20	59.93	50	GTCTGGGTCCATCATTGCTT	3582	20	60.04	55	ACTTACACCGCCTGGAACAC	634	Fragment	Multiple
copia638	7	1980	Retrotransposon-LTR-Copia, Retrotransposon-LTR-Copia	trep_complete	3189	20	59.93	55	CTCTAGGAAAACCCCGTTCC	3649	20	60.1	50	ATCGTGGAGGCGAGTATTTG	461	Fragment	Multiple
copia638	8	2365	Retrotransposon-LTR-Copia, Retrotransposon-LTR-Copia	trep_complete	3579	20	59.98	45	AAGTTGTGGAACAATTCCGC	4023	20	59.4	45	GCATTGTCGTTTGGGTCATA	445	Fragment	Multiple
copia639	7	2851	Retrotransposon-LTR-Copia, Retrotransposon-LTR-Copia	trep_complete	3590	20	59.98	45	AAGTTGTGGAACAATTCCGC	4038	20	59.4	45	GCATTGTCGTTTGGGTCATA	449	Fragment	Unique
copia639	3	1429	Retrotransposon-LTR-Copia, Retrotransposon-LTR-Copia	trep_complete	1967	20	59.98	45	AATGTTTTTCACCGCTGTCC	2614	20	60.71	50	ATGATACAGCCCGAGGGTTT	648	Fragment	Multiple
copia639	4	1881	Retrotransposon-LTR-Copia, Retrotransposon-LTR-Copia	trep_complete	2571	20	60.02	40	TTTCCAGCATTTTTCGGATC	3004	20	59.26	45	AATGATGAGCCTGCGACATA	434	Fragment	Multiple
copia639	5	1991	Retrotransposon-LTR-Copia, Retrotransposon-LTR-Copia	trep_complete	2960	20	59.93	50	GTCTGGGTCCATCATTGCTT	3501	20	59.85	50	CGGACCTACCGTTGTCATTT	542	Fragment	Multiple
copia639	6	2376	Retrotransposon-LTR-Copia, Retrotransposon-LTR-Copia	trep_complete	3200	20	59.93	55	CTCTAGGAAAACCCCGTTCC	3660	20	60.1	50	ATCGTGGAGGCGAGTATTTG	461	Fragment	Multiple
copia639	2	1378	Retrotransposon-LTR-Copia, Unknown	trep_complete	1399	20	59.31	55	CAACAGTCTCCCACTTGCAC	2019	20	59.64	50	GCAGACACCAATCTGATCCA	621	Fragment	Multiple
copia64	7	4965	Retrotransposon-LTR-Copia, Retrotransposon-LTR-Copia	trep_complete	6167	20	59.98	45	GGACAGCGGTGAAAAACATT	6766	20	60	55	ACGGCATACCTCCAACAGTC	600	Fragment	Unique
copia64	8	5138	Retrotransposon-LTR-Copia, Retrotransposon-LTR-Gypsy	trep_complete	6747	20	60	55	GACTGTTGGAGGTATGCCGT	7430	20	60.21	50	GCTATTCCCTTTGCCTCACA	684	Fragment	Unique
copia64	2	3701	Retrotransposon-LTR-Copia, Retrotransposon-LTR-Copia	trep_complete	3717	20	59.92	45	CGGATCGGTTGCTCATATTT	4222	20	59.87	50	AAGCCTCGCATGTCTCGTAT	506	Fragment	Multiple
copia64	3	3755	Retrotransposon-LTR-Copia, Retrotransposon-LTR-Copia	trep_complete	4567	20	60.01	60	CCGCCTAGAACACCTCAGAG	5193	20	59.93	50	GTCTGGGTCCATCATTGCTT	627	Fragment	Multiple
copia64	4	4114	Retrotransposon-LTR-Copia, Retrotransposon-LTR-Copia	trep_complete	4934	20	59.93	55	GGAACGGGGTTTTCCTAGAG	5193	20	59.93	50	GTCTGGGTCCATCATTGCTT	260	Fragment	Multiple
copia64	5	4748	Retrotransposon-LTR-Copia, Retrotransposon-LTR-Copia	trep_complete	5172	20	60.07	50	AGAAGCAATGATGGACCCAG	5668	20	60.36	50	ACCCTTTGACCACCTCATCA	497	Fragment	Multiple
copia64	6	4915	Retrotransposon-LTR-Copia, Retrotransposon-LTR-Copia	trep_complete	5563	20	60.02	40	GATCCGAAAAATGCTGGAAA	6245	21	59.85	57.14	AGCTCCTCCTGACCTCCATAG	683	Fragment	Multiple
copia640	3	1403	Retrotransposon-LTR-Copia, Retrotransposon-LTR-Copia	trep_complete	1941	20	59.98	45	AATGTTTTTCACCGCTGTCC	2588	20	60.71	50	ATGATACAGCCCGAGGGTTT	648	Fragment	Multiple
copia640	4	1855	Retrotransposon-LTR-Copia, Retrotransposon-LTR-Copia	trep_complete	1941	20	59.98	45	AATGTTTTTCACCGCTGTCC	2588	20	60.71	50	ATGATACAGCCCGAGGGTTT	648	Fragment	Multiple
copia640	6	2238	Retrotransposon-LTR-Copia, Retrotransposon-LTR-Copia	trep_complete	2933	20	59.93	50	GTCTGGGTCCATCATTGCTT	3630	20	59.84	55	GTGGAGGCGAGTATTTGAGC	698	Fragment	Multiple
copia640	2	1352	Retrotransposon-LTR-Copia, Unknown	trep_complete	1373	20	59.31	55	CAACAGTCTCCCACTTGCAC	1993	20	59.64	50	GCAGACACCAATCTGATCCA	621	Fragment	Multiple
copia640	5	1965	Retrotransposon-LTR-Copia, Unknown	trep_complete	2557	20	59.91	45	TTTGGATCGACAAAACCCTC	3222	20	60.25	50	ACCGATCAGAAGGCAAAGTG	666	Fragment	Multiple
copia641	4	1949			3158	20	59.93	55	CTCTAGGAAAACCCCGTTCC	3597	20	60.1	50	ATCGTGGAGGCGAGTATTTG	440	Fragment	Multiple
copia641	3	1387	Retrotransposon-LTR-Copia, Retrotransposon-LTR-Copia	trep_complete	1929	20	59.58	45	TTTTTCACCGTTGTCCAGTG	2572	20	60.71	50	ATGATACAGCCCGAGGGTTT	644	Fragment	Multiple
copia641	2	1336	Retrotransposon-LTR-Copia, Unknown	trep_complete	1357	20	59.31	55	CAACAGTCTCCCACTTGCAC	1977	20	59.64	50	GCAGACACCAATCTGATCCA	621	Fragment	Multiple
copia642	10	2886	1 Retrotransposon-LTR-Copia, Unknown		3701	20	60.89	50	GCTCATTGGTCCGCATACAT	4185	20	60	55	ACGATGCAACTCCACCTACC	485	Fragment	Unique
copia642	5	1990	Retrotransposon-LTR-Copia, Retrotransposon-LTR-Copia	trep_complete	2571	20	60.02	40	TTTCCAGCATTTTTCGGATC	3202	20	59.1	55	CAGTCGGACAAGATCACACC	632	Fragment	Unique
copia642	6	2178	Retrotransposon-LTR-Copia, Retrotransposon-LTR-Copia	trep_complete	2903	21	59.92	47.62	TTGATTGTCTCCCATGGACTC	3434	20	60.1	50	TGGTGTATCCGAGCGATGTA	532	Fragment	Unique
copia642	9	2825	Retrotransposon-LTR-Copia, Unknown		3512	20	60.1	50	CAAATACTCGCCTCCACGAT	4185	20	60	55	ACGATGCAACTCCACCTACC	674	Fragment	Unique
copia642	1	615	Unknown, Unknown	trep_complete	7052	20	60.15	50	TGACCCTATGGGTTCGGATA	7399	20	60.2	45	TGAGGCATGGTCAATCAAGA	348	Fragment	Multiple
copia642	2	1380	Retrotransposon-LTR-Copia, Retrotransposon-LTR-Copia	trep_complete	1398	20	59.31	55	CAACAGTCTCCCACTTGCAC	1936	20	58.15	45	TTCCTCGTTTATGGAGGTGA	539	Fragment	Multiple
copia642	4	1881	Retrotransposon-LTR-Copia, Retrotransposon-LTR-Copia	trep_complete	1915	20	59.54	55	CCTCACCTCCATAAACGAGG	2482	20	60.38	50	GGCTTCACCAAGAACGAAGA	568	Fragment	Multiple
copia642	7	1990	Retrotransposon-LTR-Copia, Retrotransposon-LTR-Copia	trep_complete	3086	20	59.74	45	ATTCCGAGCGACAAACACTT	3434	20	60.1	50	TGGTGTATCCGAGCGATGTA	349	Fragment	Multiple
copia642	8	2376	Retrotransposon-LTR-Copia, Retrotransposon-LTR-Copia	trep_complete	3144	21	59.22	38.1	TCCTTTGGATATCCCATGAAA	3531	20	60.1	50	ATCGTGGAGGCGAGTATTTG	388	Fragment	Multiple
copia642	3	1428	Retrotransposon-LTR-Copia, Unknown	trep_complete	1915	20	59.54	55	CCTCACCTCCATAAACGAGG	2207	20	59.95	50	CATGGAAGAGGCGAAGAAAG	293	Fragment	Multiple
copia644	8	2377	Retrotransposon-LTR-Copia, Retrotransposon-LTR-Copia	trep_complete	3591	20	59.98	45	AAGTTGTGGAACAATTCCGC	4133	20	59.55	50	GAAGCGTGGAAAGAGGAGAA	543	Fragment	Unique
copia644	9	3016			579	20	60.15	50	TGACCCTATGGGTTCGGATA	744	20	60.21	50	TCGTGAGGCAAAGGGAATAG	166	Fragment	Multiple
copia644	2	1379	Retrotransposon-LTR-Copia, Retrotransposon-LTR-Copia	trep_complete	1400	20	59.31	55	CAACAGTCTCCCACTTGCAC	1935	20	59.67	60	CCTCGTCTATGGAGGTCAGG	536	Fragment	Multiple
copia644	3	1430	Retrotransposon-LTR-Copia, Retrotransposon-LTR-Copia	trep_complete	1968	20	59.98	45	AATGTTTTTCACCGCTGTCC	2615	20	60.71	50	ATGATACAGCCCGAGGGTTT	648	Fragment	Multiple
copia644	4	1882	Retrotransposon-LTR-Copia, Retrotransposon-LTR-Copia	trep_complete	1968	20	59.98	45	AATGTTTTTCACCGCTGTCC	2615	20	60.71	50	ATGATACAGCCCGAGGGTTT	648	Fragment	Multiple
copia644	5	1992	Retrotransposon-LTR-Copia, Retrotransposon-LTR-Copia	trep_complete	2572	20	60.02	40	TTTCCAGCATTTTTCGGATC	3005	20	59.26	45	AATGATGAGCCTGCGACATA	434	Fragment	Multiple
copia644	7	1992	Retrotransposon-LTR-Copia, Retrotransposon-LTR-Copia	trep_complete	3201	20	59.93	55	CTCTAGGAAAACCCCGTTCC	3661	20	60.1	50	ATCGTGGAGGCGAGTATTTG	461	Fragment	Multiple
copia644	6	2265	Retrotransposon-LTR-Copia, Unknown	trep_complete	2961	20	59.93	50	GTCTGGGTCCATCATTGCTT	3314	20	59.96	50	CCCAAGTCGGATAAGTGCAT	354	Fragment	Multiple
copia645	2	3709	Retrotransposon-LTR-Copia, Retrotransposon-LTR-Copia	trep_complete	3725	20	59.92	45	CGGATCGGTTGCTCATATTT	4351	20	60.23	55	AATCCTCCTCTAGCCGTCGT	627	Fragment	Multiple
copia645	3	3763	Retrotransposon-LTR-Copia, Retrotransposon-LTR-Copia	trep_complete	4501	20	60.1	50	ATCGTGGAGGCGAGTATTTG	5199	20	60.07	50	CTGGGTCCATCATTGCTTCT	699	Fragment	Multiple
copia645	4	4122	Retrotransposon-LTR-Copia, Retrotransposon-LTR-Copia	trep_complete	4942	20	59.93	55	GGAACGGGGTTTTCCTAGAG	5201	20	59.93	50	GTCTGGGTCCATCATTGCTT	260	Fragment	Multiple
copia645	5	4738	Retrotransposon-LTR-Copia, Retrotransposon-LTR-Copia	trep_complete	5180	20	60.07	50	AGAAGCAATGATGGACCCAG	5433	20	60.4	55	TCACTACGGGCGAGAAAGTC	254	Fragment	Multiple
copia645	8	5146	Retrotransposon-LTR-Copia, Retrotransposon-LTR-Copia	trep_complete	6174	20	59.98	45	GGACAGCGGTGAAAAACATT	6761	20	59.31	55	CAACAGTCTCCCACTTGCAC	588	Fragment	Multiple
copia645	9	5200	Retrotransposon-LTR-Copia, Retrotransposon-LTR-Gypsy	trep_complete	6742	20	59.31	55	GTGCAAGTGGGAGACTGTTG	7436	20	60.21	50	CTATTCCCTTTGCCTCACGA	695	Fragment	Multiple
copia645	6	4923	Retrotransposon-LTR-Copia, Unknown	trep_complete	5571	20	60.02	40	GATCCGAAAAATGCTGGAAA	6160	20	59.64	50	TGGATCAGATTGGTGTCTGC	590	Fragment	Multiple
copia645	7	4973	Retrotransposon-LTR-Copia, Unknown	trep_complete	5842	20	59.95	50	ACTTAGGGGAAGCGGCATAT	6477	20	59.97	50	GGGAACACACCAAGCTCAAT	636	Fragment	Multiple
copia646	5	2264			3590	20	59.98	45	AAGTTGTGGAACAATTCCGC	4034	20	59.4	45	GCATTGTCGTTTGGGTCATA	445	Fragment	Multiple
copia646	2	1378	Retrotransposon-LTR-Copia, Retrotransposon-LTR-Copia	trep_complete	1399	20	59.31	55	CAACAGTCTCCCACTTGCAC	1934	20	59.54	55	CCTCGTTTATGGAGGTCAGG	536	Fragment	Multiple
copia646	3	1429	Retrotransposon-LTR-Copia, Retrotransposon-LTR-Copia	trep_complete	1967	20	59.98	45	AATGTTTTTCACCGCTGTCC	2614	20	60.71	50	ATGATACAGCCCGAGGGTTT	648	Fragment	Multiple
copia646	4	1991	Retrotransposon-LTR-Copia, Retrotransposon-LTR-Copia	trep_complete	3200	20	59.93	55	CTCTAGGAAAACCCCGTTCC	3660	20	60.1	50	ATCGTGGAGGCGAGTATTTG	461	Fragment	Multiple
copia647	6	1966			3965	20	59.74	45	AGCTTCTTCATGCGCTTTTC	4620	21	60.12	47.62	AAGGTTAAAGCTGGACCTGGA	656	Fragment	Multiple
copia647	3	964	Retrotransposon-LTR-Copia, Retrotransposon-LTR-Copia	trep_complete	1942	20	59.98	45	AATGTTTTTCACCGCTGTCC	2589	20	60.71	50	ATGATACAGCCCGAGGGTTT	648	Fragment	Multiple
copia647	4	1856	Retrotransposon-LTR-Copia, Retrotransposon-LTR-Copia	trep_complete	1942	20	59.98	45	AATGTTTTTCACCGCTGTCC	2589	20	60.71	50	ATGATACAGCCCGAGGGTTT	648	Fragment	Multiple
copia647	5	2239	Retrotransposon-LTR-Copia, Unknown	trep_complete	3175	20	59.93	55	CTCTAGGAAAACCCCGTTCC	3635	20	60.1	50	ATCGTGGAGGCGAGTATTTG	461	Fragment	Multiple
copia648	5	1417	Retrotransposon-LTR-Copia, Unknown	trep_complete	1997	20	60.02	40	TTTCCAGCATTTTTCGGATC	2562	20	60.19	45	GCGATCAGGCAAGAATCAAT	566	Fragment	Unique
copia648	10	2441			7590	20	59.97	50	GCAACCAAACCAGATCACCT	8282	20	59.88	50	TGCCTTTGCCTGTTCCTACT	693	Fragment	Multiple
copia648	3	855	Retrotransposon-LTR-Copia, Retrotransposon-LTR-Copia	trep_complete	1393	20	59.98	45	AATGTTTTTCACCGCTGTCC	2071	20	59.42	50	CCGGAATGGAAACCTAACTG	679	Fragment	Multiple
copia648	4	1307	Retrotransposon-LTR-Copia, Retrotransposon-LTR-Copia	trep_complete	1393	20	59.98	45	AATGTTTTTCACCGCTGTCC	2071	20	59.42	50	CCGGAATGGAAACCTAACTG	679	Fragment	Multiple
copia648	7	1417	Retrotransposon-LTR-Copia, Retrotransposon-LTR-Copia	trep_complete	2626	20	59.93	55	CTCTAGGAAAACCCCGTTCC	3086	20	60.1	50	ATCGTGGAGGCGAGTATTTG	461	Fragment	Multiple
copia648	8	1802	Retrotransposon-LTR-Copia, Retrotransposon-LTR-Copia	trep_complete	3416	20	59.74	45	AGCTTCTTCATGCGCTTTTC	3862	20	59.92	45	CGGATCGGTTGCTCATATTT	447	Fragment	Multiple
copia648	2	804	Retrotransposon-LTR-Copia, Unknown	trep_complete	825	20	59.31	55	CAACAGTCTCCCACTTGCAC	1445	20	59.64	50	GCAGACACCAATCTGATCCA	621	Fragment	Multiple
copia648	6	1690	Retrotransposon-LTR-Copia, Unknown	trep_complete	2386	20	59.93	50	GTCTGGGTCCATCATTGCTT	2739	20	59.96	50	CCCAAGTCGGATAAGTGCAT	354	Fragment	Multiple
copia65	4	1855	Retrotransposon-LTR-Copia, Unknown	trep_complete	2545	20	60.02	40	TTTCCAGCATTTTTCGGATC	3031	20	60.29	50	AACCACGAAAGTCAGCAAGG	487	Fragment	Unique
copia65	2	1352	Retrotransposon-LTR-Copia, Retrotransposon-LTR-Copia	trep_complete	1373	20	59.31	55	CAACAGTCTCCCACTTGCAC	1908	20	59.67	60	CCTCGTCTATGGAGGTCAGG	536	Fragment	Multiple
copia65	3	1403	Retrotransposon-LTR-Copia, Retrotransposon-LTR-Copia	trep_complete	1941	20	59.98	45	AATGTTTTTCACCGCTGTCC	2588	20	60.71	50	ATGATACAGCCCGAGGGTTT	648	Fragment	Multiple
copia65	6	2238	Retrotransposon-LTR-Copia, Retrotransposon-LTR-Copia		3174	20	59.93	55	CTCTAGGAAAACCCCGTTCC	3634	20	60.1	50	ATCGTGGAGGCGAGTATTTG	461	Fragment	Multiple
copia65	5	1965	Retrotransposon-LTR-Copia, Unknown	trep_complete	2934	20	59.93	50	GTCTGGGTCCATCATTGCTT	3287	20	59.96	50	CCCAAGTCGGATAAGTGCAT	354	Fragment	Multiple
copia650	3	3775	Retrotransposon-LTR-Copia, Retrotransposon-LTR-Copia	trep_complete	4139	20	59.4	45	GCATTGTCGTTTGGGTCATA	4455	20	60.1	50	CAAATACTCGCCTCCACGAT	317	Fragment	Unique
copia650	4	4134	Retrotransposon-LTR-Copia, Unknown	trep_complete	4487	20	59.98	45	GCGGAATTGTTCCACAACTT	5134	20	59.93	50	GTGGGTCCATCATTGCTTCT	648	Fragment	Unique
copia650	2	3721	Retrotransposon-LTR-Copia, Retrotransposon-LTR-Copia	trep_complete	3737	20	59.92	45	CGGATCGGTTGCTCATATTT	4185	20	60.63	50	GGAGCTTCTTCATGCGCTTA	449	Fragment	Multiple
copia650	5	4223	Retrotransposon-LTR-Copia, Retrotransposon-LTR-Copia	trep_complete	4877	20	59.93	55	GGAACGGGGTTTTCCTAGAG	5369	20	61.04	55	ATCACTACGGGCGAGAAGGT	493	Fragment	Multiple
copia650	8	4858	Retrotransposon-LTR-Copia, Retrotransposon-LTR-Copia	trep_complete	6110	20	59.98	45	GGACAGCGGTGAAAAACATT	6697	20	59.31	55	CAACAGTCTCCCACTTGCAC	588	Fragment	Multiple
copia650	9	4908	Retrotransposon-LTR-Copia, Retrotransposon-LTR-Gypsy	trep_complete	6678	20	59.31	55	GTGCAAGTGGGAGACTGTTG	7373	20	60.21	50	CTATTCCCTTTGCCTCACGA	696	Fragment	Multiple
copia650	6	4299	Retrotransposon-LTR-Copia, Unknown	trep_complete	5506	20	60.02	40	GATCCGAAAAATGCTGGAAA	5968	20	60.18	55	CAGCAGTCGAAGGACACTGA	463	Fragment	Multiple
copia650	7	4673	Retrotransposon-LTR-Copia, Unknown	trep_complete	5777	20	59.95	50	ACTTAGGGGAAGCGGCATAT	6413	20	59.97	50	GGGAACACACCAAGCTCAAT	637	Fragment	Multiple
copia651	4	1889	Retrotransposon-LTR-Copia, Unknown	trep_complete	2579	20	60.02	40	TTTCCAGCATTTTTCGGATC	3080	20	60.04	55	AGAAGTACCGCCACAACCAC	502	Fragment	Unique
copia651	3	1435	Retrotransposon-LTR-Copia, Retrotransposon-LTR-Copia	trep_complete	1975	20	59.98	45	AATGTTTTTCACCGCTGTCC	2500	21	59.99	42.86	CAAAGGGTTTGACTTCACCAA	526	Fragment	Multiple
copia651	5	1999	Retrotransposon-LTR-Copia, Retrotransposon-LTR-Copia	trep_complete	2969	20	59.93	50	GTCTGGGTCCATCATTGCTT	3510	20	59.85	50	CGGACCTACCGTTGTCATTT	542	Fragment	Multiple
copia651	2	1384	Retrotransposon-LTR-Copia, Unknown	trep_complete	1405	20	59.31	55	CAACAGTCTCCCACTTGCAC	2027	20	59.64	50	GCAGACACCAATCTGATCCA	623	Fragment	Multiple
copia652	3	1408	Retrotransposon-LTR-Copia, Retrotransposon-LTR-Copia	trep_complete	1894	20	59.67	60	CCTCACCTCCATAGACGAGG	2593	20	60.71	50	ATGATACAGCCCGAGGGTTT	700	Fragment	Multiple
copia652	4	1860	Retrotransposon-LTR-Copia, Retrotransposon-LTR-Copia	trep_complete	2550	20	60.02	40	TTTCCAGCATTTTTCGGATC	2983	20	59.26	45	AATGATGAGCCTGCGACATA	434	Fragment	Multiple
copia652	6	2243	Retrotransposon-LTR-Copia, Retrotransposon-LTR-Copia		3197	20	59.64	50	CTGAGCGACAAACACTTTGC	3808	20	60.23	55	ACGACGGCTAGAGGAGGATT	612	Fragment	Multiple
copia652	2	1357	Retrotransposon-LTR-Copia, Unknown	trep_complete	1363	20	60.1	55	GCTAGGGCATACCTCCAACA	1998	20	59.64	50	GCAGACACCAATCTGATCCA	636	Fragment	Multiple
copia652	5	1970	Retrotransposon-LTR-Copia, Unknown	trep_complete	2939	20	59.93	50	GTCTGGGTCCATCATTGCTT	3292	20	59.96	50	CCCAAGTCGGATAAGTGCAT	354	Fragment	Multiple
copia653	3	1403	Retrotransposon-LTR-Copia, Retrotransposon-LTR-Copia	trep_complete	1889	20	59.67	60	CCTCACCTCCATAGACGAGG	2588	20	60.71	50	ATGATACAGCCCGAGGGTTT	700	Fragment	Multiple
copia653	5	1965	Retrotransposon-LTR-Copia, Retrotransposon-LTR-Copia	trep_complete	2557	20	59.91	45	TTTGGATCGACAAAACCCTC	3223	20	60.25	50	ACCGATCAGAAGGCAAAGTG	667	Fragment	Multiple
copia653	6	2238	Retrotransposon-LTR-Copia, Retrotransposon-LTR-Copia	trep_complete	3174	20	59.93	55	CTCTAGGAAAACCCCGTTCC	3634	20	60.1	50	ATCGTGGAGGCGAGTATTTG	461	Fragment	Multiple
copia653	7	2309	Retrotransposon-LTR-Copia, Retrotransposon-LTR-Copia	trep_complete	3564	20	59.98	45	AAGTTGTGGAACAATTCCGC	4008	20	59.4	45	GCATTGTCGTTTGGGTCATA	445	Fragment	Multiple
copia653	2	1352	Retrotransposon-LTR-Copia, Unknown	trep_complete	1373	20	59.31	55	CAACAGTCTCCCACTTGCAC	1993	20	59.64	50	GCAGACACCAATCTGATCCA	621	Fragment	Multiple
copia653	4	1855	Retrotransposon-LTR-Copia, Unknown	trep_complete	2274	20	59.95	50	ATATGCCGCTTCCCCTAAGT	2953	20	59.93	50	AAGCAATGATGGACCCAGAC	680	Fragment	Multiple
copia655	3	1408	Retrotransposon-LTR-Copia, Retrotransposon-LTR-Copia	trep_complete	1883	20	59.6	55	CAACGAGCTCCTCTTCACCT	2472	21	59.99	42.86	CAAAGGGTTTGACTTCACCAA	590	Fragment	Multiple
copia655	4	1861	Retrotransposon-LTR-Copia, Retrotransposon-LTR-Copia	trep_complete	2280	20	59.95	50	ATATGCCGCTTCCCCTAAGT	2959	20	59.93	50	AAGCAATGATGGACCCAGAC	680	Fragment	Multiple
copia655	6	2244	Retrotransposon-LTR-Copia, Retrotransposon-LTR-Copia	trep_complete	2940	20	59.93	50	GTCTGGGTCCATCATTGCTT	3542	20	59.9	55	GGTGTGTCTGAGCGACGTAA	603	Fragment	Multiple
copia655	7	2313	Retrotransposon-LTR-Copia, Retrotransposon-LTR-Copia	trep_complete	3570	20	59.98	45	AAGTTGTGGAACAATTCGGC	4021	20	59.62	45	ACTTGTGGCATTGTCGTTTG	452	Fragment	Multiple
copia655	2	1358	Retrotransposon-LTR-Copia, Unknown	trep_complete	1379	20	59.31	55	CAACAGTCTCCCACTTGCAC	1999	20	59.64	50	GCAGACACCAATCTGATCCA	621	Fragment	Multiple
copia655	5	1971	Retrotransposon-LTR-Copia, Unknown	trep_complete	2711	20	59.86	60	CTACGGGTGAGAAGGTCTCG	3293	20	59.96	50	CCCAAGTCGGATAAGTGCAT	583	Fragment	Multiple
copia656	5	5136	Retrotransposon-LTR-Copia, Retrotransposon-LTR-Copia	trep_complete	5827	20	60.2	55	GAAGGACTTAAGGGAAGCGG	6346	20	60.15	50	TCCAACTAACAGCACCACCA	520	Fragment	Unique
copia656	7	5300			6732	20	59.31	55	GTGCAAGTGGGAGACTGTTG	7426	20	60.21	50	CTATTCCCTTTGCCTCACGA	695	Fragment	Multiple
copia656	1	3701	Retrotransposon-LTR-Copia, Retrotransposon-LTR-Copia	trep_complete	3715	20	59.92	45	CGGATCGGTTGCTCATATTT	4318	20	59.81	50	CATTGGTCCGCATACATCAC	604	Fragment	Multiple
copia656	2	3751	Retrotransposon-LTR-Copia, Retrotransposon-LTR-Copia	trep_complete	4542	20	59.98	45	GCGGAATTGTTCCACAACTT	5191	20	59.93	50	GTCTGGGTCCATCATTGCTT	650	Fragment	Multiple
copia656	6	5190	Retrotransposon-LTR-Copia, Retrotransposon-LTR-Gypsy	trep_complete	6165	20	59.98	45	GGACAGCGGTGAAAAACATT	6751	20	59.31	55	CAACAGTCTCCCACTTGCAC	587	Fragment	Multiple
copia656	3	4112	Retrotransposon-LTR-Copia, Unknown	trep_complete	5170	20	60.07	50	AGAAGCAATGATGGACCCAG	5424	20	61.04	55	ATCACTACGGGCGAGAAGGT	255	Fragment	Multiple
copia656	4	4728	Retrotransposon-LTR-Copia, Unknown	trep_complete	5561	20	60.02	40	GATCCGAAAAATGCTGGAAA	6023	20	60.18	55	CAGCAGTCGAAGGACACTGA	463	Fragment	Multiple
copia657	4	1953			3162	20	59.93	55	CTCTAGGAAAACCCCGTTCC	3622	20	60.1	50	ATCGTGGAGGCGAGTATTTG	461	Fragment	Multiple
copia657	3	1391	Retrotransposon-LTR-Copia, Retrotransposon-LTR-Copia	trep_complete	1929	20	59.98	45	AATGTTTTTCACCGCTGTCC	2576	20	60.71	50	ATGATACAGCCCGAGGGTTT	648	Fragment	Multiple
copia657	2	1340	Retrotransposon-LTR-Copia, Unknown	trep_complete	1361	20	59.31	55	CAACAGTCTCCCACTTGCAC	1981	20	59.64	50	GCAGACACCAATCTGATCCA	621	Fragment	Multiple
copia66	6	4627			6632	20	59.31	55	GTGCAAGTGGGAGACTGTTG	7326	20	60.21	50	CTATTCCCTTTGCCTCACGA	695	Fragment	Multiple
copia66	2	3598	Retrotransposon-LTR-Copia, Retrotransposon-LTR-Copia	trep_complete	3614	20	59.92	45	CGGATCGGTTGCTCATATTT	4240	20	60.23	55	AATCCTCCTCTAGCCGTCGT	627	Fragment	Multiple
copia66	4	4627	Retrotransposon-LTR-Copia, Retrotransposon-LTR-Copia	trep_complete	5460	20	60.02	40	GATCCGAAAAATGCTGGAAA	6132	21	60.12	52.38	CACCTCCATAGACGAGGAACA	673	Fragment	Multiple
copia66	5	5035	Retrotransposon-LTR-Copia, Retrotransposon-LTR-Gypsy	trep_complete	6064	20	59.98	45	GGACAGCGGTGAAAAACATT	6651	20	59.31	55	CAACAGTCTCCCACTTGCAC	588	Fragment	Multiple
copia66	3	3652	Retrotransposon-LTR-Copia, Unknown	trep_complete	4441	20	59.98	45	GCGGAATTGTTCCACAACTT	5090	20	59.93	50	GTCTGGGTCCATCATTGCTT	650	Fragment	Multiple
copia660	6	2959	Retrotransposon-LTR-Copia, Retrotransposon-LTR-Copia		3588	20	59.98	45	AAGTTGTGGAACAATTCCGC	4005	20	59.17	45	AAACCGCATGAAGAAACTCC	418	Fragment	Unique
copia660	2	1376	Retrotransposon-LTR-Copia, Retrotransposon-LTR-Copia	trep_complete	1965	20	59.98	45	AATGTTTTTCACCGCTGTCC	2612	20	60.71	50	ATGATACAGCCCGAGGGTTT	648	Fragment	Multiple
copia660	3	1989	Retrotransposon-LTR-Copia, Retrotransposon-LTR-Copia	trep_complete	2569	20	60.02	40	TTTCCAGCATTTTTCGGATC	3002	20	59.26	45	AATGATGAGCCTGCGACATA	434	Fragment	Multiple
copia660	4	2262	Retrotransposon-LTR-Copia, Unknown	trep_complete	2958	20	59.93	50	GTCTGGGTCCATCATTGCTT	3311	20	59.96	50	CCCAAGTCGGATAAGTGCAT	354	Fragment	Multiple
copia660	5	2849	Retrotransposon-LTR-Copia, Unknown	trep_complete	3198	20	59.93	55	CTCTAGGAAAACCCCGTTCC	3846	20	60.06	45	TATATGCGGACCAATGAGCA	649	Fragment	Multiple
copia660	1	987	Retrotransposon-LTR-Gypsy, Retrotransposon-LTR-Copia	trep_complete	936	20	60.11	50	TGACAAACCCGAAAGCTACC	1589	20	60.07	45	GTAATGCGGCGATTTCATCT	654	Fragment	Multiple
copia661	3	1425	Retrotransposon-LTR-Copia, Retrotransposon-LTR-Copia	trep_complete	1963	20	59.98	45	AATGTTTTTCACCGCTGTCC	2610	20	60.71	50	ATGATACAGCCCGAGGGTTT	648	Fragment	Multiple
copia661	4	1877	Retrotransposon-LTR-Copia, Retrotransposon-LTR-Copia	trep_complete	1963	20	59.98	45	AATGTTTTTCACCGCTGTCC	2610	20	60.71	50	ATGATACAGCCCGAGGGTTT	648	Fragment	Multiple
copia661	5	1987	Retrotransposon-LTR-Copia, Retrotransposon-LTR-Copia	trep_complete	2567	20	60.02	40	TTTCCAGCATTTTTCGGATC	3000	20	59.26	45	AATGATGAGCCTGCGACATA	434	Fragment	Multiple
copia661	7	1987	Retrotransposon-LTR-Copia, Retrotransposon-LTR-Copia	trep_complete	3196	20	59.93	55	CTCTAGGAAAACCCCGTTCC	3497	20	59.85	50	CGGACCTACCGTTGTCATTT	302	Fragment	Multiple
copia661	8	2372	Retrotransposon-LTR-Copia, Retrotransposon-LTR-Copia		3586	20	59.98	45	AAGTTGTGGAACAATTCCGC	4030	20	59.4	45	GCATTGTCGTTTGGGTCATA	445	Fragment	Multiple
copia661	2	1374	Retrotransposon-LTR-Copia, Unknown	trep_complete	1395	20	59.31	55	CAACAGTCTCCCACTTGCAC	2015	20	59.64	50	GCAGACACCAATCTGATCCA	621	Fragment	Multiple
copia661	6	2260	Retrotransposon-LTR-Copia, Unknown	trep_complete	2956	20	59.93	50	GTCTGGGTCCATCATTGCTT	3309	20	59.96	50	CCCAAGTCGGATAAGTGCAT	354	Fragment	Multiple
copia662	3	1394	Retrotransposon-LTR-Copia, Retrotransposon-LTR-Copia	trep_complete	1935	20	59.98	45	AATGTTTTTCACCGCTGTCC	2580	20	60.71	50	ATGATACAGCCCGAGGGTTT	646	Fragment	Multiple
copia662	4	1849	Retrotransposon-LTR-Copia, Retrotransposon-LTR-Copia	trep_complete	1935	20	59.98	45	AATGTTTTTCACCGCTGTCC	2580	20	60.71	50	ATGATACAGCCCGAGGGTTT	646	Fragment	Multiple
copia662	6	2230	Retrotransposon-LTR-Copia, Retrotransposon-LTR-Copia	trep_complete	2879	20	59.89	50	CCCATGGACTCTATTTCGGA	3467	20	59.85	50	CGGACCTACCGTTGTCATTT	589	Fragment	Multiple
copia662	8	2342	Retrotransposon-LTR-Copia, Retrotransposon-LTR-Copia		3166	20	59.93	55	CTCTAGGAAAACCCCGTTCC	3626	20	60.1	50	ATCGTGGAGGCGAGTATTTG	461	Fragment	Multiple
copia662	2	1346	Retrotransposon-LTR-Copia, Unknown	trep_complete	1367	20	59.31	55	CAACAGTCTCCCACTTGCAC	1987	20	59.64	50	GCAGACACCAATCTGATCCA	621	Fragment	Multiple
copia662	5	1959	Retrotransposon-LTR-Copia, Unknown	trep_complete	2537	20	60.02	40	TTTCCAGCATTTTTCGGATC	3096	20	60.46	50	GGGCAAGAATCAATGAGTGG	560	Fragment	Multiple
copia662	7	1959	Retrotransposon-LTR-Copia, Unknown	trep_complete	2926	20	59.93	50	GTCTGGGTCCATCATTGCTT	3279	20	59.96	50	CCCAAGTCGGATAAGTGCAT	354	Fragment	Multiple
copia662	1	957	Retrotransposon-LTR-Gypsy, Retrotransposon-LTR-Copia	trep_complete	830	20	60	60	GGGGCCCAGAGATATCTCTC	1386	20	59.31	55	GTGCAAGTGGGAGACTGTTG	557	Fragment	Multiple
copia663	5	1984	Retrotransposon-LTR-Copia, Retrotransposon-LTR-Copia	trep_complete	2953	20	59.93	50	GTCTGGGTCCATCATTGCTT	3502	20	59.99	55	CCAGTCGGACCTATCGTTGT	550	Fragment	Unique
copia663	3	1422	Retrotransposon-LTR-Copia, Retrotransposon-LTR-Copia	trep_complete	1964	20	59.84	45	TTTTTCATCGCTGTCCAGTG	2607	20	60.71	50	ATGATACAGCCCGAGGGTTT	644	Fragment	Multiple
copia663	4	1874	Retrotransposon-LTR-Copia, Retrotransposon-LTR-Copia	trep_complete	2564	20	60.02	40	TTTCCAGCATTTTTCGGATC	2997	20	59.26	45	AATGATGAGCCTGCGACATA	434	Fragment	Multiple
copia663	6	2257	Retrotransposon-LTR-Copia, Retrotransposon-LTR-Copia	trep_complete	3483	20	59.99	55	ACAACGATAGGTCCGACTGG	4037	20	59.62	45	ACTTGTGGCATTGTCGTTTG	555	Fragment	Multiple
copia663	2	1371	Retrotransposon-LTR-Copia, Unknown	trep_complete	1392	20	59.31	55	CAACAGTCTCCCACTTGCAC	2012	20	59.64	50	GCAGACACCAATCTGATCCA	621	Fragment	Multiple
copia664	4	1376	Retrotransposon-LTR-Copia, Retrotransposon-LTR-Copia	trep_complete	1965	20	59.98	45	AATGTTTTTCACCGCTGTCC	2204	20	59.13	45	ATGGATGAGGCAAAGAAAGG	240	Fragment	Unique
copia664	7	2230			576	20	60.18	50	TGACCCTATGGGTTCGGTTA	742	20	60.07	50	GTCGTGAGGCAAAGGGAATA	167	Fragment	Multiple
copia664	5	1426	Retrotransposon-LTR-Copia, Retrotransposon-LTR-Copia	trep_complete	2207	20	59.88	45	TGAACCGCTTCAACACTTTG	2748	20	59.86	60	CGAGACCTTCTCACCCGTAG	542	Fragment	Multiple
copia664	1	613	Retrotransposon-LTR-Copia, Unknown	trep_complete	7305	20	60.18	50	TGACCCTATGGGTTCGGTTA	7471	20	60.07	50	GTCGTGAGGCAAAGGGAATA	167	Fragment	Multiple
copia664	3	987	Retrotransposon-LTR-Copia, Unknown	trep_complete	1377	20	59.29	55	TTGCCTCTAGGGCATACCTC	2017	20	59.64	50	GCAGACACCAATCTGATCCA	641	Fragment	Multiple
copia664	6	1989	Retrotransposon-LTR-Copia, Unknown	trep_complete	3198	20	59.93	55	CTCTAGGAAAACCCCGTTCC	3658	20	60.1	50	ATCGTGGAGGCGAGTATTTG	461	Fragment	Multiple
copia669	3	4749			6186	20	59.98	45	GGACAGCGGTGAAAAACATT	6773	20	59.31	55	CAACAGTCTCCCACTTGCAC	588	Fragment	Multiple
copia669	4	5321			6754	20	59.31	55	GTGCAAGTGGGAGACTGTTG	7447	20	60.21	50	CTATTCCCTTTGCCTCACGA	694	Fragment	Multiple
copia669	2	4133	Retrotransposon-LTR-Copia, Retrotransposon-LTR-Gypsy	trep_complete	5853	20	59.95	50	ACTTAGGGGAAGCGGCATAT	6489	20	59.97	50	GGGAACACACCAAGCTCAAT	637	Fragment	Multiple
copia669	1	3720	Retrotransposon-LTR-Copia, Unknown	trep_complete	3736	20	59.92	45	CGGATCGGTTGCTCATATTT	4339	20	59.81	50	CATTGGTCCGCATACATCAC	604	Fragment	Multiple
copia67	5	1990	Retrotransposon-LTR-Copia, Unknown	trep_complete	2425	20	59.99	60	CAGAGCTCCCACTGACCTTC	3037	20	60.21	45	CTCCGTGAAATGCGAGAAAT	613	Fragment	Unique
copia67	2	1377	Retrotransposon-LTR-Copia, Retrotransposon-LTR-Copia	trep_complete	1398	20	59.31	55	CAACAGTCTCCCACTTGCAC	1933	20	59.67	60	CCTCGTCTATGGAGGTCAGG	536	Fragment	Multiple
copia67	3	1428	Retrotransposon-LTR-Copia, Retrotransposon-LTR-Copia	trep_complete	1966	20	59.98	45	AATGTTTTTCACCGCTGTCC	2614	20	60.71	50	ATGATACAGCCCGAGGGTTT	649	Fragment	Multiple
copia67	4	1880	Retrotransposon-LTR-Copia, Retrotransposon-LTR-Copia	trep_complete	2299	20	59.95	50	ATATGCCGCTTCCCCTAAGT	2979	20	59.93	50	AAGCAATGATGGACCCAGAC	681	Fragment	Multiple
copia67	7	2334	Retrotransposon-LTR-Copia, Retrotransposon-LTR-Copia	trep_complete	3200	20	59.93	55	CTCTAGGAAAACCCCGTTCC	3660	20	60.1	50	ATCGTGGAGGCGAGTATTTG	461	Fragment	Multiple
copia67	8	2376	Retrotransposon-LTR-Copia, Retrotransposon-LTR-Copia		3590	20	59.98	45	AAGTTGTGGAACAATTCCGC	4034	20	59.4	45	GCATTGTCGTTTGGGTCATA	445	Fragment	Multiple
copia67	6	2263	Retrotransposon-LTR-Copia, Unknown	trep_complete	2960	20	59.93	50	GTCTGGGTCCATCATTGCTT	3313	20	59.96	50	CCCAAGTCGGATAAGTGCAT	354	Fragment	Multiple
copia672	3	4114	Retrotransposon-LTR-Copia, Retrotransposon-LTR-Copia	trep_complete	5551	20	60.01	45	GAGGATTTTGTCGATCCGAA	6236	21	60.12	52.38	CACCTCCATAGACGAGGAACA	686	Fragment	Unique
copia672	4	4748	Retrotransposon-LTR-Copia, Retrotransposon-LTR-Gypsy	trep_complete	6168	20	59.98	45	GGACAGCGGTGAAAAACATT	6772	20	59.65	55	TCCTCTAGGGCATACCTCCA	605	Fragment	Unique
copia672	5	5302			6753	20	59.65	55	TGGAGGTATGCCCTAGAGGA	7216	20	60.11	50	TGACAAACCCGAAAGCTACC	464	Fragment	Multiple
copia673	8	5531	Retrotransposon-LTR-Copia, Retrotransposon-LTR-Copia	trep_complete	6745	20	59.98	45	AAGTTGTGGAACATTTCCGC	7163	20	59.87	50	AGAAGCGCATGAAGAAGCTC	419	Fragment	Unique
copia673	10	6170			14718	20	59.58	50	AAGAACGAGGAAGAGCATGC	15381	20	59.98	50	TTCTCTGACGCATGTTGAGG	664	Fragment	Multiple
copia673	2	4533	Retrotransposon-LTR-Copia, Retrotransposon-LTR-Copia	trep_complete	4554	20	59.31	55	CAACAGTCTCCCACTTGCAC	5089	20	59.67	60	CCTCGTCTATGGAGGTCAGG	536	Fragment	Multiple
copia673	3	4584	Retrotransposon-LTR-Copia, Retrotransposon-LTR-Copia	trep_complete	5122	20	59.98	45	AATGTTTTTCACCGCTGTCC	5769	20	60.71	50	ATGATACAGCCCGAGGGTTT	648	Fragment	Multiple
copia673	4	5036	Retrotransposon-LTR-Copia, Retrotransposon-LTR-Copia	trep_complete	5122	20	59.98	45	AATGTTTTTCACCGCTGTCC	5769	20	60.71	50	ATGATACAGCCCGAGGGTTT	648	Fragment	Multiple
copia673	7	5146	Retrotransposon-LTR-Copia, Retrotransposon-LTR-Copia	trep_complete	6355	20	59.93	55	CTCTAGGAAAACCCCGTTCC	6815	20	60.1	50	ATCGTGGAGGCGAGTATTTG	461	Fragment	Multiple
copia673	5	5146	Retrotransposon-LTR-Copia, Unknown	trep_complete	5887	20	60.01	55	TACAGGCGAGAAGGTCTCGT	6468	20	59.96	50	CCCAAGTCGGATAAGTGCAT	582	Fragment	Multiple
copia673	6	5419	Retrotransposon-LTR-Copia, Unknown	trep_complete	6115	20	59.93	50	GTCTGGGTCCATCATTGCTT	6468	20	59.96	50	CCCAAGTCGGATAAGTGCAT	354	Fragment	Multiple
copia674	8	2356	Retrotransposon-LTR-Copia, Retrotransposon-LTR-Copia		3570	20	59.98	45	AAGTTGTGGAACATTTCCGC	3988	20	59.87	50	AGAAGCGCATGAAGAAGCTC	419	Fragment	Unique
copia674	2	1358	Retrotransposon-LTR-Copia, Retrotransposon-LTR-Copia	trep_complete	1379	20	59.31	55	CAACAGTCTCCCACTTGCAC	1914	20	59.67	60	CCTCGTCTATGGAGGTCAGG	536	Fragment	Multiple
copia674	3	1409	Retrotransposon-LTR-Copia, Retrotransposon-LTR-Copia	trep_complete	1947	20	59.98	45	AATGTTTTTCACCGCTGTCC	2594	20	60.71	50	ATGATACAGCCCGAGGGTTT	648	Fragment	Multiple
copia674	4	1861	Retrotransposon-LTR-Copia, Retrotransposon-LTR-Copia	trep_complete	1947	20	59.98	45	AATGTTTTTCACCGCTGTCC	2594	20	60.71	50	ATGATACAGCCCGAGGGTTT	648	Fragment	Multiple
copia674	7	1971	Retrotransposon-LTR-Copia, Retrotransposon-LTR-Copia	trep_complete	3180	20	59.93	55	CTCTAGGAAAACCCCGTTCC	3640	20	60.1	50	ATCGTGGAGGCGAGTATTTG	461	Fragment	Multiple
copia674	5	1971	Retrotransposon-LTR-Copia, Unknown	trep_complete	2712	20	60.01	55	TACAGGCGAGAAGGTCTCGT	3293	20	59.96	50	CCCAAGTCGGATAAGTGCAT	582	Fragment	Multiple
copia674	6	2244	Retrotransposon-LTR-Copia, Unknown	trep_complete	2940	20	59.93	50	GTCTGGGTCCATCATTGCTT	3293	20	59.96	50	CCCAAGTCGGATAAGTGCAT	354	Fragment	Multiple
copia675	16	4373	1 Retrotransposon-LTR-Copia, Retrotransposon-LTR-Copia	1 trep_complete	9848	20	59.93	55	CTCTAGGAAAACCCCGTTCC	10308	20	60.1	50	ATCGTGGAGGCGAGTATTTG	461	Fragment	Multiple
copia675	11	3212	1 Retrotransposon-LTR-Copia, Unknown	1 trep_complete	1373	20	59.31	55	CAACAGTCTCCCACTTGCAC	1592	20	60.08	50	CCAAGGAACCACCAGAAGAA	220	Fragment	Multiple
copia675	12	3397	1 Retrotransposon-LTR-Copia, Unknown	1 trep_complete	1941	20	59.98	45	AATGTTTTTCACCGCTGTCC	2120	20	60.18	55	CAGTGTCCTTCGACTGCTGA	180	Fragment	Multiple
copia675	13	3769	1 Retrotransposon-LTR-Copia, Unknown	1 trep_complete	2545	20	60.02	40	TTTCCAGCATTTTTCGGATC	2872	20	60.35	55	GGAACTTGGTTGACCCTCCT	328	Fragment	Multiple
copia675	17	4421	1 Retrotransposon-LTR-Copia, Unknown	1 trep_complete	3614	20	60.1	50	CAAATACTCGCCTCCACGAT	3881	20	59.68	50	GACGCCTTTCACAGGATTTC	268	Fragment	Multiple
copia675	18	7539	1 Retrotransposon-LTR-Copia, Unknown		4390	20	59.92	45	AAATATGAGCAACCGATCCG	4847	20	60.09	50	TCTTTCGTCTCTTCCGCCTA	458	Fragment	Multiple
copia675	14	3945	1 Unknown, Retrotransposon-LTR-Copia	1 trep_complete	2877	21	59.92	47.62	TTGATTGTCTCCCATGGACTC	3568	20	59.9	55	CAACTTACGCCGCCTAGAAC	692	Fragment	Multiple
copia675	5	1965	Retrotransposon-LTR-Copia, Retrotransposon-LTR-Copia	trep_complete	9219	20	60.02	40	TTTCCAGCATTTTTCGGATC	9652	20	59.26	45	AATGATGAGCCTGCGACATA	434	Fragment	Multiple
copia675	6	2238	Retrotransposon-LTR-Copia, Retrotransposon-LTR-Copia	trep_complete	9848	20	59.93	55	CTCTAGGAAAACCCCGTTCC	10308	20	60.1	50	ATCGTGGAGGCGAGTATTTG	461	Fragment	Multiple
copia675	7	1965	Retrotransposon-LTR-Copia, Retrotransposon-LTR-Copia	trep_complete	3540	20	60.01	60	CTCTGAGGTGTTCTAGGCGG	4014	20	59.62	45	ACTTGTGGCATTGTCGTTTG	475	Fragment	Multiple
copia675	8	2352	Retrotransposon-LTR-Copia, Retrotransposon-LTR-Copia	trep_complete	10670	20	59.62	45	CAAACGACAATGCCACAAGT	11084	20	59.92	45	CGGATCGGTTGCTCATATTT	415	Fragment	Multiple
copia675	2	1352	Retrotransposon-LTR-Copia, Unknown	trep_complete	8047	20	59.31	55	CAACAGTCTCCCACTTGCAC	8239	20	60.07	45	GTAATGCGGCGATTTCATCT	193	Fragment	Multiple
copia675	3	1403	Retrotransposon-LTR-Copia, Unknown	trep_complete	8615	20	59.98	45	AATGTTTTTCACCGCTGTCC	8794	20	60.18	55	CAGTGTCCTTCGACTGCTGA	180	Fragment	Multiple
copia675	4	1855	Retrotransposon-LTR-Copia, Unknown	trep_complete	8615	20	59.98	45	AATGTTTTTCACCGCTGTCC	8794	20	60.18	55	CAGTGTCCTTCGACTGCTGA	180	Fragment	Multiple
copia675	9	2825	Retrotransposon-LTR-Copia, Unknown	trep_complete	11065	20	59.92	45	AAATATGAGCAACCGATCCG	11528	20	60.09	50	TCTTTCGTCTCTTCCGCCTA	464	Fragment	Multiple
copia676	2	3721	Retrotransposon-LTR-Copia, Retrotransposon-LTR-Copia	trep_complete	3737	20	59.92	45	CGGATCGGTTGCTCATATTT	4340	20	59.81	50	CATTGGTCCGCATACATCAC	604	Fragment	Multiple
copia676	3	3775	Retrotransposon-LTR-Copia, Retrotransposon-LTR-Copia	trep_complete	4564	20	59.98	45	GCGGAATTGTTCCACAACTT	5213	20	59.93	50	GTCTGGGTCCATCATTGCTT	650	Fragment	Multiple
copia676	5	4750	Retrotransposon-LTR-Copia, Retrotransposon-LTR-Copia	trep_complete	6083	20	59.84	60	GGAGGTAAGGAGGAGCTCGT	6605	21	58.1	52.38	CAGTCTCCCACTTGCACTAGA	523	Fragment	Multiple
copia676	6	5158	Retrotransposon-LTR-Copia, Retrotransposon-LTR-Gypsy	trep_complete	6589	20	59.31	55	GTGCAAGTGGGAGACTGTTG	7284	20	60.21	50	CTATTCCCTTTGCCTCACGA	696	Fragment	Multiple
copia676	4	4134	Retrotransposon-LTR-Copia, Unknown	trep_complete	5688	20	59.95	50	ACTTAGGGGAAGCGGCATAT	6324	20	59.97	50	GGGAACACACCAAGCTCAAT	637	Fragment	Multiple
copia677	3	1404	Retrotransposon-LTR-Copia, Retrotransposon-LTR-Copia	trep_complete	1942	20	59.98	45	AATGTTTTTCACCGCTGTCC	2197	20	59.45	50	GTTGAAGCAGTTCAGCATGG	256	Fragment	Multiple
copia677	4	1856	Retrotransposon-LTR-Copia, Retrotransposon-LTR-Copia	trep_complete	2165	20	59.96	45	TTCTTTGCCTCTTCCATGCT	2725	20	60.79	60	GAGACCTTCTCGCCCGTAGT	561	Fragment	Multiple
copia677	5	1966	Retrotransposon-LTR-Copia, Retrotransposon-LTR-Copia	trep_complete	2275	20	59.95	50	ATATGCCGCTTCCCCTAAGT	2955	20	59.93	50	AAGCAATGATGGACCCAGAC	681	Fragment	Multiple
copia677	6	2152	Retrotransposon-LTR-Copia, Retrotransposon-LTR-Copia	trep_complete	2547	20	60.02	40	TTTCCAGCATTTTTCGGATC	2980	20	59.26	45	AATGATGAGCCTGCGACATA	434	Fragment	Multiple
copia677	8	2239	Retrotransposon-LTR-Copia, Retrotransposon-LTR-Copia		3176	20	59.93	55	CTCTAGGAAAACCCCGTTCC	3813	20	59.97	50	CAATGAGCACGATGGCTAGA	638	Fragment	Multiple
copia677	2	1353	Retrotransposon-LTR-Copia, Unknown	trep_complete	1373	20	59.87	50	CCAACAGTCTTCCACTTGCA	1994	20	59.64	50	GCAGACACCAATCTGATCCA	622	Fragment	Multiple
copia677	7	2207	Retrotransposon-LTR-Copia, Unknown	trep_complete	2936	20	59.93	50	GTCTGGGTCCATCATTGCTT	3289	20	59.96	50	CCCAAGTCGGATAAGTGCAT	354	Fragment	Multiple
copia678	3	1416	Retrotransposon-LTR-Copia, Retrotransposon-LTR-Copia	trep_complete	1954	20	59.98	45	AATGTTTTTCACCGCTGTCC	2601	20	60.71	50	ATGATACAGCCCGAGGGTTT	648	Fragment	Multiple
copia678	4	1868	Retrotransposon-LTR-Copia, Retrotransposon-LTR-Copia	trep_complete	1954	20	59.98	45	AATGTTTTTCACCGCTGTCC	2601	20	60.71	50	ATGATACAGCCCGAGGGTTT	648	Fragment	Multiple
copia678	7	1978	Retrotransposon-LTR-Copia, Retrotransposon-LTR-Copia	trep_complete	3187	20	59.93	55	CTCTAGGAAAACCCCGTTCC	3647	20	60.1	50	ATCGTGGAGGCGAGTATTTG	461	Fragment	Multiple
copia678	8	2365	Retrotransposon-LTR-Copia, Retrotransposon-LTR-Copia		3577	20	59.98	45	AAGTTGTGGAACAATTCCGC	4021	20	59.4	45	GCATTGTCGTTTGGGTCATA	445	Fragment	Multiple
copia678	2	1365	Retrotransposon-LTR-Copia, Unknown	trep_complete	1386	20	59.31	55	CAACAGTCTCCCACTTGCAC	2006	20	59.64	50	GCAGACACCAATCTGATCCA	621	Fragment	Multiple
copia678	5	1978	Retrotransposon-LTR-Copia, Unknown	trep_complete	2774	20	60.06	50	GCGACAAGTCGTGCTTTGTA	3300	20	59.96	50	CCCAAGTCGGATAAGTGCAT	527	Fragment	Multiple
copia678	6	2251	Retrotransposon-LTR-Copia, Unknown	trep_complete	2947	20	59.93	50	GTCTGGGTCCATCATTGCTT	3300	20	59.96	50	CCCAAGTCGGATAAGTGCAT	354	Fragment	Multiple
copia68	1	3574	Retrotransposon-LTR-Copia, Retrotransposon-LTR-Copia	trep_complete	3516	21	59.72	47.62	TGGGGATACGCTCTAGAAACA	3782	20	60.3	50	GTTCCGAGCGACAAACACTT	267	Fragment	Multiple
copia680	2	3709	Retrotransposon-LTR-Copia, Retrotransposon-LTR-Copia	trep_complete	3725	20	59.92	45	CGGATCGGTTGCTCATATTT	4328	20	59.81	50	CATTGGTCCGCATACATCAC	604	Fragment	Multiple
copia680	3	3763	Retrotransposon-LTR-Copia, Retrotransposon-LTR-Copia	trep_complete	4552	20	59.98	45	GCGGAATTGTTCCACAACTT	5201	20	59.93	50	GTCTGGGTCCATCATTGCTT	650	Fragment	Multiple
copia680	4	4154	Retrotransposon-LTR-Copia, Retrotransposon-LTR-Copia	trep_complete	4942	20	59.93	55	GGAACGGGGTTTTCCTAGAG	5201	20	59.93	50	GTCTGGGTCCATCATTGCTT	260	Fragment	Multiple
copia680	5	4756	Retrotransposon-LTR-Copia, Retrotransposon-LTR-Copia	trep_complete	5180	20	60.07	50	AGAAGCAATGATGGACCCAG	5434	20	61.04	55	ATCACTACGGGCGAGAAGGT	255	Fragment	Multiple
copia680	6	4923	Retrotransposon-LTR-Copia, Retrotransposon-LTR-Copia	trep_complete	5571	20	60.02	40	GATCCGAAAAATGCTGGAAA	6253	21	59.85	57.14	AGCTCCTCCTGACCTCCATAG	683	Fragment	Multiple
copia680	7	4973	Retrotransposon-LTR-Copia, Retrotransposon-LTR-Copia	trep_complete	6230	20	59.67	60	CGTCTATGGAGGTCAGGAGG	6764	20	61.26	55	TCCAACAGTCTCCCACTTGC	535	Fragment	Multiple
copia680	8	5146	Retrotransposon-LTR-Copia, Retrotransposon-LTR-Gypsy	trep_complete	6743	20	59.31	55	GTGCAAGTGGGAGACTGTTG	7438	20	60.21	50	CTATTCCCTTTGCCTCACGA	696	Fragment	Multiple
copia687	11	3042	1 Retrotransposon-LTR-Copia, Unknown		3227	20	59.93	55	CTCTAGGAAAACCCCGTTCC	3914	20	59.96	45	AGCATGGAAGAGGCAAAGAA	688	Fragment	Unique
copia687	7	2018	Retrotransposon-LTR-Copia, Unknown	trep_complete	3227	20	59.93	55	CTCTAGGAAAACCCCGTTCC	3914	20	59.96	45	AGCATGGAAGAGGCAAAGAA	688	Fragment	Unique
copia687	10	2988	1 Retrotransposon-LTR-Copia, Unknown		4665	20	59.93	50	GTCTGGGTCCATCATTGCTT	5018	20	59.96	50	CCCAAGTCGGATAAGTGCAT	354	Fragment	Multiple
copia687	3	1456	Retrotransposon-LTR-Copia, Retrotransposon-LTR-Copia	trep_complete	1994	20	59.98	45	AATGTTTTTCACCGCTGTCC	2641	20	60.71	50	ATGATACAGCCCGAGGGTTT	648	Fragment	Multiple
copia687	4	1908	Retrotransposon-LTR-Copia, Retrotransposon-LTR-Copia	trep_complete	1994	20	59.98	45	AATGTTTTTCACCGCTGTCC	2641	20	60.71	50	ATGATACAGCCCGAGGGTTT	648	Fragment	Multiple
copia687	5	2018	Retrotransposon-LTR-Copia, Retrotransposon-LTR-Copia	trep_complete	4276	20	60.02	40	TTTCCAGCATTTTTCGGATC	4709	20	59.26	45	AATGATGAGCCTGCGACATA	434	Fragment	Multiple
copia687	8	2405	Retrotransposon-LTR-Copia, Retrotransposon-LTR-Copia	trep_complete	5183	20	60.22	50	CCCAAAATGACAACGGTAGG	5365	20	60.1	50	ATCGTGGAGGCGAGTATTTG	183	Fragment	Multiple
copia687	9	2878	Retrotransposon-LTR-Copia, Retrotransposon-LTR-Copia	1 trep_complete	4276	20	60.02	40	TTTCCAGCATTTTTCGGATC	4709	20	59.26	45	AATGATGAGCCTGCGACATA	434	Fragment	Multiple
copia687	2	1405	Retrotransposon-LTR-Copia, Unknown	trep_complete	1426	20	59.31	55	CAACAGTCTCCCACTTGCAC	2046	20	59.64	50	GCAGACACCAATCTGATCCA	621	Fragment	Multiple
copia687	6	2276	Retrotransposon-LTR-Copia, Unknown	trep_complete	4665	20	59.93	50	GTCTGGGTCCATCATTGCTT	5018	20	59.96	50	CCCAAGTCGGATAAGTGCAT	354	Fragment	Multiple
copia688	9	2927			530	20	58.91	55	CCCCTTAAGTGTGTGACCCT	708	20	60.21	50	TCGTGAGGCAAAGGGAATAG	179	Fragment	Multiple
copia688	3	954	Retrotransposon-LTR-Copia, Retrotransposon-LTR-Copia	trep_complete	1365	20	59.31	55	CAACAGTCTCCCACTTGCAC	1900	20	59.67	60	CCTCGTCTATGGAGGTCAGG	536	Fragment	Multiple
copia688	4	1344	Retrotransposon-LTR-Copia, Retrotransposon-LTR-Copia	trep_complete	1933	20	59.98	45	AATGTTTTTCACCGCTGTCC	2188	20	59.45	50	GTTGAAGCAGTTCAGCATGG	256	Fragment	Multiple
copia688	5	1395	Retrotransposon-LTR-Copia, Retrotransposon-LTR-Copia	trep_complete	2537	20	60.02	40	TTTCCAGCATTTTTCGGATC	2970	20	59.26	45	AATGATGAGCCTGCGACATA	434	Fragment	Multiple
copia688	7	1957	Retrotransposon-LTR-Copia, Retrotransposon-LTR-Copia	trep_complete	3166	20	59.93	55	CTCTAGGAAAACCCCGTTCC	3626	20	60.1	50	ATCGTGGAGGCGAGTATTTG	461	Fragment	Multiple
copia688	8	2143	Retrotransposon-LTR-Copia, Retrotransposon-LTR-Copia		3556	20	59.98	45	AAGTTGTGGAACAATTCCGC	4000	20	59.4	45	GCATTGTCGTTTGGGTCATA	445	Fragment	Multiple
copia688	1	580	Retrotransposon-LTR-Copia, Unknown	trep_complete	7248	20	58.91	55	CCCCTTAAGTGTGTGACCCT	7426	20	60.21	50	TCGTGAGGCAAAGGGAATAG	179	Fragment	Multiple
copia688	6	1847	Retrotransposon-LTR-Copia, Unknown	trep_complete	2926	20	59.93	50	GTCTGGGTCCATCATTGCTT	3279	20	59.96	50	CCCAAGTCGGATAAGTGCAT	354	Fragment	Multiple
copia689	3	1427	Retrotransposon-LTR-Copia, Retrotransposon-LTR-Copia	trep_complete	1965	20	59.98	45	AATGTTTTTCACCGCTGTCC	2490	21	59.99	42.86	CAAAGGGTTTGACTTCACCAA	526	Fragment	Multiple
copia689	4	1879	Retrotransposon-LTR-Copia, Retrotransposon-LTR-Copia	trep_complete	1965	20	59.98	45	AATGTTTTTCACCGCTGTCC	2490	21	59.99	42.86	CAAAGGGTTTGACTTCACCAA	526	Fragment	Multiple
copia689	5	1989	Retrotransposon-LTR-Copia, Retrotransposon-LTR-Copia	trep_complete	2569	20	60.02	40	TTTCCAGCATTTTTCGGATC	3002	20	59.26	45	AATGATGAGCCTGCGACATA	434	Fragment	Multiple
copia689	7	1989	Retrotransposon-LTR-Copia, Retrotransposon-LTR-Copia		3198	20	59.93	55	CTCTAGGAAAACCCCGTTCC	3658	20	60.1	50	ATCGTGGAGGCGAGTATTTG	461	Fragment	Multiple
copia689	2	1376	Retrotransposon-LTR-Copia, Unknown	trep_complete	1397	20	59.31	55	CAACAGTCTCCCACTTGCAC	2017	20	59.64	50	GCAGACACCAATCTGATCCA	621	Fragment	Multiple
copia689	6	2262	Retrotransposon-LTR-Copia, Unknown	trep_complete	2958	20	59.93	50	GTCTGGGTCCATCATTGCTT	3311	20	59.96	50	CCCAAGTCGGATAAGTGCAT	354	Fragment	Multiple
copia69	7	2828	Retrotransposon-LTR-Copia, Retrotransposon-LTR-Copia	trep_complete	3563	20	59.98	45	AAGTTGTGGAACAATTCCGC	4123	20	60.22	45	ATGGCTATTGCACCCATTGT	561	Fragment	Unique
copia69	3	1402	Retrotransposon-LTR-Copia, Retrotransposon-LTR-Copia	trep_complete	1940	20	59.98	45	AATGTTTTTCACCGCTGTCC	2587	20	60.71	50	ATGATACAGCCCGAGGGTTT	648	Fragment	Multiple
copia69	4	1854	Retrotransposon-LTR-Copia, Retrotransposon-LTR-Copia	trep_complete	2273	20	59.95	50	ATATGCCGCTTCCCCTAAGT	2953	20	61.02	50	GAAGCAATGATGGACCCAGA	681	Fragment	Multiple
copia69	5	1964	Retrotransposon-LTR-Copia, Retrotransposon-LTR-Copia	trep_complete	2933	20	59.93	50	GTCTGGGTCCATCATTGCTT	3474	20	59.85	50	CGGACCTACCGTTGTCATTT	542	Fragment	Multiple
copia69	6	2237	Retrotransposon-LTR-Copia, Retrotransposon-LTR-Copia	trep_complete	3173	20	59.93	55	CTCTAGGAAAACCCCGTTCC	3633	20	60.1	50	ATCGTGGAGGCGAGTATTTG	461	Fragment	Multiple
copia69	2	1351	Retrotransposon-LTR-Copia, Unknown	trep_complete	1372	20	59.31	55	CAACAGTCTCCCACTTGCAC	1992	20	59.64	50	GCAGACACCAATCTGATCCA	621	Fragment	Multiple
copia691	1	3688			3702	20	59.92	45	CGGATCGGTTGCTCATATTT	4328	20	60.23	55	AATCCTCCTCTAGCCGTCGT	627	Fragment	Multiple
copia697	3	1982			3582	20	59.98	45	AAGTTGTGGAACAATTCCGC	4026	20	59.4	45	GCATTGTCGTTTGGGTCATA	445	Fragment	Multiple
copia697	4	2255			3982	20	59.74	45	AGCTTCTTCATGCGCTTTTC	4428	20	59.92	45	CGGATCGGTTGCTCATATTT	447	Fragment	Multiple
copia697	2	980	Retrotransposon-LTR-Copia, Retrotransposon-LTR-Copia	trep_complete	1900	20	59.97	60	GCTCCTCCTCACCTGCATAG	2483	21	59.99	42.86	CAAAGGGTTTGACTTCACCAA	584	Fragment	Multiple
copia70	2	3684	Retrotransposon-LTR-Copia, Retrotransposon-LTR-Copia	trep_complete	3700	20	59.92	45	CGGATCGGTTGCTCATATTT	4303	20	59.81	50	CATTGGTCCGCATACATCAC	604	Fragment	Multiple
copia70	4	4097	Retrotransposon-LTR-Copia, Retrotransposon-LTR-Copia	trep_complete	4917	20	59.93	55	GGAACGGGGTTTTCCTAGAG	5409	20	61.04	55	ATCACTACGGGCGAGAAGGT	493	Fragment	Multiple
copia70	5	4713	Retrotransposon-LTR-Copia, Retrotransposon-LTR-Copia	trep_complete	5546	20	60.02	40	GATCCGAAAAATGCTGGAAA	6228	21	59.85	57.14	AGCTCCTCCTGACCTCCATAG	683	Fragment	Multiple
copia70	6	4898	Retrotransposon-LTR-Copia, Retrotransposon-LTR-Copia	trep_complete	6150	20	59.98	45	GGACAGCGGTGAAAAACATT	6737	20	59.31	55	CAACAGTCTCCCACTTGCAC	588	Fragment	Multiple
copia70	7	4948	Retrotransposon-LTR-Copia, Retrotransposon-LTR-Gypsy	trep_complete	6718	20	59.31	55	GTGCAAGTGGGAGACTGTTG	7412	20	60.21	50	CTATTCCCTTTGCCTCACGA	695	Fragment	Multiple
copia70	3	3738	Retrotransposon-LTR-Copia, Unknown	trep_complete	4476	20	60.1	50	ATCGTGGAGGCGAGTATTTG	5174	20	60.07	50	CTGGGTCCATCATTGCTTCT	699	Fragment	Multiple
copia700	3	1414	Retrotransposon-LTR-Copia, Retrotransposon-LTR-Copia	trep_complete	1953	20	59.98	45	AATGTTTTTCACCGCTGTCC	2317	20	59.12	50	TTCCGATGAAGGACTTAGGG	365	Fragment	Unique
copia700	2	1364	Retrotransposon-LTR-Copia, Unknown	trep_complete	1365	20	59.18	50	TTGCCTTTAGGGCATACCTC	2000	20	59.66	55	CACCAGTCTGATCCAGGTGA	636	Fragment	Unique
copia700	4	1867	Retrotransposon-LTR-Copia, Retrotransposon-LTR-Copia	trep_complete	2286	20	59.95	50	ATATGCCGCTTCCCCTAAGT	2965	20	59.93	50	AAGCAATGATGGACCCAGAC	680	Fragment	Multiple
copia700	5	1977	Retrotransposon-LTR-Copia, Retrotransposon-LTR-Copia	trep_complete	2569	20	59.91	45	TTCGGATTGACAAAACCCTC	3235	20	60.25	50	ACCGATCAGAAGGCAAAGTG	667	Fragment	Multiple
copia700	7	2329	Retrotransposon-LTR-Copia, Retrotransposon-LTR-Copia		3186	20	59.93	55	CTCTAGGAAAACCCCGTTCC	3644	20	60.1	50	ATCGTGGAGGCGAGTATTTG	459	Fragment	Multiple
copia700	6	2250	Retrotransposon-LTR-Copia, Unknown	trep_complete	2946	20	59.93	50	GTCTGGGTCCATCATTGCTT	3299	20	59.96	50	CCCAAGTCGGATAAGTGCAT	354	Fragment	Multiple
copia701	3	1415	Retrotransposon-LTR-Copia, Retrotransposon-LTR-Copia	trep_complete	1953	20	59.98	45	AATGTTTTTCACCGCTGTCC	2600	20	60.71	50	ATGATACAGCCCGAGGGTTT	648	Fragment	Multiple
copia701	4	1867	Retrotransposon-LTR-Copia, Retrotransposon-LTR-Copia	trep_complete	2286	20	59.95	50	ATATGCCGCTTCCCCTAAGT	2966	20	61.02	50	GAAGCAATGATGGACCCAGA	681	Fragment	Multiple
copia701	5	1977	Retrotransposon-LTR-Copia, Retrotransposon-LTR-Copia	trep_complete	2946	20	59.93	50	GTCTGGGTCCATCATTGCTT	3487	20	59.85	50	CGGACCTACCGTTGTCATTT	542	Fragment	Multiple
copia701	2	1364	Retrotransposon-LTR-Copia, Unknown	trep_complete	1385	20	59.31	55	CAACAGTCTCCCACTTGCAC	2005	20	59.64	50	GCAGACACCAATCTGATCCA	621	Fragment	Multiple
copia705	2	3714	Retrotransposon-LTR-Copia, Retrotransposon-LTR-Copia	trep_complete	3730	20	59.92	45	CGGATCGGTTGCTCATATTT	4333	20	59.81	50	CATTGGTCCGCATACATCAC	604	Fragment	Multiple
copia705	3	3768	Retrotransposon-LTR-Copia, Retrotransposon-LTR-Copia	trep_complete	4557	20	59.98	45	GCGGAATTGTTCCACAACTT	5198	20	59.93	50	GTCTGGGTCCATCATTGCTT	642	Fragment	Multiple
copia705	4	4127	Retrotransposon-LTR-Copia, Retrotransposon-LTR-Copia	trep_complete	4939	20	59.93	55	GGAACGGGGTTTTCCTAGAG	5198	20	59.93	50	GTCTGGGTCCATCATTGCTT	260	Fragment	Multiple
copia705	5	4761	Retrotransposon-LTR-Copia, Retrotransposon-LTR-Copia	trep_complete	5177	20	60.07	50	AGAAGCAATGATGGACCCAG	5431	20	61.04	55	ATCACTACGGGCGAGAAGGT	255	Fragment	Multiple
copia705	6	4920	Retrotransposon-LTR-Copia, Retrotransposon-LTR-Copia	trep_complete	5568	20	60.02	40	GATCCGAAAAATGCTGGAAA	6250	21	59.85	57.14	AGCTCCTCCTGACCTCCATAG	683	Fragment	Multiple
copia705	7	4970	Retrotransposon-LTR-Copia, Retrotransposon-LTR-Copia	trep_complete	6227	20	59.67	60	CGTCTATGGAGGTCAGGAGG	6761	20	61.26	55	TCCAACAGTCTCCCACTTGC	535	Fragment	Multiple
copia705	8	5143	Retrotransposon-LTR-Copia, Retrotransposon-LTR-Gypsy	trep_complete	6740	20	59.31	55	GTGCAAGTGGGAGACTGTTG	7401	20	59.99	50	TCAAGCCGACCACTCTTTCT	662	Fragment	Multiple
copia707	1	3744	Retrotransposon-LTR-Copia, Retrotransposon-LTR-Copia	trep_complete	3721	20	59.66	40	TATTTGCAATTCGATGCAGG	4309	20	59.81	50	CATTGGTCCGCATACATCAC	589	Fragment	Multiple
copia707	3	4719	Retrotransposon-LTR-Copia, Retrotransposon-LTR-Copia	trep_complete	4923	20	59.93	55	GGAACGGGGTTTTCCTAGAG	5414	20	60.22	55	TCACTATGGGCGAGAAGGTC	492	Fragment	Multiple
copia707	6	5291	Retrotransposon-LTR-Copia, Retrotransposon-LTR-Copia	trep_complete	6151	20	60.09	45	TCACTGGACATCGGTGAAAA	6747	20	59.15	55	CCTCCAACAGTCTCCCACTT	597	Fragment	Multiple
copia707	7	5766	Retrotransposon-LTR-Copia, Retrotransposon-LTR-Gypsy	trep_complete	6724	20	59.31	55	GTGCAAGTGGGAGACTGTTG	7377	20	60.1	55	CGACTGCTCTTTCTCGATCC	654	Fragment	Multiple
copia707	2	4097	Retrotransposon-LTR-Copia, Unknown	trep_complete	4533	20	59.98	45	GCGGAATTGTTCCACAACTT	5182	20	59.93	50	GTCTGGGTCCATCATTGCTT	650	Fragment	Multiple
copia707	4	4904	Retrotransposon-LTR-Copia, Unknown	trep_complete	5552	20	60.02	40	GATCCGAAAAATGCTGGAAA	6142	20	59.64	50	TGGATCAGATTGGTGTCTGC	591	Fragment	Multiple
copia707	5	4954	Retrotransposon-LTR-Copia, Unknown	trep_complete	5823	20	59.95	50	ACTTAGGGGAAGCGGCATAT	6459	20	59.97	50	GGGAACACACCAAGCTCAAT	637	Fragment	Multiple
copia708	2	1390	Retrotransposon-LTR-Copia, Retrotransposon-LTR-Copia	trep_complete	1411	20	59.31	55	CAACAGTCTCCCACTTGCAC	1946	20	59.67	60	CCTCGTCTATGGAGGTCAGG	536	Fragment	Multiple
copia708	3	1441	Retrotransposon-LTR-Copia, Retrotransposon-LTR-Copia	trep_complete	1979	20	59.98	45	AATGTTTTTCACCGCTGTCC	2626	20	60.71	50	ATGATACAGCCCGAGGGTTT	648	Fragment	Multiple
copia708	4	1893	Retrotransposon-LTR-Copia, Retrotransposon-LTR-Copia	trep_complete	2583	20	60.02	40	TTTCCAGCATTTTTCGGATC	3016	20	59.26	45	AATGATGAGCCTGCGACATA	434	Fragment	Multiple
copia708	6	2276	Retrotransposon-LTR-Copia, Retrotransposon-LTR-Copia	trep_complete	3203	20	59.93	55	CTCTAGGAAAACCCCGTTCC	3663	20	60.1	50	ATCGTGGAGGCGAGTATTTG	461	Fragment	Multiple
copia708	7	2863	Retrotransposon-LTR-Copia, Retrotransposon-LTR-Copia	trep_complete	3593	20	59.98	45	AAGTTGTGGAACAATTCCGC	4037	20	59.4	45	GCATTGTCGTTTGGGTCATA	445	Fragment	Multiple
copia708	5	2003	Retrotransposon-LTR-Copia, Unknown	trep_complete	2972	20	59.93	50	GTCTGGGTCCATCATTGCTT	3316	20	59.96	50	CCCAAGTCGGATAAGTGCAT	345	Fragment	Multiple
copia709	4	4119	Retrotransposon-LTR-Copia, Retrotransposon-LTR-Copia	trep_complete	4938	20	59.93	55	GGAACGGGGTTTTCCTAGAG	5343	20	59.79	45	CATTTCCATCCACGTCCTTT	406	Fragment	Unique
copia709	5	4735	Retrotransposon-LTR-Copia, Retrotransposon-LTR-Copia	trep_complete	5549	20	60.01	50	ACAGTCCGAGGGTTTTGTTG	6242	21	59.29	52.38	CTCACCTCCATAGACGAGGAA	694	Fragment	Unique
copia709	3	3760	Retrotransposon-LTR-Copia, Unknown	trep_complete	4549	20	59.98	45	GCGGAATTGTTCCACAACTT	5169	20	59.79	50	TCGCAGTCTCATCATTGTCC	621	Fragment	Unique
copia709	2	3706	Retrotransposon-LTR-Copia, Retrotransposon-LTR-Copia	trep_complete	3722	20	59.92	45	CGGATCGGTTGCTCATATTT	4344	20	60.12	60	CTCCTCTAGCCGTCATGCTC	623	Fragment	Multiple
copia709	6	4919	Retrotransposon-LTR-Copia, Retrotransposon-LTR-Copia	trep_complete	6172	20	59.98	45	GGACAGCGGTGAAAAACATT	6759	20	59.31	55	CAACAGTCTCCCACTTGCAC	588	Fragment	Multiple
copia709	7	4969	Retrotransposon-LTR-Copia, Retrotransposon-LTR-Gypsy	trep_complete	6740	20	59.31	55	GTGCAAGTGGGAGACTGTTG	7434	20	60.21	50	CTATTCCCTTTGCCTCACGA	695	Fragment	Multiple
copia712	2	6728	Retrotransposon-LTR-Copia, Retrotransposon-LTR-Copia	trep_complete	6742	20	59.92	45	CGGATCGGTTGCTCATATTT	7345	20	59.81	50	CATTGGTCCGCATACATCAC	604	Fragment	Multiple
copia712	3	6778	Retrotransposon-LTR-Copia, Retrotransposon-LTR-Copia	trep_complete	7569	20	59.98	45	GCGGAATTGTTCCACAACTT	8218	20	59.93	50	GTCTGGGTCCATCATTGCTT	650	Fragment	Multiple
copia712	4	7139	Retrotransposon-LTR-Copia, Retrotransposon-LTR-Copia	trep_complete	7959	20	59.93	55	GGAACGGGGTTTTCCTAGAG	8218	20	59.93	50	GTCTGGGTCCATCATTGCTT	260	Fragment	Multiple
copia712	5	7755	Retrotransposon-LTR-Copia, Retrotransposon-LTR-Copia	trep_complete	8197	20	60.07	50	AGAAGCAATGATGGACCCAG	8451	20	61.04	55	ATCACTACGGGCGAGAAGGT	255	Fragment	Multiple
copia712	6	7940	Retrotransposon-LTR-Copia, Retrotransposon-LTR-Copia	trep_complete	8588	20	60.02	40	GATCCGAAAAATGCTGGAAA	9260	21	60.12	52.38	CACCTCCATAGACGAGGAACA	673	Fragment	Multiple
copia712	7	7990	Retrotransposon-LTR-Copia, Retrotransposon-LTR-Copia	trep_complete	9192	20	59.98	45	GGACAGCGGTGAAAAACATT	9779	20	59.31	55	CAACAGTCTCCCACTTGCAC	588	Fragment	Multiple
copia712	8	8163	Retrotransposon-LTR-Copia, Retrotransposon-LTR-Gypsy	trep_complete	9760	20	59.31	55	GTGCAAGTGGGAGACTGTTG	10454	20	60.21	50	CTATTCCCTTTGCCTCACGA	695	Fragment	Multiple
copia716	9	2378	1 Retrotransposon-LTR-Copia, Retrotransposon-LTR-Copia		4589	20	59.86	50	CCATGTCTCACAGCATGCTT	5238	20	60.01	50	CAATGAGCACAACGGCTAGA	650	Fragment	Unique
copia716	1	616	Unknown, Unknown	trep_complete	4251	20	60.15	50	TGACCCTATGGGTTCGGATA	4414	20	59.67	45	ATGAGGCAAAGGGAATAGCA	164	Fragment	Multiple
copia716	10	2851			5391	20	59.74	45	AGCTTCTTCATGCGCTTTTC	5838	20	59.92	45	CGGATCGGTTGCTCATATTT	448	Fragment	Multiple
copia716	4	1378	Retrotransposon-LTR-Copia, Retrotransposon-LTR-Copia	trep_complete	1967	20	59.98	45	AATGTTTTTCACCGCTGTCC	2492	21	59.99	42.86	CAAAGGGTTTGACTTCACCAA	526	Fragment	Multiple
copia716	5	1429	Retrotransposon-LTR-Copia, Retrotransposon-LTR-Copia	trep_complete	1967	20	59.98	45	AATGTTTTTCACCGCTGTCC	2492	21	59.99	42.86	CAAAGGGTTTGACTTCACCAA	526	Fragment	Multiple
copia716	6	1881	Retrotransposon-LTR-Copia, Retrotransposon-LTR-Copia	trep_complete	2590	20	60.01	50	CGACAAAACCCTCAGGTTGT	2979	20	59.93	50	AAGCAATGATGGACCCAGAC	390	Fragment	Multiple
copia716	8	2264	Retrotransposon-LTR-Copia, Retrotransposon-LTR-Copia	trep_complete	3200	20	59.93	55	CTCTAGGAAAACCCCGTTCC	3614	20	59.94	45	GAGTTGCGGAATTGTTCCAT	415	Fragment	Multiple
copia716	3	989	Retrotransposon-LTR-Copia, Unknown	trep_complete	1399	20	59.31	55	CAACAGTCTCCCACTTGCAC	2019	20	59.64	50	GCAGACACCAATCTGATCCA	621	Fragment	Multiple
copia716	7	1991	Retrotransposon-LTR-Copia, Unknown	trep_complete	2960	20	59.93	50	GTCTGGGTCCATCATTGCTT	3313	20	59.96	50	CCCAAGTCGGATAAGTGCAT	354	Fragment	Multiple
copia719	3	1428	Retrotransposon-LTR-Copia, Retrotransposon-LTR-Copia	trep_complete	1966	20	59.98	45	AATGTTTTTCACCGCTGTCC	2613	20	60.71	50	ATGATACAGCCCGAGGGTTT	648	Fragment	Multiple
copia719	4	1880	Retrotransposon-LTR-Copia, Retrotransposon-LTR-Copia	trep_complete	1966	20	59.98	45	AATGTTTTTCACCGCTGTCC	2613	20	60.71	50	ATGATACAGCCCGAGGGTTT	648	Fragment	Multiple
copia719	6	2263	Retrotransposon-LTR-Copia, Retrotransposon-LTR-Copia	trep_complete	2959	20	59.93	50	GTCTGGGTCCATCATTGCTT	3500	20	59.85	50	CGGACCTACCGTTGTCATTT	542	Fragment	Multiple
copia719	7	1990	Retrotransposon-LTR-Copia, Retrotransposon-LTR-Copia	trep_complete	3589	20	59.98	45	AAGTTGTGGAACAATTCCGC	4033	20	59.4	45	GCATTGTCGTTTGGGTCATA	445	Fragment	Multiple
copia719	2	1377	Retrotransposon-LTR-Copia, Unknown	trep_complete	1398	20	59.31	55	CAACAGTCTCCCACTTGCAC	2018	20	59.64	50	GCAGACACCAATCTGATCCA	621	Fragment	Multiple
copia719	5	1990	Retrotransposon-LTR-Copia, Unknown	trep_complete	2566	20	60.07	45	TACCTTTCCAGCATTTTCCG	3247	20	60.25	50	CCGATCAGAAGGCAAAGTGT	682	Fragment	Multiple
copia72	2	3696	Retrotransposon-LTR-Copia, Retrotransposon-LTR-Copia	trep_complete	3712	20	59.92	45	CGGATCGGTTGCTCATATTT	4334	20	60.12	60	CTCCTCTAGCCATCGTGCTC	623	Fragment	Multiple
copia72	3	3750	Retrotransposon-LTR-Copia, Retrotransposon-LTR-Copia	trep_complete	4539	20	59.98	45	GCGGAATTGTTCCACAACTT	5188	20	59.93	50	GTCTGGGTCCATCATTGCTT	650	Fragment	Multiple
copia72	4	4109	Retrotransposon-LTR-Copia, Retrotransposon-LTR-Copia	trep_complete	5167	20	60.07	50	AGAAGCAATGATGGACCCAG	5416	20	59.72	55	TACGGGTGAGAAGGTCTCGT	250	Fragment	Multiple
copia72	6	5133	Retrotransposon-LTR-Copia, Retrotransposon-LTR-Copia	trep_complete	6162	20	59.98	45	GGACAGCGGTGAAAAACATT	6749	20	59.31	55	CAACAGTCTCCCACTTGCAC	588	Fragment	Multiple
copia72	7	5187	Retrotransposon-LTR-Copia, Retrotransposon-LTR-Gypsy	trep_complete	6730	20	59.31	55	GTGCAAGTGGGAGACTGTTG	7358	20	60.18	50	CCGGAATCCCTTTGTAGGTT	629	Fragment	Multiple
copia72	5	4725	Retrotransposon-LTR-Copia, Unknown	trep_complete	5829	20	59.95	50	ACTTAGGGGAAGCGGCATAT	6465	20	59.97	50	GGGAACACACCAAGCTCAAT	637	Fragment	Multiple
copia721	8	4654			6660	20	59.31	55	GTGCAAGTGGGAGACTGTTG	7354	20	60.21	50	CTATTCCCTTTGCCTCACGA	695	Fragment	Multiple
copia721	2	2012	Retrotransposon-LTR-Copia, Retrotransposon-LTR-Copia	trep_complete	3648	20	60.22	40	TCGGTTGCTCATATTTGCAA	4247	20	59.81	50	CATTGGTCCGCATACATCAC	600	Fragment	Multiple
copia721	3	3628	Retrotransposon-LTR-Copia, Retrotransposon-LTR-Copia	trep_complete	4072	20	59.74	45	AAAAGCGCATGAAGAAGCTC	4439	20	60.1	50	CAAATACTCGCCTCCACGAT	368	Fragment	Multiple
copia721	4	3682	Retrotransposon-LTR-Copia, Retrotransposon-LTR-Copia	trep_complete	4471	20	59.98	45	GCGGAATTGTTCCACAACTT	5118	20	59.93	50	GTCTGGGTCCATCATTGCTT	648	Fragment	Multiple
copia721	6	4108	Retrotransposon-LTR-Copia, Retrotransposon-LTR-Copia	trep_complete	5759	20	59.95	50	ACTTAGGGGAAGCGGCATAT	6395	20	59.97	50	GGGAACACACCAAGCTCAAT	637	Fragment	Multiple
copia721	7	4284	Retrotransposon-LTR-Copia, Retrotransposon-LTR-Gypsy	trep_complete	6092	20	59.98	45	GGACAGCGGTGAAAAACATT	6679	20	59.31	55	CAACAGTCTCCCACTTGCAC	588	Fragment	Multiple
copia721	5	4041	Retrotransposon-LTR-Copia, Unknown	trep_complete	5097	20	60.07	50	AGAAGCAATGATGGACCCAG	5351	20	61.04	55	ATCACTACGGGCGAGAAGGT	255	Fragment	Multiple
copia722	3	1429	Retrotransposon-LTR-Copia, Retrotransposon-LTR-Copia	trep_complete	1967	20	59.98	45	AATGTTTTTCACCGCTGTCC	2565	20	59.39	50	GCAGGCTTCAGAGATCCATT	599	Fragment	Unique
copia722	2	1378	Retrotransposon-LTR-Copia, Retrotransposon-LTR-Copia	trep_complete	1399	20	59.31	55	CAACAGTCTCCCACTTGCAC	1934	20	59.67	60	CCTCGTCTATGGAGGTCAGG	536	Fragment	Multiple
copia722	4	1881	Retrotransposon-LTR-Copia, Retrotransposon-LTR-Copia	trep_complete	2300	20	59.95	50	ATATGCCGCTTCCCCTAAGT	2979	20	59.93	50	AAGCAATGATGGACCCAGAC	680	Fragment	Multiple
copia722	5	1991	Retrotransposon-LTR-Copia, Retrotransposon-LTR-Copia	trep_complete	2571	20	60.02	40	TTTCCAGCATTTTTCGGATC	3004	20	59.26	45	AATGATGAGCCTGCGACATA	434	Fragment	Multiple
copia722	6	2264	Retrotransposon-LTR-Copia, Retrotransposon-LTR-Copia	trep_complete	2960	20	59.93	50	GTCTGGGTCCATCATTGCTT	3501	20	59.85	50	CGGACCTACCGTTGTCATTT	542	Fragment	Multiple
copia722	7	2333	Retrotransposon-LTR-Copia, Retrotransposon-LTR-Copia	trep_complete	3590	20	59.98	45	AAGTTGTGGAACAATTCCGC	4033	20	59.4	45	GCATTGTCGTTTGGGTCATA	444	Fragment	Multiple
copia723	2	3707	Retrotransposon-LTR-Copia, Retrotransposon-LTR-Copia	trep_complete	3723	20	59.92	45	CGGATCGGTTGCTCATATTT	4292	20	59.81	50	CATTGGTCCGCATACATCAC	570	Fragment	Multiple
copia723	3	3761	Retrotransposon-LTR-Copia, Retrotransposon-LTR-Copia	trep_complete	4516	20	59.98	45	GCGGAATTGTTCCACAACTT	5165	20	59.93	50	GTCTGGGTCCATCATTGCTT	650	Fragment	Multiple
copia723	4	4120	Retrotransposon-LTR-Copia, Retrotransposon-LTR-Copia	trep_complete	4906	20	59.93	55	GGAACGGGGTTTTCCTAGAG	5165	20	59.93	50	GTCTGGGTCCATCATTGCTT	260	Fragment	Multiple
copia723	5	4702	Retrotransposon-LTR-Copia, Retrotransposon-LTR-Copia	trep_complete	5144	20	60.07	50	AGAAGCAATGATGGACCCAG	5398	20	61.04	55	ATCACTACGGGCGAGAAGGT	255	Fragment	Multiple
copia723	7	4937	Retrotransposon-LTR-Copia, Retrotransposon-LTR-Copia	trep_complete	6139	20	59.98	45	GGACAGCGGTGAAAAACATT	6726	20	59.31	55	CAACAGTCTCCCACTTGCAC	588	Fragment	Multiple
copia723	8	5110	Retrotransposon-LTR-Copia, Retrotransposon-LTR-Gypsy	trep_complete	6707	20	59.31	55	GTGCAAGTGGGAGACTGTTG	7402	20	60.21	50	CTATTCCCTTTGCCTCACGA	696	Fragment	Multiple
copia723	6	4887	Retrotransposon-LTR-Copia, Unknown	trep_complete	5806	20	59.95	50	ACTTAGGGGAAGCGGCATAT	6442	20	59.97	50	GGGAACACACCAAGCTCAAT	637	Fragment	Multiple
copia725	2	1380	Retrotransposon-LTR-Copia, Unknown	trep_complete	1401	20	59.31	55	CAACAGTCTCCCACTTGCAC	2006	20	59.64	50	GCAGACACCAATCTGATCCA	606	Fragment	Unique
copia725	3	1431	Retrotransposon-LTR-Copia, Retrotransposon-LTR-Copia	trep_complete	1954	20	59.98	45	AATGTTTTTCACCGCTGTCC	2480	21	59.99	42.86	CAAAGGGTTTGACTTCACCAA	527	Fragment	Multiple
copia725	4	1868	Retrotransposon-LTR-Copia, Retrotransposon-LTR-Copia	trep_complete	1954	20	59.98	45	AATGTTTTTCACCGCTGTCC	2480	21	59.99	42.86	CAAAGGGTTTGACTTCACCAA	527	Fragment	Multiple
copia726	2	3440	Retrotransposon-LTR-Copia, Retrotransposon-LTR-Copia	trep_complete	3451	20	59.89	50	GATACCGGATCGGTTTCTCA	3960	20	60.1	55	AGCCTCCCATGTCTCGTATG	510	Fragment	Unique
copia726	7	5041			9657	20	59.31	55	GTGCAAGTGGGAGACTGTTG	10351	20	60.21	50	CTATTCCCTTTGCCTCACGA	695	Fragment	Multiple
copia726	3	3494	Retrotransposon-LTR-Copia, Retrotransposon-LTR-Copia	trep_complete	4283	20	59.98	45	GCGGAATTGTTCCACAACTT	4932	20	59.93	50	GTCTGGGTCCATCATTGCTT	650	Fragment	Multiple
copia726	4	3853	Retrotransposon-LTR-Copia, Retrotransposon-LTR-Copia	trep_complete	4913	20	59.93	50	AAGCAATGATGGACCCAGAC	5265	20	59.13	50	GGCTAGGTTTCCATTCAGGA	353	Fragment	Multiple
copia726	5	4466	Retrotransposon-LTR-Copia, Unknown	trep_complete	5302	20	60.02	40	GATCCGAAAAATGCTGGAAA	5763	20	60.18	55	CAGCAGTCGAAGGACACTGA	462	Fragment	Multiple
copia726	6	4879	Retrotransposon-LTR-Copia, Unknown	trep_complete	5572	20	59.95	50	ACTTAGGGGAAGCGGCATAT	6208	20	59.97	50	GGGAACACACCAAGCTCAAT	637	Fragment	Multiple
copia727	6	5191			18736	20	59.31	55	GTGCAAGTGGGAGACTGTTG	19208	20	60.1	45	AACCCGAAAGCTGCCTTTAT	473	Fragment	Unique
copia727	2	3651	Retrotransposon-LTR-Copia, Retrotransposon-LTR-Copia	trep_complete	4441	20	59.98	45	GCGGAATTGTTCCACAACTT	5082	20	59.93	50	GTCTGGGTCCATCATTGCTT	642	Fragment	Multiple
copia727	5	4809	Retrotransposon-LTR-Copia, Retrotransposon-LTR-Gypsy	trep_complete	5719	20	59.98	55	AAGGACTTAGGAGAAGCGGC	6238	20	60.15	50	TCCAACTAACAGCACCACCA	520	Fragment	Multiple
copia727	1	3601	Retrotransposon-LTR-Copia, Unknown	trep_complete	3615	20	59.92	45	CGGATCGGTTGCTCATATTT	4217	20	59.81	50	CATTGGTCCGCATACATCAC	603	Fragment	Multiple
copia727	3	4011	Retrotransposon-LTR-Copia, Unknown	trep_complete	4808	20	60.29	50	AGAGGGCAAAGTGTTTGTCG	5482	20	61.3	50	GCTTGCATACCTTTCCAGCA	675	Fragment	Multiple
copia727	4	4627	Retrotransposon-LTR-Copia, Unknown	trep_complete	5244	20	59.78	45	ACGACTTGTCGCAAAAGGTT	5852	20	59.96	45	TTCTTTGCCTCTTCCATGCT	609	Fragment	Multiple
copia729	5	2364			3578	20	59.98	45	AAGTTGTGGAACAATTCCGC	4022	20	59.4	45	GCATTGTCGTTTGGGTCATA	445	Fragment	Multiple
copia729	2	1366	Retrotransposon-LTR-Copia, Retrotransposon-LTR-Copia	trep_complete	1387	20	59.31	55	CAACAGTCTCCCACTTGCAC	1922	20	59.67	60	CCTCGTCTATGGAGGTCAGG	536	Fragment	Multiple
copia729	3	1417	Retrotransposon-LTR-Copia, Retrotransposon-LTR-Copia	trep_complete	1955	20	59.98	45	AATGTTTTTCACCGCTGTCC	2602	20	60.71	50	ATGATACAGCCCGAGGGTTT	648	Fragment	Multiple
copia729	4	1979	Retrotransposon-LTR-Copia, Retrotransposon-LTR-Copia	trep_complete	3188	20	59.93	55	CTCTAGGAAAACCCCGTTCC	3648	20	60.1	50	ATCGTGGAGGCGAGTATTTG	461	Fragment	Multiple
copia73	8	5122	Retrotransposon-LTR-Copia, Retrotransposon-LTR-Copia	trep_complete	6149	20	59.72	50	CTGGACAGCGGTGAAATACA	6738	20	59.31	55	CAACAGTCTCCCACTTGCAC	590	Fragment	Unique
copia73	2	3685	Retrotransposon-LTR-Copia, Retrotransposon-LTR-Copia	trep_complete	3701	20	59.92	45	CGGATCGGTTGCTCATATTT	4304	20	59.81	50	CATTGGTCCGCATACATCAC	604	Fragment	Multiple
copia73	3	3739	Retrotransposon-LTR-Copia, Retrotransposon-LTR-Copia	trep_complete	4528	20	59.98	45	GCGGAATTGTTCCACAACTT	5177	20	59.93	50	GTCTGGGTCCATCATTGCTT	650	Fragment	Multiple
copia73	4	4098	Retrotransposon-LTR-Copia, Retrotransposon-LTR-Copia	trep_complete	4918	20	59.93	55	GGAACGGGGTTTTCCTAGAG	5177	20	59.93	50	GTCTGGGTCCATCATTGCTT	260	Fragment	Multiple
copia73	5	4714	Retrotransposon-LTR-Copia, Retrotransposon-LTR-Copia	trep_complete	5156	20	60.07	50	AGAAGCAATGATGGACCCAG	5410	20	61.04	55	ATCACTACGGGCGAGAAGGT	255	Fragment	Multiple
copia73	9	5176	Retrotransposon-LTR-Copia, Retrotransposon-LTR-Gypsy	trep_complete	6719	20	59.31	55	GTGCAAGTGGGAGACTGTTG	7413	20	60.21	50	CTATTCCCTTTGCCTCACGA	695	Fragment	Multiple
copia73	6	4899	Retrotransposon-LTR-Copia, Unknown	trep_complete	5547	20	60.02	40	GATCCGAAAAATGCTGGAAA	6009	20	60.18	55	CAGCAGTCGAAGGACACTGA	463	Fragment	Multiple
copia73	7	4949	Retrotransposon-LTR-Copia, Unknown	trep_complete	5818	20	59.95	50	ACTTAGGGGAAGCGGCATAT	6454	20	59.97	50	GGGAACACACCAAGCTCAAT	637	Fragment	Multiple
copia730	3	1416	Retrotransposon-LTR-Copia, Retrotransposon-LTR-Copia	trep_complete	1901	20	59.83	60	GCCTGACCTCCATAGACGAG	2475	20	59.94	50	GGGTTTGACTTCACCAGGAA	575	Fragment	Unique
copia730	4	1868	Retrotransposon-LTR-Copia, Retrotransposon-LTR-Copia	trep_complete	1901	20	59.83	60	GCCTGACCTCCATAGACGAG	2475	20	59.94	50	GGGTTTGACTTCACCAGGAA	575	Fragment	Unique
copia730	2	1365	Retrotransposon-LTR-Copia, Retrotransposon-LTR-Copia	trep_complete	1386	20	59.31	55	CAACAGTCTCCCACTTGCAC	1921	20	59.67	60	CCTCGTCTATGGAGGTCAGG	536	Fragment	Multiple
copia730	5	1978	Retrotransposon-LTR-Copia, Retrotransposon-LTR-Copia	trep_complete	2558	20	60.02	40	TTTCCAGCATTTTTCGGATC	2991	20	59.26	45	AATGATGAGCCTGCGACATA	434	Fragment	Multiple
copia733	9	5314			7182	20	59.79	60	GCTACGCCGTAACAGGGTAG	7839	20	59.84	55	ACCTCCAAGGTATCCACACG	658	Fragment	Multiple
copia733	1	3713	Retrotransposon-LTR-Copia, Retrotransposon-LTR-Copia	trep_complete	3729	20	59.92	45	CGGATCGGTTGCTCATATTT	4332	20	59.81	50	CATTGGTCCGCATACATCAC	604	Fragment	Multiple
copia733	2	3767	Retrotransposon-LTR-Copia, Retrotransposon-LTR-Copia	trep_complete	4556	20	59.98	45	GCGGAATTGTTCCACAACTT	5205	20	59.93	50	GTCTGGGTCCATCATTGCTT	650	Fragment	Multiple
copia733	3	4126	Retrotransposon-LTR-Copia, Retrotransposon-LTR-Copia	trep_complete	4946	20	59.93	55	GGAACGGGGTTTTCCTAGAG	5205	20	59.93	50	GTCTGGGTCCATCATTGCTT	260	Fragment	Multiple
copia733	4	4742	Retrotransposon-LTR-Copia, Retrotransposon-LTR-Copia	trep_complete	5184	20	60.07	50	AGAAGCAATGATGGACCCAG	5438	20	61.04	55	ATCACTACGGGCGAGAAGGT	255	Fragment	Multiple
copia733	6	4977	Retrotransposon-LTR-Copia, Retrotransposon-LTR-Copia	trep_complete	5834	20	60.04	45	TTTCGATGAAGGACTTTGGG	6482	20	59.97	50	GGGAACACACCAAGCTCAAT	649	Fragment	Multiple
copia733	5	4927	Retrotransposon-LTR-Copia, Unknown	trep_complete	5575	20	60.02	40	GATCCGAAAAATGCTGGAAA	5853	20	60.04	45	CCCAAAGTCCTTCATCGAAA	279	Fragment	Multiple
copia733	7	5150	Retrotransposon-LTR-Copia, Unknown	trep_complete	6179	20	59.98	45	GGACAGCGGTGAAAAACATT	6766	20	59.31	55	CAACAGTCTCCCACTTGCAC	588	Fragment	Multiple
copia733	8	5204	Retrotransposon-LTR-Gypsy, Retrotransposon-LTR-Copia	trep_complete	6747	20	59.31	55	GTGCAAGTGGGAGACTGTTG	7442	20	60.21	50	CTATTCCCTTTGCCTCACGA	696	Fragment	Multiple
copia734	5	1955	Retrotransposon-LTR-Copia, Retrotransposon-LTR-Copia	trep_complete	2867	21	59.92	47.62	TTGATTGTCTCCCATGGACTC	3465	20	60.03	55	CGGACCTACCGTTGTCAGTT	599	Fragment	Unique
copia734	6	2228	Retrotransposon-LTR-Copia, Retrotransposon-LTR-Copia	trep_complete	2924	20	59.93	50	GTCTGGGTCCATCATTGCTT	3465	20	60.03	55	CGGACCTACCGTTGTCAGTT	542	Fragment	Unique
copia734	7	2815	Retrotransposon-LTR-Copia, Retrotransposon-LTR-Copia	trep_complete	3164	20	59.93	55	CTCTAGGAAAACCCCGTTCC	3465	20	60.03	55	CGGACCTACCGTTGTCAGTT	302	Fragment	Unique
copia734	3	1393	Retrotransposon-LTR-Copia, Retrotransposon-LTR-Copia	trep_complete	1931	20	59.98	45	AATGTTTTTCACCGCTGTCC	2456	21	59.99	42.86	CAAAGGGTTTGACTTCACCAA	526	Fragment	Multiple
copia734	2	1342	Retrotransposon-LTR-Copia, Unknown	trep_complete	1363	20	59.31	55	CAACAGTCTCCCACTTGCAC	1983	20	59.64	50	GCAGACACCAATCTGATCCA	621	Fragment	Multiple
copia734	4	1845	Retrotransposon-LTR-Copia, Unknown	trep_complete	2701	20	60.16	60	GCGAGAAGGTCTCGTCGTAG	3277	20	59.96	50	CCCAAGTCGGATAAGTGCAT	577	Fragment	Multiple
copia736	5	2227			3978	20	59.4	45	TATGACCCAAACGACAATGC	4590	20	60.39	55	GGACCTGCTCCAGACAAAGA	613	Fragment	Multiple
copia736	3	1392	Retrotransposon-LTR-Copia, Retrotransposon-LTR-Copia	trep_complete	1930	20	59.98	45	AATGTTTTTCACCGCTGTCC	2577	20	60.71	50	ATGATACAGCCCGAGGGTTT	648	Fragment	Multiple
copia736	2	1341	Retrotransposon-LTR-Copia, Unknown	trep_complete	1362	20	59.31	55	CAACAGTCTCCCACTTGCAC	1982	20	59.64	50	GCAGACACCAATCTGATCCA	621	Fragment	Multiple
copia736	4	1954	Retrotransposon-LTR-Copia, Unknown	trep_complete	3553	20	59.98	45	AAGTTGTGGAACAATTCCGC	4032	20	59.66	50	CCTCGGCCTATTGATTTGAG	480	Fragment	Multiple
copia737	2	1376	Retrotransposon-LTR-Copia, Retrotransposon-LTR-Copia	trep_complete	1397	20	59.31	55	CAACAGTCTCCCACTTGCAC	1932	20	59.67	60	CCTCGTCTATGGAGGTCAGG	536	Fragment	Multiple
copia737	3	1427	Retrotransposon-LTR-Copia, Retrotransposon-LTR-Copia	trep_complete	1965	20	59.98	45	AATGTTTTTCACCGCTGTCC	2612	20	60.71	50	ATGATACAGCCCGAGGGTTT	648	Fragment	Multiple
copia737	4	1879	Retrotransposon-LTR-Copia, Retrotransposon-LTR-Copia	trep_complete	2569	20	60.02	40	TTTCCAGCATTTTTCGGATC	3002	20	59.26	45	AATGATGAGCCTGCGACATA	434	Fragment	Multiple
copia737	6	2262	Retrotransposon-LTR-Copia, Retrotransposon-LTR-Copia		3198	20	59.93	55	CTCTAGGAAAACCCCGTTCC	3658	20	60.1	50	ATCGTGGAGGCGAGTATTTG	461	Fragment	Multiple
copia737	5	1989	Retrotransposon-LTR-Copia, Unknown	trep_complete	2958	20	59.93	50	GTCTGGGTCCATCATTGCTT	3311	20	59.96	50	CCCAAGTCGGATAAGTGCAT	354	Fragment	Multiple
copia739	5	5966	Retrotransposon-LTR-Copia, Retrotransposon-LTR-Copia	trep_complete	6873	20	59.9	45	TTTCAATGAAGGACTTGGGG	7346	20	60.11	50	AATCGTCTCTGTCGGTTTGG	474	Fragment	Unique
copia739	7	6189			7786	20	59.31	55	GTGCAAGTGGGAGACTGTTG	8480	20	60.21	50	CTATTCCCTTTGCCTCACGA	695	Fragment	Multiple
copia739	1	4752	Retrotransposon-LTR-Copia, Retrotransposon-LTR-Copia	trep_complete	4768	20	59.92	45	CGGATCGGTTGCTCATATTT	5372	20	60.07	45	TCATTGGTCCGCTTACATCA	605	Fragment	Multiple
copia739	2	4806	Retrotransposon-LTR-Copia, Retrotransposon-LTR-Copia	trep_complete	5595	20	59.98	45	GCGGAATTGTTCCACAACTT	6244	20	59.93	50	GTCTGGGTCCATCATTGCTT	650	Fragment	Multiple
copia739	3	5165	Retrotransposon-LTR-Copia, Retrotransposon-LTR-Copia	trep_complete	5985	20	59.93	55	GGAACGGGGTTTTCCTAGAG	6244	20	59.93	50	GTCTGGGTCCATCATTGCTT	260	Fragment	Multiple
copia739	6	6016	Retrotransposon-LTR-Copia, Retrotransposon-LTR-Gypsy	trep_complete	7218	20	59.98	45	GGACAGCGGTGAAAAACATT	7805	20	59.31	55	CAACAGTCTCCCACTTGCAC	588	Fragment	Multiple
copia739	4	5799	Retrotransposon-LTR-Copia, Unknown	trep_complete	6223	20	60.07	50	AGAAGCAATGATGGACCCAG	6477	20	61.04	55	ATCACTACGGGCGAGAAGGT	255	Fragment	Multiple
copia74	2	1377	Retrotransposon-LTR-Copia, Retrotransposon-LTR-Copia	trep_complete	1398	20	59.31	55	CAACAGTCTCCCACTTGCAC	1933	20	59.67	60	CCTCGTCTATGGAGGTCAGG	536	Fragment	Multiple
copia74	3	1428	Retrotransposon-LTR-Copia, Retrotransposon-LTR-Copia	trep_complete	1966	20	59.98	45	AATGTTTTTCACCGCTGTCC	2613	20	60.71	50	ATGATACAGCCCGAGGGTTT	648	Fragment	Multiple
copia74	6	2263	Retrotransposon-LTR-Copia, Retrotransposon-LTR-Copia	trep_complete	3199	20	59.93	55	CTCTAGGAAAACCCCGTTCC	3659	20	60.1	50	ATCGTGGAGGCGAGTATTTG	461	Fragment	Multiple
copia74	7	2342	Retrotransposon-LTR-Copia, Retrotransposon-LTR-Copia	trep_complete	3589	20	59.98	45	AAGTTGTGGAACAATTCCGC	4032	20	59.4	45	GCATTGTCGTTTGGGTCATA	444	Fragment	Multiple
copia74	4	1880	Retrotransposon-LTR-Copia, Unknown	trep_complete	2299	20	59.95	50	ATATGCCGCTTCCCCTAAGT	2978	20	59.93	50	AAGCAATGATGGACCCAGAC	680	Fragment	Multiple
copia74	5	1990	Retrotransposon-LTR-Copia, Unknown	trep_complete	2786	20	60.06	50	GCGACAAGTCGTGCTTTGTA	3312	20	59.96	50	CCCAAGTCGGATAAGTGCAT	527	Fragment	Multiple
copia741	1	1970	Retrotransposon-LTR-Copia, Retrotransposon-LTR-Copia	trep_complete	1946	20	59.98	45	AATGTTTTTCACCGCTGTCC	2470	21	59.99	42.86	CAAAGGGTTTGACTTCACCAA	525	Fragment	Multiple
copia741	2	2243	Retrotransposon-LTR-Copia, Retrotransposon-LTR-Copia	trep_complete	2279	20	59.95	50	ATATGCCGCTTCCCCTAAGT	2957	20	59.93	50	AAGCAATGATGGACCCAGAC	679	Fragment	Multiple
copia741	4	2356	Retrotransposon-LTR-Copia, Retrotransposon-LTR-Copia	trep_complete	2938	20	59.93	50	GTCTGGGTCCATCATTGCTT	3570	20	60.04	55	ACTTACGCCACCTGGAACAC	633	Fragment	Multiple
copia741	3	2314	Retrotransposon-LTR-Copia, Unknown	trep_complete	2549	20	60.02	40	TTTCCAGCATTTTTCGGATC	3150	20	59.83	50	TGGAAGGACAGTGCATCTTG	602	Fragment	Multiple
copia742	2	3718	Retrotransposon-LTR-Copia, Retrotransposon-LTR-Copia	trep_complete	3734	20	59.92	45	CGGATCGGTTGCTCATATTT	4337	20	59.81	50	CATTGGTCCGCATACATCAC	604	Fragment	Multiple
copia742	3	3772	Retrotransposon-LTR-Copia, Retrotransposon-LTR-Copia	trep_complete	4510	20	60.1	50	ATCGTGGAGGCGAGTATTTG	5208	20	60.07	50	CTGGGTCCATCATTGCTTCT	699	Fragment	Multiple
copia742	4	4131	Retrotransposon-LTR-Copia, Retrotransposon-LTR-Copia	trep_complete	4951	20	59.93	55	GGAACGGGGTTTTCCTAGAG	5210	20	59.93	50	GTCTGGGTCCATCATTGCTT	260	Fragment	Multiple
copia742	5	4747	Retrotransposon-LTR-Copia, Retrotransposon-LTR-Copia	trep_complete	5189	20	60.07	50	AGAAGCAATGATGGACCCAG	5443	20	61.04	55	ATCACTACGGGCGAGAAGGT	255	Fragment	Multiple
copia742	6	4932	Retrotransposon-LTR-Copia, Retrotransposon-LTR-Copia	trep_complete	5580	20	60.02	40	GATCCGAAAAATGCTGGAAA	6252	21	60.12	52.38	CACCTCCATAGACGAGGAACA	673	Fragment	Multiple
copia742	8	5155	Retrotransposon-LTR-Copia, Retrotransposon-LTR-Gypsy	trep_complete	6752	20	59.31	55	GTGCAAGTGGGAGACTGTTG	7446	20	60.21	50	CTATTCCCTTTGCCTCACGA	695	Fragment	Multiple
copia742	7	4982	Retrotransposon-LTR-Copia, Unknown	trep_complete	6239	20	59.67	60	CGTCTATGGAGGTGAGGAGG	6880	21	57.91	38.1	TGCAAATCAATTCAAGTAGCC	642	Fragment	Multiple
copia744	5	2253			3466	20	60.22	50	CCCAAAATGACAACGGTAGG	3930	20	60.16	50	CATGTGAGGCTTGCTTGCTA	465	Fragment	Multiple
copia744	3	1418	Retrotransposon-LTR-Copia, Retrotransposon-LTR-Copia	trep_complete	1956	20	60.12	45	AATGTTTTTCACTGCTGCCC	2603	20	60.71	50	ATGATACAGCCCGAGGGTTT	648	Fragment	Multiple
copia744	4	1884	Retrotransposon-LTR-Copia, Retrotransposon-LTR-Copia	trep_complete	1956	20	60.12	45	AATGTTTTTCACTGCTGCCC	2603	20	60.71	50	ATGATACAGCCCGAGGGTTT	648	Fragment	Multiple
copia744	2	1367	Retrotransposon-LTR-Copia, Unknown	trep_complete	1388	20	59.31	55	CAACAGTCTCCCACTTGCAC	2008	20	59.64	50	GCAGACACCAATCTGATCCA	621	Fragment	Multiple
copia745	1	3279	Retrotransposon-LTR-Copia, Retrotransposon-LTR-Copia	trep_complete	3128	20	60.1	50	ATCGTGGAGGCGAGTATTTG	3826	20	60.07	50	CTGGGTCCATCATTGCTTCT	699	Fragment	Multiple
copia745	2	3550	Retrotransposon-LTR-Copia, Retrotransposon-LTR-Copia	trep_complete	3569	20	59.93	55	GGAACGGGGTTTTCCTAGAG	3828	20	59.93	50	GTCTGGGTCCATCATTGCTT	260	Fragment	Multiple
copia745	3	3600	Retrotransposon-LTR-Copia, Retrotransposon-LTR-Copia	trep_complete	3807	20	60.07	50	AGAAGCAATGATGGACCCAG	4228	20	61.3	50	GCTTGCATACCTTTCCAGCA	422	Fragment	Multiple
copia745	4	3773	Retrotransposon-LTR-Copia, Unknown	trep_complete	4471	20	59.95	50	ACTTAGGGGAAGCGGCATAT	5104	20	59.97	50	GGGAACACACCAAGCTCAAT	634	Fragment	Multiple
copia746	6	4920	Retrotransposon-LTR-Copia, Unknown	trep_complete	5839	20	59.95	50	ACTTAGGGGAAGCGGCATAT	6400	20	59.97	50	CGGCTTCTTTCGTAGAATCG	562	Fragment	Unique
copia746	2	3706	Retrotransposon-LTR-Copia, Retrotransposon-LTR-Copia	trep_complete	3722	20	59.92	45	CGGATCGGTTGCTCATATTT	4325	20	59.81	50	CATTGGTCCGCATACATCAC	604	Fragment	Multiple
copia746	3	3760	Retrotransposon-LTR-Copia, Retrotransposon-LTR-Copia	trep_complete	4498	20	60.1	50	ATCGTGGAGGCGAGTATTTG	5196	20	60.07	50	CTGGGTCCATCATTGCTTCT	699	Fragment	Multiple
copia746	4	4119	Retrotransposon-LTR-Copia, Retrotransposon-LTR-Copia	trep_complete	4939	20	59.93	55	GGAACGGGGTTTTCCTAGAG	5198	20	59.93	50	GTCTGGGTCCATCATTGCTT	260	Fragment	Multiple
copia746	5	4735	Retrotransposon-LTR-Copia, Retrotransposon-LTR-Copia	trep_complete	5177	20	60.07	50	AGAAGCAATGATGGACCCAG	5431	20	61.04	55	ATCACTACGGGCGAGAAGGT	255	Fragment	Multiple
copia746	7	4970	Retrotransposon-LTR-Copia, Retrotransposon-LTR-Copia	trep_complete	6173	20	59.98	45	GGACAGCGGTGAAAAACATT	6759	20	59.31	55	CAACAGTCTCCCACTTGCAC	587	Fragment	Multiple
copia746	8	5143	Retrotransposon-LTR-Copia, Retrotransposon-LTR-Gypsy	trep_complete	6740	20	59.31	55	GTGCAAGTGGGAGACTGTTG	7434	20	60.21	50	CTATTCCCTTTGCCTCACGA	695	Fragment	Multiple
copia747	2	1352	Retrotransposon-LTR-Copia, Retrotransposon-LTR-Copia	trep_complete	1373	20	59.31	55	CAACAGTCTCCCACTTGCAC	1908	20	59.67	60	CCTCGTCTATGGAGGTCAGG	536	Fragment	Multiple
copia747	3	1403	Retrotransposon-LTR-Copia, Retrotransposon-LTR-Copia	trep_complete	1941	20	59.98	45	AATGTTTTTCACCGCTGTCC	2588	20	60.71	50	ATGATACAGCCCGAGGGTTT	648	Fragment	Multiple
copia747	4	1855	Retrotransposon-LTR-Copia, Retrotransposon-LTR-Copia	trep_complete	2545	20	60.02	40	TTTCCAGCATTTTTCGGATC	2978	20	59.26	45	AATGATGAGCCTGCGACATA	434	Fragment	Multiple
copia747	6	2238	Retrotransposon-LTR-Copia, Retrotransposon-LTR-Copia	trep_complete	3174	20	59.93	55	CTCTAGGAAAACCCCGTTCC	3634	20	60.1	50	ATCGTGGAGGCGAGTATTTG	461	Fragment	Multiple
copia747	5	1965	Retrotransposon-LTR-Copia, Unknown	trep_complete	2934	20	59.93	50	GTCTGGGTCCATCATTGCTT	3287	20	59.96	50	CCCAAGTCGGATAAGTGCAT	354	Fragment	Multiple
copia76	2	3689	Retrotransposon-LTR-Copia, Retrotransposon-LTR-Copia	trep_complete	3705	20	59.92	45	CGGATCGGTTGCTCATATTT	4307	20	59.81	50	CATTGGTCCGCATACATCAC	603	Fragment	Multiple
copia76	3	3743	Retrotransposon-LTR-Copia, Retrotransposon-LTR-Copia	trep_complete	4531	20	59.98	45	GCGGAATTGTTCCACAACTT	5180	20	59.93	50	GTCTGGGTCCATCATTGCTT	650	Fragment	Multiple
copia76	4	4101	Retrotransposon-LTR-Copia, Retrotransposon-LTR-Copia	trep_complete	4921	20	59.93	55	GGAACGGGGTTTTCCTAGAG	5180	20	59.93	50	GTCTGGGTCCATCATTGCTT	260	Fragment	Multiple
copia76	5	4735	Retrotransposon-LTR-Copia, Retrotransposon-LTR-Copia	trep_complete	5159	20	60.07	50	AGAAGCAATGATGGACCCAG	5413	20	61.04	55	ATCACTACGGGCGAGAAGGT	255	Fragment	Multiple
copia76	8	5125	Retrotransposon-LTR-Copia, Retrotransposon-LTR-Copia	trep_complete	6154	20	59.98	45	GGACAGCGGTGAAAAACATT	6741	20	59.31	55	CAACAGTCTCCCACTTGCAC	588	Fragment	Multiple
copia76	9	5179	Retrotransposon-LTR-Copia, Retrotransposon-LTR-Gypsy	trep_complete	6722	20	59.31	55	GTGCAAGTGGGAGACTGTTG	7416	20	60.21	50	CTATTCCCTTTGCCTCACGA	695	Fragment	Multiple
copia76	6	4902	Retrotransposon-LTR-Copia, Unknown	trep_complete	5540	20	59.91	45	GGGTTTTGTCGATCCAAAGA	6012	20	60.18	55	CAGCAGTCGAAGGACACTGA	473	Fragment	Multiple
copia76	7	4952	Retrotransposon-LTR-Copia, Unknown	trep_complete	5821	20	59.95	50	ACTTAGGGGAAGCGGCATAT	6457	20	59.97	50	GGGAACACACCAAGCTCAAT	637	Fragment	Multiple
copia77	3	1392	Retrotransposon-LTR-Copia, Retrotransposon-LTR-Copia	trep_complete	1930	20	59.98	45	AATGTTTTTCACCGCTGTCC	2577	20	60.71	50	ATGATACAGCCCGAGGGTTT	648	Fragment	Multiple
copia77	4	1840	Retrotransposon-LTR-Copia, Retrotransposon-LTR-Copia	trep_complete	1930	20	59.98	45	AATGTTTTTCACCGCTGTCC	2577	20	60.71	50	ATGATACAGCCCGAGGGTTT	648	Fragment	Multiple
copia77	6	2227	Retrotransposon-LTR-Copia, Retrotransposon-LTR-Copia	trep_complete	2923	20	59.93	50	GTCTGGGTCCATCATTGCTT	3535	20	59.87	50	TCAGAGAAACGGTGTGTTCG	613	Fragment	Multiple
copia77	2	1341	Retrotransposon-LTR-Copia, Unknown	trep_complete	1362	20	59.31	55	CAACAGTCTCCCACTTGCAC	1982	20	59.64	50	GCAGACACCAATCTGATCCA	621	Fragment	Multiple
copia77	5	1954	Retrotransposon-LTR-Copia, Unknown	trep_complete	2534	20	60.02	40	TTTCCAGCATTTTTCGGATC	3036	20	60.31	55	AGAGAAGCACCGACACAACC	503	Fragment	Multiple
copia775	2	1363	Retrotransposon-LTR-Copia, Retrotransposon-LTR-Copia	trep_complete	1384	20	59.31	55	CAACAGTCTCCCACTTGCAC	1919	20	59.67	60	CCTCGTCTATGGAGGTCAGG	536	Fragment	Multiple
copia775	3	1414	Retrotransposon-LTR-Copia, Retrotransposon-LTR-Copia	trep_complete	1952	20	59.98	45	AATGTTTTTCACCGCTGTCC	2599	20	60.71	50	ATGATACAGCCCGAGGGTTT	648	Fragment	Multiple
copia775	4	1866	Retrotransposon-LTR-Copia, Retrotransposon-LTR-Copia	trep_complete	1952	20	59.98	45	AATGTTTTTCACCGCTGTCC	2599	20	60.71	50	ATGATACAGCCCGAGGGTTT	648	Fragment	Multiple
copia775	5	1976	Retrotransposon-LTR-Copia, Retrotransposon-LTR-Copia	trep_complete	2556	20	60.02	40	TTTCCAGCATTTTTCGGATC	2989	20	59.26	45	AATGATGAGCCTGCGACATA	434	Fragment	Multiple
copia775	7	1976	Retrotransposon-LTR-Copia, Retrotransposon-LTR-Copia	trep_complete	3185	20	59.93	55	CTCTAGGAAAACCCCGTTCC	3645	20	60.1	50	ATCGTGGAGGCGAGTATTTG	461	Fragment	Multiple
copia775	8	2361	Retrotransposon-LTR-Copia, Retrotransposon-LTR-Copia		3575	20	59.98	45	AAGTTGTGGAACAATTCCGC	4019	20	59.4	45	GCATTGTCGTTTGGGTCATA	445	Fragment	Multiple
copia775	6	2249	Retrotransposon-LTR-Copia, Unknown	trep_complete	2945	20	59.93	50	GTCTGGGTCCATCATTGCTT	3298	20	59.96	50	CCCAAGTCGGATAAGTGCAT	354	Fragment	Multiple
copia775	1	955	Retrotransposon-LTR-Gypsy, Retrotransposon-LTR-Copia	trep_complete	827	20	59.92	55	AGGGGCCCAGAGATATCACT	1403	20	59.31	55	GTGCAAGTGGGAGACTGTTG	577	Fragment	Multiple
copia776	3	3604	Retrotransposon-LTR-Copia, Retrotransposon-LTR-Copia	trep_complete	3968	20	59.4	45	GCATTGTCGTTTGGGTCATA	4361	20	60.1	50	CAAATACTCGCCTCCACGAT	394	Fragment	Multiple
copia776	4	3963	Retrotransposon-LTR-Copia, Retrotransposon-LTR-Copia	trep_complete	4393	20	59.98	45	GCGGAATTGTTCCACAACTT	5042	20	59.93	50	GTCTGGGTCCATCATTGCTT	650	Fragment	Multiple
copia776	5	4030	Retrotransposon-LTR-Copia, Retrotransposon-LTR-Copia	trep_complete	5021	20	60.07	50	AGAAGCAATGATGGACCCAG	5269	20	59.72	55	TACGGGTGAGAAGGTCTCGT	249	Fragment	Multiple
copia776	7	4579	Retrotransposon-LTR-Copia, Retrotransposon-LTR-Copia	trep_complete	6015	20	59.98	45	GGACAGCGGTGAAAAACATT	6602	20	59.31	55	CAACAGTCTCCCACTTGCAC	588	Fragment	Multiple
copia776	8	4987	Retrotransposon-LTR-Copia, Retrotransposon-LTR-Gypsy	trep_complete	6583	20	59.31	55	GTGCAAGTGGGAGACTGTTG	7069	20	60.23	45	GCTTCTTGACAAACCCGAAA	487	Fragment	Multiple
copia776	2	3550	Retrotransposon-LTR-Copia, Unknown	trep_complete	3566	20	59.92	45	CGGATCGGTTGCTCATATTT	4192	20	60.23	55	AATCCTCCTCTAGCCGTCGT	627	Fragment	Multiple
copia776	6	4206	Retrotransposon-LTR-Copia, Unknown	trep_complete	5682	20	59.95	50	ACTTAGGGGAAGCGGCATAT	6218	20	59.99	55	CCGTCTTCTGCTTGGAACTC	537	Fragment	Multiple
copia779	8	5276	Retrotransposon-LTR-Copia, Retrotransposon-LTR-Gypsy	trep_complete	6709	20	59.31	55	GTGCAAGTGGGAGACTGTTG	7395	20	59.85	50	GCTATTTCCTTTGCCTCACG	687	Fragment	Unique
copia779	2	3675	Retrotransposon-LTR-Copia, Retrotransposon-LTR-Copia	trep_complete	3691	20	59.92	45	CGGATCGGTTGCTCATATTT	4294	20	59.81	50	CATTGGTCCGCATACATCAC	604	Fragment	Multiple
copia779	3	3729	Retrotransposon-LTR-Copia, Retrotransposon-LTR-Copia	trep_complete	4518	20	59.98	45	GCGGAATTGTTCCACAACTT	5167	20	59.93	50	GTCTGGGTCCATCATTGCTT	650	Fragment	Multiple
copia779	4	4088	Retrotransposon-LTR-Copia, Retrotransposon-LTR-Copia	trep_complete	5148	20	59.93	50	AAGCAATGATGGACCCAGAC	5567	20	61.3	50	GCTTGCATACCTTTCCAGCA	420	Fragment	Multiple
copia779	7	5180	Retrotransposon-LTR-Copia, Retrotransposon-LTR-Copia	trep_complete	6141	20	59.98	45	GGACAGCGGTGAAAAACATT	6728	20	59.31	55	CAACAGTCTCCCACTTGCAC	588	Fragment	Multiple
copia779	5	4704	Retrotransposon-LTR-Copia, Unknown	trep_complete	5537	20	60.02	40	GATCCGAAAAATGCTGGAAA	6127	20	59.64	50	TGGATCAGATTGGTGTCTGC	591	Fragment	Multiple
copia779	6	5114	Retrotransposon-LTR-Copia, Unknown	trep_complete	5808	20	59.95	50	ACTTAGGGGAAGCGGCATAT	6444	20	59.97	50	GGGAACACACCAAGCTCAAT	637	Fragment	Multiple
copia78	6	1990			3589	20	59.98	45	AAGTTGTGGAACAATTCCGC	4033	20	59.4	45	GCATTGTCGTTTGGGTCATA	445	Fragment	Multiple
copia78	2	1377	Retrotransposon-LTR-Copia, Retrotransposon-LTR-Copia	trep_complete	1398	20	59.31	55	CAACAGTCTCCCACTTGCAC	1933	20	59.67	60	CCTCGTCTATGGAGGTCAGG	536	Fragment	Multiple
copia78	3	1428	Retrotransposon-LTR-Copia, Retrotransposon-LTR-Copia	trep_complete	1966	20	59.98	45	AATGTTTTTCACCGCTGTCC	2613	20	60.71	50	ATGATACAGCCCGAGGGTTT	648	Fragment	Multiple
copia78	4	1880	Retrotransposon-LTR-Copia, Retrotransposon-LTR-Copia	trep_complete	1966	20	59.98	45	AATGTTTTTCACCGCTGTCC	2613	20	60.71	50	ATGATACAGCCCGAGGGTTT	648	Fragment	Multiple
copia78	5	2263	Retrotransposon-LTR-Copia, Retrotransposon-LTR-Copia	trep_complete	3214	20	60.3	50	GTTCCGAGCGACAAACACTT	3500	20	59.85	50	CGGACCTACCGTTGTCATTT	287	Fragment	Multiple
copia782	2	1352	Retrotransposon-LTR-Copia, Retrotransposon-LTR-Copia	trep_complete	1373	20	59.31	55	CAACAGTCTCCCACTTGCAC	1908	20	59.67	60	CCTCGTCTATGGAGGTCAGG	536	Fragment	Multiple
copia782	3	1403	Retrotransposon-LTR-Copia, Retrotransposon-LTR-Copia	trep_complete	1941	20	59.98	45	AATGTTTTTCACCGCTGTCC	2588	20	60.71	50	ATGATACAGCCCGAGGGTTT	648	Fragment	Multiple
copia782	4	1855	Retrotransposon-LTR-Copia, Retrotransposon-LTR-Copia	trep_complete	1941	20	59.98	45	AATGTTTTTCACCGCTGTCC	2588	20	60.71	50	ATGATACAGCCCGAGGGTTT	648	Fragment	Multiple
copia782	6	2238	Retrotransposon-LTR-Copia, Retrotransposon-LTR-Copia	trep_complete	2934	20	59.93	50	GTCTGGGTCCATCATTGCTT	3475	20	59.85	50	CGGACCTACCGTTGTCATTT	542	Fragment	Multiple
copia782	7	1965	Retrotransposon-LTR-Copia, Retrotransposon-LTR-Copia	trep_complete	3564	20	59.98	45	AAGTTGTGGAACAATTCCGC	4008	20	59.4	45	GCATTGTCGTTTGGGTCATA	445	Fragment	Multiple
copia782	5	1965	Retrotransposon-LTR-Copia, Unknown	trep_complete	2545	20	60.02	40	TTTCCAGCATTTTTCGGATC	3212	20	59.34	50	GGCAAAGTGTTTGTCACTCG	668	Fragment	Multiple
copia782	8	2350	Retrotransposon-LTR-Copia, Unknown	trep_complete	3989	20	59.4	45	TATGACCCAAACGACAATGC	4619	21	60.12	47.62	AAGGTTAAAGCTGGACCTGGA	631	Fragment	Multiple
copia785	2	3689	Retrotransposon-LTR-Copia, Retrotransposon-LTR-Copia	trep_complete	3705	20	59.92	45	CGGATCGGTTGCTCATATTT	4308	20	59.81	50	CATTGGTCCGCATACATCAC	604	Fragment	Multiple
copia785	3	3743	Retrotransposon-LTR-Copia, Retrotransposon-LTR-Copia	trep_complete	4481	20	60.1	50	ATCGTGGAGGCGAGTATTTG	5179	20	60.07	50	CTGGGTCCATCATTGCTTCT	699	Fragment	Multiple
copia785	4	4102	Retrotransposon-LTR-Copia, Retrotransposon-LTR-Copia	trep_complete	4922	20	59.93	55	GGAACGGGGTTTTCCTAGAG	5181	20	59.93	50	GTCTGGGTCCATCATTGCTT	260	Fragment	Multiple
copia785	5	4736	Retrotransposon-LTR-Copia, Retrotransposon-LTR-Copia	trep_complete	5160	20	60.07	50	AGAAGCAATGATGGACCCAG	5414	20	61.04	55	ATCACTACGGGCGAGAAGGT	255	Fragment	Multiple
copia785	8	5126	Retrotransposon-LTR-Copia, Retrotransposon-LTR-Copia	trep_complete	6152	20	59.6	45	ACTGGACAGCGGTGAAAAAT	6742	20	59.31	55	CAACAGTCTCCCACTTGCAC	591	Fragment	Multiple
copia785	9	5180	Retrotransposon-LTR-Copia, Retrotransposon-LTR-Gypsy	trep_complete	6723	20	59.31	55	GTGCAAGTGGGAGACTGTTG	7417	20	60.21	50	CTATTCCCTTTGCCTCACGA	695	Fragment	Multiple
copia785	6	4903	Retrotransposon-LTR-Copia, Unknown	trep_complete	5551	20	60.02	40	GATCCGAAAAATGCTGGAAA	6013	20	60.18	55	CAGCAGTCGAAGGACACTGA	463	Fragment	Multiple
copia785	7	4953	Retrotransposon-LTR-Copia, Unknown	trep_complete	5818	20	59.98	55	AAGGACTTAGAGGAAGCGGC	6458	20	59.97	50	GGGAACACACCAAGCTCAAT	641	Fragment	Multiple
copia786	4	1874	Retrotransposon-LTR-Copia, Retrotransposon-LTR-Copia	trep_complete	2297	20	59.98	55	GCCGCTTCTCCTAAGTCCTT	2744	20	59.84	50	ATGAGACTTTCTCGCCCGTA	448	Fragment	Unique
copia786	7	2328	Retrotransposon-LTR-Copia, Retrotransposon-LTR-Copia	trep_complete	3211	20	59.64	50	CTGAGCGACAAACACTTTGC	3588	20	59.9	55	CAACTTACGCCGCCTAGAAC	378	Fragment	Unique
copia786	3	1422	Retrotransposon-LTR-Copia, Retrotransposon-LTR-Copia	trep_complete	1960	20	59.98	45	AATGTTTTTCACCGCTGTCC	2485	21	59.99	42.86	CAAAGGGTTTGACTTCACCAA	526	Fragment	Multiple
copia786	5	1984	Retrotransposon-LTR-Copia, Retrotransposon-LTR-Copia	trep_complete	2573	20	59.92	40	TTTTTCGGATCGACAAAACC	2997	20	59.26	45	AATGATGAGCCTGCGACATA	425	Fragment	Multiple
copia786	2	1371	Retrotransposon-LTR-Copia, Unknown	trep_complete	1392	20	59.31	55	CAACAGTCTCCCACTTGCAC	2012	20	59.68	50	GCAAACACCAGTCTGATCCA	621	Fragment	Multiple
copia786	6	2257	Retrotransposon-LTR-Copia, Unknown	trep_complete	2960	20	59.65	45	CCCATCATTGCTTCTGCATA	3306	20	59.96	50	CCCAAGTCGGATAAGTGCAT	347	Fragment	Multiple
copia787	2	3653	Retrotransposon-LTR-Copia, Retrotransposon-LTR-Copia	trep_complete	3669	20	59.92	45	CGGATCGGTTGCTCATATTT	4174	20	59.87	50	AAGCCTCGCATGTCTCGTAT	506	Fragment	Multiple
copia787	3	3707	Retrotransposon-LTR-Copia, Retrotransposon-LTR-Copia	trep_complete	4496	20	59.98	45	GCGGAATTGTTCCACAACTT	5146	20	59.93	50	GTCTGGGTCCATCATTGCTT	651	Fragment	Multiple
copia787	4	4066	Retrotransposon-LTR-Copia, Retrotransposon-LTR-Copia	trep_complete	4887	20	59.93	55	GGAACGGGGTTTTCCTAGAG	5146	20	59.93	50	GTCTGGGTCCATCATTGCTT	260	Fragment	Multiple
copia787	5	4683	Retrotransposon-LTR-Copia, Retrotransposon-LTR-Copia	trep_complete	5125	20	60.07	50	AGAAGCAATGATGGACCCAG	5546	20	59.02	45	GCTTGCATATCTTTCCAGCA	422	Fragment	Multiple
copia787	8	5091	Retrotransposon-LTR-Copia, Retrotransposon-LTR-Copia	trep_complete	6120	20	59.98	45	GGACAGCGGTGAAAAACATT	6707	20	59.31	55	CAACAGTCTCCCACTTGCAC	588	Fragment	Multiple
copia787	9	5145	Retrotransposon-LTR-Copia, Retrotransposon-LTR-Gypsy	trep_complete	6688	20	59.31	55	GTGCAAGTGGGAGACTGTTG	7382	20	60.21	50	CTATTCCCTTTGCCTCACGA	695	Fragment	Multiple
copia787	6	4868	Retrotransposon-LTR-Copia, Unknown	trep_complete	5516	20	60.02	40	GATCCGAAAAATGCTGGAAA	5978	20	60.18	55	CAGCAGTCGAAGGACACTGA	463	Fragment	Multiple
copia787	7	4918	Retrotransposon-LTR-Copia, Unknown	trep_complete	5787	20	59.95	50	ACTTAGGGGAAGCGGCATAT	6423	20	59.97	50	GGGAACACACCAAGCTCAAT	637	Fragment	Multiple
copia788	2	3714	Retrotransposon-LTR-Copia, Retrotransposon-LTR-Copia	trep_complete	3730	20	59.92	45	CGGATCGGTTGCTCATATTT	4235	20	59.87	50	AAGCCTCGCATGTCTCGTAT	506	Fragment	Multiple
copia788	3	3768	Retrotransposon-LTR-Copia, Retrotransposon-LTR-Copia	trep_complete	4557	20	59.98	45	GCGGAATTGTTCCACAACTT	5206	20	59.93	50	GTCTGGGTCCATCATTGCTT	650	Fragment	Multiple
copia788	4	4127	Retrotransposon-LTR-Copia, Retrotransposon-LTR-Copia	trep_complete	4947	20	59.93	55	GGAACGGGGTTTTCCTAGAG	5206	20	59.93	50	GTCTGGGTCCATCATTGCTT	260	Fragment	Multiple
copia788	5	4743	Retrotransposon-LTR-Copia, Retrotransposon-LTR-Copia	trep_complete	5185	20	60.07	50	AGAAGCAATGATGGACCCAG	5439	20	61.04	55	ATCACTACGGGCGAGAAGGT	255	Fragment	Multiple
copia788	8	5151	Retrotransposon-LTR-Copia, Retrotransposon-LTR-Copia	trep_complete	6180	20	59.98	45	GGACAGCGGTGAAAAACATT	6767	20	59.31	55	CAACAGTCTCCCACTTGCAC	588	Fragment	Multiple
copia788	9	5205	Retrotransposon-LTR-Copia, Retrotransposon-LTR-Gypsy	trep_complete	6748	20	59.31	55	GTGCAAGTGGGAGACTGTTG	7442	20	60.21	50	CTATTCCCTTTGCCTCACGA	695	Fragment	Multiple
copia788	6	4928	Retrotransposon-LTR-Copia, Unknown	trep_complete	5576	20	60.02	40	GATCCGAAAAATGCTGGAAA	6038	20	60.18	55	CAGCAGTCGAAGGACACTGA	463	Fragment	Multiple
copia788	7	4978	Retrotransposon-LTR-Copia, Unknown	trep_complete	5847	20	59.95	50	ACTTAGGGGAAGCGGCATAT	6483	20	59.97	50	GGGAACACACCAAGCTCAAT	637	Fragment	Multiple
copia79	2	3698	Retrotransposon-LTR-Copia, Retrotransposon-LTR-Copia	trep_complete	3712	20	59.92	45	CGGATCGGTTGCTCATATTT	4217	20	59.87	50	AAGCCTCGCATGTCTCGTAT	506	Fragment	Multiple
copia79	3	3748	Retrotransposon-LTR-Copia, Retrotransposon-LTR-Copia	trep_complete	4539	20	59.98	45	GCGGAATTGTTCCACAACTT	5188	20	59.93	50	GTCTGGGTCCATCATTGCTT	650	Fragment	Multiple
copia79	4	4109	Retrotransposon-LTR-Copia, Retrotransposon-LTR-Copia	trep_complete	4914	20	60.3	50	AAGTGTTTGTCGCTCGGAAC	5188	20	59.93	50	GTCTGGGTCCATCATTGCTT	275	Fragment	Multiple
copia79	5	4743	Retrotransposon-LTR-Copia, Retrotransposon-LTR-Copia	trep_complete	5167	20	60.07	50	AGAAGCAATGATGGACCCAG	5421	20	61.04	55	ATCACTACGGGCGAGAAGGT	255	Fragment	Multiple
copia79	7	4960	Retrotransposon-LTR-Copia, Retrotransposon-LTR-Copia	trep_complete	6161	20	59.98	45	GGACAGCGGTGAAAAACATT	6765	20	59.15	55	CCTCTAGGGCATACCTCCAA	605	Fragment	Multiple
copia79	8	5133	Retrotransposon-LTR-Copia, Retrotransposon-LTR-Gypsy	trep_complete	6749	20	59.29	55	GAGGTATGCCCTAGAGGCAA	7209	20	60.11	50	TGACAAACCCGAAAGCTACC	461	Fragment	Multiple
copia79	6	4910	Retrotransposon-LTR-Copia, Unknown	trep_complete	5938	20	59.96	45	AGCATGGAAGAGGCAAAGAA	6343	20	60.15	50	TCCAACTAACAGCACCACCA	406	Fragment	Multiple
copia791	8	4944			6714	20	59.31	55	GTGCAAGTGGGAGACTGTTG	7408	20	60.21	50	CTATTCCCTTTGCCTCACGA	695	Fragment	Multiple
copia791	2	2004	Retrotransposon-LTR-Copia, Retrotransposon-LTR-Copia	trep_complete	3696	20	59.92	45	CGGATCGGTTGCTCATATTT	4299	20	59.81	50	CATTGGTCCGCATACATCAC	604	Fragment	Multiple
copia791	3	3680	Retrotransposon-LTR-Copia, Retrotransposon-LTR-Copia	trep_complete	4472	20	60.1	50	ATCGTGGAGGCGAGTATTTG	5170	20	60.07	50	CTGGGTCCATCATTGCTTCT	699	Fragment	Multiple
copia791	4	3734	Retrotransposon-LTR-Copia, Retrotransposon-LTR-Copia	trep_complete	4913	20	59.93	55	GGAACGGGGTTTTCCTAGAG	5172	20	59.93	50	GTCTGGGTCCATCATTGCTT	260	Fragment	Multiple
[truncated: 1,242 more rows]
