# Supplementary material for: Genome-wide development of transposable elements-based markers in foxtail millet and construction of an integrated database
Source: DNA Res. 2014 Nov 26;22(1):79–90. doi: 10.1093/dnares/dsu039 (PMC4379977; doi:10.1093/dnares/dsu039)
Supplement: Supplementary Data [file supp_dsu039_dsu039supp_table18.xls]

## Sheet: Sheet2
Supplementary Table S18: Details of RJM primers designed in foxtail millet
Seq ID	Count	Junction	TE_type	TE_source	Forward Primer (F1)					Reverse Primer (R1)					Product Size (bp)	Insertion type	Primer Specificity
					Start	Length	Tm (oC)	GC%	Sequence	Start	Length	Tm (oC)	GC%	Sequence
copia1000	2	1878	Unknown, Retrotransposon-LTR-Copia	trep_complete	1680	20	59.97	50	GGGAACACACCAAGCTCAAT	1896	21	56.93	47.62	CAGGTTACACCGATGCTAGTT	217	Fragment	Multiple
copia1000	3	2848	Unknown, Retrotransposon-LTR-Copia	trep_complete	2193	19	60.76	57.89	GCCTCTTCCATGCTGAACC	2865	21	59.89	47.62	AAGCCATAGAGTGCAAGTGGA	673	Fragment	Multiple
copia1000	4	2958	Retrotransposon-LTR-Copia, Retrotransposon-LTR-Copia	trep_complete	2724	20	61.04	55	ATCACTACGGGCGAGAAGGT	2975	19	58.44	52.63	AGCAATGATGGACCCAGAC	252	Fragment	Multiple
copia1000	5	4036	Retrotransposon-LTR-Copia, Unknown	trep_complete	4021	21	60.04	47.62	AACGACAATGCCACAAGTAGG	4624	20	60.39	55	GGACCTGCTCCAGACAAAGA	604	Fragment	Multiple
copia1000	6	4036	Retrotransposon-LTR-Copia, Retrotransposon-LTR-Copia		3830	20	59.81	50	CATTGGTCCGCATACATCAC	4052	22	56.07	45.45	TTTGAGTCCTACCTACTTGTGG	223	Fragment	Multiple
copia1004	1	3749	Retrotransposon-LTR-Copia, Retrotransposon-LTR-Copia	trep_complete	3736	20	58.67	45	TCGATGCAGGGAATGATAAG	4314	20	59.81	50	CATTGGTCCGCATACATCAC	579	Fragment	Multiple
copia1004	2	3749	Unknown, Retrotransposon-LTR-Copia	trep_complete	3105	20	60.13	55	ACAGGCTAGGACCGAAAGGT	3766	23	58.49	43.48	CGCTTCTACTTCTTATCATTCCC	662	Fragment	Multiple
copia1004	3	4108	Retrotransposon-LTR-Copia, Retrotransposon-LTR-Copia	trep_complete	4092	23	59.7	47.83	TTTGAGTCCTACCTACTTGTGGC	4506	20	60.1	50	CAAATACTCGCCTCCACGAT	415	Fragment	Multiple
copia1004	4	4108	Retrotransposon-LTR-Copia, Retrotransposon-LTR-Copia	trep_complete	3711	20	59.92	45	CGGATCGGTTGCTCATATTT	4125	20	59.62	45	CAAACGACAATGCCACAAGT	415	Fragment	Multiple
copia1004	5	4175	Retrotransposon-LTR-Copia, Retrotransposon-LTR-Copia	trep_complete	4158	22	55.08	40.91	CCATTCTGATGGACTTCTAACT	4509	20	59.84	55	GCTCAAATACTCGCCTCCAC	352	Fragment	Multiple
copia1004	6	4909	Retrotransposon-LTR-Copia, Unknown	trep_complete	4895	20	60.64	45	ACAACCGATCAGAAGGCAAA	5162	20	59.26	45	TATGTCGCAGGCTCATCATT	268	Fragment	Multiple
copia1004	7	4909	Retrotransposon-LTR-Copia, Retrotransposon-LTR-Copia	trep_complete	4646	20	59.85	50	CGGACCTACCGTTGTCATTT	4924	20	58.01	45	CGACAAACACTTTGCCTTCT	279	Fragment	Multiple
copia1004	8	5296	Retrotransposon-LTR-Copia, Unknown	1 trep_complete	5281	20	57.76	50	GCCATAGAGTGCAAGTGGAT	5953	19	59.93	52.63	TGCCTCTTCCATGCTGAAC	673	Fragment	Multiple
copia1004	9	5772	Unknown, Retrotransposon-LTR-Copia	1 trep_complete	5164	20	60.23	50	GCAGAAGCAATGATGGACCT	5792	23	60.49	43.48	CGGACTCAAGCATAGGAATGTTA	629	Fragment	Multiple
copia1004	10	6267	1 Retrotransposon-LTR-Copia, Unknown		6253	22	59.65	40.91	TTACACCGATGCTAGTTTCCAA	6466	20	59.87	50	CAGGAACACACCAAGCTCAA	214	Fragment	Multiple
copia1008	2	1368	Retrotransposon-LTR-Copia, Unknown	trep_complete	1353	22	59.15	45.45	TCATCATCTCTATGGTTGCCTC	1580	20	60.07	45	GTAATGCGGCGATTTCATCT	228	Fragment	Multiple
copia1008	3	1870	Unknown, Retrotransposon-LTR-Copia	trep_complete	1672	20	59.97	50	GGGAACACACCAAGCTCAAT	1888	21	56.93	47.62	CAGGTTACACCGATGCTAGTT	217	Fragment	Multiple
copia1008	4	1980	Retrotransposon-LTR-Copia, Unknown	trep_complete	1965	21	59.92	57.14	CACCGCTGTCCAGTAACTCTC	2198	20	59.96	45	AGCATGGAAGAGGCAAAGAA	234	Fragment	Multiple
copia1008	5	2840	Unknown, Retrotransposon-LTR-Copia	trep_complete	2345	20	58.33	50	CGGACTCAAGCATAGGAATG	2857	21	59.89	47.62	AAGCCATAGAGTGCAAGTGGA	513	Fragment	Multiple
copia1008	6	2950	Retrotransposon-LTR-Copia, Retrotransposon-LTR-Copia	trep_complete	2716	20	61.04	55	ATCACTACGGGCGAGAAGGT	2967	19	58.44	52.63	AGCAATGATGGACCCAGAC	252	Fragment	Multiple
copia1008	7	3227	Retrotransposon-LTR-Copia, Retrotransposon-LTR-Copia	trep_complete	3212	21	60.84	47.62	CGACAAACACTTTGCCTTCTG	3490	20	59.85	50	CGGACCTACCGTTGTCATTT	279	Fragment	Multiple
copia1008	8	3227	Retrotransposon-LTR-Copia, Retrotransposon-LTR-Copia	1 trep_complete	2974	20	59.26	45	TATGTCGCAGGCTCATCATT	3242	20	59.27	45	TACAACCGATCAGAAGGCAA	269	Fragment	Multiple
copia1008	9	3961	Retrotransposon-LTR-Copia, Retrotransposon-LTR-Copia	1 trep_complete	3946	23	55.91	34.78	AAATCAAACGAAGTTAGAAGTCC	4425	20	59.92	45	CGGATCGGTTGCTCATATTT	480	Fragment	Multiple
copia1008	10	3961	1 Retrotransposon-LTR-Copia, Retrotransposon-LTR-Copia	1 trep_complete	3630	20	60.1	50	CAAATACTCGCCTCCACGAT	3981	23	57.65	39.13	GCTTCATTCTGATGGACTTCTAA	352	Fragment	Multiple
copia1008	11	4028	1 Retrotransposon-LTR-Copia, Retrotransposon-LTR-Copia		4013	21	60.04	47.62	AACGACAATGCCACAAGTAGG	4371	20	59.84	55	CGTGGAAGGAGGAGAAGTTG	359	Fragment	Multiple
copia1008	12	4028	1 Unknown, Retrotransposon-LTR-Copia		3822	20	59.81	50	CATTGGTCCGCATACATCAC	4044	22	56.07	45.45	TTTGAGTCCTACCTACTTGTGG	223	Fragment	Multiple
copia1009	5	4024	Retrotransposon-LTR-Copia, Retrotransposon-LTR-Copia	trep_complete	3719	20	59.88	50	GGTTTCAGACTTGTGCGTCA	4040	22	56.07	45.45	TTTGAGTCCTACCTACTTGTGG	322	Fragment	Unique
copia1009	1	2836	Unknown, Retrotransposon-LTR-Copia	trep_complete	2182	19	59.77	52.63	CCTCTTCCATGCTGAACCA	2853	21	59.89	47.62	AAGCCATAGAGTGCAAGTGGA	672	Fragment	Multiple
copia1009	2	3223	Retrotransposon-LTR-Copia, Retrotransposon-LTR-Copia	trep_complete	3208	21	60.84	47.62	CGACAAACACTTTGCCTTCTG	3738	20	59.88	50	TGACGCACAAGTCTGAAACC	531	Fragment	Multiple
copia1009	3	3223	Unknown, Retrotransposon-LTR-Copia	trep_complete	2970	20	59.26	45	TATGTCGCAGGCTCATCATT	3238	20	59.27	45	TACAACCGATCAGAAGGCAA	269	Fragment	Multiple
copia1009	4	4024	Retrotransposon-LTR-Copia, Unknown	trep_complete	4009	21	60.04	47.62	AACGACAATGCCACAAGTAGG	4612	20	60.39	55	GGACCTGCTCCAGACAAAGA	604	Fragment	Multiple
copia1010	2	3861	Unknown, Retrotransposon-LTR-Copia	trep_complete	3282	20	60.09	50	TCTTTCGTCTCTTCCGCCTA	3878	23	58.49	43.48	CGCTTCTACTTCTTATCATTCCC	597	Fragment	Unique
copia1010	1	3861	Retrotransposon-LTR-Copia, Retrotransposon-LTR-Copia	trep_complete	3848	20	58.67	45	TCGATGCAGGGAATGATAAG	4426	20	59.81	50	CATTGGTCCGCATACATCAC	579	Fragment	Multiple
copia1010	3	5408	Retrotransposon-LTR-Copia, Unknown	trep_complete	5393	20	57.76	50	GCCATAGAGTGCAAGTGGAT	6065	19	59.93	52.63	TGCCTCTTCCATGCTGAAC	673	Fragment	Multiple
copia1010	4	5884	Retrotransposon-LTR-Copia, Retrotransposon-LTR-Copia	trep_complete	5280	20	59.93	50	AAGCAATGATGGACCCAGAC	5904	23	60.49	43.48	CGGACTCAAGCATAGGAATGTTA	625	Fragment	Multiple
copia1010	5	6379	Retrotransposon-LTR-Copia, Unknown		6365	22	59.65	40.91	TTACACCGATGCTAGTTTCCAA	6577	20	59.97	50	GGGAACACACCAAGCTCAAT	213	Fragment	Multiple
copia1012	3	4118	Unknown, Retrotransposon-LTR-Copia	trep_complete	3536	20	60.39	55	GGACCTGCTCCAGACAAAGA	4137	23	60.93	47.83	CGACAATGCCACAAGTAAGTAGG	602	Fragment	Unique
copia1012	1	3765	Retrotransposon-LTR-Copia, Retrotransposon-LTR-Copia	trep_complete	3752	20	58.67	45	TCGATGCAGGGAATGATAAG	4330	20	59.81	50	CATTGGTCCGCATACATCAC	579	Fragment	Multiple
copia1012	2	3765	Unknown, Retrotransposon-LTR-Copia	trep_complete	3283	20	60.09	50	TCTTTCGTCTCTTCCGCCTA	3782	23	58.49	43.48	CGCTTCTACTTCTTATCATTCCC	500	Fragment	Multiple
copia1012	4	4191	Retrotransposon-LTR-Copia, Retrotransposon-LTR-Copia	trep_complete	4174	22	55.08	40.91	CCATTCTGATGGACTTCTAACT	4525	20	59.84	55	GCTCAAATACTCGCCTCCAC	352	Fragment	Multiple
copia1012	5	5312	Retrotransposon-LTR-Copia, Unknown		5297	20	57.76	50	GCCATAGAGTGCAAGTGGAT	5968	19	59.93	52.63	TGCCTCTTCCATGCTGAAC	672	Fragment	Multiple
copia1012	6	6282	Retrotransposon-LTR-Copia, Unknown		6268	22	59.65	40.91	TTACACCGATGCTAGTTTCCAA	6480	20	59.97	50	GGGAACACACCAAGCTCAAT	213	Fragment	Multiple
copia1013	1	3768	Retrotransposon-LTR-Copia, Retrotransposon-LTR-Copia	trep_complete	3755	20	58.67	45	TCGATGCAGGGAATGATAAG	4333	20	59.81	50	CATTGGTCCGCATACATCAC	579	Fragment	Multiple
copia1013	2	3768	Unknown, Retrotransposon-LTR-Copia	trep_complete	3130	20	60.13	55	ACAGGCTAGGACCGAAAGGT	3785	23	58.49	43.48	CGCTTCTACTTCTTATCATTCCC	656	Fragment	Multiple
copia1013	3	4127	Retrotransposon-LTR-Copia, Retrotransposon-LTR-Copia	trep_complete	4111	23	59.7	47.83	TTTGAGTCCTACCTACTTGTGGC	4525	20	60.1	50	CAAATACTCGCCTCCACGAT	415	Fragment	Multiple
copia1013	4	4127	Retrotransposon-LTR-Copia, Retrotransposon-LTR-Copia	trep_complete	3730	20	59.92	45	CGGATCGGTTGCTCATATTT	4144	20	59.62	45	CAAACGACAATGCCACAAGT	415	Fragment	Multiple
copia1013	5	4761	Retrotransposon-LTR-Copia, Retrotransposon-LTR-Copia	trep_complete	4224	20	60.16	50	CATGTGAGGCTTGCTTGCTA	4781	23	59.47	43.48	GAACCTTTCCAGTCCATATCTCA	558	Fragment	Multiple
copia1013	6	4928	Retrotransposon-LTR-Copia, Retrotransposon-LTR-Copia	trep_complete	4914	20	60.64	45	ACAACCGATCAGAAGGCAAA	5181	20	59.26	45	TATGTCGCAGGCTCATCATT	268	Fragment	Multiple
copia1013	7	4928	Retrotransposon-LTR-Copia, Retrotransposon-LTR-Copia	trep_complete	4665	20	59.85	50	CGGACCTACCGTTGTCATTT	4943	20	58.01	45	CGACAAACACTTTGCCTTCT	279	Fragment	Multiple
copia1013	8	5315	Retrotransposon-LTR-Copia, Unknown	trep_complete	5300	20	57.76	50	GCCATAGAGTGCAAGTGGAT	5971	19	59.93	52.63	TGCCTCTTCCATGCTGAAC	672	Fragment	Multiple
copia1013	9	5790	Retrotransposon-LTR-Copia, Retrotransposon-LTR-Copia	1 trep_complete	5187	20	59.93	50	AAGCAATGATGGACCCAGAC	5810	23	60.49	43.48	CGGACTCAAGCATAGGAATGTTA	624	Fragment	Multiple
copia1013	10	6285	1 Retrotransposon-LTR-Copia, Unknown		6271	22	59.65	40.91	TTACACCGATGCTAGTTTCCAA	6483	20	59.97	50	GGGAACACACCAAGCTCAAT	213	Fragment	Multiple
copia1015	6	10991	Unknown, Retrotransposon-LTR-Copia	1 trep_complete	10441	20	60.06	50	TATGCCGCTTCCCATAAGTC	11008	21	59.89	47.62	AAGCCATAGAGTGCAAGTGGA	568	Fragment	Unique
copia1015	8	11026	Unknown, Retrotransposon-LTR-Copia		10441	20	60.06	50	TATGCCGCTTCCCATAAGTC	11040	19	61.88	52.63	TTGGAACTTGGTTGACCCG	600	Fragment	Unique
copia1015	2	6544	Retrotransposon-LTR-Copia, Unknown	trep_complete	6529	20	57.76	50	GCCATAGAGTGCAAGTGGAT	7200	19	59.93	52.63	TGCCTCTTCCATGCTGAAC	672	Fragment	Multiple
copia1015	3	7514	Retrotransposon-LTR-Copia, Unknown	trep_complete	7500	22	59.65	40.91	TTACACCGATGCTAGTTTCCAA	7713	20	59.97	50	GGGAACACACCAAGCTCAAT	214	Fragment	Multiple
copia1015	5	10022	Unknown, Retrotransposon-LTR-Copia	1 trep_complete	9824	20	59.97	50	GGGAACACACCAAGCTCAAT	10040	21	56.93	47.62	CAGGTTACACCGATGCTAGTT	217	Fragment	Multiple
copia1015	7	11026	Retrotransposon-LTR-Copia, Unknown		11013	18	61.96	61.11	ACCATCAGGCGGGTCAAC	11453	20	59.96	50	CCCAAGTCGGATAAGTGCAT	441	Fragment	Multiple
copia1015	9	11378	Retrotransposon-LTR-Copia, Retrotransposon-LTR-Copia		11363	21	60.84	47.62	CGACAAACACTTTGCCTTCTG	11641	20	59.85	50	CGGACCTACCGTTGTCATTT	279	Fragment	Multiple
copia1015	10	11378	1 Unknown, Retrotransposon-LTR-Copia		11093	20	60.05	50	TTTCGGAGTCTTGGTCCATC	11393	20	59.27	45	TACAACCGATCAGAAGGCAA	301	Fragment	Multiple
copia1015	11	12114	1 Retrotransposon-LTR-Copia, Unknown		12100	21	55.19	38.1	TCAAACGAAGTTAGAAGTCCA	12576	20	59.92	45	CGGATCGGTTGCTCATATTT	477	Fragment	Multiple
copia1015	12	12191	1 Retrotransposon-LTR-Copia, Unknown		12173	23	59.7	47.83	GCCACAAGTAGGTAGGACTCAAA	12687	20	60.25	50	GTTGAAGAACGGCGGAAGTA	515	Fragment	Multiple
copia1016	3	18155	Unknown, Retrotransposon-LTR-Copia	trep_complete	17636	20	60.09	55	TCACCAGTTATCCCGCTAGG	18171	21	59.42	42.86	GCAACAAACACTTTGCCTTCT	536	Fragment	Unique
copia1016	1	4638	Retrotransposon-LTR-Copia, Retrotransposon-LTR-Copia	trep_complete	4205	20	60.16	50	CATGTGAGGCTTGCTTGCTA	4654	20	59.69	60	GTAGGTCCGACTGGCTCATC	450	Fragment	Multiple
copia1016	2	18155	Retrotransposon-LTR-Copia, Unknown	trep_complete	18141	20	60.64	45	ACAACCGATCAGAAGGCAAA	18438	20	60.33	50	TGGAGTCTGGGTCCATCATT	298	Fragment	Multiple
copia1016	4	18543	Retrotransposon-LTR-Copia, Unknown		18528	20	57.76	50	GCCATAGAGTGCAAGTGGAT	19223	21	58.71	42.86	TGACATAGGCAAGAACCCTTT	696	Fragment	Multiple
copia1016	5	19513	Retrotransposon-LTR-Copia, Unknown		19499	22	55.25	36.36	TTACACTGATGCTAGTTTCCAA	19679	20	59.93	50	TATCCAAACACCCTCCTTCG	181	Fragment	Multiple
copia1017	2	1881	Unknown, Retrotransposon-LTR-Copia	trep_complete	1683	20	59.97	50	GGGAACACACCAAGCTCAAT	1899	21	56.93	47.62	CAGGTTACACCGATGCTAGTT	217	Fragment	Multiple
copia1017	3	2851	Unknown, Retrotransposon-LTR-Copia	trep_complete	2196	19	60.76	57.89	GCCTCTTCCATGCTGAACC	2868	21	59.89	47.62	AAGCCATAGAGTGCAAGTGGA	673	Fragment	Multiple
copia1017	4	2961	Retrotransposon-LTR-Copia, Retrotransposon-LTR-Copia	trep_complete	2727	20	61.04	55	ATCACTACGGGCGAGAAGGT	2978	19	58.44	52.63	AGCAATGATGGACCCAGAC	252	Fragment	Multiple
copia1017	5	3238	Retrotransposon-LTR-Copia, Retrotransposon-LTR-Copia	trep_complete	3223	21	60.84	47.62	CGACAAACACTTTGCCTTCTG	3501	20	59.85	50	CGGACCTACCGTTGTCATTT	279	Fragment	Multiple
copia1017	6	3238	Retrotransposon-LTR-Copia, Retrotransposon-LTR-Copia	trep_complete	2985	20	59.26	45	TATGTCGCAGGCTCATCATT	3253	20	59.27	45	TACAACCGATCAGAAGGCAA	269	Fragment	Multiple
copia1017	7	3405	Retrotransposon-LTR-Copia, Unknown	trep_complete	3388	22	59.05	45.45	CCTTTCCAGTCCACATCTCATA	3942	20	60.16	50	CATGTGAGGCTTGCTTGCTA	555	Fragment	Multiple
copia1017	8	4039	Retrotransposon-LTR-Copia, Unknown		4024	21	60.04	47.62	AACGACAATGCCACAAGTAGG	4670	20	60.16	50	AACGTCCAAGCCAAACTCAC	647	Fragment	Multiple
copia1017	9	4039	Unknown, Retrotransposon-LTR-Copia		3833	20	59.81	50	CATTGGTCCGCATACATCAC	4055	22	56.07	45.45	TTTGAGTCCTACCTACTTGTGG	223	Fragment	Multiple
copia1024	3	1982	Unknown, Retrotransposon-LTR-Copia	trep_complete	1678	20	59.97	50	GGGAACACACCAAGCTCAAT	1998	22	59.59	45.45	TCCAGGTAAGAGTCATTGGACA	321	Fragment	Unique
copia1024	2	1982	Retrotransposon-LTR-Copia, Unknown	trep_complete	1970	19	60.26	52.63	TCACCGCTGTCCAATGACT	2203	20	60.33	45	GCATGGAAGAGGCAAAGAAA	234	Fragment	Multiple
copia1024	4	2846	Unknown, Retrotransposon-LTR-Copia	trep_complete	2169	20	59.19	50	CATAGGCACGAACCCTTTCT	2863	21	59.89	47.62	AAGCCATAGAGTGCAAGTGGA	695	Fragment	Multiple
copia1024	5	3233	Retrotransposon-LTR-Copia, Retrotransposon-LTR-Copia	trep_complete	3218	21	60.84	47.62	CGACAAACACTTTGCCTTCTG	3828	20	60.12	60	GAGCACGATGGCTAGAGGAG	611	Fragment	Multiple
copia1024	6	3233	Unknown, Retrotransposon-LTR-Copia	trep_complete	2987	20	60.27	50	CAGGCTCATCATTGTGCAAC	3248	20	59.27	45	TACAACCGATCAGAAGGCAA	262	Fragment	Multiple
copia1024	7	3445	Unknown, Retrotransposon-LTR-Copia	trep_complete	2955	20	59.93	50	GTCTGGGTCCATCATTGCTT	3460	20	55.26	40	AAACAGCAGCTTTCACACTT	506	Fragment	Multiple
copia1024	8	4034	Retrotransposon-LTR-Copia, Retrotransposon-LTR-Copia	trep_complete	4019	21	60.04	47.62	AACGACAATGCCACAAGTAGG	4381	20	59.55	50	GAAGCGTGGAAAGAGGAGAA	363	Fragment	Multiple
copia1024	9	4034	Retrotransposon-LTR-Copia, Retrotransposon-LTR-Copia		3809	20	60.12	60	CTCCTCTAGCCATCGTGCTC	4050	22	56.07	45.45	TTTGAGTCCTACCTACTTGTGG	242	Fragment	Multiple
copia1025	2	1867	Unknown, Retrotransposon-LTR-Copia	trep_complete	1585	20	60.08	50	TTCTTCTGGTGGTTCCTTGG	1885	21	56.93	47.62	CAGGTTACACCGATGCTAGTT	301	Fragment	Multiple
copia1025	3	2837	Unknown, Retrotransposon-LTR-Copia	trep_complete	2342	20	58.33	50	CGGACTCAAGCATAGGAATG	2854	21	59.89	47.62	AAGCCATAGAGTGCAAGTGGA	513	Fragment	Multiple
copia1025	4	2947	Retrotransposon-LTR-Copia, Retrotransposon-LTR-Copia	trep_complete	2713	20	61.04	55	ATCACTACGGGCGAGAAGGT	2964	19	58.44	52.63	AGCAATGATGGACCCAGAC	252	Fragment	Multiple
copia1025	5	3409	Retrotransposon-LTR-Copia, Retrotransposon-LTR-Copia	trep_complete	2946	20	59.93	50	GTCTGGGTCCATCATTGCTT	3425	21	55.77	42.86	GTACCATCTAAATCCGTCGTT	480	Fragment	Multiple
copia1025	6	4025	Retrotransposon-LTR-Copia, Unknown		4010	21	60.04	47.62	AACGACAATGCCACAAGTAGG	4533	20	60.25	50	GTTGAAGAACGGCGGAAGTA	524	Fragment	Multiple
copia1025	7	4025	Retrotransposon-LTR-Copia, Retrotransposon-LTR-Copia		3819	20	59.81	50	CATTGGTCCGCATACATCAC	4041	22	56.07	45.45	TTTGAGTCCTACCTACTTGTGG	223	Fragment	Multiple
copia1026	3	2946	Retrotransposon-LTR-Copia, Retrotransposon-LTR-Copia	trep_complete	2476	20	60.09	45	TGACCACTTCATCCAAACGA	2963	19	58.44	52.63	AGCAATGATGGACCCAGAC	488	Fragment	Unique
copia1026	1	1866	Unknown, Retrotransposon-LTR-Copia	trep_complete	1668	20	59.97	50	GGGAACACACCAAGCTCAAT	1884	21	56.93	47.62	CAGGTTACACCGATGCTAGTT	217	Fragment	Multiple
copia1026	2	2836	Unknown, Retrotransposon-LTR-Copia	trep_complete	2159	20	59.19	50	CATAGGCACGAACCCTTTCT	2853	21	59.89	47.62	AAGCCATAGAGTGCAAGTGGA	695	Fragment	Multiple
copia1026	4	4024	Retrotransposon-LTR-Copia, Unknown	trep_complete	4009	21	60.04	47.62	AACGACAATGCCACAAGTAGG	4532	20	60.25	50	GTTGAAGAACGGCGGAAGTA	524	Fragment	Multiple
copia1026	5	4024	Retrotransposon-LTR-Copia, Retrotransposon-LTR-Copia		3879	20	60.11	50	CCTGTGAAAGGCATCTTGGT	4040	22	56.07	45.45	TTTGAGTCCTACCTACTTGTGG	162	Fragment	Multiple
copia1028	2	3702	Retrotransposon-LTR-Copia, Unknown	trep_complete	3689	20	58.67	45	TCGATGCAGGGAATGATAAG	3907	20	60.06	45	CGCAAATGAATAGCCATCCT	219	Fragment	Multiple
copia1028	3	3702	Unknown, Retrotransposon-LTR-Copia	trep_complete	3160	20	59.72	50	TGGTTACACTCAGCGATTGG	3719	23	58.49	43.48	CGCTTCTACTTCTTATCATTCCC	560	Fragment	Multiple
copia1028	4	4061	Retrotransposon-LTR-Copia, Retrotransposon-LTR-Copia	trep_complete	4045	23	59.7	47.83	TTTGAGTCCTACCTACTTGTGGC	4459	20	60.1	50	CAAATACTCGCCTCCACGAT	415	Fragment	Multiple
copia1028	5	4061	Retrotransposon-LTR-Copia, Retrotransposon-LTR-Copia	trep_complete	3664	20	59.92	45	CGGATCGGTTGCTCATATTT	4078	20	59.62	45	CAAACGACAATGCCACAAGT	415	Fragment	Multiple
copia1028	6	4128	Retrotransposon-LTR-Copia, Retrotransposon-LTR-Copia	trep_complete	4111	22	55.08	40.91	CCATTCTGATGGACTTCTAACT	4462	20	59.84	55	GCTCAAATACTCGCCTCCAC	352	Fragment	Multiple
copia1028	7	4862	Retrotransposon-LTR-Copia, Unknown	1 trep_complete	4848	20	60.64	45	ACAACCGATCAGAAGGCAAA	5044	20	59.87	50	TTGTGGTGGTGCTTCTCTTG	197	Fragment	Multiple
copia1028	8	4862	Unknown, Retrotransposon-LTR-Copia		4192	20	59.68	50	GACGCCTTTCACAGGATTTC	4877	20	58.01	45	CGACAAACACTTTGCCTTCT	686	Fragment	Multiple
copia1028	9	5724	Retrotransposon-LTR-Copia, Retrotransposon-LTR-Copia		5121	20	59.93	50	AAGCAATGATGGACCCAGAC	5744	23	60.49	43.48	CGGACTCAAGCATAGGAATGTTA	624	Fragment	Multiple
copia1028	10	6219	1 Retrotransposon-LTR-Copia, Unknown		6205	22	59.65	40.91	TTACACCGATGCTAGTTTCCAA	6418	20	59.87	50	CAGGAACACACCAAGCTCAA	214	Fragment	Multiple
copia105	4	2853	Retrotransposon-LTR-Copia, Retrotransposon-LTR-Copia	trep_complete	2187	20	59.69	50	ACCCTTTCTTTGCCTCTTCC	2868	20	61.08	50	GCCATTGAGTGCAAGTGGAT	682	Fragment	Unique
copia105	7	3240	Retrotransposon-LTR-Copia, Retrotransposon-LTR-Copia		2656	20	59.52	50	CTTGACATCCACCTGCCATA	3255	20	59.27	45	TACAACCGATCAGAAGGCAA	600	Fragment	Unique
copia105	2	1883	Unknown, Retrotransposon-LTR-Copia	trep_complete	1685	20	59.97	50	GGGAACACACCAAGCTCAAT	1901	21	56.93	47.62	CAGGTTACACCGATGCTAGTT	217	Fragment	Multiple
copia105	3	2179	Unknown, Retrotransposon-LTR-Copia	trep_complete	1685	20	59.97	50	GGGAACACACCAAGCTCAAT	2195	22	58.78	45.45	AGAAAGGGTTCTTGCCTATGTC	511	Fragment	Multiple
copia105	5	2963	Retrotransposon-LTR-Copia, Retrotransposon-LTR-Copia	trep_complete	2656	20	59.52	50	CTTGACATCCACCTGCCATA	2980	19	58.44	52.63	AGCAATGATGGACCCAGAC	325	Fragment	Multiple
copia105	6	3240	Retrotransposon-LTR-Copia, Retrotransposon-LTR-Copia	trep_complete	3225	21	60.84	47.62	CGACAAACACTTTGCCTTCTG	3503	20	59.85	50	CGGACCTACCGTTGTCATTT	279	Fragment	Multiple
copia105	8	3978	Retrotransposon-LTR-Copia, Retrotransposon-LTR-Copia		3962	23	58.44	39.13	CAAACGAAGTTAGAAGTCCATCA	4437	20	59.92	45	CGGATCGGTTGCTCATATTT	476	Fragment	Multiple
copia105	9	4401	Retrotransposon-LTR-Copia, Unknown		4385	23	56.77	39.13	TTCTACTTCTTATCATTCCCTGC	5043	20	60.13	55	ACAGGCTAGGACCGAAAGGT	659	Fragment	Multiple
copia105	10	4401	1 Unknown, Retrotransposon-LTR-Copia		4022	20	60	45	CCAAACAACAATGCCACAAG	4416	20	59.47	40	CAATTTGATGCAGGGAATGA	395	Fragment	Multiple
copia107	2	2846	Unknown, Retrotransposon-LTR-Copia	trep_complete	2167	20	60.45	50	GGCATAGGCAAGAACCCTTT	2863	21	59.89	47.62	AAGCCATAGAGTGCAAGTGGA	697	Fragment	Unique
copia107	1	1876	Unknown, Retrotransposon-LTR-Copia	trep_complete	1677	20	60.02	50	CGAGAACACACCAAGCTCAA	1894	21	56.93	47.62	CAGGTTACACCGATGCTAGTT	218	Fragment	Multiple
copia107	3	4034	Retrotransposon-LTR-Copia, Unknown	trep_complete	4019	21	60.04	47.62	AACGACAATGCCACAAGTAGG	4622	20	60.39	55	GGACCTGCTCCAGACAAAGA	604	Fragment	Multiple
copia107	4	4034	Retrotransposon-LTR-Copia, Retrotransposon-LTR-Copia		3569	20	60.04	55	GTGTTCCAGGTGGCGTAAGT	4050	22	56.07	45.45	TTTGAGTCCTACCTACTTGTGG	482	Fragment	Multiple
copia115	2	5813	Unknown, Retrotransposon-LTR-Copia	trep_complete	5331	20	60.09	50	TCTTTCGTCTCTTCCGCCTA	5830	23	59.2	43.48	CGCTTGTACTTCTTATCATTCCC	500	Fragment	Unique
copia115	7	6973	Retrotransposon-LTR-Copia, Retrotransposon-LTR-Copia	trep_complete	6296	20	60.13	50	TGACCAAGACACCCTTCACA	6988	20	58.01	45	CGACAAACACTTTGCCTTCT	693	Fragment	Unique
copia115	1	5813	Retrotransposon-LTR-Copia, Retrotransposon-LTR-Copia	trep_complete	5800	20	58.67	45	TCGATGCAGGGAATGATAAG	6317	20	60	55	CCTGTGAAGGGTGTCTTGGT	518	Fragment	Multiple
copia115	3	6172	Retrotransposon-LTR-Copia, Retrotransposon-LTR-Copia	trep_complete	6156	23	59.7	47.83	TTTGAGTCCTACCTACTTGTGGC	6317	20	60	55	CCTGTGAAGGGTGTCTTGGT	162	Fragment	Multiple
copia115	4	6172	Retrotransposon-LTR-Copia, Retrotransposon-LTR-Copia	trep_complete	5775	20	59.92	45	CGGATCGGTTGCTCATATTT	6189	20	59.62	45	CAAACGACAATGCCACAAGT	415	Fragment	Multiple
copia115	5	6239	Retrotransposon-LTR-Copia, Retrotransposon-LTR-Copia	trep_complete	6222	22	55.08	40.91	CCATTCTGATGGACTTCTAACT	6378	20	59.81	50	CATTGGTCCGCATACATCAC	157	Fragment	Multiple
copia115	6	6973	Retrotransposon-LTR-Copia, Unknown	trep_complete	6959	20	60.64	45	ACAACCGATCAGAAGGCAAA	7342	20	60.26	50	TAACACCATCAGGCGAGTCA	384	Fragment	Multiple
copia115	8	7360	Retrotransposon-LTR-Copia, Unknown	1 trep_complete	7345	20	57.76	50	GCCATAGAGTGCAAGTGGAT	8016	19	59.93	52.63	TGCCTCTTCCATGCTGAAC	672	Fragment	Multiple
copia115	9	7835	Unknown, Retrotransposon-LTR-Copia		7232	20	59.93	50	AAGCAATGATGGACCCAGAC	7855	23	60.49	43.48	CGGACTCAAGCATAGGAATGTTA	624	Fragment	Multiple
copia115	10	8330	1 Retrotransposon-LTR-Copia, Unknown		8316	22	59.65	40.91	TTACACCGATGCTAGTTTCCAA	8528	20	59.97	50	GGGAACACACCAAGCTCAAT	213	Fragment	Multiple
copia116	2	3717	Unknown, Retrotransposon-LTR-Copia	trep_complete	3235	20	60.09	50	TCTTTCGTCTCTTCCGCCTA	3734	23	59.2	43.48	CGCTTGTACTTCTTATCATTCCC	500	Fragment	Unique
copia116	7	4877	Retrotransposon-LTR-Copia, Retrotransposon-LTR-Copia	trep_complete	4200	20	60.13	50	TGACCAAGACACCCTTCACA	4892	20	58.01	45	CGACAAACACTTTGCCTTCT	693	Fragment	Unique
copia116	1	3717	Retrotransposon-LTR-Copia, Retrotransposon-LTR-Copia	trep_complete	3704	20	58.67	45	TCGATGCAGGGAATGATAAG	4221	20	60	55	CCTGTGAAGGGTGTCTTGGT	518	Fragment	Multiple
copia116	3	4076	Retrotransposon-LTR-Copia, Retrotransposon-LTR-Copia	trep_complete	4060	23	59.7	47.83	TTTGAGTCCTACCTACTTGTGGC	4221	20	60	55	CCTGTGAAGGGTGTCTTGGT	162	Fragment	Multiple
copia116	4	4076	Retrotransposon-LTR-Copia, Retrotransposon-LTR-Copia	trep_complete	3679	20	59.92	45	CGGATCGGTTGCTCATATTT	4093	20	59.62	45	CAAACGACAATGCCACAAGT	415	Fragment	Multiple
copia116	5	4143	Retrotransposon-LTR-Copia, Retrotransposon-LTR-Copia	trep_complete	4126	22	55.08	40.91	CCATTCTGATGGACTTCTAACT	4282	20	59.81	50	CATTGGTCCGCATACATCAC	157	Fragment	Multiple
copia116	6	4877	Retrotransposon-LTR-Copia, Unknown	trep_complete	4863	20	60.64	45	ACAACCGATCAGAAGGCAAA	5246	20	60.26	50	TAACACCATCAGGCGAGTCA	384	Fragment	Multiple
copia116	8	5264	Retrotransposon-LTR-Copia, Unknown	1 trep_complete	5249	20	57.76	50	GCCATAGAGTGCAAGTGGAT	5920	19	59.93	52.63	TGCCTCTTCCATGCTGAAC	672	Fragment	Multiple
copia116	9	5739	Unknown, Retrotransposon-LTR-Copia		5136	20	59.93	50	AAGCAATGATGGACCCAGAC	5759	23	60.49	43.48	CGGACTCAAGCATAGGAATGTTA	624	Fragment	Multiple
copia116	10	6234	1 Retrotransposon-LTR-Copia, Unknown		6220	22	59.65	40.91	TTACACCGATGCTAGTTTCCAA	6432	20	59.97	50	GGGAACACACCAAGCTCAAT	213	Fragment	Multiple
copia117	1	3990	Retrotransposon-LTR-Copia, Retrotransposon-LTR-Copia	trep_complete	3344	20	59.56	50	GTGCTACGTTTAGCGCCTTT	4009	23	56.67	43.48	AGGTGAGAACACTATCTCCTTTG	666	Fragment	Multiple
copia118	7	4924	Retrotransposon-LTR-Copia, Retrotransposon-LTR-Copia	trep_complete	4659	20	59.99	55	CTCGGACCTACCGTTGTCAT	4939	20	58.01	45	CGACAAACACTTTGCCTTCT	281	Fragment	Unique
copia118	1	3764	Retrotransposon-LTR-Copia, Retrotransposon-LTR-Copia	trep_complete	3751	20	58.67	45	TCGATGCAGGGAATGATAAG	4329	20	59.81	50	CATTGGTCCGCATACATCAC	579	Fragment	Multiple
copia118	2	3764	Unknown, Retrotransposon-LTR-Copia	trep_complete	3088	20	60.9	50	ATGATCGTGGCGCTTAGAGA	3781	23	58.49	43.48	CGCTTCTACTTCTTATCATTCCC	694	Fragment	Multiple
copia118	3	4111	Retrotransposon-LTR-Copia, Retrotransposon-LTR-Copia	trep_complete	4096	22	60.45	45.45	CGGCCTAATGATTTGAGTCCTA	4521	20	60.1	50	CAAATACTCGCCTCCACGAT	426	Fragment	Multiple
copia118	4	4111	Retrotransposon-LTR-Copia, Retrotransposon-LTR-Copia	trep_complete	3726	20	59.92	45	CGGATCGGTTGCTCATATTT	4130	22	59.8	50	TGCCACAAGTAGGTAGGACTCA	405	Fragment	Multiple
copia118	5	4190	Retrotransposon-LTR-Copia, Retrotransposon-LTR-Copia	trep_complete	4173	22	55.08	40.91	CCATTCTGATGGACTTCTAACT	4524	20	59.84	55	GCTCAAATACTCGCCTCCAC	352	Fragment	Multiple
copia118	6	4924	Retrotransposon-LTR-Copia, Retrotransposon-LTR-Copia	trep_complete	4910	20	60.64	45	ACAACCGATCAGAAGGCAAA	5177	20	59.26	45	TATGTCGCAGGCTCATCATT	268	Fragment	Multiple
copia118	8	5311	Retrotransposon-LTR-Copia, Unknown	trep_complete	5296	20	57.76	50	GCCATAGAGTGCAAGTGGAT	5967	19	59.93	52.63	TGCCTCTTCCATGCTGAAC	672	Fragment	Multiple
copia118	9	6281	Retrotransposon-LTR-Copia, Unknown		6267	22	59.65	40.91	TTACACCGATGCTAGTTTCCAA	6479	20	59.97	50	GGGAACACACCAAGCTCAAT	213	Fragment	Multiple
copia122	1	3752	Retrotransposon-LTR-Copia, Retrotransposon-LTR-Copia	trep_complete	3739	20	58.67	45	TCGATGCAGGGAATGATAAG	4340	20	60.23	55	AATCCTCCTCTAGCCGTCGT	602	Fragment	Multiple
copia122	2	3752	Unknown, Retrotransposon-LTR-Copia	trep_complete	3076	20	60.9	50	ATGATCGTGGCGCTTAGAGA	3769	23	58.49	43.48	CGCTTCTACTTCTTATCATTCCC	694	Fragment	Multiple
copia122	3	4099	Retrotransposon-LTR-Copia, Retrotransposon-LTR-Copia	trep_complete	4084	22	60.45	45.45	CGGCCTAATGATTTGAGTCCTA	4509	20	60.1	50	CAAATACTCGCCTCCACGAT	426	Fragment	Multiple
copia122	4	4099	Retrotransposon-LTR-Copia, Retrotransposon-LTR-Copia	trep_complete	3714	20	59.92	45	CGGATCGGTTGCTCATATTT	4118	22	59.8	50	TGCCACAAGTAGGTAGGACTCA	405	Fragment	Multiple
copia122	5	4178	Retrotransposon-LTR-Copia, Retrotransposon-LTR-Copia	trep_complete	4161	22	55.08	40.91	CCATTCTGATGGACTTCTAACT	4512	20	59.84	55	GCTCAAATACTCGCCTCCAC	352	Fragment	Multiple
copia122	6	4912	Retrotransposon-LTR-Copia, Retrotransposon-LTR-Copia	trep_complete	4898	20	60.64	45	ACAACCGATCAGAAGGCAAA	5165	20	59.26	45	TATGTCGCAGGCTCATCATT	268	Fragment	Multiple
copia122	7	4912	Retrotransposon-LTR-Copia, Retrotransposon-LTR-Copia	trep_complete	4649	20	59.85	50	CGGACCTACCGTTGTCATTT	4927	20	58.01	45	CGACAAACACTTTGCCTTCT	279	Fragment	Multiple
copia122	8	5299	Retrotransposon-LTR-Copia, Unknown	trep_complete	5284	20	57.76	50	GCCATAGAGTGCAAGTGGAT	5955	19	59.93	52.63	TGCCTCTTCCATGCTGAAC	672	Fragment	Multiple
copia122	9	6269	Retrotransposon-LTR-Copia, Unknown		6255	22	59.65	40.91	TTACACCGATGCTAGTTTCCAA	6467	20	59.97	50	GGGAACACACCAAGCTCAAT	213	Fragment	Multiple
copia125	1	976	Retrotransposon-LTR-Gypsy, Retrotransposon-LTR-Copia	trep_complete	962	20	62.54	55	ACGGCGTAGCGTTTGATAGC	1578	20	60.07	45	GTAATGCGGCGATTTCATCT	617	Fragment	Multiple
copia125	2	2838	Unknown, Retrotransposon-LTR-Copia	trep_complete	2183	19	60.76	57.89	GCCTCTTCCATGCTGAACC	2854	20	61.21	55	GGCCATAGAGTGCAAGTGGA	672	Fragment	Multiple
copia125	3	2948	Retrotransposon-LTR-Copia, Retrotransposon-LTR-Copia	trep_complete	2714	20	61.04	55	ATCACTACGGGCGAGAAGGT	2965	19	58.44	52.63	AGCAATGATGGACCCAGAC	252	Fragment	Multiple
copia125	4	3225	Retrotransposon-LTR-Copia, Retrotransposon-LTR-Copia	trep_complete	3210	21	60.84	47.62	CGACAAACACTTTGCCTTCTG	3816	20	60.23	55	ACGACGGCTAGAGGAGGATT	607	Fragment	Multiple
copia125	5	3225	Retrotransposon-LTR-Copia, Retrotransposon-LTR-Copia	trep_complete	2972	20	59.26	45	TATGTCGCAGGCTCATCATT	3240	20	59.27	45	TACAACCGATCAGAAGGCAA	269	Fragment	Multiple
copia125	6	3410	Retrotransposon-LTR-Copia, Retrotransposon-LTR-Copia	trep_complete	3396	22	56.77	40.91	ATGGTGTCTTAACTACGGGTTT	3929	20	60.16	50	CATGTGAGGCTTGCTTGCTA	534	Fragment	Multiple
copia125	7	4026	Retrotransposon-LTR-Copia, Unknown	trep_complete	4011	21	60.04	47.62	AACGACAATGCCACAAGTAGG	4532	20	60.38	50	TGAAGAACGGCGGAAGTAAG	522	Fragment	Multiple
copia125	8	4026	Retrotransposon-LTR-Copia, Retrotransposon-LTR-Copia	trep_complete	3820	20	59.81	50	CATTGGTCCGCATACATCAC	4042	22	56.07	45.45	TTTGAGTCCTACCTACTTGTGG	223	Fragment	Multiple
copia126	1	3746	Retrotransposon-LTR-Copia, Retrotransposon-LTR-Copia	trep_complete	3733	20	58.67	45	TCGATGCAGGGAATGATAAG	4311	20	59.81	50	CATTGGTCCGCATACATCAC	579	Fragment	Multiple
copia126	2	3746	Unknown, Retrotransposon-LTR-Copia	trep_complete	3169	20	59.88	55	GCCGTAGGACCACACGTAAT	3763	23	58.49	43.48	CGCTTCTACTTCTTATCATTCCC	595	Fragment	Multiple
copia126	3	4105	Retrotransposon-LTR-Copia, Retrotransposon-LTR-Copia	trep_complete	4089	23	59.7	47.83	TTTGAGTCCTACCTACTTGTGGC	4503	20	60.1	50	CAAATACTCGCCTCCACGAT	415	Fragment	Multiple
copia126	4	4105	Retrotransposon-LTR-Copia, Retrotransposon-LTR-Copia	trep_complete	3708	20	59.92	45	CGGATCGGTTGCTCATATTT	4122	20	59.62	45	CAAACGACAATGCCACAAGT	415	Fragment	Multiple
copia126	5	4172	Retrotransposon-LTR-Copia, Retrotransposon-LTR-Copia	trep_complete	4155	22	55.08	40.91	CCATTCTGATGGACTTCTAACT	4506	20	59.84	55	GCTCAAATACTCGCCTCCAC	352	Fragment	Multiple
copia126	6	4906	Retrotransposon-LTR-Copia, Retrotransposon-LTR-Copia	trep_complete	4892	20	60.64	45	ACAACCGATCAGAAGGCAAA	5159	20	59.26	45	TATGTCGCAGGCTCATCATT	268	Fragment	Multiple
copia126	7	4906	Retrotransposon-LTR-Copia, Retrotransposon-LTR-Copia	trep_complete	4643	20	59.85	50	CGGACCTACCGTTGTCATTT	4921	20	58.01	45	CGACAAACACTTTGCCTTCT	279	Fragment	Multiple
copia126	8	5293	Retrotransposon-LTR-Copia, Unknown	trep_complete	5278	20	57.76	50	GCCATAGAGTGCAAGTGGAT	5949	19	59.93	52.63	TGCCTCTTCCATGCTGAAC	672	Fragment	Multiple
copia126	9	5768	Retrotransposon-LTR-Copia, Retrotransposon-LTR-Copia	1 trep_complete	5165	20	59.93	50	AAGCAATGATGGACCCAGAC	5788	23	60.49	43.48	CGGACTCAAGCATAGGAATGTTA	624	Fragment	Multiple
copia126	10	6263	1 Retrotransposon-LTR-Copia, Unknown		6249	22	59.65	40.91	TTACACCGATGCTAGTTTCCAA	6461	20	59.97	50	GGGAACACACCAAGCTCAAT	213	Fragment	Multiple
copia127	2	2474	Unknown, Retrotransposon-LTR-Copia	trep_complete	1979	20	58.33	50	CGGACTCAAGCATAGGAATG	2491	21	59.89	47.62	AAGCCATAGAGTGCAAGTGGA	513	Fragment	Multiple
copia127	3	2584	Retrotransposon-LTR-Copia, Retrotransposon-LTR-Copia	trep_complete	2350	20	61.04	55	ATCACTACGGGCGAGAAGGT	2601	19	58.44	52.63	AGCAATGATGGACCCAGAC	252	Fragment	Multiple
copia127	4	2861	Retrotransposon-LTR-Copia, Retrotransposon-LTR-Copia	trep_complete	2846	21	60.84	47.62	CGACAAACACTTTGCCTTCTG	3124	20	59.85	50	CGGACCTACCGTTGTCATTT	279	Fragment	Multiple
copia127	5	2861	Retrotransposon-LTR-Copia, Retrotransposon-LTR-Copia	trep_complete	2608	20	59.26	45	TATGTCGCAGGCTCATCATT	2876	20	59.27	45	TACAACCGATCAGAAGGCAA	269	Fragment	Multiple
copia127	6	3597	Retrotransposon-LTR-Copia, Retrotransposon-LTR-Copia	trep_complete	3583	21	55.19	38.1	TCAAACGAAGTTAGAAGTCCA	4059	20	59.92	45	CGGATCGGTTGCTCATATTT	477	Fragment	Multiple
copia127	7	3597	Retrotransposon-LTR-Copia, Retrotransposon-LTR-Copia	trep_complete	3264	20	60.1	50	CAAATACTCGCCTCCACGAT	3616	22	57.16	40.91	AGCTTCATTCTGATGGACTTCT	353	Fragment	Multiple
copia127	8	3674	Retrotransposon-LTR-Copia, Unknown	trep_complete	3656	23	59.7	47.83	GCCACAAGTAGGTAGGACTCAAA	4168	20	60.38	50	TGAAGAACGGCGGAAGTAAG	513	Fragment	Multiple
copia127	9	3674	Retrotransposon-LTR-Copia, Retrotransposon-LTR-Copia	trep_complete	3264	20	60.1	50	CAAATACTCGCCTCCACGAT	3690	21	56.89	42.86	TCAGCCTAATGATTTGAGTCC	427	Fragment	Multiple
copia129	1	3774	Retrotransposon-LTR-Copia, Retrotransposon-LTR-Copia	trep_complete	3761	20	58.67	45	TCGATGCAGGGAATGATAAG	4339	20	59.81	50	CATTGGTCCGCATACATCAC	579	Fragment	Multiple
copia129	2	3774	Retrotransposon-LTR-Copia, Retrotransposon-LTR-Copia	trep_complete	3292	20	60.09	50	TCTTTCGTCTCTTCCGCCTA	3791	23	58.49	43.48	CGCTTCTACTTCTTATCATTCCC	500	Fragment	Multiple
copia129	3	4133	Retrotransposon-LTR-Copia, Retrotransposon-LTR-Copia	trep_complete	4117	23	56.72	43.48	TTTGAGTCCTACCTACTTATGGC	4531	20	60.1	50	CAAATACTCGCCTCCACGAT	415	Fragment	Multiple
copia129	4	5321	Retrotransposon-LTR-Copia, Unknown	trep_complete	5306	20	57.76	50	GCCATAGAGTGCAAGTGGAT	5977	19	59.93	52.63	TGCCTCTTCCATGCTGAAC	672	Fragment	Multiple
copia129	5	6291	Retrotransposon-LTR-Copia, Unknown		6277	22	59.65	40.91	TTACACCGATGCTAGTTTCCAA	6489	20	59.97	50	GGGAACACACCAAGCTCAAT	213	Fragment	Multiple
copia130	3	1848	Unknown, Retrotransposon-LTR-Copia	trep_complete	1568	20	60.03	45	TCGCCACATTACGTGTTTGT	1866	21	59.67	47.62	TCCAGACCGACAGAGATGATT	299	Fragment	Unique
copia130	2	1848	Retrotransposon-LTR-Copia, Unknown	trep_complete	1831	23	55.97	34.78	CTGATTGTGACTTTGAATCATCT	2085	20	60.95	50	ATGCCTCGGCTATTGGATCT	255	Fragment	Multiple
copia130	4	2839	Unknown, Retrotransposon-LTR-Copia	trep_complete	2344	20	58.33	50	CGGACTCAAGCATAGGAATG	2856	21	59.89	47.62	AAGCCATAGAGTGCAAGTGGA	513	Fragment	Multiple
copia130	5	2949	Retrotransposon-LTR-Copia, Retrotransposon-LTR-Copia	trep_complete	2711	21	59.75	47.62	AAGCATCACTACGGGTGAGAA	2966	19	58.44	52.63	AGCAATGATGGACCCAGAC	256	Fragment	Multiple
copia130	6	3226	Retrotransposon-LTR-Copia, Retrotransposon-LTR-Copia	trep_complete	3211	21	60.84	47.62	CGACAAACACTTTGCCTTCTG	3489	20	59.85	50	CGGACCTACCGTTGTCATTT	279	Fragment	Multiple
copia130	7	3226	Retrotransposon-LTR-Copia, Retrotransposon-LTR-Copia	trep_complete	2720	20	59.72	55	TACGGGTGAGAAGGTCTCGT	3241	20	59.27	45	TACAACCGATCAGAAGGCAA	522	Fragment	Multiple
copia130	8	4027	Retrotransposon-LTR-Copia, Retrotransposon-LTR-Copia		4012	21	60.04	47.62	AACGACAATGCCACAAGTAGG	4292	20	59.74	50	CCACCTCCCATCAGGATTTA	281	Fragment	Multiple
copia130	9	4027	Retrotransposon-LTR-Copia, Retrotransposon-LTR-Copia		3629	20	60.13	50	CAAATACTCGCCTCCACGTT	4043	22	56.07	45.45	TTTGAGTCCTACCTACTTGTGG	415	Fragment	Multiple
copia132	1	3746	Unknown, Retrotransposon-LTR-Copia	trep_complete	3073	20	60.9	50	TGATCGTGGCGCTTAGAGAT	3765	23	58.49	43.48	CGCTTCTACTTCTTATCATTCCC	693	Fragment	Multiple
copia132	2	4107	Retrotransposon-LTR-Copia, Retrotransposon-LTR-Copia	trep_complete	4091	23	59.7	47.83	TTTGAGTCCTACCTACTTGTGGC	4505	20	60.1	50	CAAATACTCGCCTCCACGAT	415	Fragment	Multiple
copia132	3	4107	Unknown, Retrotransposon-LTR-Copia	trep_complete	3601	20	60.38	50	TGAAGAACGGCGGAAGTAAG	4124	20	59.62	45	CAAACGACAATGCCACAAGT	524	Fragment	Multiple
copia132	4	4196	Unknown, Retrotransposon-LTR-Copia	trep_complete	3601	20	60.38	50	TGAAGAACGGCGGAAGTAAG	4212	21	60.11	47.62	CCTCGCATGTCTCGTATGATT	612	Fragment	Multiple
copia132	5	5295	Retrotransposon-LTR-Copia, Unknown		5280	20	57.76	50	GCCATAGAGTGCAAGTGGAT	5951	19	59.93	52.63	TGCCTCTTCCATGCTGAAC	672	Fragment	Multiple
copia132	6	6265	Retrotransposon-LTR-Copia, Retrotransposon-LTR-Copia		6251	22	59.65	40.91	TTACACCGATGCTAGTTTCCAA	6747	20	59.31	55	CAACAGTCTCCCACTTGCAC	497	Fragment	Multiple
copia133	7	3803	Retrotransposon-LTR-Copia, Retrotransposon-LTR-Copia	trep_complete	3216	20	60.3	50	GTTCCGAGCGACAAACACTT	3821	22	56.91	40.91	AGAGGAGGATTCCAATAGTTCA	606	Fragment	Unique
copia133	2	1882	Unknown, Retrotransposon-LTR-Copia	trep_complete	1600	20	60.08	50	TTCTTCTGGTGGTTCCTTGG	1900	21	56.93	47.62	CAGGTTACACCGATGCTAGTT	301	Fragment	Multiple
copia133	3	2852	Unknown, Retrotransposon-LTR-Copia	trep_complete	2357	20	58.33	50	CGGACTCAAGCATAGGAATG	2869	21	59.89	47.62	AAGCCATAGAGTGCAAGTGGA	513	Fragment	Multiple
copia133	4	2962	Retrotransposon-LTR-Copia, Retrotransposon-LTR-Copia	trep_complete	2728	20	61.04	55	ATCACTACGGGCGAGAAGGT	2979	19	58.44	52.63	AGCAATGATGGACCCAGAC	252	Fragment	Multiple
copia133	5	3239	Retrotransposon-LTR-Copia, Retrotransposon-LTR-Copia	trep_complete	3224	21	60.84	47.62	CGACAAACACTTTGCCTTCTG	3502	20	59.85	50	CGGACCTACCGTTGTCATTT	279	Fragment	Multiple
copia133	6	3239	Retrotransposon-LTR-Copia, Retrotransposon-LTR-Copia	trep_complete	2986	20	59.26	45	TATGTCGCAGGCTCATCATT	3254	20	59.27	45	TACAACCGATCAGAAGGCAA	269	Fragment	Multiple
copia133	8	3951	Retrotransposon-LTR-Copia, Retrotransposon-LTR-Copia	trep_complete	3935	21	60.11	47.62	CCTCGCATGTCTCGTATGATT	4437	20	59.92	45	CGGATCGGTTGCTCATATTT	503	Fragment	Multiple
copia133	9	4040	Retrotransposon-LTR-Copia, Unknown	1 trep_complete	4025	21	60.04	47.62	AACGACAATGCCACAAGTAGG	4546	20	60.38	50	TGAAGAACGGCGGAAGTAAG	522	Fragment	Multiple
copia133	10	4040	1 Unknown, Retrotransposon-LTR-Copia		3834	20	59.81	50	CATTGGTCCGCATACATCAC	4056	22	56.07	45.45	TTTGAGTCCTACCTACTTGTGG	223	Fragment	Multiple
copia134	2	3683	Retrotransposon-LTR-Copia, Unknown	trep_complete	3670	20	58.67	45	TCGATGCAGGGAATGATAAG	4162	20	59.89	50	TGCCTAGCAAGCAAGACTCA	493	Fragment	Unique
copia134	3	3683	Unknown, Retrotransposon-LTR-Copia		3488	20	59.97	50	ATGAACTTGGTCACCGGAAG	3700	23	58.49	43.48	CGCTTCTACTTCTTATCATTCCC	213	Fragment	Unique
copia134	4	5230	Retrotransposon-LTR-Copia, Unknown		5215	20	57.76	50	GCCATAGAGTGCAAGTGGAT	5886	19	59.93	52.63	TGCCTCTTCCATGCTGAAC	672	Fragment	Multiple
copia135	1	3758	Retrotransposon-LTR-Copia, Retrotransposon-LTR-Copia	trep_complete	3745	20	58.67	45	TCGATGCAGGGAATGATAAG	4323	20	59.81	50	CATTGGTCCGCATACATCAC	579	Fragment	Multiple
copia135	2	3758	Unknown, Retrotransposon-LTR-Copia	trep_complete	3239	20	60	60	AGCTAGGCTTCCCACTAGGC	3775	23	58.49	43.48	CGCTTCTACTTCTTATCATTCCC	537	Fragment	Multiple
copia135	3	4117	Retrotransposon-LTR-Copia, Retrotransposon-LTR-Copia	trep_complete	4101	23	59.7	47.83	TTTGAGTCCTACCTACTTGTGGC	4515	20	60.1	50	CAAATACTCGCCTCCACGAT	415	Fragment	Multiple
copia135	4	4117	Retrotransposon-LTR-Copia, Retrotransposon-LTR-Copia	trep_complete	3720	20	59.92	45	CGGATCGGTTGCTCATATTT	4134	20	59.62	45	CAAACGACAATGCCACAAGT	415	Fragment	Multiple
copia135	5	4184	Retrotransposon-LTR-Copia, Retrotransposon-LTR-Copia	trep_complete	4167	22	55.08	40.91	CCATTCTGATGGACTTCTAACT	4518	20	59.84	55	GCTCAAATACTCGCCTCCAC	352	Fragment	Multiple
copia135	6	4918	Retrotransposon-LTR-Copia, Unknown	trep_complete	4904	20	60.64	45	ACAACCGATCAGAAGGCAAA	5171	20	59.26	45	TATGTCGCAGGCTCATCATT	268	Fragment	Multiple
copia135	7	4918	Retrotransposon-LTR-Copia, Retrotransposon-LTR-Copia	trep_complete	4655	20	59.85	50	CGGACCTACCGTTGTCATTT	4933	20	58.01	45	CGACAAACACTTTGCCTTCT	279	Fragment	Multiple
copia135	8	5270	Retrotransposon-LTR-Copia, Retrotransposon-LTR-Copia	trep_complete	5257	18	60.5	55.56	TGGAACTTGGTTGACCCG	5429	19	60.23	57.89	ATCACTACGGGCGAGAAGG	173	Fragment	Multiple
copia135	9	5270	Retrotransposon-LTR-Copia, Retrotransposon-LTR-Copia	1 trep_complete	4655	20	59.85	50	CGGACCTACCGTTGTCATTT	5287	19	61.89	57.89	TAACACCATCAGGCGGGTC	633	Fragment	Multiple
copia135	10	5305	1 Retrotransposon-LTR-Copia, Unknown	1 trep_complete	5290	20	57.76	50	GCCATAGAGTGCAAGTGGAT	5961	19	59.93	52.63	TGCCTCTTCCATGCTGAAC	672	Fragment	Multiple
copia135	11	6275	1 Retrotransposon-LTR-Copia, Unknown		6261	22	59.65	40.91	TTACACCGATGCTAGTTTCCAA	6473	20	59.97	50	GGGAACACACCAAGCTCAAT	213	Fragment	Multiple
copia136	4	3824	Unknown, Retrotransposon-LTR-Copia	trep_complete	3386	20	60.09	50	TCTTTCGTCTCTTCCGCCTA	3841	23	58.49	43.48	CGCTTCTACTTCTTATCATTCCC	456	Fragment	Unique
copia136	1	2099	Retrotransposon-LTR-Copia, Unknown	trep_complete	2086	19	61.17	57.89	GTGTACGGCAACATGGCAG	2549	20	60.03	55	CCGACACAAACCCGTCTAGT	464	Fragment	Multiple
copia136	2	2133	Unknown, Retrotransposon-LTR-Copia	trep_complete	1936	20	59.81	50	GCTTGGAAGATGGAGTTTCG	2150	23	58.15	39.13	GGTACGCAGACCATTAAATACAA	215	Fragment	Multiple
copia136	3	3824	Retrotransposon-LTR-Copia, Retrotransposon-LTR-Copia	trep_complete	3811	20	58.67	45	TCGATGCAGGGAATGATAAG	4412	20	60.23	55	AATCCTCCTCTAGCCGTCGT	602	Fragment	Multiple
copia136	5	4183	Retrotransposon-LTR-Copia, Retrotransposon-LTR-Copia	trep_complete	4167	23	59.7	47.83	TTTGAGTCCTACCTACTTGTGGC	4581	20	60.1	50	CAAATACTCGCCTCCACGAT	415	Fragment	Multiple
copia136	6	4183	Retrotransposon-LTR-Copia, Retrotransposon-LTR-Copia	trep_complete	3786	20	59.92	45	CGGATCGGTTGCTCATATTT	4200	20	59.62	45	CAAACGACAATGCCACAAGT	415	Fragment	Multiple
copia136	7	4250	Retrotransposon-LTR-Copia, Retrotransposon-LTR-Copia	trep_complete	4233	22	55.08	40.91	CCATTCTGATGGACTTCTAACT	4584	20	59.84	55	GCTCAAATACTCGCCTCCAC	352	Fragment	Multiple
copia136	8	4984	Retrotransposon-LTR-Copia, Retrotransposon-LTR-Copia	trep_complete	4970	20	60.64	45	ACAACCGATCAGAAGGCAAA	5237	20	59.26	45	TATGTCGCAGGCTCATCATT	268	Fragment	Multiple
copia136	9	4984	Retrotransposon-LTR-Copia, Retrotransposon-LTR-Copia	1 trep_complete	4721	20	59.85	50	CGGACCTACCGTTGTCATTT	4999	20	58.01	45	CGACAAACACTTTGCCTTCT	279	Fragment	Multiple
copia136	10	5371	1 Retrotransposon-LTR-Copia, Unknown		5356	20	57.76	50	GCCATAGAGTGCAAGTGGAT	6027	19	59.93	52.63	TGCCTCTTCCATGCTGAAC	672	Fragment	Multiple
copia136	11	6341	1 Retrotransposon-LTR-Copia, Retrotransposon-LTR-Copia		6327	22	59.65	40.91	TTACACCGATGCTAGTTTCCAA	6823	20	59.31	55	CAACAGTCTCCCACTTGCAC	497	Fragment	Multiple
copia137	1	3473	Retrotransposon-LTR-Copia, Unknown	trep_complete	3460	20	58.67	45	TCGATGCAGGGAATGATAAG	4038	20	59.81	50	CATTGGTCCGCATACATCAC	579	Fragment	Multiple
copia137	2	3473	Unknown, Retrotransposon-LTR-Copia	trep_complete	3223	19	59.82	57.89	CCCAAGGCTAAAGCTGGAC	3490	23	58.49	43.48	CGCTTCTACTTCTTATCATTCCC	268	Fragment	Multiple
copia137	3	4731	Retrotransposon-LTR-Copia, Retrotransposon-LTR-Copia	trep_complete	4717	20	60.64	45	ACAACCGATCAGAAGGCAAA	4984	20	59.26	45	TATGTCGCAGGCTCATCATT	268	Fragment	Multiple
copia137	4	4731	Retrotransposon-LTR-Copia, Retrotransposon-LTR-Copia	trep_complete	4468	20	59.85	50	CGGACCTACCGTTGTCATTT	4746	20	58.01	45	CGACAAACACTTTGCCTTCT	279	Fragment	Multiple
copia137	5	6089	Retrotransposon-LTR-Copia, Unknown	trep_complete	6075	22	59.65	40.91	TTACACCGATGCTAGTTTCCAA	6501	20	59.36	55	ATGCTTAGCCTACGGGAGTG	427	Fragment	Multiple
copia139	6	3226	Retrotransposon-LTR-Copia, Retrotransposon-LTR-Copia	trep_complete	2719	20	60.22	55	TCACTATGGGCGAGAAGGTC	3241	20	59.27	45	TACAACCGATCAGAAGGCAA	523	Fragment	Unique
copia139	2	1369	Retrotransposon-LTR-Copia, Unknown	trep_complete	1355	22	59.3	45.45	TCGTCATCTCTATGATTGCCTC	1582	20	60.07	45	GTAATGCGGCGATTTCATCT	228	Fragment	Multiple
copia139	3	1872	Unknown, Retrotransposon-LTR-Copia	trep_complete	1674	20	59.97	50	GGGAACACACCAAGCTCAAT	1890	21	56.93	47.62	CAGGTTACACCGATGCTAGTT	217	Fragment	Multiple
copia139	4	2842	Unknown, Retrotransposon-LTR-Copia	trep_complete	2191	20	59.85	50	CTTCCATGCTAAACCGCTTC	2859	21	59.89	47.62	AAGCCATAGAGTGCAAGTGGA	669	Fragment	Multiple
copia139	5	3226	Retrotransposon-LTR-Copia, Retrotransposon-LTR-Copia	trep_complete	3211	21	60.84	47.62	CGACAAACACTTTGCCTTCTG	3489	20	59.85	50	CGGACCTACCGTTGTCATTT	279	Fragment	Multiple
copia139	7	4027	Retrotransposon-LTR-Copia, Retrotransposon-LTR-Copia	trep_complete	4012	21	60.04	47.62	AACGACAATGCCACAAGTAGG	4374	20	59.55	50	GAAGCGTGGAAAGAGGAGAA	363	Fragment	Multiple
copia139	8	4027	Retrotransposon-LTR-Copia, Retrotransposon-LTR-Copia		3798	20	60.23	55	AATCCTCCTCTAGCCGTCGT	4043	22	56.07	45.45	TTTGAGTCCTACCTACTTGTGG	246	Fragment	Multiple
copia140	1	3755	Retrotransposon-LTR-Copia, Unknown	trep_complete	3742	20	58.67	45	TCGATGCAGGGAATGATAAG	3961	20	60.15	45	CCGCAAATGAATAACCATCC	220	Fragment	Unique
copia140	8	6276	Unknown, Retrotransposon-LTR-Copia		6031	20	60.24	55	CGGGATCGCATGAGTAGAGT	6291	20	59.29	50	ATCTCTGTCGGTTTGGAAGC	261	Fragment	Unique
copia140	2	3755	Unknown, Retrotransposon-LTR-Copia	trep_complete	3079	20	60.9	50	ATGATCGTGGCGCTTAGAGA	3772	23	58.49	43.48	CGCTTCTACTTCTTATCATTCCC	694	Fragment	Multiple
copia140	3	4114	Retrotransposon-LTR-Copia, Retrotransposon-LTR-Copia	trep_complete	4098	23	56.63	39.13	TTTGAATCCTACCTACTTATGGC	4512	20	60.1	50	CAAATACTCGCCTCCACGAT	415	Fragment	Multiple
copia140	4	4915	Retrotransposon-LTR-Copia, Retrotransposon-LTR-Copia	trep_complete	4901	20	60.64	45	ACAACCGATCAGAAGGCAAA	5168	20	59.26	45	TATGTCGCAGGCTCATCATT	268	Fragment	Multiple
copia140	5	4915	Retrotransposon-LTR-Copia, Retrotransposon-LTR-Copia	trep_complete	4688	20	59.92	45	AAACGGCAGCTTTCACACTT	4930	20	58.01	45	CGACAAACACTTTGCCTTCT	243	Fragment	Multiple
copia140	6	5302	Retrotransposon-LTR-Copia, Unknown	trep_complete	5287	20	57.76	50	GCCATAGAGTGCAAGTGGAT	5797	20	58.33	50	CGGACTCAAGCATAGGAATG	511	Fragment	Multiple
copia140	7	5976	Retrotransposon-LTR-Copia, Unknown	trep_complete	5960	22	58.78	45.45	AGAAAGGGTTCTTGCCTATGTC	6470	20	59.97	50	GGGAACACACCAAGCTCAAT	511	Fragment	Multiple
copia141	2	1881	Unknown, Retrotransposon-LTR-Copia	trep_complete	1683	20	59.97	50	GGGAACACACCAAGCTCAAT	1899	21	56.93	47.62	CAGGTTACACCGATGCTAGTT	217	Fragment	Multiple
copia141	3	2851	Unknown, Retrotransposon-LTR-Copia	trep_complete	2356	20	58.33	50	CGGACTCAAGCATAGGAATG	2868	21	59.89	47.62	AAGCCATAGAGTGCAAGTGGA	513	Fragment	Multiple
copia141	4	2961	Retrotransposon-LTR-Copia, Retrotransposon-LTR-Copia	trep_complete	2727	20	61.04	55	ATCACTACGGGCGAGAAGGT	2978	19	58.44	52.63	AGCAATGATGGACCCAGAC	252	Fragment	Multiple
copia141	5	3950	Retrotransposon-LTR-Copia, Retrotransposon-LTR-Copia	trep_complete	3934	21	60.11	47.62	CCTCGCATGTCTCGTATGATT	4436	20	59.92	45	CGGATCGGTTGCTCATATTT	503	Fragment	Multiple
copia141	6	4039	Retrotransposon-LTR-Copia, Unknown	trep_complete	4024	21	60.04	47.62	AACGACAATGCCACAAGTAGG	4547	20	60.25	50	GTTGAAGAACGGCGGAAGTA	524	Fragment	Multiple
copia141	7	4039	Unknown, Retrotransposon-LTR-Copia		3833	20	59.81	50	CATTGGTCCGCATACATCAC	4055	22	56.07	45.45	TTTGAGTCCTACCTACTTGTGG	223	Fragment	Multiple
copia142	2	5319	Unknown, Retrotransposon-LTR-Copia	trep_complete	4668	20	60	50	GCTTCTTGACAAACCGCTTC	5336	21	59.89	47.62	AAGCCATAGAGTGCAAGTGGA	669	Fragment	Unique
copia142	3	6440	Retrotransposon-LTR-Copia, Retrotransposon-LTR-Copia	trep_complete	6425	23	55.91	34.78	AAATCAAACGAAGTTAGAAGTCC	6904	20	59.92	45	CGGATCGGTTGCTCATATTT	480	Fragment	Multiple
copia142	4	6440	Retrotransposon-LTR-Copia, Retrotransposon-LTR-Copia	trep_complete	6106	20	59.84	55	GCTCAAATACTCGCCTCCAC	6457	22	55.08	40.91	CCATTCTGATGGACTTCTAACT	352	Fragment	Multiple
copia142	5	6519	Retrotransposon-LTR-Copia, Retrotransposon-LTR-Copia	trep_complete	6501	23	59.7	47.83	GCCACAAGTAGGTAGGACTCAAA	6772	20	59.74	50	CCACCTCCCATCAGGATTTA	272	Fragment	Multiple
copia142	6	6519	Retrotransposon-LTR-Copia, Retrotransposon-LTR-Copia	trep_complete	6109	20	60.1	50	CAAATACTCGCCTCCACGAT	6535	21	56.89	42.86	TCAGCCTAATGATTTGAGTCC	427	Fragment	Multiple
copia142	7	6918	Retrotransposon-LTR-Copia, Unknown	trep_complete	6902	21	58.82	42.86	CCGGTATCAATTACCCAAGAA	7291	20	59.65	55	GACGGAGAAGGGTCTGAATG	390	Fragment	Multiple
copia143	2	1702	Retrotransposon-LTR-Copia, Unknown	trep_complete	1688	22	58.25	36.36	TGAGGAAATTGCTTATCCAAAC	2195	20	59.96	45	AGCATGGAAGAGGCAAAGAA	508	Fragment	Unique
copia143	3	1702	Unknown, Retrotransposon-LTR-Copia	trep_complete	1068	20	59.76	55	ACTTCTCGTGTCGGGTCAGT	1720	21	59.98	42.86	CGAACGAAGGTGTTTGGATAA	653	Fragment	Unique
copia143	8	3224	Retrotransposon-LTR-Copia, Retrotransposon-LTR-Copia	1 trep_complete	2971	20	59.26	45	TATGTCGCAGGCTCATCATT	3239	20	60.11	45	TACAACCGATCACAAGGCAA	269	Fragment	Unique
copia143	4	1751	Retrotransposon-LTR-Copia, Unknown	trep_complete	1737	20	58.47	55	GATGTACTCGGCTTCTGTCG	2132	20	60.18	55	CAGTGTCCTTCGACTGCTGA	396	Fragment	Multiple
copia143	5	2837	Retrotransposon-LTR-Copia, Retrotransposon-LTR-Copia	trep_complete	2279	19	59.24	52.63	CCAGAATGTATGCCGCTTC	2854	21	59.89	47.62	AAGCCATAGAGTGCAAGTGGA	576	Fragment	Multiple
copia143	6	2947	Retrotransposon-LTR-Copia, Retrotransposon-LTR-Copia	trep_complete	2713	20	61.04	55	ATCACTACGGGCGAGAAGGT	2964	19	58.44	52.63	AGCAATGATGGACCCAGAC	252	Fragment	Multiple
copia143	7	3224	Retrotransposon-LTR-Copia, Retrotransposon-LTR-Copia	trep_complete	3210	21	58.81	42.86	GACAAACACTTTGCCTTGTGA	3487	20	59.85	50	CGGACCTACCGTTGTCATTT	278	Fragment	Multiple
copia143	9	3958	Retrotransposon-LTR-Copia, Retrotransposon-LTR-Copia	1 trep_complete	3943	23	55.91	34.78	AAATCAAACGAAGTTAGAAGTCC	4422	20	59.92	45	CGGATCGGTTGCTCATATTT	480	Fragment	Multiple
copia143	10	3958	1 Retrotransposon-LTR-Copia, Retrotransposon-LTR-Copia	1 trep_complete	3624	20	59.84	55	GCTCAAATACTCGCCTCCAC	3975	22	55.08	40.91	CCATTCTGATGGACTTCTAACT	352	Fragment	Multiple
copia143	11	4028	1 Retrotransposon-LTR-Copia, Retrotransposon-LTR-Copia		4012	21	58.71	47.62	CGACAATGCCACAAGTAGGTA	4422	20	59.92	45	CGGATCGGTTGCTCATATTT	411	Fragment	Multiple
copia143	12	5542	1 Retrotransposon-LTR-Copia, Unknown		5525	23	58.15	39.13	GGTACGCAGACCATTAAATACAA	6198	20	59.96	55	GCCTACCTCGTATCCCAACA	674	Fragment	Multiple
copia143	13	5575	1 Retrotransposon-LTR-Copia, Unknown		5562	19	60.5	52.63	ATATGGCTCCTGCCGTGTT	6035	20	60.1	50	CGCCATCGGAGTTAAGTGAT	474	Fragment	Multiple
copia145	2	1881	Unknown, Retrotransposon-LTR-Copia	trep_complete	1683	20	59.97	50	GGGAACACACCAAGCTCAAT	1899	21	56.93	47.62	CAGGTTACACCGATGCTAGTT	217	Fragment	Multiple
copia145	3	2851	Unknown, Retrotransposon-LTR-Copia	trep_complete	2356	20	58.33	50	CGGACTCAAGCATAGGAATG	2868	21	59.89	47.62	AAGCCATAGAGTGCAAGTGGA	513	Fragment	Multiple
copia145	4	2961	Retrotransposon-LTR-Copia, Retrotransposon-LTR-Copia	trep_complete	2727	20	61.04	55	ATCACTACGGGCGAGAAGGT	2978	19	58.44	52.63	AGCAATGATGGACCCAGAC	252	Fragment	Multiple
copia145	5	3238	Retrotransposon-LTR-Copia, Retrotransposon-LTR-Copia	trep_complete	3223	20	58.01	45	CGACAAACACTTTGCCTTCT	3501	20	59.85	50	CGGACCTACCGTTGTCATTT	279	Fragment	Multiple
copia145	6	3238	Retrotransposon-LTR-Copia, Retrotransposon-LTR-Copia	trep_complete	2985	20	59.26	45	TATGTCGCAGGCTCATCATT	3255	22	58.9	40.91	TCTACAACCGATTAGAAGGCAA	271	Fragment	Multiple
copia145	7	4039	Retrotransposon-LTR-Copia, Unknown	trep_complete	4024	21	60.04	47.62	AACGACAATGCCACAAGTAGG	4580	20	60.13	55	CTGGAAGAGGAACTGCAAGC	557	Fragment	Multiple
copia145	8	4039	Unknown, Retrotransposon-LTR-Copia		3833	20	59.81	50	CATTGGTCCGCATACATCAC	4055	22	56.07	45.45	TTTGAGTCCTACCTACTTGTGG	223	Fragment	Multiple
copia146	1	6633	Retrotransposon-LTR-Copia, Retrotransposon-LTR-Copia	trep_complete	6620	20	58.67	45	TCGATGCAGGGAATGATAAG	7198	20	59.81	50	CATTGGTCCGCATACATCAC	579	Fragment	Multiple
copia146	2	6633	Unknown, Retrotransposon-LTR-Copia	trep_complete	5963	20	60.9	50	ATGATCGTGGCGCTTAGAGA	6650	23	58.49	43.48	CGCTTCTACTTCTTATCATTCCC	688	Fragment	Multiple
copia146	3	6992	Retrotransposon-LTR-Copia, Retrotransposon-LTR-Copia	trep_complete	6976	23	59.7	47.83	TTTGAGTCCTACCTACTTGTGGC	7390	20	60.1	50	CAAATACTCGCCTCCACGAT	415	Fragment	Multiple
copia146	4	6992	Retrotransposon-LTR-Copia, Retrotransposon-LTR-Copia	trep_complete	6595	20	59.92	45	CGGATCGGTTGCTCATATTT	7009	20	59.62	45	CAAACGACAATGCCACAAGT	415	Fragment	Multiple
copia146	5	8180	Retrotransposon-LTR-Copia, Retrotransposon-LTR-Copia	trep_complete	8165	20	57.76	50	GCCATAGAGTGCAAGTGGAT	8835	20	60.94	55	GCCTCTTCCATGCTGAACTG	671	Fragment	Multiple
copia146	6	8655	Retrotransposon-LTR-Copia, Retrotransposon-LTR-Copia	trep_complete	8052	20	59.93	50	AAGCAATGATGGACCCAGAC	8675	23	60.49	43.48	CGGACTCAAGCATAGGAATGTTA	624	Fragment	Multiple
copia146	7	8854	Retrotransposon-LTR-Copia, Unknown	trep_complete	8838	22	58.78	45.45	AGAAAGGGTTCTTGCCTATGTC	9348	20	59.97	50	GGGAACACACCAAGCTCAAT	511	Fragment	Multiple
copia146	8	9150	Retrotransposon-LTR-Copia, Unknown	trep_complete	9136	22	59.65	40.91	TTACACCGATGCTAGTTTCCAA	9348	20	59.97	50	GGGAACACACCAAGCTCAAT	213	Fragment	Multiple
copia147	1	3762	Retrotransposon-LTR-Copia, Retrotransposon-LTR-Copia	trep_complete	3749	20	58.67	45	TCGATGCAGGGAATGATAAG	4327	20	59.81	50	CATTGGTCCGCATACATCAC	579	Fragment	Multiple
copia147	2	3762	Unknown, Retrotransposon-LTR-Copia	trep_complete	3092	20	60.9	50	ATGATCGTGGCGCTTAGAGA	3779	23	58.49	43.48	CGCTTCTACTTCTTATCATTCCC	688	Fragment	Multiple
copia147	3	4121	Retrotransposon-LTR-Copia, Retrotransposon-LTR-Copia	trep_complete	4105	23	59.7	47.83	TTTGAGTCCTACCTACTTGTGGC	4519	20	60.1	50	CAAATACTCGCCTCCACGAT	415	Fragment	Multiple
copia147	4	4121	Retrotransposon-LTR-Copia, Retrotransposon-LTR-Copia	trep_complete	3724	20	59.92	45	CGGATCGGTTGCTCATATTT	4138	20	59.62	45	CAAACGACAATGCCACAAGT	415	Fragment	Multiple
copia147	5	5309	Retrotransposon-LTR-Copia, Retrotransposon-LTR-Copia	trep_complete	5294	20	57.76	50	GCCATAGAGTGCAAGTGGAT	5964	20	60.94	55	GCCTCTTCCATGCTGAACTG	671	Fragment	Multiple
copia147	6	5784	Retrotransposon-LTR-Copia, Retrotransposon-LTR-Copia	trep_complete	5181	20	59.93	50	AAGCAATGATGGACCCAGAC	5804	23	60.49	43.48	CGGACTCAAGCATAGGAATGTTA	624	Fragment	Multiple
copia147	7	5983	Retrotransposon-LTR-Copia, Unknown	trep_complete	5967	22	58.78	45.45	AGAAAGGGTTCTTGCCTATGTC	6477	20	59.97	50	GGGAACACACCAAGCTCAAT	511	Fragment	Multiple
copia147	8	6279	Retrotransposon-LTR-Copia, Unknown	trep_complete	6265	22	59.65	40.91	TTACACCGATGCTAGTTTCCAA	6477	20	59.97	50	GGGAACACACCAAGCTCAAT	213	Fragment	Multiple
copia154	3	2811	Unknown, Retrotransposon-LTR-Copia	trep_complete	2197	20	60.3	50	AACCGCTTCAACACTTCGTC	2828	20	58.83	45	ACCCAACAACAGAACATGGA	632	Fragment	Unique
copia154	2	1365	Retrotransposon-LTR-Gypsy, Retrotransposon-LTR-Copia	trep_complete	927	20	60.11	50	TGACAAACCCGAAAGCTACC	1385	23	59.63	47.83	GAGGTATGCCCTAGAGACAATCA	459	Fragment	Multiple
copia155	2	1891	Unknown, Retrotransposon-LTR-Copia	trep_complete	1609	20	60.08	50	TTCTTCTGGTGGTTCCTTGG	1909	21	56.93	47.62	CAGGTTACACCGATGCTAGTT	301	Fragment	Multiple
copia155	3	2861	Unknown, Retrotransposon-LTR-Copia	trep_complete	2366	20	58.33	50	CGGACTCAAGCATAGGAATG	2878	21	59.89	47.62	AAGCCATAGAGTGCAAGTGGA	513	Fragment	Multiple
copia155	4	2971	Retrotransposon-LTR-Copia, Retrotransposon-LTR-Copia	trep_complete	2737	20	61.04	55	ATCACTACGGGCGAGAAGGT	2988	19	58.44	52.63	AGCAATGATGGACCCAGAC	252	Fragment	Multiple
copia155	5	3248	Retrotransposon-LTR-Copia, Retrotransposon-LTR-Copia	trep_complete	3233	21	60.84	47.62	CGACAAACACTTTGCCTTCTG	3839	20	60.23	55	ACGACGGCTAGAGGAGGATT	607	Fragment	Multiple
copia155	6	3248	Retrotransposon-LTR-Copia, Retrotransposon-LTR-Copia	trep_complete	2995	20	59.26	45	TATGTCGCAGGCTCATCATT	3263	20	59.27	45	TACAACCGATCAGAAGGCAA	269	Fragment	Multiple
copia155	7	4049	Retrotransposon-LTR-Copia, Unknown	trep_complete	4034	21	60.04	47.62	AACGACAATGCCACAAGTAGG	4637	20	60.39	55	GGACCTGCTCCAGACAAAGA	604	Fragment	Multiple
copia155	8	4049	Retrotransposon-LTR-Copia, Retrotransposon-LTR-Copia		3843	20	59.81	50	CATTGGTCCGCATACATCAC	4065	22	56.07	45.45	TTTGAGTCCTACCTACTTGTGG	223	Fragment	Multiple
copia157	9	6127	Retrotransposon-LTR-Copia, Unknown		6110	23	56.08	34.78	GGTACGCAGATCATTAAATACAA	6324	20	59.81	50	GCTTGGAAGATGGAGTTTCG	215	Fragment	Unique
copia157	2	1855	Retrotransposon-LTR-Copia, Unknown	trep_complete	1838	23	55.97	34.78	CTGATTGTGACTTTGAATCATCT	2141	20	60.18	55	CAGTGTCCTTCGACTGCTGA	304	Fragment	Multiple
copia157	3	1855	Unknown, Retrotransposon-LTR-Copia	trep_complete	1594	20	60.08	50	TTCTTCTGGTGGTTCCTTGG	1875	23	57.85	34.78	TTTCCAAACTGACAGAGATGATT	282	Fragment	Multiple
copia157	4	2846	Unknown, Retrotransposon-LTR-Copia	trep_complete	2191	19	60.76	57.89	GCCTCTTCCATGCTGAACC	2863	21	59.89	47.62	AAGCCATAGAGTGCAAGTGGA	673	Fragment	Multiple
copia157	5	3400	Retrotransposon-LTR-Copia, Unknown		3385	19	55.33	42.11	TTTCCGGTCCATATCTCAT	3934	20	60.02	55	GTGAGGCTTGTTTGCTAGGC	550	Fragment	Multiple
copia157	6	3967	Retrotransposon-LTR-Copia, Retrotransposon-LTR-Copia		3952	23	55.91	34.78	AAATCAAACGAAGTTAGAAGTCC	4431	20	59.92	45	CGGATCGGTTGCTCATATTT	480	Fragment	Multiple
copia157	7	3967	Unknown, Retrotransposon-LTR-Copia		3317	20	60.02	50	TGTCCGACTGAAGTTGCTTG	3984	22	55.08	40.91	CCATTCTGATGGACTTCTAACT	668	Fragment	Multiple
copia157	8	4037	Retrotransposon-LTR-Copia, Retrotransposon-LTR-Copia		4021	21	58.71	47.62	CGACAATGCCACAAGTAGGTA	4431	20	59.92	45	CGGATCGGTTGCTCATATTT	411	Fragment	Multiple
copia158	1	3767	Retrotransposon-LTR-Copia, Retrotransposon-LTR-Copia	trep_complete	3754	20	58.67	45	TCGATGCAGGGAATGATAAG	4332	20	59.81	50	CATTGGTCCGCATACATCAC	579	Fragment	Multiple
copia158	2	3767	Unknown, Retrotransposon-LTR-Copia	trep_complete	3285	20	60.09	50	TCTTTCGTCTCTTCCGCCTA	3784	23	58.49	43.48	CGCTTCTACTTCTTATCATTCCC	500	Fragment	Multiple
copia158	3	4126	Retrotransposon-LTR-Copia, Retrotransposon-LTR-Copia	trep_complete	4110	23	59.7	47.83	TTTGAGTCCTACCTACTTGTGGC	4524	20	60.1	50	CAAATACTCGCCTCCACGAT	415	Fragment	Multiple
copia158	4	4126	Retrotransposon-LTR-Copia, Retrotransposon-LTR-Copia	trep_complete	3729	20	59.92	45	CGGATCGGTTGCTCATATTT	4143	20	59.62	45	CAAACGACAATGCCACAAGT	415	Fragment	Multiple
copia158	5	4193	Retrotransposon-LTR-Copia, Retrotransposon-LTR-Copia	trep_complete	4176	22	55.08	40.91	CCATTCTGATGGACTTCTAACT	4527	20	59.84	55	GCTCAAATACTCGCCTCCAC	352	Fragment	Multiple
copia158	6	4927	Retrotransposon-LTR-Copia, Unknown	trep_complete	4913	20	60.64	45	ACAACCGATCAGAAGGCAAA	5209	20	60.33	50	TGGAGTCTGGGTCCATCATT	297	Fragment	Multiple
copia158	7	4927	Retrotransposon-LTR-Copia, Retrotransposon-LTR-Copia	trep_complete	4664	20	59.85	50	CGGACCTACCGTTGTCATTT	4942	20	58.01	45	CGACAAACACTTTGCCTTCT	279	Fragment	Multiple
copia158	8	5314	Retrotransposon-LTR-Copia, Unknown		5299	20	57.76	50	GCCATAGAGTGCAAGTGGAT	5970	19	59.93	52.63	TGCCTCTTCCATGCTGAAC	672	Fragment	Multiple
copia158	9	6284	Retrotransposon-LTR-Copia, Unknown		6270	22	59.65	40.91	TTACACCGATGCTAGTTTCCAA	6458	20	59.97	50	GGGAACACACCAAGCTCAAT	189	Fragment	Multiple
copia159	2	580	Retrotransposon-LTR-Gypsy, Retrotransposon-LTR-Copia	trep_complete	130	20	60.23	45	GCTTCTTGACAAACCCGAAA	599	22	59.61	50	TTGGAGGTATGCCCTAGAGTTC	470	Fragment	Unique
copia159	5	2049	Retrotransposon-LTR-Copia, Retrotransposon-LTR-Copia	trep_complete	1509	20	60.04	45	CCCAAAGTCCTTCATCGAAA	2066	21	59.89	47.62	AAGCCATAGAGTGCAAGTGGA	558	Fragment	Unique
copia159	8	2436	Unknown, Retrotransposon-LTR-Copia	1 trep_complete	2109	20	59.69	55	CTCCCGTGGACTCTATTTCG	2451	20	59.27	45	TACAACCGATCAGAAGGCAA	343	Fragment	Unique
copia159	13	10886	1 Retrotransposon-LTR-Copia, Retrotransposon-LTR-Copia	1 trep_complete	1509	20	60.04	45	CCCAAAGTCCTTCATCGAAA	2066	21	59.89	47.62	AAGCCATAGAGTGCAAGTGGA	558	Fragment	Unique
copia159	1	187	Unknown, Unknown	trep_complete	6912	20	60.66	55	CGGTGTAGCGTTTGATAGCC	7491	20	60.07	45	GTAATGCGGCGATTTCATCT	580	Fragment	Multiple
copia159	3	1079	Unknown, Retrotransposon-LTR-Copia	trep_complete	9718	20	59.97	50	GGGAACACACCAAGCTCAAT	9934	21	56.93	47.62	CAGGTTACACCGATGCTAGTT	217	Fragment	Multiple
copia159	4	1467	Retrotransposon-LTR-Copia, Unknown	trep_complete	1454	20	57.9	50	TAAGCCTTCCCGGTCTATCT	2114	20	60.49	50	CGGGAGACAATCAAGTTTGG	661	Fragment	Multiple
copia159	6	2159	Retrotransposon-LTR-Copia, Retrotransposon-LTR-Copia	trep_complete	10762	20	61.04	55	ATCACTACGGGCGAGAAGGT	11013	19	58.44	52.63	AGCAATGATGGACCCAGAC	252	Fragment	Multiple
copia159	7	2436	Retrotransposon-LTR-Copia, Retrotransposon-LTR-Copia	1 trep_complete	2421	21	60.84	47.62	CGACAAACACTTTGCCTTCTG	2791	20	60.04	55	ACTTACACCGCCTGGAACAC	371	Fragment	Multiple
copia159	9	3237	Retrotransposon-LTR-Copia, Retrotransposon-LTR-Copia	1 trep_complete	3222	21	60.04	47.62	AACGACAATGCCACAAGTAGG	3635	20	59.78	45	CCGGATTGGTTGCTCATATT	414	Fragment	Multiple
copia159	10	3237	1 Retrotransposon-LTR-Copia, Retrotransposon-LTR-Copia	1 trep_complete	2772	20	60.04	55	GTGTTCCAGGCGGTGTAAGT	3253	22	56.07	45.45	TTTGAGTCCTACCTACTTGTGG	482	Fragment	Multiple
copia159	12	9916	1 Unknown, Retrotransposon-LTR-Copia	1 trep_complete	9718	20	59.97	50	GGGAACACACCAAGCTCAAT	9934	21	56.93	47.62	CAGGTTACACCGATGCTAGTT	217	Fragment	Multiple
copia159	14	11273	1 Retrotransposon-LTR-Copia, Retrotransposon-LTR-Copia	1 trep_complete	2421	20	58.01	45	CGACAAACACTTTGCCTTCT	2791	20	60.04	55	ACTTACACCGCCTGGAACAC	371	Fragment	Multiple
copia159	15	11273	1 Retrotransposon-LTR-Copia, Retrotransposon-LTR-Copia		10991	20	60.33	50	TGGAGTCTGGGTCCATCATT	11290	22	58.9	40.91	TCTACAACCGATTAGAAGGCAA	300	Fragment	Multiple
copia159	16	11544	1 Retrotransposon-LTR-Copia, Retrotransposon-LTR-Copia		11531	20	62.26	55	GGTCCCACTGGCTCATCATT	11868	20	60.16	60	GAGCACAACGGCTAGAGGAG	338	Fragment	Multiple
copia159	17	12074	1 Retrotransposon-LTR-Copia, Retrotransposon-LTR-Copia		3222	21	60.04	47.62	AACGACAATGCCACAAGTAGG	3635	20	59.78	45	CCGGATTGGTTGCTCATATT	414	Fragment	Multiple
copia159	18	12074	1 Retrotransposon-LTR-Copia, Retrotransposon-LTR-Copia		2772	20	60.04	55	GTGTTCCAGGCGGTGTAAGT	3253	22	56.07	45.45	TTTGAGTCCTACCTACTTGTGG	482	Fragment	Multiple
copia160	2	3178	Unknown, Retrotransposon-LTR-Copia	trep_complete	2980	20	59.97	50	GGGAACACACCAAGCTCAAT	3196	21	56.93	47.62	CAGGTTACACCGATGCTAGTT	217	Fragment	Multiple
copia160	3	4148	Unknown, Retrotransposon-LTR-Copia	trep_complete	3653	20	58.33	50	CGGACTCAAGCATAGGAATG	4165	21	59.89	47.62	AAGCCATAGAGTGCAAGTGGA	513	Fragment	Multiple
copia160	4	4535	Retrotransposon-LTR-Copia, Retrotransposon-LTR-Copia	trep_complete	4520	20	58.01	45	CGACAAACACTTTGCCTTCT	5145	20	60.06	45	TATATGCGGACCAATGAGCA	626	Fragment	Multiple
copia160	5	4535	Retrotransposon-LTR-Copia, Retrotransposon-LTR-Copia	trep_complete	4253	20	60.33	50	TGGAGTCTGGGTCCATCATT	4552	22	58.9	40.91	TCTACAACCGATTAGAAGGCAA	300	Fragment	Multiple
copia160	6	4806	Retrotransposon-LTR-Copia, Retrotransposon-LTR-Copia	trep_complete	4793	20	62.26	55	GGTCCCACTGGCTCATCATT	5130	20	60.16	60	GAGCACAACGGCTAGAGGAG	338	Fragment	Multiple
copia160	7	5336	Retrotransposon-LTR-Copia, Retrotransposon-LTR-Copia	trep_complete	5321	21	60.04	47.62	AACGACAATGCCACAAGTAGG	5612	20	60.27	55	ACGATGCAACTCCACCTCTC	292	Fragment	Multiple
copia160	8	5336	Retrotransposon-LTR-Copia, Retrotransposon-LTR-Copia		5111	20	60.16	60	CTCCTCTAGCCGTTGTGCTC	5352	22	56.07	45.45	TTTGAGTCCTACCTACTTGTGG	242	Fragment	Multiple
copia161	2	1039	Unknown, Retrotransposon-LTR-Copia	trep_complete	841	20	59.97	50	GGGAACACACCAAGCTCAAT	1057	21	56.93	47.62	CAGGTTACACCGATGCTAGTT	217	Fragment	Multiple
copia161	3	2009	Unknown, Retrotransposon-LTR-Copia	trep_complete	1514	20	58.33	50	CGGACTCAAGCATAGGAATG	2026	21	59.89	47.62	AAGCCATAGAGTGCAAGTGGA	513	Fragment	Multiple
copia161	4	2396	Retrotransposon-LTR-Copia, Retrotransposon-LTR-Copia	trep_complete	2381	20	58.01	45	CGACAAACACTTTGCCTTCT	3006	20	60.06	45	TATATGCGGACCAATGAGCA	626	Fragment	Multiple
copia161	5	2396	Retrotransposon-LTR-Copia, Retrotransposon-LTR-Copia	trep_complete	2114	20	60.33	50	TGGAGTCTGGGTCCATCATT	2413	22	58.9	40.91	TCTACAACCGATTAGAAGGCAA	300	Fragment	Multiple
copia161	6	2608	Retrotransposon-LTR-Copia, Retrotransposon-LTR-Copia	trep_complete	2118	20	59.93	50	GTCTGGGTCCATCATTGCTT	2623	20	55.26	40	AAACAGCAGCTTTCACACTT	506	Fragment	Multiple
copia161	7	3209	Retrotransposon-LTR-Copia, Retrotransposon-LTR-Copia		3191	23	59.7	47.83	GCCACAAGTAGGTAGGACTCAAA	3473	20	60.27	55	ACGATGCAACTCCACCTCTC	283	Fragment	Multiple
copia162	1	3769	Retrotransposon-LTR-Copia, Unknown	trep_complete	3756	20	58.67	45	TCGATGCAGGGAATGATAAG	4334	20	59.81	50	CATTGGTCCGCATACATCAC	579	Fragment	Multiple
copia162	2	3769	Unknown, Retrotransposon-LTR-Copia	trep_complete	3125	20	60.13	55	ACAGGCTAGGACCGAAAGGT	3786	23	58.49	43.48	CGCTTCTACTTCTTATCATTCCC	662	Fragment	Multiple
copia162	3	4128	Retrotransposon-LTR-Copia, Unknown	trep_complete	4112	23	59.7	47.83	TTTGAGTCCTACCTACTTGTGGC	4334	20	59.81	50	CATTGGTCCGCATACATCAC	223	Fragment	Multiple
copia162	4	4128	Retrotransposon-LTR-Copia, Retrotransposon-LTR-Copia	trep_complete	3731	20	59.92	45	CGGATCGGTTGCTCATATTT	4145	20	59.62	45	CAAACGACAATGCCACAAGT	415	Fragment	Multiple
copia162	5	4195	Retrotransposon-LTR-Copia, Unknown	trep_complete	4178	22	55.08	40.91	CCATTCTGATGGACTTCTAACT	4334	20	59.81	50	CATTGGTCCGCATACATCAC	157	Fragment	Multiple
copia162	6	4929	Retrotransposon-LTR-Copia, Retrotransposon-LTR-Copia	trep_complete	4915	20	60.64	45	ACAACCGATCAGAAGGCAAA	5177	20	59.67	50	CGTAGGCTCATCATTGTCCA	263	Fragment	Multiple
copia162	7	4929	Unknown, Retrotransposon-LTR-Copia	trep_complete	4338	20	60.23	55	ACGACGGCTAGAGGAGGATT	4944	20	58.01	45	CGACAAACACTTTGCCTTCT	607	Fragment	Multiple
copia162	8	5281	Retrotransposon-LTR-Copia, Retrotransposon-LTR-Copia	1 trep_complete	5268	18	60.5	55.56	TGGAACTTGGTTGACCCG	5440	19	60.23	57.89	ATCACTACGGGCGAGAAGG	173	Fragment	Multiple
copia162	9	5281	Unknown, Retrotransposon-LTR-Copia	1 trep_complete	4854	20	59.96	50	CCCAAGTCGGATAAGTGCAT	5298	19	61.89	57.89	TAACACCATCAGGCGGGTC	445	Fragment	Multiple
copia162	10	5316	1 Retrotransposon-LTR-Copia, Unknown		5301	20	57.76	50	GCCATAGAGTGCAAGTGGAT	5972	19	59.93	52.63	TGCCTCTTCCATGCTGAAC	672	Fragment	Multiple
copia162	11	5791	1 Retrotransposon-LTR-Copia, Retrotransposon-LTR-Copia		5188	20	59.93	50	AAGCAATGATGGACCCAGAC	5811	23	60.49	43.48	CGGACTCAAGCATAGGAATGTTA	624	Fragment	Multiple
copia162	12	6286	1 Retrotransposon-LTR-Copia, Unknown		6272	22	59.65	40.91	TTACACCGATGCTAGTTTCCAA	6484	20	59.97	50	GGGAACACACCAAGCTCAAT	213	Fragment	Multiple
copia163	1	3762	Unknown, Retrotransposon-LTR-Copia	trep_complete	3282	20	60.09	50	TCTTTCGTCTCTTCCGCCTA	3781	23	58.49	43.48	CGCTTCTACTTCTTATCATTCCC	500	Fragment	Multiple
copia163	2	4123	Retrotransposon-LTR-Copia, Retrotransposon-LTR-Copia	trep_complete	4107	23	59.7	47.83	TTTGAGTCCTACCTACTTGTGGC	4329	20	59.81	50	CATTGGTCCGCATACATCAC	223	Fragment	Multiple
copia163	3	4123	Unknown, Retrotransposon-LTR-Copia	trep_complete	3535	20	60.39	55	GGACCTGCTCCAGACAAAGA	4140	20	59.62	45	CAAACGACAATGCCACAAGT	606	Fragment	Multiple
copia163	4	4190	Retrotransposon-LTR-Copia, Retrotransposon-LTR-Copia	trep_complete	4173	22	55.08	40.91	CCATTCTGATGGACTTCTAACT	4580	20	59.86	50	GGTGGCGTAAGTTGTGGAAT	408	Fragment	Multiple
copia163	5	5311	Retrotransposon-LTR-Copia, Retrotransposon-LTR-Copia	trep_complete	5296	20	57.76	50	GCCATAGAGTGCAAGTGGAT	5967	19	59.93	52.63	TGCCTCTTCCATGCTGAAC	672	Fragment	Multiple
copia163	6	5985	Retrotransposon-LTR-Copia, Unknown	trep_complete	5969	22	58.78	45.45	AGAAAGGGTTCTTGCCTATGTC	6479	20	59.97	50	GGGAACACACCAAGCTCAAT	511	Fragment	Multiple
copia163	7	6281	Retrotransposon-LTR-Copia, Unknown		6267	22	59.65	40.91	TTACACCGATGCTAGTTTCCAA	6479	20	59.97	50	GGGAACACACCAAGCTCAAT	213	Fragment	Multiple
copia165	2	1860	Unknown, Retrotransposon-LTR-Copia	trep_complete	1662	20	59.97	50	GGGAACACACCAAGCTCAAT	1878	21	56.93	47.62	CAGGTTACACCGATGCTAGTT	217	Fragment	Multiple
copia165	3	2830	Unknown, Retrotransposon-LTR-Copia	trep_complete	2335	20	58.33	50	CGGACTCAAGCATAGGAATG	2846	20	61.21	55	GGCCATAGAGTGCAAGTGGA	512	Fragment	Multiple
copia165	4	3217	Retrotransposon-LTR-Copia, Retrotransposon-LTR-Copia	trep_complete	3202	21	60.84	47.62	CGACAAACACTTTGCCTTCTG	3480	20	59.85	50	CGGACCTACCGTTGTCATTT	279	Fragment	Multiple
copia165	5	3217	Unknown, Retrotransposon-LTR-Copia	trep_complete	2932	20	60.05	50	TTTCGGAGTCTTGGTCCATC	3232	20	59.27	45	TACAACCGATCAGAAGGCAA	301	Fragment	Multiple
copia165	6	4018	Retrotransposon-LTR-Copia, Unknown	trep_complete	4003	21	60.04	47.62	AACGACAATGCCACAAGTAGG	4526	20	60.25	50	GTTGAAGAACGGCGGAAGTA	524	Fragment	Multiple
copia165	7	4018	Retrotransposon-LTR-Copia, Retrotransposon-LTR-Copia		3714	20	60.12	50	GTTTCGGACTTGTGCCTCAT	4034	22	56.07	45.45	TTTGAGTCCTACCTACTTGTGG	321	Fragment	Multiple
copia168	2	2400	Unknown, Retrotransposon-LTR-Copia	trep_complete	1746	19	59.77	52.63	CCTCTTCCATGCTGAACCA	2417	21	59.89	47.62	AAGCCATAGAGTGCAAGTGGA	672	Fragment	Multiple
copia168	3	2510	Retrotransposon-LTR-Copia, Retrotransposon-LTR-Copia	trep_complete	2109	20	59.07	45	GCTTGCATAACTTTCCAGCA	2527	19	58.44	52.63	AGCAATGATGGACCCAGAC	419	Fragment	Multiple
copia168	4	3600	Retrotransposon-LTR-Copia, Retrotransposon-LTR-Copia	trep_complete	3582	23	59.7	47.83	GCCACAAGTAGGTAGGACTCAAA	3913	20	60.04	40	TGATTTCTGCATGGGCAATA	332	Fragment	Multiple
copia168	5	3999	Retrotransposon-LTR-Copia, Unknown	trep_complete	3983	21	58.96	47.62	CCGGTATCAAGTACCCAAGAA	4592	20	59.87	55	CACAAGCTAGGACCGAAAGG	610	Fragment	Multiple
copia169	1	3751	Unknown, Retrotransposon-LTR-Copia	trep_complete	3506	20	59.84	50	AGTTCAAAGCTGGACCTGGA	3770	23	58.49	43.48	CGCTTCTACTTCTTATCATTCCC	265	Fragment	Unique
copia169	2	4452	Unknown, Retrotransposon-LTR-Copia	trep_complete	3848	20	59.67	50	CACCACCCGTCAGGATTTAT	4472	23	60.49	43.48	CGGACTCAAGCATAGGAATGTTA	625	Fragment	Unique
copia169	5	6213	Unknown, Unknown		621	20	60.1	55	GATCGAGAAAGAGCGGTCAG	805	21	59.99	52.38	CGTATAGACATGGCCCGAGTA	185	Fragment	Multiple
copia170	2	1880	Unknown, Retrotransposon-LTR-Copia	trep_complete	1682	20	59.97	50	GGGAACACACCAAGCTCAAT	1898	21	56.93	47.62	CAGGTTACACCGATGCTAGTT	217	Fragment	Multiple
copia170	3	2850	Unknown, Retrotransposon-LTR-Copia	trep_complete	2355	20	58.33	50	CGGACTCAAGCATAGGAATG	2867	21	59.89	47.62	AAGCCATAGAGTGCAAGTGGA	513	Fragment	Multiple
copia170	4	2960	Retrotransposon-LTR-Copia, Retrotransposon-LTR-Copia	trep_complete	2726	20	61.04	55	ATCACTACGGGCGAGAAGGT	2977	19	58.44	52.63	AGCAATGATGGACCCAGAC	252	Fragment	Multiple
copia170	5	3237	Retrotransposon-LTR-Copia, Retrotransposon-LTR-Copia	trep_complete	3222	21	60.84	47.62	CGACAAACACTTTGCCTTCTG	3500	20	59.85	50	CGGACCTACCGTTGTCATTT	279	Fragment	Multiple
copia170	6	3237	Retrotransposon-LTR-Copia, Retrotransposon-LTR-Copia	trep_complete	2984	20	59.26	45	TATGTCGCAGGCTCATCATT	3252	20	59.27	45	TACAACCGATCAGAAGGCAA	269	Fragment	Multiple
copia170	7	3971	Retrotransposon-LTR-Copia, Retrotransposon-LTR-Copia	trep_complete	3956	23	55.91	34.78	AAATCAAACGAAGTTAGAAGTCC	4435	20	59.92	45	CGGATCGGTTGCTCATATTT	480	Fragment	Multiple
copia170	8	3971	Retrotransposon-LTR-Copia, Retrotransposon-LTR-Copia	trep_complete	3640	20	60.1	50	CAAATACTCGCCTCCACGAT	3991	23	57.65	39.13	GCTTCATTCTGATGGACTTCTAA	352	Fragment	Multiple
copia170	9	4038	Retrotransposon-LTR-Copia, Unknown	1 trep_complete	4023	21	60.04	47.62	AACGACAATGCCACAAGTAGG	4544	20	60.38	50	TGAAGAACGGCGGAAGTAAG	522	Fragment	Multiple
copia170	10	4038	1 Unknown, Retrotransposon-LTR-Copia		3832	20	59.81	50	CATTGGTCCGCATACATCAC	4054	22	56.07	45.45	TTTGAGTCCTACCTACTTGTGG	223	Fragment	Multiple
copia171	5	3211	Retrotransposon-LTR-Copia, Retrotransposon-LTR-Copia		2758	20	59.61	45	TTGCGACAAGTCCTGCTTTA	3226	20	59.27	45	TACAACCGATCAGAAGGCAA	469	Fragment	Unique
copia171	2	1854	Unknown, Retrotransposon-LTR-Copia	trep_complete	1656	20	59.97	50	GGGAACACACCAAGCTCAAT	1872	21	56.93	47.62	CAGGTTACACCGATGCTAGTT	217	Fragment	Multiple
copia171	3	2824	Unknown, Retrotransposon-LTR-Copia	trep_complete	2169	19	60.76	57.89	GCCTCTTCCATGCTGAACC	2841	21	59.89	47.62	AAGCCATAGAGTGCAAGTGGA	673	Fragment	Multiple
copia171	4	3211	Retrotransposon-LTR-Copia, Retrotransposon-LTR-Copia	trep_complete	3196	21	60.84	47.62	CGACAAACACTTTGCCTTCTG	3474	20	59.85	50	CGGACCTACCGTTGTCATTT	279	Fragment	Multiple
copia172	6	3243	Retrotransposon-LTR-Copia, Retrotransposon-LTR-Copia	trep_complete	2990	20	59.26	45	TATGTCGCAGGCTCATCATT	3259	22	58.32	40.91	GTACAACCGATTAGAAGGCAAA	270	Fragment	Unique
copia172	2	1886	Unknown, Retrotransposon-LTR-Copia	trep_complete	1688	20	59.97	50	GGGAACACACCAAGCTCAAT	1904	21	56.93	47.62	CAGGTTACACCGATGCTAGTT	217	Fragment	Multiple
copia172	3	2856	Unknown, Retrotransposon-LTR-Copia	trep_complete	2361	20	58.33	50	CGGACTCAAGCATAGGAATG	2873	21	59.89	47.62	AAGCCATAGAGTGCAAGTGGA	513	Fragment	Multiple
copia172	4	2966	Retrotransposon-LTR-Copia, Retrotransposon-LTR-Copia	trep_complete	2732	20	61.04	55	ATCACTACGGGCGAGAAGGT	2983	19	58.44	52.63	AGCAATGATGGACCCAGAC	252	Fragment	Multiple
copia172	5	3243	Retrotransposon-LTR-Copia, Retrotransposon-LTR-Copia	trep_complete	3228	20	58.01	45	CGACAAACACTTTGCCTTCT	3506	20	59.85	50	CGGACCTACCGTTGTCATTT	279	Fragment	Multiple
copia172	7	4044	Retrotransposon-LTR-Copia, Unknown	trep_complete	4029	21	60.04	47.62	AACGACAATGCCACAAGTAGG	4552	20	60.25	50	GTTGAAGAACGGCGGAAGTA	524	Fragment	Multiple
copia172	8	4044	Retrotransposon-LTR-Copia, Retrotransposon-LTR-Copia		3838	20	59.81	50	CATTGGTCCGCATACATCAC	4060	22	56.07	45.45	TTTGAGTCCTACCTACTTGTGG	223	Fragment	Multiple
copia173	10	3238	1 Unknown, Retrotransposon-LTR-Copia		3018	20	60.21	45	ATTTCTCGCATTTCGTGGAG	3253	20	59.27	45	TACAACCGATCAGAAGGCAA	236	Fragment	Unique
copia173	2	1815	Retrotransposon-LTR-Copia, Unknown	trep_complete	1800	21	58.02	47.62	CTCTTCCAACTAACAGCACCA	2122	20	60.24	55	CGGGATCGCATGAGTAGAGT	323	Fragment	Multiple
copia173	3	1815	Unknown, Retrotransposon-LTR-Copia	trep_complete	1599	20	60.08	50	TTCTTCTGGTGGTTCCTTGG	1832	22	59.96	45.45	CACACTAAATGGTGGTGCTGTT	234	Fragment	Multiple
copia173	4	1991	Retrotransposon-LTR-Copia, Unknown	trep_complete	1977	22	63.51	54.55	ACCGCTGTCCAGTGACTCTCAT	2208	20	60.33	45	GCATGGAAGAGGCAAAGAAA	232	Fragment	Multiple
copia173	5	2851	Unknown, Retrotransposon-LTR-Copia	trep_complete	2356	20	58.33	50	CGGACTCAAGCATAGGAATG	2868	21	59.89	47.62	AAGCCATAGAGTGCAAGTGGA	513	Fragment	Multiple
copia173	6	2886	Retrotransposon-LTR-Copia, Unknown	trep_complete	2873	18	61.96	61.11	ACCATCAGGCGGGTCAAC	3313	20	59.96	50	CCCAAGTCGGATAAGTGCAT	441	Fragment	Multiple
copia173	7	2886	Retrotransposon-LTR-Copia, Retrotransposon-LTR-Copia	1 trep_complete	2736	20	60.36	55	GGCGAGAAGGTCTCATCGTA	2900	19	61.88	52.63	TTGGAACTTGGTTGACCCG	165	Fragment	Multiple
copia173	8	2961	Retrotransposon-LTR-Copia, Retrotransposon-LTR-Copia	1 trep_complete	2727	20	61.04	55	ATCACTACGGGCGAGAAGGT	2978	19	58.44	52.63	AGCAATGATGGACCCAGAC	252	Fragment	Multiple
copia173	9	3238	Retrotransposon-LTR-Copia, Retrotransposon-LTR-Copia	1 trep_complete	3223	21	60.84	47.62	CGACAAACACTTTGCCTTCTG	3503	20	59.85	50	CGGACCTACCGTTGTCATTT	281	Fragment	Multiple
copia173	11	4041	1 Retrotransposon-LTR-Copia, Unknown		4026	21	60.04	47.62	AACGACAATGCCACAAGTAGG	4547	20	60.38	50	TGAAGAACGGCGGAAGTAAG	522	Fragment	Multiple
copia173	12	4041	1 Retrotransposon-LTR-Copia, Retrotransposon-LTR-Copia		3896	20	60.11	50	CCTGTGAAAGGCATCTTGGT	4057	22	56.07	45.45	TTTGAGTCCTACCTACTTGTGG	162	Fragment	Multiple
copia174	1	3765	Retrotransposon-LTR-Copia, Retrotransposon-LTR-Copia	trep_complete	3752	20	58.67	45	TCGATGCAGGGAATGATAAG	4240	20	60.04	50	AGTAAGCAAGCCTCGCATGT	489	Fragment	Multiple
copia174	2	3765	Unknown, Retrotransposon-LTR-Copia	trep_complete	3283	20	60.09	50	TCTTTCGTCTCTTCCGCCTA	3782	23	58.49	43.48	CGCTTCTACTTCTTATCATTCCC	500	Fragment	Multiple
copia174	3	4125	Retrotransposon-LTR-Copia, Retrotransposon-LTR-Copia	trep_complete	4109	23	59.7	47.83	TTTGAGTCCTACCTACTTGTGGC	4523	20	60.1	50	CAAATACTCGCCTCCACGAT	415	Fragment	Multiple
copia174	4	4125	Retrotransposon-LTR-Copia, Retrotransposon-LTR-Copia	trep_complete	3727	20	59.92	45	CGGATCGGTTGCTCATATTT	4142	20	59.62	45	CAAACGACAATGCCACAAGT	416	Fragment	Multiple
copia174	5	4192	Retrotransposon-LTR-Copia, Retrotransposon-LTR-Copia	trep_complete	4175	22	55.08	40.91	CCATTCTGATGGACTTCTAACT	4526	20	59.84	55	GCTCAAATACTCGCCTCCAC	352	Fragment	Multiple
copia174	6	5313	Retrotransposon-LTR-Copia, Unknown	trep_complete	5298	20	57.76	50	GCCATAGAGTGCAAGTGGAT	5969	19	59.93	52.63	TGCCTCTTCCATGCTGAAC	672	Fragment	Multiple
copia174	7	6283	Retrotransposon-LTR-Copia, Unknown		6269	22	59.65	40.91	TTACACCGATGCTAGTTTCCAA	6481	20	59.97	50	GGGAACACACCAAGCTCAAT	213	Fragment	Multiple
copia175	1	3764	Retrotransposon-LTR-Copia, Retrotransposon-LTR-Copia	trep_complete	3751	20	58.67	45	TCGATGCAGGGAATGATAAG	4329	20	59.81	50	CATTGGTCCGCATACATCAC	579	Fragment	Multiple
copia175	2	3764	Unknown, Retrotransposon-LTR-Copia	trep_complete	3379	20	59.58	50	ACAGCAGAGGCTGACATCAA	3781	23	58.49	43.48	CGCTTCTACTTCTTATCATTCCC	403	Fragment	Multiple
copia175	3	4123	Retrotransposon-LTR-Copia, Retrotransposon-LTR-Copia	trep_complete	4107	23	59.7	47.83	TTTGAGTCCTACCTACTTGTGGC	4521	20	60.1	50	CAAATACTCGCCTCCACGAT	415	Fragment	Multiple
copia175	4	4123	Retrotransposon-LTR-Copia, Retrotransposon-LTR-Copia	trep_complete	3726	20	59.92	45	CGGATCGGTTGCTCATATTT	4140	20	59.62	45	CAAACGACAATGCCACAAGT	415	Fragment	Multiple
copia175	5	4190	Retrotransposon-LTR-Copia, Retrotransposon-LTR-Copia	trep_complete	4173	22	55.08	40.91	CCATTCTGATGGACTTCTAACT	4524	20	59.84	55	GCTCAAATACTCGCCTCCAC	352	Fragment	Multiple
copia175	6	4757	Retrotransposon-LTR-Copia, Retrotransposon-LTR-Copia	trep_complete	4220	20	60.16	50	CATGTGAGGCTTGCTTGCTA	4777	23	59.47	43.48	GAACCTTTCCAGTCCATATCTCA	558	Fragment	Multiple
copia175	7	4924	Retrotransposon-LTR-Copia, Retrotransposon-LTR-Copia	trep_complete	4910	20	60.64	45	ACAACCGATCAGAAGGCAAA	5177	20	59.26	45	TATGTCGCAGGCTCATCATT	268	Fragment	Multiple
copia175	8	4924	Retrotransposon-LTR-Copia, Retrotransposon-LTR-Copia	trep_complete	4661	20	59.85	50	CGGACCTACCGTTGTCATTT	4939	20	58.01	45	CGACAAACACTTTGCCTTCT	279	Fragment	Multiple
copia175	9	5311	Retrotransposon-LTR-Copia, Unknown	1 trep_complete	5296	20	57.76	50	GCCATAGAGTGCAAGTGGAT	5967	19	59.93	52.63	TGCCTCTTCCATGCTGAAC	672	Fragment	Multiple
copia175	10	6281	1 Retrotransposon-LTR-Copia, Unknown		6267	22	59.65	40.91	TTACACCGATGCTAGTTTCCAA	6479	20	59.97	50	GGGAACACACCAAGCTCAAT	213	Fragment	Multiple
copia177	1	1868	Unknown, Retrotransposon-LTR-Copia	trep_complete	1670	20	59.97	50	GGGAACACACCAAGCTCAAT	1886	21	56.93	47.62	CAGGTTACACCGATGCTAGTT	217	Fragment	Multiple
copia177	2	2165	Unknown, Retrotransposon-LTR-Copia	trep_complete	1670	20	59.97	50	GGGAACACACCAAGCTCAAT	2180	20	56.05	45	AGAAAGGGTTCTTGCCTATG	511	Fragment	Multiple
copia177	3	2838	Unknown, Retrotransposon-LTR-Copia	trep_complete	2343	20	58.33	50	CGGACTCAAGCATAGGAATG	2855	21	59.89	47.62	AAGCCATAGAGTGCAAGTGGA	513	Fragment	Multiple
copia177	4	2948	Retrotransposon-LTR-Copia, Retrotransposon-LTR-Copia	trep_complete	2714	20	61.04	55	ATCACTACGGGCGAGAAGGT	2965	19	58.44	52.63	AGCAATGATGGACCCAGAC	252	Fragment	Multiple
copia177	5	3225	Retrotransposon-LTR-Copia, Retrotransposon-LTR-Copia	trep_complete	3210	21	60.84	47.62	CGACAAACACTTTGCCTTCTG	3547	20	59.87	50	TGTGTTCGAGCGACGTAATC	338	Fragment	Multiple
copia177	6	3225	Retrotransposon-LTR-Copia, Retrotransposon-LTR-Copia	trep_complete	2972	20	59.26	45	TATGTCGCAGGCTCATCATT	3240	20	59.27	45	TACAACCGATCAGAAGGCAA	269	Fragment	Multiple
copia177	7	4026	Retrotransposon-LTR-Copia, Unknown	trep_complete	4011	21	60.04	47.62	AACGACAATGCCACAAGTAGG	4534	20	60.25	50	GTTGAAGAACGGCGGAAGTA	524	Fragment	Multiple
copia177	8	4026	Retrotransposon-LTR-Copia, Retrotransposon-LTR-Copia		3539	20	59.87	50	TCGAACACACCGTTTCTCTG	4042	22	56.07	45.45	TTTGAGTCCTACCTACTTGTGG	504	Fragment	Multiple
copia178	1	5071	Retrotransposon-LTR-Copia, Unknown	trep_complete	5058	19	60.5	52.63	ATATGGCTCCTGCCGTGTT	5536	20	60.1	50	CGCCATCGGAGTTAAGTGAT	479	Fragment	Unique
copia179	2	1867	Unknown, Retrotransposon-LTR-Copia	trep_complete	1669	20	59.97	50	GGGAACACACCAAGCTCAAT	1885	21	56.93	47.62	CAGGTTACACCGATGCTAGTT	217	Fragment	Multiple
copia179	3	2837	Unknown, Retrotransposon-LTR-Copia	trep_complete	2342	20	58.33	50	CGGACTCAAGCATAGGAATG	2854	21	59.89	47.62	AAGCCATAGAGTGCAAGTGGA	513	Fragment	Multiple
copia179	4	2947	Retrotransposon-LTR-Copia, Retrotransposon-LTR-Copia	trep_complete	2713	20	61.04	55	ATCACTACGGGCGAGAAGGT	2964	19	58.44	52.63	AGCAATGATGGACCCAGAC	252	Fragment	Multiple
copia179	5	3224	Retrotransposon-LTR-Copia, Retrotransposon-LTR-Copia	trep_complete	3209	21	60.84	47.62	CGACAAACACTTTGCCTTCTG	3580	20	59.9	50	AACTTACGCCGCCTAGAACA	372	Fragment	Multiple
copia179	6	3224	Retrotransposon-LTR-Copia, Retrotransposon-LTR-Copia	trep_complete	2971	20	59.26	45	TATGTCGCAGGCTCATCATT	3239	20	59.27	45	TACAACCGATCAGAAGGCAA	269	Fragment	Multiple
copia179	7	4025	Retrotransposon-LTR-Copia, Retrotransposon-LTR-Copia	trep_complete	4010	21	60.04	47.62	AACGACAATGCCACAAGTAGG	4296	20	59.87	60	GCAACTCTACCTCCCGTCAG	287	Fragment	Multiple
copia179	8	4025	Retrotransposon-LTR-Copia, Retrotransposon-LTR-Copia		3563	20	59.9	50	TTCTAGGCGGCGTAAGTTGT	4041	22	56.07	45.45	TTTGAGTCCTACCTACTTGTGG	479	Fragment	Multiple
copia180	7	4014	Retrotransposon-LTR-Copia, Retrotransposon-LTR-Copia		3613	20	60.06	50	ATATTCGCCTCCACGATCAG	4033	23	55.09	39.13	GCCTAATAATTTGAGTCCTACCT	421	Fragment	Unique
copia180	1	1850	Unknown, Retrotransposon-LTR-Copia	trep_complete	1652	20	59.97	50	GGGAACACACCAAGCTCAAT	1868	21	56.93	47.62	CAGGTTACACCGATGCTAGTT	217	Fragment	Multiple
copia180	2	2820	Unknown, Retrotransposon-LTR-Copia	trep_complete	2165	19	60.76	57.89	GCCTCTTCCATGCTGAACC	2837	21	59.89	47.62	AAGCCATAGAGTGCAAGTGGA	673	Fragment	Multiple
copia180	3	3207	Retrotransposon-LTR-Copia, Retrotransposon-LTR-Copia	trep_complete	3192	21	60.84	47.62	CGACAAACACTTTGCCTTCTG	3470	20	59.85	50	CGGACCTACCGTTGTCATTT	279	Fragment	Multiple
copia180	4	3941	Retrotransposon-LTR-Copia, Retrotransposon-LTR-Copia	trep_complete	3926	23	55.91	34.78	AAATCAAACGAAGTTAGAAGTCC	4405	20	59.92	45	CGGATCGGTTGCTCATATTT	480	Fragment	Multiple
copia180	5	3941	Retrotransposon-LTR-Copia, Retrotransposon-LTR-Copia	trep_complete	3613	20	60.06	50	ATATTCGCCTCCACGATCAG	3958	22	55.08	40.91	CCATTCTGATGGACTTCTAACT	346	Fragment	Multiple
copia180	6	4014	Retrotransposon-LTR-Copia, Unknown	trep_complete	3998	21	57.77	47.62	CAATGCCACAAGTAGGTAGGA	4596	20	60.39	55	GGACCTGCTCCAGACAAAGA	599	Fragment	Multiple
copia183	2	1878	Unknown, Retrotransposon-LTR-Copia	trep_complete	1680	20	59.97	50	GGGAACACACCAAGCTCAAT	1896	21	56.93	47.62	CAGGTTACACCGATGCTAGTT	217	Fragment	Multiple
copia183	3	2849	Unknown, Retrotransposon-LTR-Copia	trep_complete	2353	20	58.33	50	CGGACTCAAGCATAGGAATG	2866	21	59.89	47.62	AAGCCATAGAGTGCAAGTGGA	514	Fragment	Multiple
copia183	4	2959	Retrotransposon-LTR-Copia, Retrotransposon-LTR-Copia	trep_complete	2724	20	61.04	55	ATCACTACGGGCGAGAAGGT	2976	19	58.44	52.63	AGCAATGATGGACCCAGAC	253	Fragment	Multiple
copia183	5	3482	Retrotransposon-LTR-Copia, Retrotransposon-LTR-Copia	trep_complete	2958	20	59.93	50	GTCTGGGTCCATCATTGCTT	3499	20	59.85	50	CGGACCTACCGTTGTCATTT	542	Fragment	Multiple
copia183	6	3507	Retrotransposon-LTR-Copia, Retrotransposon-LTR-Copia	trep_complete	3492	20	61.77	55	TAGGTCCGACTGGCTCATCA	3940	20	60.16	50	CATGTGAGGCTTGCTTGCTA	449	Fragment	Multiple
copia183	7	4037	Retrotransposon-LTR-Copia, Unknown	trep_complete	4022	21	60.04	47.62	AACGACAATGCCACAAGTAGG	4625	20	60.39	55	GGACCTGCTCCAGACAAAGA	604	Fragment	Multiple
copia183	8	4037	Retrotransposon-LTR-Copia, Retrotransposon-LTR-Copia		3831	20	59.81	50	CATTGGTCCGCATACATCAC	4053	22	56.07	45.45	TTTGAGTCCTACCTACTTGTGG	223	Fragment	Multiple
copia184	1	3759	Retrotransposon-LTR-Copia, Retrotransposon-LTR-Copia	trep_complete	3746	20	58.67	45	TCGATGCAGGGAATGATAAG	4324	20	59.81	50	CATTGGTCCGCATACATCAC	579	Fragment	Multiple
copia184	2	3759	Unknown, Retrotransposon-LTR-Copia	trep_complete	3373	20	59.83	55	GACAGCAGAGGTGGACATCA	3776	23	58.49	43.48	CGCTTCTACTTCTTATCATTCCC	404	Fragment	Multiple
copia184	3	4118	Retrotransposon-LTR-Copia, Retrotransposon-LTR-Copia	trep_complete	4102	23	59.7	47.83	TTTGAGTCCTACCTACTTGTGGC	4516	20	60.1	50	CAAATACTCGCCTCCACGAT	415	Fragment	Multiple
copia184	4	4118	Retrotransposon-LTR-Copia, Retrotransposon-LTR-Copia	trep_complete	3721	20	59.92	45	CGGATCGGTTGCTCATATTT	4135	20	59.62	45	CAAACGACAATGCCACAAGT	415	Fragment	Multiple
copia184	5	4185	Retrotransposon-LTR-Copia, Retrotransposon-LTR-Copia	trep_complete	4168	22	55.08	40.91	CCATTCTGATGGACTTCTAACT	4519	20	59.84	55	GCTCAAATACTCGCCTCCAC	352	Fragment	Multiple
copia184	6	4918	Retrotransposon-LTR-Copia, Retrotransposon-LTR-Copia	trep_complete	4904	20	60.64	45	ACAACCGATCAGAAGGCAAA	5171	20	59.26	45	TATGTCGCAGGCTCATCATT	268	Fragment	Multiple
copia184	7	4918	Retrotransposon-LTR-Copia, Retrotransposon-LTR-Copia	trep_complete	4656	20	59.85	50	CGGACCTACCGTTGTCATTT	4933	20	58.01	45	CGACAAACACTTTGCCTTCT	278	Fragment	Multiple
copia184	8	5270	Retrotransposon-LTR-Copia, Retrotransposon-LTR-Copia	trep_complete	5257	18	60.5	55.56	TGGAACTTGGTTGACCCG	5429	19	60.23	57.89	ATCACTACGGGCGAGAAGG	173	Fragment	Multiple
copia184	9	5270	Unknown, Retrotransposon-LTR-Copia	trep_complete	5081	20	60.02	50	CAAGAGAAGCACCGTCACAA	5287	19	61.89	57.89	TAACACCATCAGGCGGGTC	207	Fragment	Multiple
copia184	10	5305	1 Retrotransposon-LTR-Copia, Unknown	1 trep_complete	5290	20	57.76	50	GCCATAGAGTGCAAGTGGAT	5961	19	59.93	52.63	TGCCTCTTCCATGCTGAAC	672	Fragment	Multiple
copia184	11	6275	1 Retrotransposon-LTR-Copia, Unknown		6261	22	59.65	40.91	TTACACCGATGCTAGTTTCCAA	6473	20	59.97	50	GGGAACACACCAAGCTCAAT	213	Fragment	Multiple
copia185	1	977	Retrotransposon-LTR-Gypsy, Retrotransposon-LTR-Copia	trep_complete	964	20	60.66	55	CGGTGTAGCGTTTGATAGCC	1607	20	60.08	50	CCAAGGAACCACCAGAAGAA	644	Fragment	Unique
copia185	4	3227	Retrotransposon-LTR-Copia, Retrotransposon-LTR-Copia	trep_complete	2746	20	59.68	50	TCAACTCCATGAACCTGTCG	3242	20	59.27	45	TACAACCGATCAGAAGGCAA	497	Fragment	Unique
copia185	2	2840	Unknown, Retrotransposon-LTR-Copia	trep_complete	2185	19	60.76	57.89	GCCTCTTCCATGCTGAACC	2857	21	59.89	47.62	AAGCCATAGAGTGCAAGTGGA	673	Fragment	Multiple
copia185	3	3227	Retrotransposon-LTR-Copia, Retrotransposon-LTR-Copia	trep_complete	3212	21	60.84	47.62	CGACAAACACTTTGCCTTCTG	3490	20	59.85	50	CGGACCTACCGTTGTCATTT	279	Fragment	Multiple
copia185	5	3961	Retrotransposon-LTR-Copia, Retrotransposon-LTR-Copia	trep_complete	3946	23	55.91	34.78	AAATCAAACGAAGTTAGAAGTCC	4425	20	59.92	45	CGGATCGGTTGCTCATATTT	480	Fragment	Multiple
copia185	6	3961	Retrotransposon-LTR-Copia, Retrotransposon-LTR-Copia	trep_complete	3627	20	59.84	55	GCTCAAATACTCGCCTCCAC	3978	22	55.08	40.91	CCATTCTGATGGACTTCTAACT	352	Fragment	Multiple
copia185	7	4028	Retrotransposon-LTR-Copia, Unknown	trep_complete	4013	21	60.04	47.62	AACGACAATGCCACAAGTAGG	4536	20	60.25	50	GTTGAAGAACGGCGGAAGTA	524	Fragment	Multiple
copia185	8	4028	Unknown, Retrotransposon-LTR-Copia	trep_complete	3822	20	59.81	50	CATTGGTCCGCATACATCAC	4044	22	56.07	45.45	TTTGAGTCCTACCTACTTGTGG	223	Fragment	Multiple
copia186	1	3727	Retrotransposon-LTR-Copia, Retrotransposon-LTR-Copia	trep_complete	3714	20	58.67	45	TCGATGCAGGGAATGATAAG	4310	20	59.88	55	TCCTCTAGCTGTCGTGCTCA	597	Fragment	Multiple
copia186	2	3727	Unknown, Retrotransposon-LTR-Copia	trep_complete	3245	20	60.09	50	TCTTTCGTCTCTTCCGCCTA	3744	23	58.49	43.48	CGCTTCTACTTCTTATCATTCCC	500	Fragment	Multiple
copia186	3	4086	Retrotransposon-LTR-Copia, Retrotransposon-LTR-Copia	trep_complete	4070	23	59.7	47.83	TTTGAGTCCTACCTACTTGTGGC	4484	20	60.1	50	CAAATACTCGCCTCCACGAT	415	Fragment	Multiple
copia186	4	4086	Unknown, Retrotransposon-LTR-Copia	trep_complete	3755	20	60.07	45	AGAAGTTGATTTCCGCATGG	4103	20	59.62	45	CAAACGACAATGCCACAAGT	349	Fragment	Multiple
copia186	5	4153	Retrotransposon-LTR-Copia, Retrotransposon-LTR-Copia	trep_complete	4136	22	55.08	40.91	CCATTCTGATGGACTTCTAACT	4310	20	59.88	55	TCCTCTAGCTGTCGTGCTCA	175	Fragment	Multiple
copia186	6	5274	Retrotransposon-LTR-Copia, Unknown	trep_complete	5259	20	57.76	50	GCCATAGAGTGCAAGTGGAT	5930	19	59.93	52.63	TGCCTCTTCCATGCTGAAC	672	Fragment	Multiple
copia186	7	6265	Retrotransposon-LTR-Copia, Unknown		6250	23	55.3	34.78	AAACTGACAGAGATGATTCAAAG	6445	20	60.07	50	TTCGGGAATACACCAAGCTC	196	Fragment	Multiple
copia186	8	6265	Unknown, Retrotransposon-LTR-Copia		5979	20	60.18	55	CAGTGTCCTTCGACTGCTGA	6282	23	55.97	34.78	CTGATTGTGACTTTGAATCATCT	304	Fragment	Multiple
copia187	1	5445	Retrotransposon-LTR-Copia, Retrotransposon-LTR-Copia	trep_complete	5427	23	60.18	39.13	GCAATTCGATACAGGGAATGATA	6010	20	59.81	50	CATTGGTCCGCATACATCAC	584	Fragment	Unique
copia187	10	7612	1 Retrotransposon-LTR-Copia, Retrotransposon-LTR-Copia	1 trep_complete	7094	20	60.27	55	AAGACCTTCTCGCCCGTAGT	7632	23	57.99	34.78	AACTGCTTCAACACTTTGTCATT	539	Fragment	Unique
copia187	2	5804	Retrotransposon-LTR-Copia, Retrotransposon-LTR-Copia	trep_complete	5790	21	60.27	52.38	TGAGTCCTATCGACTTGTGGC	6202	20	60.1	50	CAAATACTCGCCTCCACGAT	413	Fragment	Multiple
copia187	3	5804	Retrotransposon-LTR-Copia, Retrotransposon-LTR-Copia	trep_complete	5407	20	59.92	45	CGGATCGGTTGCTCATATTT	5821	20	59.62	45	CAAACGACAATGCCACAAGT	415	Fragment	Multiple
copia187	4	5871	Retrotransposon-LTR-Copia, Retrotransposon-LTR-Copia	trep_complete	5854	22	55.08	40.91	CCATTCTGATGGACTTCTAACT	6205	20	59.84	55	GCTCAAATACTCGCCTCCAC	352	Fragment	Multiple
copia187	5	6605	Retrotransposon-LTR-Copia, Retrotransposon-LTR-Copia	trep_complete	6591	20	60.64	45	ACAACCGATCAGAAGGCAAA	6858	20	59.26	45	TATGTCGCAGGCTCATCATT	268	Fragment	Multiple
copia187	6	6605	Retrotransposon-LTR-Copia, Retrotransposon-LTR-Copia	trep_complete	6342	20	59.85	50	CGGACCTACCGTTGTCATTT	6620	20	58.01	45	CGACAAACACTTTGCCTTCT	279	Fragment	Multiple
copia187	7	6992	Retrotransposon-LTR-Copia, Retrotransposon-LTR-Copia	trep_complete	6977	20	57.76	50	GCCATAGAGTGCAAGTGGAT	7647	20	60.94	55	GCCTCTTCCATGCTGAACTG	671	Fragment	Multiple
copia187	8	7467	Retrotransposon-LTR-Copia, Retrotransposon-LTR-Copia	trep_complete	6864	20	59.93	50	AAGCAATGATGGACCCAGAC	7487	23	60.49	43.48	CGGACTCAAGCATAGGAATGTTA	624	Fragment	Multiple
copia187	9	7612	Retrotransposon-LTR-Copia, Unknown	1 trep_complete	7596	23	56.13	34.78	GCCAAGATACTTACAATGACAAA	8060	20	59.99	55	CCGTCTTCTGCTTGGAACTC	465	Fragment	Multiple
copia187	11	7666	1 Retrotransposon-LTR-Copia, Unknown	1 trep_complete	7650	22	58.78	45.45	AGAAAGGGTTCTTGCCTATGTC	8060	20	59.99	55	CCGTCTTCTGCTTGGAACTC	411	Fragment	Multiple
copia187	12	7962	1 Retrotransposon-LTR-Copia, Unknown		7948	22	59.65	40.91	TTACACCGATGCTAGTTTCCAA	8160	20	59.97	50	GGGAACACACCAAGCTCAAT	213	Fragment	Multiple
copia188	1	3822	Retrotransposon-LTR-Copia, Retrotransposon-LTR-Copia	trep_complete	3804	23	60.18	39.13	GCAATTCGATACAGGGAATGATA	4387	20	59.81	50	CATTGGTCCGCATACATCAC	584	Fragment	Unique
copia188	10	5989	1 Retrotransposon-LTR-Copia, Retrotransposon-LTR-Copia	1 trep_complete	5471	20	60.27	55	AAGACCTTCTCGCCCGTAGT	6009	23	57.99	34.78	AACTGCTTCAACACTTTGTCATT	539	Fragment	Unique
copia188	2	4181	Retrotransposon-LTR-Copia, Retrotransposon-LTR-Copia	trep_complete	4167	21	60.27	52.38	TGAGTCCTATCGACTTGTGGC	4579	20	60.1	50	CAAATACTCGCCTCCACGAT	413	Fragment	Multiple
copia188	3	4181	Retrotransposon-LTR-Copia, Retrotransposon-LTR-Copia	trep_complete	3784	20	59.92	45	CGGATCGGTTGCTCATATTT	4198	20	59.62	45	CAAACGACAATGCCACAAGT	415	Fragment	Multiple
copia188	4	4248	Retrotransposon-LTR-Copia, Retrotransposon-LTR-Copia	trep_complete	4231	22	55.08	40.91	CCATTCTGATGGACTTCTAACT	4582	20	59.84	55	GCTCAAATACTCGCCTCCAC	352	Fragment	Multiple
copia188	5	4982	Retrotransposon-LTR-Copia, Retrotransposon-LTR-Copia	trep_complete	4968	20	60.64	45	ACAACCGATCAGAAGGCAAA	5235	20	59.26	45	TATGTCGCAGGCTCATCATT	268	Fragment	Multiple
copia188	6	4982	Retrotransposon-LTR-Copia, Retrotransposon-LTR-Copia	trep_complete	4719	20	59.85	50	CGGACCTACCGTTGTCATTT	4997	20	58.01	45	CGACAAACACTTTGCCTTCT	279	Fragment	Multiple
copia188	7	5369	Retrotransposon-LTR-Copia, Retrotransposon-LTR-Copia	trep_complete	5354	20	57.76	50	GCCATAGAGTGCAAGTGGAT	6024	20	60.94	55	GCCTCTTCCATGCTGAACTG	671	Fragment	Multiple
copia188	8	5844	Retrotransposon-LTR-Copia, Retrotransposon-LTR-Copia	trep_complete	5241	20	59.93	50	AAGCAATGATGGACCCAGAC	5864	23	60.49	43.48	CGGACTCAAGCATAGGAATGTTA	624	Fragment	Multiple
copia188	9	5989	Retrotransposon-LTR-Copia, Unknown	1 trep_complete	5973	23	56.13	34.78	GCCAAGATACTTACAATGACAAA	6437	20	59.99	55	CCGTCTTCTGCTTGGAACTC	465	Fragment	Multiple
copia188	11	6043	1 Retrotransposon-LTR-Copia, Unknown	1 trep_complete	6027	22	58.78	45.45	AGAAAGGGTTCTTGCCTATGTC	6437	20	59.99	55	CCGTCTTCTGCTTGGAACTC	411	Fragment	Multiple
copia188	12	6339	1 Retrotransposon-LTR-Copia, Unknown		6325	22	59.65	40.91	TTACACCGATGCTAGTTTCCAA	6537	20	59.97	50	GGGAACACACCAAGCTCAAT	213	Fragment	Multiple
copia189	2	1877	Unknown, Retrotransposon-LTR-Copia	trep_complete	1679	20	59.97	50	GGGAACACACCAAGCTCAAT	1895	21	56.93	47.62	CAGGTTACACCGATGCTAGTT	217	Fragment	Multiple
copia189	3	2847	Unknown, Retrotransposon-LTR-Copia	trep_complete	2192	19	60.76	57.89	GCCTCTTCCATGCTGAACC	2864	21	59.89	47.62	AAGCCATAGAGTGCAAGTGGA	673	Fragment	Multiple
copia189	4	2957	Retrotransposon-LTR-Copia, Retrotransposon-LTR-Copia	trep_complete	2723	20	61.04	55	ATCACTACGGGCGAGAAGGT	2974	19	58.44	52.63	AGCAATGATGGACCCAGAC	252	Fragment	Multiple
copia189	5	3233	Retrotransposon-LTR-Copia, Retrotransposon-LTR-Copia		2981	20	59.26	45	TATGTCGCAGGCTCATCATT	3248	20	59.27	45	TACAACCGATCAGAAGGCAA	268	Fragment	Multiple
copia190	2	1727	Retrotransposon-LTR-Copia, Retrotransposon-LTR-Copia	trep_complete	1382	20	59.65	55	TCCTCTAGGGCATACCTCCA	1745	21	56.93	47.62	CAGGTTACACCGATGCTAGTT	364	Fragment	Unique
copia190	6	2807	Retrotransposon-LTR-Copia, Retrotransposon-LTR-Copia	trep_complete	2568	20	59.33	45	TAAGCATCACTACGGGCAAA	2824	19	58.44	52.63	AGCAATGATGGACCCAGAC	257	Fragment	Unique
copia190	8	3084	Retrotransposon-LTR-Copia, Retrotransposon-LTR-Copia	trep_complete	2568	20	59.33	45	TAAGCATCACTACGGGCAAA	3099	20	59.27	45	TACAACCGATCAGAAGGCAA	532	Fragment	Unique
copia190	3	2697	Unknown, Retrotransposon-LTR-Copia	trep_complete	2042	19	60.76	57.89	GCCTCTTCCATGCTGAACC	2714	21	59.89	47.62	AAGCCATAGAGTGCAAGTGGA	673	Fragment	Multiple
copia190	4	2732	Retrotransposon-LTR-Copia, Unknown	trep_complete	2719	18	61.96	61.11	ACCATCAGGCGGGTCAAC	2917	20	60.04	55	AGAAGTACCGCCACAACCAC	199	Fragment	Multiple
copia190	5	2732	Retrotransposon-LTR-Copia, Retrotransposon-LTR-Copia	trep_complete	2406	20	61.3	50	GCTTGCATACCTTTCCAGCA	2746	19	61.88	52.63	TTGGAACTTGGTTGACCCG	341	Fragment	Multiple
copia190	7	3084	Retrotransposon-LTR-Copia, Retrotransposon-LTR-Copia	trep_complete	3069	21	60.84	47.62	CGACAAACACTTTGCCTTCTG	3347	20	59.85	50	CGGACCTACCGTTGTCATTT	279	Fragment	Multiple
copia190	9	3880	Retrotransposon-LTR-Copia, Unknown	1 trep_complete	3865	21	60.04	47.62	AACGACAATGCCACAAGTAGG	4468	20	60.39	55	GGACCTGCTCCAGACAAAGA	604	Fragment	Multiple
copia190	10	3880	1 Retrotransposon-LTR-Copia, Retrotransposon-LTR-Copia		3651	20	60.23	55	AATCCTCCTCTAGCCGTCGT	3896	22	56.07	45.45	TTTGAGTCCTACCTACTTGTGG	246	Fragment	Multiple
copia193	2	1847	Unknown, Retrotransposon-LTR-Copia	trep_complete	1649	20	59.97	50	GGGAACACACCAAGCTCAAT	1865	21	56.93	47.62	CAGGTTACACCGATGCTAGTT	217	Fragment	Multiple
copia193	3	3204	Retrotransposon-LTR-Copia, Retrotransposon-LTR-Copia	trep_complete	3189	21	60.84	47.62	CGACAAACACTTTGCCTTCTG	3467	20	59.85	50	CGGACCTACCGTTGTCATTT	279	Fragment	Multiple
copia193	4	3204	Unknown, Retrotransposon-LTR-Copia	trep_complete	2958	20	59.09	50	CAGGCTCATCATTGTCCAAC	3219	20	59.27	45	TACAACCGATCAGAAGGCAA	262	Fragment	Multiple
copia193	5	3940	Retrotransposon-LTR-Copia, Retrotransposon-LTR-Copia	trep_complete	3926	21	55.19	38.1	TCAAACGAAGTTAGAAGTCCA	4403	20	59.92	45	CGGATCGGTTGCTCATATTT	478	Fragment	Multiple
copia193	6	4006	Retrotransposon-LTR-Copia, Unknown	trep_complete	3991	21	60.04	47.62	AACGACAATGCCACAAGTAGG	4514	20	60.25	50	GTTGAAGAACGGCGGAAGTA	524	Fragment	Multiple
copia193	7	4006	Unknown, Retrotransposon-LTR-Copia		3799	20	59.81	50	CATTGGTCCGCATACATCAC	4022	22	56.07	45.45	TTTGAGTCCTACCTACTTGTGG	224	Fragment	Multiple
copia196	4	2929	Retrotransposon-LTR-Copia, Retrotransposon-LTR-Copia	trep_complete	2695	20	60.23	55	ATCTCTACGGGCGAGAAGGT	2946	19	58.44	52.63	AGCAATGATGGACCCAGAC	252	Fragment	Unique
copia196	5	3206	Retrotransposon-LTR-Copia, Retrotransposon-LTR-Copia	trep_complete	3191	21	60.84	47.62	CGACAAACACTTTGCCTTCTG	3475	20	59.96	55	GCCAGTCGGACCTACCATTA	285	Fragment	Unique
copia196	6	3206	Retrotransposon-LTR-Copia, Retrotransposon-LTR-Copia		2695	20	60.23	55	ATCTCTACGGGCGAGAAGGT	3222	20	59.27	45	TTACAACCGATCAGAAGGCA	528	Fragment	Unique
copia196	2	1849	Unknown, Retrotransposon-LTR-Copia	trep_complete	1585	20	60.02	45	AGCTCCTTTGCTTGTGCAAT	1867	21	56.93	47.62	CAGGTTACACCGATGCTAGTT	283	Fragment	Multiple
copia196	3	2819	Unknown, Retrotransposon-LTR-Copia	trep_complete	2164	19	60.76	57.89	GCCTCTTCCATGCTGAACC	2836	21	59.89	47.62	AAGCCATAGAGTGCAAGTGGA	673	Fragment	Multiple
copia198	1	3748	Retrotransposon-LTR-Copia, Retrotransposon-LTR-Copia	trep_complete	3735	20	58.67	45	TCGATGCAGGGAATGATAAG	4313	20	59.81	50	CATTGGTCCGCATACATCAC	579	Fragment	Multiple
copia198	2	4140	Retrotransposon-LTR-Copia, Retrotransposon-LTR-Copia	trep_complete	3710	20	59.92	45	CGGATCGGTTGCTCATATTT	4158	21	60.74	42.86	GGAGCTTCTTCATGCGTTTTT	449	Fragment	Multiple
copia198	3	4172	Retrotransposon-LTR-Copia, Retrotransposon-LTR-Copia	trep_complete	4157	22	55.08	40.91	CCATTCTGATGGACTTCTAACT	4508	20	59.84	55	GCTCAAATACTCGCCTCCAC	352	Fragment	Multiple
copia198	4	4172	Retrotransposon-LTR-Copia, Retrotransposon-LTR-Copia	trep_complete	3710	20	59.92	45	CGGATCGGTTGCTCATATTT	4189	23	55.91	34.78	AAATCAAACGAAGTTAGAAGTCC	480	Fragment	Multiple
copia198	5	5968	Retrotransposon-LTR-Copia, Unknown	trep_complete	5953	22	58.78	45.45	AGAAAGGGTTCTTGCCTATGTC	6463	20	59.97	50	GGGAACACACCAAGCTCAAT	511	Fragment	Multiple
copia198	6	6265	Retrotransposon-LTR-Copia, Unknown	trep_complete	6251	22	59.65	40.91	TTACACCGATGCTAGTTTCCAA	6463	20	59.97	50	GGGAACACACCAAGCTCAAT	213	Fragment	Multiple
copia201	1	3730	Unknown, Retrotransposon-LTR-Copia	trep_complete	3250	20	60.09	50	TCTTTCGTCTCTTCCGCCTA	3749	23	56.77	39.13	TGCTTCTACTTCTTATCATTCCC	500	Fragment	Multiple
copia201	2	4092	Retrotransposon-LTR-Copia, Retrotransposon-LTR-Copia	trep_complete	4076	23	59.7	47.83	TTTGAGTCCTACCTACTTGTGGC	4488	20	60.1	50	CAAATACTCGCCTCCACGAT	413	Fragment	Multiple
copia201	3	4092	Retrotransposon-LTR-Copia, Retrotransposon-LTR-Copia	trep_complete	3694	20	59.92	45	CGGATCGGTTGCTCATATTT	4109	20	59.62	45	CAAACGACAATGCCACAAGT	416	Fragment	Multiple
copia201	4	4159	Retrotransposon-LTR-Copia, Retrotransposon-LTR-Copia	trep_complete	4142	22	55.08	40.91	CCATTCTGATGGACTTCTAACT	4491	20	59.84	55	GCTCAAATACTCGCCTCCAC	350	Fragment	Multiple
copia201	5	4620	Unknown, Retrotransposon-LTR-Copia	trep_complete	4302	20	60.23	55	ACGACGGCTAGAGGAGGATT	4636	20	59.69	60	GTAGGTCCGACTGGCTCATC	335	Fragment	Multiple
copia201	6	5278	Retrotransposon-LTR-Copia, Unknown	trep_complete	5263	20	57.76	50	GCCATAGAGTGCAAGTGGAT	5934	19	59.93	52.63	TGCCTCTTCCATGCTGAAC	672	Fragment	Multiple
copia201	7	6248	Retrotransposon-LTR-Copia, Unknown		6234	22	59.65	40.91	TTACACCGATGCTAGTTTCCAA	6446	20	59.97	50	GGGAACACACCAAGCTCAAT	213	Fragment	Multiple
copia205	2	3330	Unknown, Retrotransposon-LTR-Copia	trep_complete	3132	20	59.97	50	GGGAACACACCAAGCTCAAT	3348	21	56.93	47.62	CAGGTTACACCGATGCTAGTT	217	Fragment	Multiple
copia205	3	4299	Unknown, Retrotransposon-LTR-Copia	trep_complete	3645	19	60.76	57.89	GCCTCTTCCATGCTGAACC	4316	21	59.89	47.62	AAGCCATAGAGTGCAAGTGGA	672	Fragment	Multiple
copia205	4	4409	Retrotransposon-LTR-Copia, Retrotransposon-LTR-Copia	trep_complete	4175	20	61.04	55	ATCACTACGGGCGAGAAGGT	4426	19	58.44	52.63	AGCAATGATGGACCCAGAC	252	Fragment	Multiple
copia205	5	4686	Retrotransposon-LTR-Copia, Unknown	trep_complete	4671	21	60.84	47.62	CGACAAACACTTTGCCTTCTG	5293	20	59.93	45	ATGTGGACCAATGAGCATGA	623	Fragment	Multiple
copia205	6	4686	Retrotransposon-LTR-Copia, Retrotransposon-LTR-Copia	trep_complete	4433	20	59.26	45	TATGTCGCAGGCTCATCATT	4701	20	59.27	45	TACAACCGATCAGAAGGCAA	269	Fragment	Multiple
copia205	7	5420	Retrotransposon-LTR-Copia, Retrotransposon-LTR-Copia	trep_complete	5405	23	55.91	34.78	AAATCAAACGAAGTTAGAAGTCC	5884	20	59.92	45	CGGATCGGTTGCTCATATTT	480	Fragment	Multiple
copia205	8	5420	Retrotransposon-LTR-Copia, Retrotransposon-LTR-Copia	trep_complete	5086	20	59.84	55	GCTCAAATACTCGCCTCCAC	5437	22	55.08	40.91	CCATTCTGATGGACTTCTAACT	352	Fragment	Multiple
copia205	9	5487	Retrotransposon-LTR-Copia, Retrotransposon-LTR-Copia	1 trep_complete	5474	20	55.29	45	CGACAATGCCATAAGTAGGT	5884	20	59.92	45	CGGATCGGTTGCTCATATTT	411	Fragment	Multiple
copia206	2	1881	Unknown, Retrotransposon-LTR-Copia	trep_complete	1683	20	59.97	50	GGGAACACACCAAGCTCAAT	1899	21	56.93	47.62	CAGGTTACACCGATGCTAGTT	217	Fragment	Multiple
copia206	3	2850	Unknown, Retrotransposon-LTR-Copia	trep_complete	2196	19	60.76	57.89	GCCTCTTCCATGCTGAACC	2867	21	59.89	47.62	AAGCCATAGAGTGCAAGTGGA	672	Fragment	Multiple
copia206	4	2960	Retrotransposon-LTR-Copia, Retrotransposon-LTR-Copia	trep_complete	2726	20	61.04	55	ATCACTACGGGCGAGAAGGT	2977	19	58.44	52.63	AGCAATGATGGACCCAGAC	252	Fragment	Multiple
copia206	5	3237	Retrotransposon-LTR-Copia, Unknown	trep_complete	3222	21	60.84	47.62	CGACAAACACTTTGCCTTCTG	3844	20	59.93	45	ATGTGGACCAATGAGCATGA	623	Fragment	Multiple
copia206	6	3237	Retrotransposon-LTR-Copia, Retrotransposon-LTR-Copia	trep_complete	2984	20	59.26	45	TATGTCGCAGGCTCATCATT	3252	20	59.27	45	TACAACCGATCAGAAGGCAA	269	Fragment	Multiple
copia206	7	3971	Retrotransposon-LTR-Copia, Retrotransposon-LTR-Copia	trep_complete	3956	23	55.91	34.78	AAATCAAACGAAGTTAGAAGTCC	4435	20	59.92	45	CGGATCGGTTGCTCATATTT	480	Fragment	Multiple
copia206	8	3971	Retrotransposon-LTR-Copia, Retrotransposon-LTR-Copia	trep_complete	3637	20	59.84	55	GCTCAAATACTCGCCTCCAC	3988	22	55.08	40.91	CCATTCTGATGGACTTCTAACT	352	Fragment	Multiple
copia206	9	4038	Retrotransposon-LTR-Copia, Retrotransposon-LTR-Copia		4025	20	55.29	45	CGACAATGCCATAAGTAGGT	4435	20	59.92	45	CGGATCGGTTGCTCATATTT	411	Fragment	Multiple
copia215	4	13385	Unknown, Retrotransposon-LTR-Copia		13186	20	60	55	CCTTGGGAGTTCACTGGTGT	13402	20	58.6	50	GCTCAATGTGCTTCGTTCTC	217	Fragment	Unique
copia215	3	13385	Retrotransposon-LTR-Copia, Retrotransposon-LTR-Copia		13369	22	60.17	50	CCAGTACATCACCAGAGAACGA	13746	20	59.74	45	ATAGCCGACGCAACAAGAAT	378	Fragment	Multiple
copia216	3	2812	Unknown, Retrotransposon-LTR-Copia	trep_complete	2267	20	60.39	55	CGCTTCACCTAAGTCCCTCA	2829	21	59.89	47.62	AAGCCATAGAGTGCAAGTGGA	563	Fragment	Unique
copia216	2	1844	Unknown, Retrotransposon-LTR-Copia	trep_complete	1646	20	59.97	50	GGGAACACACCAAGCTCAAT	1862	21	56.93	47.62	CAGGTTACACCGATGCTAGTT	217	Fragment	Multiple
copia216	4	2922	Retrotransposon-LTR-Copia, Retrotransposon-LTR-Copia	trep_complete	2688	20	61.04	55	ATCACTACGGGCGAGAAGGT	2939	19	58.44	52.63	AGCAATGATGGACCCAGAC	252	Fragment	Multiple
copia216	5	3384	Retrotransposon-LTR-Copia, Retrotransposon-LTR-Copia	trep_complete	3366	23	59.55	43.48	TCATGTGGTGTCTTAACTACGGA	3903	20	60.16	50	CATGTGAGGCTTGCTTGCTA	538	Fragment	Multiple
copia216	6	4000	Retrotransposon-LTR-Copia, Unknown	trep_complete	3985	21	60.04	47.62	AACGACAATGCCACAAGTAGG	4588	20	60.39	55	GGACCTGCTCCAGACAAAGA	604	Fragment	Multiple
copia216	7	4000	Retrotransposon-LTR-Copia, Retrotransposon-LTR-Copia		3457	20	59.93	50	GGTCCAACTGGCTCATCATT	4016	22	56.07	45.45	TTTGAGTCCTACCTACTTGTGG	560	Fragment	Multiple
copia218	4	2448	Unknown, Retrotransposon-LTR-Copia	trep_complete	1790	20	60.15	50	TCCAACTAACAGCACCACCA	2466	21	58.48	42.86	TGAAGTGGTCAACGAAGAAGA	677	Fragment	Unique
copia218	2	1867	Unknown, Retrotransposon-LTR-Copia	trep_complete	1669	20	59.97	50	GGGAACACACCAAGCTCAAT	1885	21	56.93	47.62	CAGGTTACACCGATGCTAGTT	217	Fragment	Multiple
copia218	3	2164	Unknown, Retrotransposon-LTR-Copia	trep_complete	1669	20	59.97	50	GGGAACACACCAAGCTCAAT	2179	20	56.05	45	AGAAAGGGTTCTTGCCTATG	511	Fragment	Multiple
copia218	5	2926	Retrotransposon-LTR-Copia, Retrotransposon-LTR-Copia	trep_complete	2692	20	61.04	55	ATCACTACGGGCGAGAAGGT	2943	19	58.44	52.63	AGCAATGATGGACCCAGAC	252	Fragment	Multiple
copia218	6	3203	Retrotransposon-LTR-Copia, Retrotransposon-LTR-Copia	trep_complete	3188	21	60.84	47.62	CGACAAACACTTTGCCTTCTG	3558	20	60.04	55	ACTTACGCCACCTGGAACAC	371	Fragment	Multiple
copia218	7	3203	Retrotransposon-LTR-Copia, Retrotransposon-LTR-Copia	trep_complete	2950	20	59.26	45	TATGTCGCAGGCTCATCATT	3218	20	59.27	45	TACAACCGATCAGAAGGCAA	269	Fragment	Multiple
copia218	8	4004	Retrotransposon-LTR-Copia, Retrotransposon-LTR-Copia		3989	21	60.04	47.62	AACGACAATGCCACAAGTAGG	4269	20	59.74	50	CCACCTCCCATCAGGATTTA	281	Fragment	Multiple
copia218	9	4004	Retrotransposon-LTR-Copia, Retrotransposon-LTR-Copia		3539	20	60.04	55	GTGTTCCAGGTGGCGTAAGT	4020	22	56.07	45.45	TTTGAGTCCTACCTACTTGTGG	482	Fragment	Multiple
copia222	1	3746	Unknown, Retrotransposon-LTR-Copia	trep_complete	3110	20	60.13	55	ACAGGCTAGGACCGAAAGGT	3765	23	58.49	43.48	CGCTTCTACTTCTTATCATTCCC	656	Fragment	Multiple
copia222	2	5766	Retrotransposon-LTR-Copia, Retrotransposon-LTR-Copia	trep_complete	5165	20	59.93	50	AAGCAATGATGGACCCAGAC	5786	23	60.49	43.48	CGGACTCAAGCATAGGAATGTTA	622	Fragment	Multiple
copia222	3	6261	Retrotransposon-LTR-Copia, Unknown	trep_complete	6247	22	59.65	40.91	TTACACCGATGCTAGTTTCCAA	6675	20	59.88	50	TTAGCCTGCTGGAGTGGTTT	429	Fragment	Multiple
copia227	1	3766	Retrotransposon-LTR-Copia, Retrotransposon-LTR-Copia	trep_complete	3753	20	58.67	45	TCGATGCAGGGAATGATAAG	4354	20	60.23	55	AATCCTCCTCTAGCCGTCGT	602	Fragment	Multiple
copia227	2	3766	Unknown, Retrotransposon-LTR-Copia	trep_complete	3284	20	60.09	50	TCTTTCGTCTCTTCCGCCTA	3783	23	58.49	43.48	CGCTTCTACTTCTTATCATTCCC	500	Fragment	Multiple
copia227	3	4125	Retrotransposon-LTR-Copia, Retrotransposon-LTR-Copia	trep_complete	4109	23	59.7	47.83	TTTGAGTCCTACCTACTTGTGGC	4523	20	60.1	50	CAAATACTCGCCTCCACGAT	415	Fragment	Multiple
copia227	4	4125	Retrotransposon-LTR-Copia, Retrotransposon-LTR-Copia	trep_complete	3728	20	59.92	45	CGGATCGGTTGCTCATATTT	4142	20	59.62	45	CAAACGACAATGCCACAAGT	415	Fragment	Multiple
copia227	5	4192	Retrotransposon-LTR-Copia, Retrotransposon-LTR-Copia	trep_complete	4175	22	55.08	40.91	CCATTCTGATGGACTTCTAACT	4526	20	59.84	55	GCTCAAATACTCGCCTCCAC	352	Fragment	Multiple
copia227	6	4759	Retrotransposon-LTR-Copia, Retrotransposon-LTR-Copia	trep_complete	4222	20	60.16	50	CATGTGAGGCTTGCTTGCTA	4779	23	59.47	43.48	GAACCTTTCCAGTCCATATCTCA	558	Fragment	Multiple
copia227	7	4926	Retrotransposon-LTR-Copia, Retrotransposon-LTR-Copia	trep_complete	4912	20	60.64	45	ACAACCGATCAGAAGGCAAA	5179	20	59.26	45	TATGTCGCAGGCTCATCATT	268	Fragment	Multiple
copia227	8	4926	Retrotransposon-LTR-Copia, Retrotransposon-LTR-Copia	trep_complete	4663	20	59.85	50	CGGACCTACCGTTGTCATTT	4941	20	58.01	45	CGACAAACACTTTGCCTTCT	279	Fragment	Multiple
copia227	9	5313	Retrotransposon-LTR-Copia, Unknown	1 trep_complete	5298	20	57.76	50	GCCATAGAGTGCAAGTGGAT	5969	19	59.93	52.63	TGCCTCTTCCATGCTGAAC	672	Fragment	Multiple
copia227	10	5788	1 Retrotransposon-LTR-Copia, Retrotransposon-LTR-Copia	1 trep_complete	5185	20	59.93	50	AAGCAATGATGGACCCAGAC	5808	23	60.49	43.48	CGGACTCAAGCATAGGAATGTTA	624	Fragment	Multiple
copia227	11	6283	1 Retrotransposon-LTR-Copia, Unknown		6269	22	59.65	40.91	TTACACCGATGCTAGTTTCCAA	6481	20	59.97	50	GGGAACACACCAAGCTCAAT	213	Fragment	Multiple
copia230	8	5310	Retrotransposon-LTR-Copia, Unknown	trep_complete	5295	20	57.76	50	GCCATAGAGTGCAAGTGGAT	5993	20	59.96	50	ATGTGGCATAGGCAAGAACC	699	Fragment	Unique
copia230	1	3763	Retrotransposon-LTR-Copia, Retrotransposon-LTR-Copia	trep_complete	3750	20	58.67	45	TCGATGCAGGGAATGATAAG	4328	20	59.81	50	CATTGGTCCGCATACATCAC	579	Fragment	Multiple
copia230	2	3763	Unknown, Retrotransposon-LTR-Copia	trep_complete	3125	20	60.13	55	ACAGGCTAGGACCGAAAGGT	3780	23	58.49	43.48	CGCTTCTACTTCTTATCATTCCC	656	Fragment	Multiple
copia230	3	4110	Retrotransposon-LTR-Copia, Retrotransposon-LTR-Copia	trep_complete	4095	22	60.45	45.45	CGGCCTAATGATTTGAGTCCTA	4520	20	60.1	50	CAAATACTCGCCTCCACGAT	426	Fragment	Multiple
copia230	4	4110	Retrotransposon-LTR-Copia, Retrotransposon-LTR-Copia	trep_complete	3725	20	59.92	45	CGGATCGGTTGCTCATATTT	4129	22	59.8	50	TGCCACAAGTAGGTAGGACTCA	405	Fragment	Multiple
copia230	5	4189	Retrotransposon-LTR-Copia, Retrotransposon-LTR-Copia	trep_complete	4172	22	55.08	40.91	CCATTCTGATGGACTTCTAACT	4523	20	59.84	55	GCTCAAATACTCGCCTCCAC	352	Fragment	Multiple
copia230	6	4923	Retrotransposon-LTR-Copia, Retrotransposon-LTR-Copia	trep_complete	4909	20	60.64	45	ACAACCGATCAGAAGGCAAA	5176	20	59.26	45	TATGTCGCAGGCTCATCATT	268	Fragment	Multiple
copia230	7	4923	Retrotransposon-LTR-Copia, Retrotransposon-LTR-Copia	trep_complete	4660	20	59.85	50	CGGACCTACCGTTGTCATTT	4938	20	58.01	45	CGACAAACACTTTGCCTTCT	279	Fragment	Multiple
copia230	9	6280	Retrotransposon-LTR-Copia, Unknown		6266	22	59.65	40.91	TTACACCGATGCTAGTTTCCAA	6478	20	59.97	50	GGGAACACACCAAGCTCAAT	213	Fragment	Multiple
copia240	2	3756	Retrotransposon-LTR-Copia, Retrotransposon-LTR-Copia	trep_complete	3743	20	59.07	40	TCGATGCAGGGAATGATAAA	4321	20	59.81	50	CATTGGTCCGCATACATCAC	579	Fragment	Unique
copia240	6	4916	Retrotransposon-LTR-Copia, Unknown	trep_complete	4902	20	60.64	45	ACAACCGATCAGAAGGCAAA	5200	20	60.45	50	TTCGGAGTCTGGGTCCATTA	299	Fragment	Unique
copia240	7	4916	Retrotransposon-LTR-Copia, Retrotransposon-LTR-Copia	trep_complete	4648	20	60.03	55	CAAGTCGGACCTACCGTTGT	4931	20	58.01	45	CGACAAACACTTTGCCTTCT	284	Fragment	Unique
copia240	3	4115	Retrotransposon-LTR-Copia, Retrotransposon-LTR-Copia	trep_complete	4099	23	59.7	47.83	TTTGAGTCCTACCTACTTGTGGC	4658	20	60.08	50	GGTCCGACTTGCTCATCATT	560	Fragment	Multiple
copia240	4	4115	Retrotransposon-LTR-Copia, Retrotransposon-LTR-Copia	trep_complete	3718	20	59.92	45	CGGATCGGTTGCTCATATTT	4132	20	59.62	45	CAAACGACAATGCCACAAGT	415	Fragment	Multiple
copia240	5	4182	Retrotransposon-LTR-Copia, Retrotransposon-LTR-Copia	trep_complete	4165	22	55.08	40.91	CCATTCTGATGGACTTCTAACT	4658	20	60.08	50	GGTCCGACTTGCTCATCATT	494	Fragment	Multiple
copia240	8	5303	Retrotransposon-LTR-Copia, Unknown	1 trep_complete	5288	20	57.76	50	GCCATAGAGTGCAAGTGGAT	5959	19	59.93	52.63	TGCCTCTTCCATGCTGAAC	672	Fragment	Multiple
copia240	9	6273	Retrotransposon-LTR-Copia, Unknown		6259	22	59.65	40.91	TTACACCGATGCTAGTTTCCAA	6471	20	59.97	50	GGGAACACACCAAGCTCAAT	213	Fragment	Multiple
copia243	4	3512	Retrotransposon-LTR-Copia, Retrotransposon-LTR-Copia	trep_complete	3499	20	59.93	50	GGTCCAACTGGCTCATCATT	4043	20	59.96	45	CTTGTGGCATTGTCATTTGG	545	Fragment	Unique
copia243	1	2180	Unknown, Retrotransposon-LTR-Copia	trep_complete	1686	20	59.97	50	GGGAACACACCAAGCTCAAT	2196	22	58.78	45.45	AGAAAGGGTTCTTGCCTATGTC	511	Fragment	Multiple
copia243	2	2854	Unknown, Retrotransposon-LTR-Copia	trep_complete	2359	20	58.33	50	CGGACTCAAGCATAGGAATG	2871	21	59.89	47.62	AAGCCATAGAGTGCAAGTGGA	513	Fragment	Multiple
copia243	3	2964	Retrotransposon-LTR-Copia, Retrotransposon-LTR-Copia	trep_complete	2730	20	61.04	55	ATCACTACGGGCGAGAAGGT	2981	19	58.44	52.63	AGCAATGATGGACCCAGAC	252	Fragment	Multiple
copia243	5	3975	Retrotransposon-LTR-Copia, Retrotransposon-LTR-Copia	trep_complete	3960	23	55.91	34.78	AAATCAAACGAAGTTAGAAGTCC	4438	20	59.92	45	CGGATCGGTTGCTCATATTT	479	Fragment	Multiple
copia243	6	3975	Retrotransposon-LTR-Copia, Retrotransposon-LTR-Copia	trep_complete	3499	20	59.93	50	GGTCCAACTGGCTCATCATT	3992	22	55.08	40.91	CCATTCTGATGGACTTCTAACT	494	Fragment	Multiple
copia243	7	4048	Retrotransposon-LTR-Copia, Unknown		4032	21	57.77	47.62	CAATGCCACAAGTAGGTAGGA	4629	20	60.39	55	GGACCTGCTCCAGACAAAGA	598	Fragment	Multiple
copia243	8	4048	Retrotransposon-LTR-Copia, Retrotransposon-LTR-Copia		3644	20	60.1	50	CAAATACTCGCCTCCACGAT	4068	23	60.21	47.83	GGCCTAATGATTTGAGTCCTACC	425	Fragment	Multiple
copia244	2	1870	Unknown, Retrotransposon-LTR-Copia	trep_complete	1672	20	59.97	50	GGGAACACACCAAGCTCAAT	1888	21	56.93	47.62	CAGGTTACACCGATGCTAGTT	217	Fragment	Multiple
copia244	3	2840	Unknown, Retrotransposon-LTR-Copia	trep_complete	2345	20	58.33	50	CGGACTCAAGCATAGGAATG	2857	21	59.89	47.62	AAGCCATAGAGTGCAAGTGGA	513	Fragment	Multiple
copia244	4	2950	Retrotransposon-LTR-Copia, Retrotransposon-LTR-Copia	trep_complete	2716	20	61.04	55	ATCACTACGGGCGAGAAGGT	2967	19	58.44	52.63	AGCAATGATGGACCCAGAC	252	Fragment	Multiple
copia244	5	3227	Retrotransposon-LTR-Copia, Retrotransposon-LTR-Copia	trep_complete	3212	21	60.84	47.62	CGACAAACACTTTGCCTTCTG	3490	20	59.85	50	CGGACCTACCGTTGTCATTT	279	Fragment	Multiple
copia244	6	3227	Retrotransposon-LTR-Copia, Retrotransposon-LTR-Copia	trep_complete	2974	20	59.26	45	TATGTCGCAGGCTCATCATT	3242	20	59.27	45	TACAACCGATCAGAAGGCAA	269	Fragment	Multiple
copia244	7	4028	Retrotransposon-LTR-Copia, Unknown	trep_complete	4013	21	60.04	47.62	AACGACAATGCCACAAGTAGG	4534	20	60.38	50	TGAAGAACGGCGGAAGTAAG	522	Fragment	Multiple
copia244	8	4028	Retrotransposon-LTR-Copia, Retrotransposon-LTR-Copia		3822	20	59.81	50	CATTGGTCCGCATACATCAC	4044	22	56.07	45.45	TTTGAGTCCTACCTACTTGTGG	223	Fragment	Multiple
copia248	1	2816	Unknown, Retrotransposon-LTR-Copia	trep_complete	2321	20	58.33	50	CGGACTCAAGCATAGGAATG	2833	21	59.89	47.62	AAGCCATAGAGTGCAAGTGGA	513	Fragment	Multiple
copia248	2	2926	Retrotransposon-LTR-Copia, Retrotransposon-LTR-Copia	trep_complete	2692	20	61.04	55	ATCACTACGGGCGAGAAGGT	2943	19	58.44	52.63	AGCAATGATGGACCCAGAC	252	Fragment	Multiple
copia248	3	3203	Retrotransposon-LTR-Copia, Retrotransposon-LTR-Copia	trep_complete	3188	21	60.84	47.62	CGACAAACACTTTGCCTTCTG	3466	20	59.85	50	CGGACCTACCGTTGTCATTT	279	Fragment	Multiple
copia248	4	3203	Retrotransposon-LTR-Copia, Retrotransposon-LTR-Copia	trep_complete	2950	20	59.26	45	TATGTCGCAGGCTCATCATT	3218	20	59.27	45	TACAACCGATCAGAAGGCAA	269	Fragment	Multiple
copia248	5	4004	Retrotransposon-LTR-Copia, Retrotransposon-LTR-Copia	trep_complete	3989	21	60.04	47.62	AACGACAATGCCACAAGTAGG	4351	20	59.55	50	GAAGCGTGGAAAGAGGAGAA	363	Fragment	Multiple
copia248	6	4004	Retrotransposon-LTR-Copia, Retrotransposon-LTR-Copia	trep_complete	3798	20	59.81	50	CATTGGTCCGCATACATCAC	4020	22	56.07	45.45	TTTGAGTCCTACCTACTTGTGG	223	Fragment	Multiple
copia251	1	4934	Retrotransposon-LTR-Copia, Retrotransposon-LTR-Copia	trep_complete	4920	20	60.64	45	ACAACCGATCAGAAGGCAAA	5439	20	59.72	55	TACGGGTGAGAAGGTCTCGT	520	Fragment	Unique
copia251	2	4934	Retrotransposon-LTR-Copia, Retrotransposon-LTR-Copia	trep_complete	4578	20	59.9	50	AACTTACGCCGCCTAGAACA	4949	20	58.01	45	CGACAAACACTTTGCCTTCT	372	Fragment	Multiple
copia251	3	6290	Retrotransposon-LTR-Copia, Unknown	trep_complete	6276	22	59.65	40.91	TTACACCGATGCTAGTTTCCAA	6488	20	59.97	50	GGGAACACACCAAGCTCAAT	213	Fragment	Multiple
copia253	3	3204	Retrotransposon-LTR-Copia, Retrotransposon-LTR-Copia	trep_complete	3190	20	59.19	50	AAACACTTTGCCCTCTGACC	3556	20	60.04	55	ACTTACACCGCCTGGAACAC	367	Fragment	Unique
copia253	7	3986	Retrotransposon-LTR-Copia, Retrotransposon-LTR-Copia		3537	20	60.04	55	GTGTTCCAGGCGGTGTAAGT	4003	19	61.63	47.37	ACTTGCGGCATTGTCGTTT	467	Fragment	Unique
copia253	1	1844	Unknown, Retrotransposon-LTR-Copia	trep_complete	1678	20	59.93	50	TATCCAAACACCCTCCTTCG	1862	21	56.93	47.62	CAGGTTACACCGATGCTAGTT	185	Fragment	Multiple
copia253	2	2814	Unknown, Retrotransposon-LTR-Copia	trep_complete	2159	19	60.76	57.89	GCCTCTTCCATGCTGAACC	2832	22	56.64	40.91	AAAGTCATAGAGTGCAAGTGGA	674	Fragment	Multiple
copia253	4	3472	Retrotransposon-LTR-Copia, Unknown	trep_complete	3457	20	61.77	55	TAGGTCCGACTGGCTCATCA	3904	20	60.16	50	CATGTGAGGCTTGCTTGCTA	448	Fragment	Multiple
copia253	5	3936	Retrotransposon-LTR-Copia, Retrotransposon-LTR-Copia	trep_complete	3922	21	55.19	38.1	TCAAACGAAGTTAGAAGTCCA	4398	20	59.92	45	CGGATCGGTTGCTCATATTT	477	Fragment	Multiple
copia253	6	3986	Retrotransposon-LTR-Copia, Retrotransposon-LTR-Copia		3970	23	59.39	39.13	TCACTTATATGACCCAAACGACA	4342	20	59.81	45	TGGAAAGAGGCGAAGTTGAT	373	Fragment	Multiple
copia283	8	3946	Retrotransposon-LTR-Copia, Retrotransposon-LTR-Copia	trep_complete	3551	20	59.9	50	TTCTAGGCGGCGTAAGTTGT	3966	23	57.65	39.13	GCTTCATTCTGATGGACTTCTAA	416	Fragment	Unique
copia283	2	1855	Unknown, Retrotransposon-LTR-Copia	trep_complete	1657	20	59.97	50	GGGAACACACCAAGCTCAAT	1873	21	56.93	47.62	CAGGTTACACCGATGCTAGTT	217	Fragment	Multiple
copia283	3	2825	Unknown, Retrotransposon-LTR-Copia	trep_complete	2151	20	60.6	50	AGGCAGGAACCCTTTCTTTG	2842	21	59.89	47.62	AAGCCATAGAGTGCAAGTGGA	692	Fragment	Multiple
copia283	4	2935	Retrotransposon-LTR-Copia, Retrotransposon-LTR-Copia	trep_complete	2701	20	61.04	55	ATCACTACGGGCGAGAAGGT	2952	19	58.44	52.63	AGCAATGATGGACCCAGAC	252	Fragment	Multiple
copia283	5	3212	Retrotransposon-LTR-Copia, Retrotransposon-LTR-Copia	trep_complete	3197	21	60.84	47.62	CGACAAACACTTTGCCTTCTG	3568	20	59.9	50	AACTTACGCCGCCTAGAACA	372	Fragment	Multiple
copia283	6	3212	Retrotransposon-LTR-Copia, Retrotransposon-LTR-Copia	trep_complete	2959	20	59.26	45	TATGTCGCAGGCTCATCATT	3227	20	59.27	45	TACAACCGATCAGAAGGCAA	269	Fragment	Multiple
copia283	7	3946	Retrotransposon-LTR-Copia, Retrotransposon-LTR-Copia	trep_complete	3931	23	55.91	34.78	AAATCAAACGAAGTTAGAAGTCC	4410	20	59.92	45	CGGATCGGTTGCTCATATTT	480	Fragment	Multiple
copia283	9	4013	Retrotransposon-LTR-Copia, Unknown	1 trep_complete	3998	21	60.04	47.62	AACGACAATGCCACAAGTAGG	4521	20	60.25	50	GTTGAAGAACGGCGGAAGTA	524	Fragment	Multiple
copia283	10	4013	1 Retrotransposon-LTR-Copia, Retrotransposon-LTR-Copia		3551	20	59.9	50	TTCTAGGCGGCGTAAGTTGT	4029	22	56.07	45.45	TTTGAGTCCTACCTACTTGTGG	479	Fragment	Multiple
copia284	2	4868	Retrotransposon-LTR-Copia, Retrotransposon-LTR-Copia	trep_complete	4639	20	59.85	50	CGGACCTACCGTTGTCATTT	4883	20	58.01	45	CGACAAACACTTTGCCTTCT	245	Fragment	Unique
copia284	1	4868	Retrotransposon-LTR-Copia, Unknown	trep_complete	4854	20	60.64	45	ACAACCGATCAGAAGGCAAA	5150	20	60.33	50	TGGAGTCTGGGTCCATCATT	297	Fragment	Multiple
copia284	3	5251	Retrotransposon-LTR-Copia, Unknown	trep_complete	5233	23	58.04	34.78	TGTTAAAGCCATAGAGTGCAAAT	5750	20	58.33	50	CGGACTCAAGCATAGGAATG	518	Fragment	Multiple
copia284	4	6224	Retrotransposon-LTR-Copia, Unknown		6210	22	59.65	40.91	TTACACCGATGCTAGTTTCCAA	6764	20	60.01	55	AACCAGTCTGAACCCGTGTC	555	Fragment	Multiple
copia285	1	3751	Retrotransposon-LTR-Copia, Retrotransposon-LTR-Copia	trep_complete	3738	20	58.67	45	TCGATGCAGGGAATGATAAG	4316	20	59.81	50	CATTGGTCCGCATACATCAC	579	Fragment	Multiple
copia285	2	3751	Unknown, Retrotransposon-LTR-Copia	trep_complete	3275	20	60.09	50	TCTTTCGTCTCTTCCGCCTA	3768	23	58.49	43.48	CGCTTCTACTTCTTATCATTCCC	494	Fragment	Multiple
copia285	3	4125	Retrotransposon-LTR-Copia, Retrotransposon-LTR-Copia	trep_complete	4110	20	59.29	45	TTGTGGTATTGTCGTTTGGG	4508	20	60.1	50	CAAATACTCGCCTCCACGAT	399	Fragment	Multiple
copia285	4	4177	Retrotransposon-LTR-Copia, Retrotransposon-LTR-Copia	trep_complete	4160	22	55.08	40.91	CCATTCTGATGGACTTCTAACT	4511	20	59.84	55	GCTCAAATACTCGCCTCCAC	352	Fragment	Multiple
copia285	5	4911	Retrotransposon-LTR-Copia, Retrotransposon-LTR-Copia	trep_complete	4897	20	60.64	45	ACAACCGATCAGAAGGCAAA	5421	20	60.25	55	TCACTACGGGCAAGAAGGTC	525	Fragment	Multiple
copia285	6	4911	Retrotransposon-LTR-Copia, Retrotransposon-LTR-Copia	trep_complete	4648	20	59.85	50	CGGACCTACCGTTGTCATTT	4926	20	58.01	45	CGACAAACACTTTGCCTTCT	279	Fragment	Multiple
copia285	7	5298	Retrotransposon-LTR-Copia, Unknown	trep_complete	5283	20	57.76	50	GCCATAGAGTGCAAGTGGAT	5953	19	59.93	52.63	TGCCTCTTCCATGCTGAAC	671	Fragment	Multiple
copia285	8	6267	Retrotransposon-LTR-Copia, Unknown		6253	22	59.65	40.91	TTACACCGATGCTAGTTTCCAA	6465	20	59.97	50	GGGAACACACCAAGCTCAAT	213	Fragment	Multiple
copia287	1	3730	Retrotransposon-LTR-Copia, Retrotransposon-LTR-Copia	trep_complete	3717	20	58.67	45	TCGATGCAGGGAATGATAAG	4295	20	59.81	50	CATTGGTCCGCATACATCAC	579	Fragment	Multiple
copia287	2	3730	Unknown, Retrotransposon-LTR-Copia	trep_complete	3248	20	60.09	50	TCTTTCGTCTCTTCCGCCTA	3747	23	58.49	43.48	CGCTTCTACTTCTTATCATTCCC	500	Fragment	Multiple
copia287	3	4089	Retrotransposon-LTR-Copia, Retrotransposon-LTR-Copia	trep_complete	4073	23	59.7	47.83	TTTGAGTCCTACCTACTTGTGGC	4487	20	60.1	50	CAAATACTCGCCTCCACGAT	415	Fragment	Multiple
copia287	4	4089	Retrotransposon-LTR-Copia, Retrotransposon-LTR-Copia	trep_complete	3692	20	59.92	45	CGGATCGGTTGCTCATATTT	4106	20	59.62	45	CAAACGACAATGCCACAAGT	415	Fragment	Multiple
copia287	5	4156	Retrotransposon-LTR-Copia, Retrotransposon-LTR-Copia	trep_complete	4139	22	55.08	40.91	CCATTCTGATGGACTTCTAACT	4490	20	59.84	55	GCTCAAATACTCGCCTCCAC	352	Fragment	Multiple
copia287	6	4890	Retrotransposon-LTR-Copia, Retrotransposon-LTR-Copia	trep_complete	4876	20	60.64	45	ACAACCGATCAGAAGGCAAA	5143	20	59.26	45	TATGTCGCAGGCTCATCATT	268	Fragment	Multiple
copia287	7	4890	Retrotransposon-LTR-Copia, Retrotransposon-LTR-Copia	trep_complete	4299	20	60.23	55	ACGACGGCTAGAGGAGGATT	4905	20	58.01	45	CGACAAACACTTTGCCTTCT	607	Fragment	Multiple
copia287	8	5277	Retrotransposon-LTR-Copia, Unknown	trep_complete	5262	20	57.76	50	GCCATAGAGTGCAAGTGGAT	5933	19	59.93	52.63	TGCCTCTTCCATGCTGAAC	672	Fragment	Multiple
copia287	9	5752	Retrotransposon-LTR-Copia, Retrotransposon-LTR-Copia	1 trep_complete	5149	20	59.93	50	AAGCAATGATGGACCCAGAC	5772	23	60.49	43.48	CGGACTCAAGCATAGGAATGTTA	624	Fragment	Multiple
copia287	10	6247	1 Retrotransposon-LTR-Copia, Unknown	1 trep_complete	6233	22	59.65	40.91	TTACACCGATGCTAGTTTCCAA	6445	20	59.97	50	GGGAACACACCAAGCTCAAT	213	Fragment	Multiple
copia289	4	3330	Unknown, Retrotransposon-LTR-Copia	trep_complete	2793	20	60	50	AAATGGCACCTAGCAACACC	3349	22	59.8	50	TGCCACAAGTAGGTAGGACTCA	557	Fragment	Unique
copia289	6	4143	Retrotransposon-LTR-Copia, Retrotransposon-LTR-Copia	trep_complete	3826	20	60.13	50	CCGAACGACGTAATCGAACT	4158	20	58.01	45	CGACAAACACTTTGCCTTCT	333	Fragment	Unique
copia289	10	6003	1 Unknown, Retrotransposon-LTR-Copia		5790	20	60.07	45	GTAATGCGGCGATTTCATCT	6019	22	56.68	40.91	TATCATCACCTCTATGATTGCC	230	Fragment	Unique
copia289	1	2004	Retrotransposon-LTR-Copia, Unknown	trep_complete	1992	18	63.7	66.67	GTACGGCAACACGGCAGG	2452	20	60.03	55	CCGACACAAACCCGTCTAGT	461	Fragment	Multiple
copia289	2	2037	Unknown, Retrotransposon-LTR-Copia	trep_complete	1382	20	59.96	55	GCCTACCTCGTATCCCAACA	2054	23	58.15	39.13	GGTACGCAGACCATTAAATACAA	673	Fragment	Multiple
copia289	3	3330	Retrotransposon-LTR-Copia, Retrotransposon-LTR-Copia	trep_complete	3315	22	60.45	45.45	CGGCCTAATGATTTGAGTCCTA	3740	20	60.1	50	CAAATACTCGCCTCCACGAT	426	Fragment	Multiple
copia289	5	4143	Retrotransposon-LTR-Copia, Retrotransposon-LTR-Copia	trep_complete	4129	20	60.64	45	ACAACCGATCAGAAGGCAAA	4396	20	59.26	45	TATGTCGCAGGCTCATCATT	268	Fragment	Multiple
copia289	7	4530	Retrotransposon-LTR-Copia, Unknown	1 trep_complete	4515	20	57.76	50	GCCATAGAGTGCAAGTGGAT	5186	19	59.93	52.63	TGCCTCTTCCATGCTGAAC	672	Fragment	Multiple
copia289	8	5005	Retrotransposon-LTR-Copia, Retrotransposon-LTR-Copia		4402	20	59.93	50	AAGCAATGATGGACCCAGAC	5025	23	60.49	43.48	CGGACTCAAGCATAGGAATGTTA	624	Fragment	Multiple
copia289	9	5500	Retrotransposon-LTR-Copia, Unknown		5486	22	59.65	40.91	TTACACCGATGCTAGTTTCCAA	5698	20	59.97	50	GGGAACACACCAAGCTCAAT	213	Fragment	Multiple
copia290	1	978	Retrotransposon-LTR-Gypsy, Retrotransposon-LTR-Copia	trep_complete	964	20	62.54	55	ACGGCGTAGCGTTTGATAGC	1580	20	60.07	45	GTAATGCGGCGATTTCATCT	617	Fragment	Multiple
copia290	2	2839	Unknown, Retrotransposon-LTR-Copia	trep_complete	2160	21	58.71	42.86	TGACATAGGCAAGAACCCTTT	2856	21	59.89	47.62	AAGCCATAGAGTGCAAGTGGA	697	Fragment	Multiple
copia290	3	2949	Retrotransposon-LTR-Copia, Retrotransposon-LTR-Copia	trep_complete	2715	20	61.04	55	ATCACTACGGGCGAGAAGGT	2966	19	58.44	52.63	AGCAATGATGGACCCAGAC	252	Fragment	Multiple
copia290	4	3226	Retrotransposon-LTR-Copia, Retrotransposon-LTR-Copia	trep_complete	3211	21	60.84	47.62	CGACAAACACTTTGCCTTCTG	3489	20	59.85	50	CGGACCTACCGTTGTCATTT	279	Fragment	Multiple
copia290	5	3226	Retrotransposon-LTR-Copia, Retrotransposon-LTR-Copia	trep_complete	2973	20	59.26	45	TATGTCGCAGGCTCATCATT	3241	20	59.27	45	TACAACCGATCAGAAGGCAA	269	Fragment	Multiple
copia290	6	4030	Retrotransposon-LTR-Copia, Retrotransposon-LTR-Copia	trep_complete	4014	21	58.71	47.62	CGACAATGCCACAAGTAGGTA	4424	20	59.92	45	CGGATCGGTTGCTCATATTT	411	Fragment	Multiple
copia292	10	5213	1 Retrotransposon-LTR-Copia, Unknown		5200	19	60.5	52.63	ATATGGCTCCTGCCGTGTT	5786	20	59.93	45	TGGATTCAGGATGTGTGCAT	587	Fragment	Unique
copia292	2	1855	Unknown, Retrotransposon-LTR-Copia	trep_complete	1657	20	59.97	50	GGGAACACACCAAGCTCAAT	1873	21	56.93	47.62	CAGGTTACACCGATGCTAGTT	217	Fragment	Multiple
copia292	3	2825	Unknown, Retrotransposon-LTR-Copia	trep_complete	2170	19	60.76	57.89	GCCTCTTCCATGCTGAACC	2842	21	59.89	47.62	AAGCCATAGAGTGCAAGTGGA	673	Fragment	Multiple
copia292	4	2935	Retrotransposon-LTR-Copia, Retrotransposon-LTR-Copia	trep_complete	2701	20	61.04	55	ATCACTACGGGCGAGAAGGT	2952	19	58.44	52.63	AGCAATGATGGACCCAGAC	252	Fragment	Multiple
copia292	5	3212	Retrotransposon-LTR-Copia, Retrotransposon-LTR-Copia	trep_complete	3197	21	60.84	47.62	CGACAAACACTTTGCCTTCTG	3807	20	60.12	60	GAGCACGATGGCTAGAGGAG	611	Fragment	Multiple
copia292	6	3212	Retrotransposon-LTR-Copia, Retrotransposon-LTR-Copia	trep_complete	2959	20	59.26	45	TATGTCGCAGGCTCATCATT	3227	20	59.27	45	TACAACCGATCAGAAGGCAA	269	Fragment	Multiple
copia292	7	4013	Retrotransposon-LTR-Copia, Unknown	trep_complete	3998	21	60.04	47.62	AACGACAATGCCACAAGTAGG	4609	20	60.25	55	CTGGACCTAAACCTGCTCCA	612	Fragment	Multiple
copia292	8	4013	Retrotransposon-LTR-Copia, Retrotransposon-LTR-Copia	1 trep_complete	3788	20	60.12	60	CTCCTCTAGCCATCGTGCTC	4029	22	56.07	45.45	TTTGAGTCCTACCTACTTGTGG	242	Fragment	Multiple
copia292	9	5180	Retrotransposon-LTR-Copia, Unknown		5163	23	58.15	39.13	GGTACGCAGACCATTAAATACAA	5836	20	59.96	55	GCCTACCTCGTATCCCAACA	674	Fragment	Multiple
copia293	10	10443	1 Unknown, Retrotransposon-LTR-Copia	1 trep_complete	9806	20	60.13	55	ACAGGCTAGGACCGAAAGGT	10460	23	58.49	43.48	CGCTTCTACTTCTTATCATTCCC	655	Fragment	Unique
copia293	9	10443	Retrotransposon-LTR-Copia, Retrotransposon-LTR-Copia	1 trep_complete	10430	20	58.67	45	TCGATGCAGGGAATGATAAG	11008	20	59.81	50	CATTGGTCCGCATACATCAC	579	Fragment	Multiple
copia293	11	10802	1 Retrotransposon-LTR-Copia, Retrotransposon-LTR-Copia	1 trep_complete	10786	23	59.7	47.83	TTTGAGTCCTACCTACTTGTGGC	11200	20	60.1	50	CAAATACTCGCCTCCACGAT	415	Fragment	Multiple
copia293	12	10802	1 Retrotransposon-LTR-Copia, Retrotransposon-LTR-Copia	1 trep_complete	10405	20	59.92	45	CGGATCGGTTGCTCATATTT	10819	20	59.62	45	CAAACGACAATGCCACAAGT	415	Fragment	Multiple
copia293	13	10869	1 Retrotransposon-LTR-Copia, Retrotransposon-LTR-Copia		10852	22	55.08	40.91	CCATTCTGATGGACTTCTAACT	11203	20	59.84	55	GCTCAAATACTCGCCTCCAC	352	Fragment	Multiple
copia293	14	11436	1 Retrotransposon-LTR-Copia, Retrotransposon-LTR-Copia		10899	20	60.16	50	CATGTGAGGCTTGCTTGCTA	11456	23	59.47	43.48	GAACCTTTCCAGTCCATATCTCA	558	Fragment	Multiple
copia293	15	11603	1 Retrotransposon-LTR-Copia, Unknown		11589	20	60.64	45	ACAACCGATCAGAAGGCAAA	11785	20	59.87	50	TTGTGGTGGTGCTTCTCTTG	197	Fragment	Multiple
copia293	16	11603	1 Retrotransposon-LTR-Copia, Retrotransposon-LTR-Copia		11340	20	59.85	50	CGGACCTACCGTTGTCATTT	11618	20	58.01	45	CGACAAACACTTTGCCTTCT	279	Fragment	Multiple
copia293	17	11990	1 Retrotransposon-LTR-Copia, Unknown		11975	20	57.76	50	GCCATAGAGTGCAAGTGGAT	12646	19	59.93	52.63	TGCCTCTTCCATGCTGAAC	672	Fragment	Multiple
copia293	18	12465	1 Retrotransposon-LTR-Copia, Retrotransposon-LTR-Copia		11862	20	59.93	50	AAGCAATGATGGACCCAGAC	12485	23	60.49	43.48	CGGACTCAAGCATAGGAATGTTA	624	Fragment	Multiple
copia293	19	12960	1 Retrotransposon-LTR-Copia, Unknown		12946	22	59.65	40.91	TTACACCGATGCTAGTTTCCAA	13158	20	59.97	50	GGGAACACACCAAGCTCAAT	213	Fragment	Multiple
copia294	1	1869	Unknown, Retrotransposon-LTR-Copia	trep_complete	1671	20	59.97	50	GGGAACACACCAAGCTCAAT	1887	21	56.93	47.62	CAGGTTACACCGATGCTAGTT	217	Fragment	Multiple
copia294	2	2821	Unknown, Retrotransposon-LTR-Copia	trep_complete	2166	19	60.76	57.89	GCCTCTTCCATGCTGAACC	2838	21	59.89	47.62	AAGCCATAGAGTGCAAGTGGA	673	Fragment	Multiple
copia294	3	2931	Retrotransposon-LTR-Copia, Retrotransposon-LTR-Copia	trep_complete	2697	20	61.04	55	ATCACTACGGGCGAGAAGGT	2948	19	58.44	52.63	AGCAATGATGGACCCAGAC	252	Fragment	Multiple
copia294	4	3208	Retrotransposon-LTR-Copia, Retrotransposon-LTR-Copia	trep_complete	3193	21	60.84	47.62	CGACAAACACTTTGCCTTCTG	3476	20	60.03	55	CCAGTCGAACCTACCGTTGT	284	Fragment	Multiple
copia294	5	3208	Retrotransposon-LTR-Copia, Retrotransposon-LTR-Copia	trep_complete	2955	20	59.26	45	TATGTCGCAGGCTCATCATT	3223	20	59.27	45	TACAACCGATCAGAAGGCAA	269	Fragment	Multiple
copia294	6	4009	Retrotransposon-LTR-Copia, Retrotransposon-LTR-Copia	trep_complete	3994	21	60.04	47.62	AACGACAATGCCACAAGTAGG	4274	20	59.93	50	CCACCTCCCGTCAAGATTTA	281	Fragment	Multiple
copia294	7	4009	Retrotransposon-LTR-Copia, Retrotransposon-LTR-Copia		3466	20	60.08	50	GGTTCGACTGGCTCATCATT	4025	22	56.07	45.45	TTTGAGTCCTACCTACTTGTGG	560	Fragment	Multiple
copia295	1	3763	Retrotransposon-LTR-Copia, Retrotransposon-LTR-Copia	trep_complete	3750	20	58.67	45	TCGATGCAGGGAATGATAAG	4328	20	59.81	50	CATTGGTCCGCATACATCAC	579	Fragment	Multiple
copia295	2	3763	Unknown, Retrotransposon-LTR-Copia	trep_complete	3221	20	59.72	50	TGGTTACACTCAGCGATTGG	3780	23	58.49	43.48	CGCTTCTACTTCTTATCATTCCC	560	Fragment	Multiple
copia295	3	4122	Retrotransposon-LTR-Copia, Retrotransposon-LTR-Copia	trep_complete	4106	23	56.72	43.48	TTTGAGTCCTACCTACTTATGGC	4520	20	60.1	50	CAAATACTCGCCTCCACGAT	415	Fragment	Multiple
copia295	4	4189	Retrotransposon-LTR-Copia, Retrotransposon-LTR-Copia	trep_complete	4172	22	55.08	40.91	CCATTCTGATGGACTTCTAACT	4523	20	59.84	55	GCTCAAATACTCGCCTCCAC	352	Fragment	Multiple
copia295	5	4923	Retrotransposon-LTR-Copia, Retrotransposon-LTR-Copia	trep_complete	4909	20	60.64	45	ACAACCGATCAGAAGGCAAA	5176	20	59.26	45	TATGTCGCAGGCTCATCATT	268	Fragment	Multiple
copia295	6	4923	Retrotransposon-LTR-Copia, Retrotransposon-LTR-Copia	trep_complete	4660	20	59.85	50	CGGACCTACCGTTGTCATTT	4938	20	58.01	45	CGACAAACACTTTGCCTTCT	279	Fragment	Multiple
copia295	7	5310	Retrotransposon-LTR-Copia, Unknown	trep_complete	5295	20	57.76	50	GCCATAGAGTGCAAGTGGAT	5808	20	59.39	50	TCACGGACTCAAGCATAGGA	514	Fragment	Multiple
copia295	8	5785	Retrotransposon-LTR-Copia, Retrotransposon-LTR-Copia	trep_complete	5182	20	59.93	50	AAGCAATGATGGACCCAGAC	5805	23	60.49	43.48	CGGACTCAAGCATAGGAATGTTA	624	Fragment	Multiple
copia295	9	6280	Retrotransposon-LTR-Copia, Unknown	1 trep_complete	6266	21	58.31	42.86	TTACACCGATGCTAGTTTCCA	6478	20	59.97	50	GGGAACACACCAAGCTCAAT	213	Fragment	Multiple
copia295	10	6280	1 Unknown, Retrotransposon-LTR-Copia		5952	20	59.96	45	AGCATGGAAGAGGCAAAGAA	6298	21	57.53	47.62	TCTCTGTCGGTCTGGAAACTA	347	Fragment	Multiple
copia295	12	7546	1 Unknown, Retrotransposon-LTR-Copia		7384	20	59.99	50	AGAAAGAGTGGTCGGCTTGA	7563	21	59.99	52.38	CGTATAGACATGGCCCGAGTA	180	Fragment	Multiple
copia297	1	3634	Retrotransposon-LTR-Copia, Unknown	trep_complete	3621	20	58.67	45	TCGATGCAGGGAATGATAAG	4199	20	59.81	50	CATTGGTCCGCATACATCAC	579	Fragment	Multiple
copia297	2	4794	Retrotransposon-LTR-Copia, Retrotransposon-LTR-Copia	trep_complete	4780	20	60.64	45	ACAACCGATCAGAAGGCAAA	5047	20	59.26	45	TATGTCGCAGGCTCATCATT	268	Fragment	Multiple
copia297	3	4794	Retrotransposon-LTR-Copia, Retrotransposon-LTR-Copia	trep_complete	4531	20	59.85	50	CGGACCTACCGTTGTCATTT	4809	20	58.01	45	CGACAAACACTTTGCCTTCT	279	Fragment	Multiple
copia297	4	5181	Retrotransposon-LTR-Copia, Unknown		5166	20	57.76	50	GCCATAGAGTGCAAGTGGAT	5861	21	58.71	42.86	TGACATAGGCAAGAACCCTTT	696	Fragment	Multiple
copia299	2	3765	Retrotransposon-LTR-Copia, Retrotransposon-LTR-Copia	trep_complete	3752	20	58.67	45	TCGATGCAGGGAATGATAAG	4142	20	60	45	CCAAACAACAATGCCACAAG	391	Fragment	Multiple
copia299	3	3765	Unknown, Retrotransposon-LTR-Copia	trep_complete	3283	20	60.09	50	TCTTTCGTCTCTTCCGCCTA	3782	23	58.49	43.48	CGCTTCTACTTCTTATCATTCCC	500	Fragment	Multiple
copia299	4	4124	Retrotransposon-LTR-Copia, Retrotransposon-LTR-Copia	trep_complete	4108	23	59.7	47.83	TTTGAGTCCTACCTACTTGTGGC	4522	20	60.1	50	CAAATACTCGCCTCCACGAT	415	Fragment	Multiple
copia299	5	4124	Retrotransposon-LTR-Copia, Retrotransposon-LTR-Copia	trep_complete	3727	20	59.92	45	CGGATCGGTTGCTCATATTT	4142	21	60.83	42.86	CCAAACAACAATGCCACAAGT	416	Fragment	Multiple
copia299	6	4191	Retrotransposon-LTR-Copia, Retrotransposon-LTR-Copia	trep_complete	4174	22	55.08	40.91	CCATTCTGATGGACTTCTAACT	4525	20	59.84	55	GCTCAAATACTCGCCTCCAC	352	Fragment	Multiple
copia299	7	5312	Retrotransposon-LTR-Copia, Unknown	trep_complete	5297	20	57.76	50	GCCATAGAGTGCAAGTGGAT	5968	19	59.93	52.63	TGCCTCTTCCATGCTGAAC	672	Fragment	Multiple
copia299	8	6282	Retrotransposon-LTR-Copia, Unknown		6268	22	59.65	40.91	TTACACCGATGCTAGTTTCCAA	6480	20	59.97	50	GGGAACACACCAAGCTCAAT	213	Fragment	Multiple
copia300	13	9231	1 Unknown, Retrotransposon-LTR-Copia	1 trep_complete	8577	19	59.77	52.63	CCTCTTCCATGCTGAACCA	9248	21	59.89	47.62	AAGCCATAGAGTGCAAGTGGA	672	Fragment	Multiple
copia300	14	9341	1 Retrotransposon-LTR-Copia, Retrotransposon-LTR-Copia	1 trep_complete	9107	20	61.04	55	ATCACTACGGGCGAGAAGGT	9358	19	58.44	52.63	AGCAATGATGGACCCAGAC	252	Fragment	Multiple
copia300	15	9618	1 Retrotransposon-LTR-Copia, Unknown	1 trep_complete	9603	21	60.84	47.62	CGACAAACACTTTGCCTTCTG	10213	20	60.12	60	GAGCATGACGGCTAGAGGAG	611	Fragment	Multiple
copia300	16	9618	1 Retrotransposon-LTR-Copia, Retrotransposon-LTR-Copia		9365	20	59.26	45	TATGTCGCAGGCTCATCATT	9633	20	59.27	45	TACAACCGATCAGAAGGCAA	269	Fragment	Multiple
copia300	17	10352	1 Retrotransposon-LTR-Copia, Retrotransposon-LTR-Copia		10021	20	60.1	50	CAAATACTCGCCTCCACGAT	10372	23	57.65	39.13	GCTTCATTCTGATGGACTTCTAA	352	Fragment	Multiple
copia300	18	10419	1 Retrotransposon-LTR-Copia, Unknown		10404	21	60.04	47.62	AACGACAATGCCACAAGTAGG	10927	20	60.25	50	GTTGAAGAACGGCGGAAGTA	524	Fragment	Multiple
copia300	19	10419	1 Unknown, Retrotransposon-LTR-Copia		10194	20	60.12	60	CTCCTCTAGCCGTCATGCTC	10435	22	56.07	45.45	TTTGAGTCCTACCTACTTGTGG	242	Fragment	Multiple
copia301	4	4384	Retrotransposon-LTR-Copia, Retrotransposon-LTR-Copia	trep_complete	3787	20	59.88	55	TGAGCACGACAGCTAGAGGA	4399	20	58.01	45	CGACAAACACTTTGCCTTCT	613	Fragment	Unique
copia301	1	3582	Retrotransposon-LTR-Copia, Retrotransposon-LTR-Copia	trep_complete	3566	23	59.7	47.83	TTTGAGTCCTACCTACTTGTGGC	3980	20	60.1	50	CAAATACTCGCCTCCACGAT	415	Fragment	Multiple
copia301	2	3582	Retrotransposon-LTR-Copia, Retrotransposon-LTR-Copia	trep_complete	3185	20	59.92	45	CGGATCGGTTGCTCATATTT	3599	20	59.62	45	CAAACGACAATGCCACAAGT	415	Fragment	Multiple
copia301	3	4384	Retrotransposon-LTR-Copia, Retrotransposon-LTR-Copia	trep_complete	4370	20	60.64	45	ACAACCGATCAGAAGGCAAA	4894	20	60.4	55	TCACTACGGGCGAGAAAGTC	525	Fragment	Multiple
copia301	5	4771	Retrotransposon-LTR-Copia, Unknown	trep_complete	4756	20	57.76	50	GCCATAGAGTGCAAGTGGAT	5414	19	59.93	52.63	TGCCTCTTCCATGCTGAAC	659	Fragment	Multiple
copia301	6	5728	Retrotransposon-LTR-Copia, Unknown	trep_complete	5714	22	59.65	40.91	TTACACCGATGCTAGTTTCCAA	5926	20	59.97	50	GGGAACACACCAAGCTCAAT	213	Fragment	Multiple
copia301	9	8976	Retrotransposon-LTR-Copia, Retrotransposon-LTR-Copia		8964	19	55.49	42.11	AACATTTCCATCCATGTCC	9652	20	59.85	50	CGGACCTACCGTTGTCATTT	689	Fragment	Multiple
copia301	10	10190	1 Retrotransposon-LTR-Copia, Unknown		10175	21	60.04	47.62	AACGACAATGCCACAAGTAGG	10670	20	59.9	50	TTCGTCAGGTACGCTTGTTG	496	Fragment	Multiple
copia301	11	10190	1 Retrotransposon-LTR-Copia, Retrotransposon-LTR-Copia		9961	20	60.23	55	AATCCTCCTCTAGCCGTCGT	10206	22	56.07	45.45	TTTGAGTCCTACCTACTTGTGG	246	Fragment	Multiple
copia303	2	1851	Unknown, Retrotransposon-LTR-Copia	trep_complete	1653	20	59.97	50	GGGAACACACCAAGCTCAAT	1869	21	56.93	47.62	CAGGTTACACCGATGCTAGTT	217	Fragment	Multiple
copia303	3	2147	Unknown, Retrotransposon-LTR-Copia	trep_complete	1653	20	59.97	50	GGGAACACACCAAGCTCAAT	2163	22	58.78	45.45	AGAAAGGGTTCTTGCCTATGTC	511	Fragment	Multiple
copia303	4	2821	Retrotransposon-LTR-Copia, Retrotransposon-LTR-Copia	trep_complete	2141	21	58.71	42.86	TGACATAGGCAAGAACCCTTT	2838	21	59.89	47.62	AAGCCATAGAGTGCAAGTGGA	698	Fragment	Multiple
copia303	5	2931	Retrotransposon-LTR-Copia, Retrotransposon-LTR-Copia	trep_complete	2706	20	60.4	55	GGCAAGAAGGTCTCGTCGTA	2948	19	58.44	52.63	AGCAATGATGGACCCAGAC	243	Fragment	Multiple
copia303	6	3208	Retrotransposon-LTR-Copia, Retrotransposon-LTR-Copia	trep_complete	3193	21	60.84	47.62	CGACAAACACTTTGCCTTCTG	3471	20	59.85	50	CGGACCTACCGTTGTCATTT	279	Fragment	Multiple
copia303	7	3208	Retrotransposon-LTR-Copia, Retrotransposon-LTR-Copia	trep_complete	2698	20	60.25	55	TCACTACGGGCAAGAAGGTC	3223	20	59.27	45	TACAACCGATCAGAAGGCAA	526	Fragment	Multiple
copia303	8	4007	Retrotransposon-LTR-Copia, Unknown	1 trep_complete	3992	21	60.04	47.62	AACGACAATGCCACAAGTAGG	4515	20	60.25	50	GTTGAAGAACGGCGGAAGTA	524	Fragment	Multiple
copia303	9	4007	Retrotransposon-LTR-Copia, Retrotransposon-LTR-Copia		3801	20	59.81	50	CATTGGTCCGCATACATCAC	4023	22	56.07	45.45	TTTGAGTCCTACCTACTTGTGG	223	Fragment	Multiple
copia304	1	3695	Unknown, Retrotransposon-LTR-Copia	trep_complete	3160	20	60.18	60	GTAGAAGGCGCAGCAGTAGG	3714	22	56.31	36.36	TCCAGTATCAAATACCCAAGAA	555	Fragment	Unique
copia304	6	5722	Unknown, Retrotransposon-LTR-Copia		5092	20	60.12	45	ACAATGATGAACCTGCGACA	5742	23	60.49	43.48	CGGACTCAAGCATAGGAATGTTA	651	Fragment	Unique
copia304	2	3749	Retrotransposon-LTR-Copia, Retrotransposon-LTR-Copia	trep_complete	3736	20	58.67	45	TCGATGCAGGGAATGATAAG	4314	20	59.81	50	CATTGGTCCGCATACATCAC	579	Fragment	Multiple
copia304	3	3749	Unknown, Retrotransposon-LTR-Copia	trep_complete	3364	20	59.58	50	ACAGCAGAGGCTGACATCAA	3766	23	58.49	43.48	CGCTTCTACTTCTTATCATTCCC	403	Fragment	Multiple
copia304	4	4639	Retrotransposon-LTR-Copia, Retrotransposon-LTR-Copia	trep_complete	4205	20	60.16	50	CATGTGAGGCTTGCTTGCTA	4655	20	59.69	60	GTAGGTCCGACTGGCTCATC	451	Fragment	Multiple
copia304	5	5247	Retrotransposon-LTR-Copia, Unknown	trep_complete	5232	20	57.76	50	GCCATAGAGTGCAAGTGGAT	5923	20	59.19	50	CATAGGCACGAACCCTTTCT	692	Fragment	Multiple
copia304	7	6216	Retrotransposon-LTR-Copia, Unknown		6202	22	59.65	40.91	TTACACCGATGCTAGTTTCCAA	6384	20	59.97	50	GGGAACACACCAAGCTCAAT	183	Fragment	Multiple
copia305	2	2833	Unknown, Retrotransposon-LTR-Copia	trep_complete	2153	21	58.71	42.86	TGACATAGGCAAGAACCCTTT	2850	21	59.89	47.62	AAGCCATAGAGTGCAAGTGGA	698	Fragment	Multiple
copia305	3	2943	Retrotransposon-LTR-Copia, Retrotransposon-LTR-Copia	trep_complete	2708	19	60.27	57.89	CATCACTACGGGCGACAAG	2960	19	58.44	52.63	AGCAATGATGGACCCAGAC	253	Fragment	Multiple
copia305	4	3220	Retrotransposon-LTR-Copia, Retrotransposon-LTR-Copia	trep_complete	3205	21	60.84	47.62	CGACAAACACTTTGCCTTCTG	3484	20	59.85	50	CGGACCTACCGTTGTCATTT	280	Fragment	Multiple
copia305	5	3220	Retrotransposon-LTR-Copia, Retrotransposon-LTR-Copia	trep_complete	2967	20	59.26	45	TATGTCGCAGGCTCATCATT	3235	20	59.27	45	TACAACCGATCAGAAGGCAA	269	Fragment	Multiple
copia305	6	3956	Retrotransposon-LTR-Copia, Retrotransposon-LTR-Copia	trep_complete	3942	21	55.19	38.1	TCAAACGAAGTTAGAAGTCCA	4419	20	59.92	45	CGGATCGGTTGCTCATATTT	478	Fragment	Multiple
copia305	7	4022	Retrotransposon-LTR-Copia, Unknown	trep_complete	4007	21	60.04	47.62	AACGACAATGCCACAAGTAGG	4528	20	60.38	50	TGAAGAACGGCGGAAGTAAG	522	Fragment	Multiple
copia305	8	4022	Unknown, Retrotransposon-LTR-Copia	trep_complete	3815	20	59.81	50	CATTGGTCCGCATACATCAC	4038	22	56.07	45.45	TTTGAGTCCTACCTACTTGTGG	224	Fragment	Multiple
copia306	4	3754	Retrotransposon-LTR-Copia, Retrotransposon-LTR-Copia	trep_complete	3741	20	58.67	45	TCGATGCAGGGAATGATAAG	4319	20	59.81	50	CATTGGTCCGCATACATCAC	579	Fragment	Multiple
copia306	5	4113	Retrotransposon-LTR-Copia, Retrotransposon-LTR-Copia	trep_complete	4097	23	59.7	47.83	TTTGAGTCCTACCTACTTGTGGC	4512	20	60.1	50	CAAATACTCGCCTCCACGAT	416	Fragment	Multiple
copia306	6	4113	Unknown, Retrotransposon-LTR-Copia	trep_complete	3782	20	60.07	45	AGAAGTTGATTTCCGCATGG	4130	20	59.62	45	CAAACGACAATGCCACAAGT	349	Fragment	Multiple
copia306	7	4180	Retrotransposon-LTR-Copia, Retrotransposon-LTR-Copia	trep_complete	4163	22	55.08	40.91	CCATTCTGATGGACTTCTAACT	4515	20	59.84	55	GCTCAAATACTCGCCTCCAC	353	Fragment	Multiple
copia306	8	4915	Retrotransposon-LTR-Copia, Retrotransposon-LTR-Copia	1 trep_complete	4901	20	60.64	45	ACAACCGATCAGAAGGCAAA	5197	20	59.93	50	CGAAGTCTGGGTCCATCATT	297	Fragment	Multiple
copia306	9	4915	Retrotransposon-LTR-Copia, Retrotransposon-LTR-Copia	1 trep_complete	4652	20	59.85	50	CGGACCTACCGTTGTCATTT	4930	20	58.01	45	CGACAAACACTTTGCCTTCT	279	Fragment	Multiple
copia306	10	5192	1 Retrotransposon-LTR-Copia, Retrotransposon-LTR-Copia		5178	20	59.93	50	AATGATGGACCCAGACTTCG	5426	20	61.04	55	ATCACTACGGGCGAGAAGGT	249	Fragment	Multiple
copia306	11	5302	1 Retrotransposon-LTR-Copia, Unknown		5287	20	57.76	50	GCCATAGAGTGCAAGTGGAT	5958	19	59.93	52.63	TGCCTCTTCCATGCTGAAC	672	Fragment	Multiple
copia306	12	5777	1 Retrotransposon-LTR-Copia, Retrotransposon-LTR-Copia		5174	20	59.93	50	AAGCAATGATGGACCCAGAC	5797	23	60.49	43.48	CGGACTCAAGCATAGGAATGTTA	624	Fragment	Multiple
copia307	3	4103	Retrotransposon-LTR-Copia, Retrotransposon-LTR-Copia	trep_complete	3706	20	59.78	45	CGGATGGGTTGCTCATATTT	4120	20	59.62	45	CAAACGACAATGCCACAAGT	415	Fragment	Unique
copia307	1	3742	Unknown, Retrotransposon-LTR-Copia	trep_complete	3100	20	60.13	55	ACAGGCTAGGACCGAAAGGT	3761	23	58.49	43.48	CGCTTCTACTTCTTATCATTCCC	662	Fragment	Multiple
copia307	2	4103	Retrotransposon-LTR-Copia, Unknown	trep_complete	4087	23	59.7	47.83	TTTGAGTCCTACCTACTTGTGGC	4328	20	60.12	60	CTCCTCTAGCCGTCATGCTC	242	Fragment	Multiple
copia307	4	4170	Retrotransposon-LTR-Copia, Unknown	trep_complete	4153	22	55.08	40.91	CCATTCTGATGGACTTCTAACT	4309	20	59.81	50	CATTGGTCCGCATACATCAC	157	Fragment	Multiple
copia307	5	4346	Retrotransposon-LTR-Copia, Retrotransposon-LTR-Copia	trep_complete	4328	23	55.73	34.78	GGATTCCAATACTTCGTAACTTT	4927	20	60.3	50	GTTCCGAGCGACAAACACTT	600	Fragment	Multiple
copia307	6	4904	Retrotransposon-LTR-Copia, Retrotransposon-LTR-Copia	trep_complete	4890	20	60.64	45	ACAACCGATCAGAAGGCAAA	5157	20	59.26	45	TATGTCGCAGGCTCATCATT	268	Fragment	Multiple
copia307	7	4904	Retrotransposon-LTR-Copia, Retrotransposon-LTR-Copia	trep_complete	4641	20	59.85	50	CGGACCTACCGTTGTCATTT	4919	20	58.01	45	CGACAAACACTTTGCCTTCT	279	Fragment	Multiple
copia307	8	5227	Unknown, Retrotransposon-LTR-Copia	trep_complete	4829	20	59.96	50	CCCAAGTCGGATAAGTGCAT	5245	21	58.9	42.86	CCAAACTTGATTGTCTCCCAT	417	Fragment	Multiple
copia307	9	6260	Retrotransposon-LTR-Copia, Unknown		6246	22	59.65	40.91	TTACACCGATGCTAGTTTCCAA	6458	20	59.97	50	GGGAACACACCAAGCTCAAT	213	Fragment	Multiple
copia308	1	4179	Retrotransposon-LTR-Copia, Retrotransposon-LTR-Copia	trep_complete	4162	22	55.08	40.91	CCATTCTGATGGACTTCTAACT	4513	20	59.84	55	GCTCAAATACTCGCCTCCAC	352	Fragment	Multiple
copia308	2	5301	Retrotransposon-LTR-Copia, Unknown	trep_complete	5286	20	57.76	50	GCCATAGAGTGCAAGTGGAT	5981	21	58.71	42.86	TGACATAGGCAAGAACCCTTT	696	Fragment	Multiple
copia308	3	6271	Retrotransposon-LTR-Copia, Unknown	trep_complete	6257	22	59.65	40.91	TTACACCGATGCTAGTTTCCAA	6469	20	59.97	50	GGGAACACACCAAGCTCAAT	213	Fragment	Multiple
copia309	3	1912	Unknown, Retrotransposon-LTR-Copia	trep_complete	1272	20	60.14	55	AGTGCGTCGAGTGGTAATCC	1929	23	58.49	43.48	CGCTTCTACTTCTTATCATTCCC	658	Fragment	Unique
copia309	5	2283	Unknown, Retrotransposon-LTR-Copia	trep_complete	1649	20	59.74	55	GTCCAAGCCAAACCTAGTGC	2302	23	59.39	39.13	TCACTTATATGACCCAAACGACA	654	Fragment	Unique
copia309	1	788	Retrotransposon-LTR-Gypsy, Retrotransposon-LTR-Copia	trep_complete	173	20	60.25	50	TCGGAGTTCATGTGAGGACA	805	21	59.99	52.38	CGTATAGACATGGCCCGAGTA	633	Fragment	Multiple
copia309	2	1912	Retrotransposon-LTR-Copia, Unknown	trep_complete	1899	20	58.67	45	TCGATGCAGGGAATGATAAG	2390	20	60.02	55	GCCTAGCAAACAAGCCTCAC	492	Fragment	Multiple
copia309	4	2283	Retrotransposon-LTR-Copia, Retrotransposon-LTR-Copia	trep_complete	2270	20	60.04	50	CTTGTGGTGTTGTCGTTTGG	2669	20	60.1	50	CAAATACTCGCCTCCACGAT	400	Fragment	Multiple
copia309	6	2338	Retrotransposon-LTR-Copia, Retrotransposon-LTR-Copia	1 trep_complete	2321	22	55.08	40.91	CCATTCTGATGGACTTCTAACT	2672	20	59.84	55	GCTCAAATACTCGCCTCCAC	352	Fragment	Multiple
copia309	7	3072	Retrotransposon-LTR-Copia, Unknown		3058	20	60.64	45	ACAACCGATCAGAAGGCAAA	3354	20	60.33	50	TGGAGTCTGGGTCCATCATT	297	Fragment	Multiple
copia309	8	3072	Unknown, Retrotransposon-LTR-Copia		2481	20	60.23	55	ACGACGGCTAGAGGAGGATT	3087	20	58.01	45	CGACAAACACTTTGCCTTCT	607	Fragment	Multiple
copia309	9	3459	Retrotransposon-LTR-Copia, Unknown		3441	23	57.07	39.13	AAAGTCATAGAGTGCAAGTGGAT	4115	19	59.93	52.63	TGCCTCTTCCATGCTGAAC	675	Fragment	Multiple
copia309	10	4429	1 Retrotransposon-LTR-Copia, Unknown		4411	23	59.61	43.48	CAGGTTACACCGATGCTAGTTTT	4627	20	59.97	50	GGGAACACACCAAGCTCAAT	217	Fragment	Multiple
copia312	1	4826	Retrotransposon-LTR-Copia, Unknown	trep_complete	4808	23	59.88	47.83	CCATCCTGTAGTCATGGAAACTC	5084	20	59.57	45	TCAAAGGTTCGCCTATGGTT	277	Fragment	Multiple
copia313	4	4565	Retrotransposon-LTR-Copia, Retrotransposon-LTR-Copia	trep_complete	4191	20	60.16	50	CATGTGAGGCTTGCTTGCTA	4584	22	55.48	36.36	CAAAGTTCGATTACGTTTCTCT	394	Fragment	Unique
copia313	1	3735	Retrotransposon-LTR-Copia, Retrotransposon-LTR-Copia	trep_complete	3722	20	58.67	45	TCGATGCAGGGAATGATAAG	4323	20	60.23	55	AATCCTCCTCTAGCCGTCGT	602	Fragment	Multiple
copia313	2	3735	Unknown, Retrotransposon-LTR-Copia	trep_complete	3253	20	60.09	50	TCTTTCGTCTCTTCCGCCTA	3752	23	58.49	43.48	CGCTTCTACTTCTTATCATTCCC	500	Fragment	Multiple
copia313	3	4565	Retrotransposon-LTR-Copia, Retrotransposon-LTR-Copia	trep_complete	4552	20	58.85	50	TGGAACACCTCAGAGAAACG	5157	20	59.93	50	GTCTGGGTCCATCATTGCTT	606	Fragment	Multiple
copia313	5	4608	Retrotransposon-LTR-Copia, Retrotransposon-LTR-Copia	trep_complete	4473	20	60.1	50	ATCGTGGAGGCGAGTATTTG	4624	20	59.69	60	GTAGGTCCGACTGGCTCATC	152	Fragment	Multiple
copia313	6	5266	Retrotransposon-LTR-Copia, Unknown	trep_complete	5251	20	57.76	50	GCCATAGAGTGCAAGTGGAT	5946	21	58.71	42.86	TGACATAGGCAAGAACCCTTT	696	Fragment	Multiple
copia313	7	6236	Retrotransposon-LTR-Copia, Unknown		6222	22	59.65	40.91	TTACACCGATGCTAGTTTCCAA	6434	20	59.97	50	GGGAACACACCAAGCTCAAT	213	Fragment	Multiple
copia315	1	3689	Retrotransposon-LTR-Copia, Retrotransposon-LTR-Copia	trep_complete	3230	20	60.09	50	TCTTTCGTCTCTTCCGCCTA	3708	23	58.49	43.48	CGCTTCTACTTCTTATCATTCCC	479	Fragment	Unique
copia315	2	4038	Retrotransposon-LTR-Copia, Retrotransposon-LTR-Copia	trep_complete	4023	22	60.45	45.45	CGGCCTAATGATTTGAGTCCTA	4448	20	60.1	50	CAAATACTCGCCTCCACGAT	426	Fragment	Multiple
copia315	3	4038	Retrotransposon-LTR-Copia, Retrotransposon-LTR-Copia	trep_complete	3652	20	59.78	45	CCGGATTGGTTGCTCATATT	4057	22	59.8	50	TGCCACAAGTAGGTAGGACTCA	406	Fragment	Multiple
copia315	4	4117	Retrotransposon-LTR-Copia, Retrotransposon-LTR-Copia	trep_complete	4100	22	55.08	40.91	CCATTCTGATGGACTTCTAACT	4451	20	59.84	55	GCTCAAATACTCGCCTCCAC	352	Fragment	Multiple
copia315	5	4851	Retrotransposon-LTR-Copia, Retrotransposon-LTR-Copia	trep_complete	4837	20	60.64	45	ACAACCGATCAGAAGGCAAA	5361	20	60.22	55	TCACTATGGGCGAGAAGGTC	525	Fragment	Multiple
copia315	6	4851	Retrotransposon-LTR-Copia, Retrotransposon-LTR-Copia	trep_complete	4588	20	59.85	50	CGGACCTACCGTTGTCATTT	4866	20	58.01	45	CGACAAACACTTTGCCTTCT	279	Fragment	Multiple
copia315	7	5238	Retrotransposon-LTR-Copia, Unknown	trep_complete	5223	20	57.76	50	GCCATAGAGTGCAAGTGGAT	5894	19	59.93	52.63	TGCCTCTTCCATGCTGAAC	672	Fragment	Multiple
copia315	8	5713	Retrotransposon-LTR-Copia, Retrotransposon-LTR-Copia	trep_complete	5110	20	59.93	50	AAGCAATGATGGACCCAGAC	5733	23	56.3	39.13	CAGACTCAAGCATAGGAATGTTA	624	Fragment	Multiple
copia315	9	6208	Retrotransposon-LTR-Copia, Unknown		6194	22	59.65	40.91	TTACACCGATGCTAGTTTCCAA	6406	20	59.97	50	GGGAACACACCAAGCTCAAT	213	Fragment	Multiple
copia316	1	3748	Unknown, Retrotransposon-LTR-Copia	trep_complete	3268	20	60.09	50	TCTTTCGTCTCTTCCGCCTA	3767	23	58.49	43.48	CGCTTCTACTTCTTATCATTCCC	500	Fragment	Multiple
copia316	2	4097	Retrotransposon-LTR-Copia, Retrotransposon-LTR-Copia	trep_complete	4082	21	61.4	52.38	CGGCCTAATGATGTGAGTCCT	4507	20	60.1	50	CAAATACTCGCCTCCACGAT	426	Fragment	Multiple
copia316	3	4097	Retrotransposon-LTR-Copia, Retrotransposon-LTR-Copia	trep_complete	3712	20	59.92	45	CGGATCGGTTGCTCATATTT	4116	22	59.8	50	TGCCACAAGTAGGTAGGACTCA	405	Fragment	Multiple
copia316	4	4172	Retrotransposon-LTR-Copia, Retrotransposon-LTR-Copia	trep_complete	3712	20	59.92	45	CGGATCGGTTGCTCATATTT	4188	21	55.9	38.1	TCAAACGAAGTTAGATGTCCA	477	Fragment	Multiple
copia316	5	5296	Retrotransposon-LTR-Copia, Unknown	trep_complete	5281	20	57.76	50	GCCATAGAGTGCAAGTGGAT	5952	19	59.93	52.63	TGCCTCTTCCATGCTGAAC	672	Fragment	Multiple
copia316	6	5771	Retrotransposon-LTR-Copia, Retrotransposon-LTR-Copia	trep_complete	5168	20	59.93	50	AAGCAATGATGGACCCAGAC	5791	23	60.49	43.48	CGGACTCAAGCATAGGAATGTTA	624	Fragment	Multiple
copia316	7	6266	Retrotransposon-LTR-Copia, Unknown		6252	22	59.65	40.91	TTACACCGATGCTAGTTTCCAA	6457	20	59.97	50	GGGAACACACCAAGCTCAAT	206	Fragment	Multiple
copia317	9	5873	Retrotransposon-LTR-Copia, Retrotransposon-LTR-Copia	1 trep_complete	5392	20	59.86	60	CGAGACCTTCTCACCCGTAG	5893	23	56.38	39.13	CAAACCTATAAGCCTTCTCAATC	502	Fragment	Unique
copia317	1	3744	Retrotransposon-LTR-Copia, Retrotransposon-LTR-Copia	trep_complete	3731	20	58.67	45	TCGATGCAGGGAATGATAAG	4328	20	60.12	60	CTCCTCTAGCCGTCATGCTC	598	Fragment	Multiple
copia317	2	4103	Retrotransposon-LTR-Copia, Retrotransposon-LTR-Copia	trep_complete	4087	23	59.7	47.83	TTTGAGTCCTACCTACTTGTGGC	4501	20	60.1	50	CAAATACTCGCCTCCACGAT	415	Fragment	Multiple
copia317	3	4103	Retrotransposon-LTR-Copia, Retrotransposon-LTR-Copia	trep_complete	3706	20	59.92	45	CGGATCGGTTGCTCATATTT	4120	20	59.62	45	CAAACGACAATGCCACAAGT	415	Fragment	Multiple
copia317	4	4170	Retrotransposon-LTR-Copia, Retrotransposon-LTR-Copia	trep_complete	4153	22	55.08	40.91	CCATTCTGATGGACTTCTAACT	4504	20	59.84	55	GCTCAAATACTCGCCTCCAC	352	Fragment	Multiple
copia317	5	4904	Retrotransposon-LTR-Copia, Unknown	trep_complete	4890	20	60.64	45	ACAACCGATCAGAAGGCAAA	5086	20	59.87	50	TTGTGGTGGTGCTTCTCTTG	197	Fragment	Multiple
copia317	6	4904	Retrotransposon-LTR-Copia, Retrotransposon-LTR-Copia	trep_complete	4641	20	59.85	50	CGGACCTACCGTTGTCATTT	4919	20	58.01	45	CGACAAACACTTTGCCTTCT	279	Fragment	Multiple
copia317	7	5291	Retrotransposon-LTR-Copia, Unknown	trep_complete	5276	20	57.76	50	GCCATAGAGTGCAAGTGGAT	5947	19	59.93	52.63	TGCCTCTTCCATGCTGAAC	672	Fragment	Multiple
copia317	8	5766	Retrotransposon-LTR-Copia, Retrotransposon-LTR-Copia	1 trep_complete	5163	20	59.93	50	AAGCAATGATGGACCCAGAC	5786	23	60.49	43.48	CGGACTCAAGCATAGGAATGTTA	624	Fragment	Multiple
copia317	10	6282	1 Retrotransposon-LTR-Copia, Unknown		6268	22	58.79	45.45	GACCGACAGAGATGATTCAAAG	6459	20	59.97	50	GGGAACACACCAAGCTCAAT	192	Fragment	Multiple
copia317	11	6282	1 Unknown, Retrotransposon-LTR-Copia		5996	20	60.18	55	CAGTGTCCTTCGACTGCTGA	6299	23	55.97	34.78	CTGATTGTGACTTTGAATCATCT	304	Fragment	Multiple
copia318	2	2836	Unknown, Retrotransposon-LTR-Copia	trep_complete	2184	21	59.42	47.62	TCTTCCATGCTGAACCTCTTC	2853	21	59.89	47.62	AAGCCATAGAGTGCAAGTGGA	670	Fragment	Multiple
copia318	3	3223	Retrotransposon-LTR-Copia, Retrotransposon-LTR-Copia	trep_complete	3208	21	60.84	47.62	CGACAAACACTTTGCCTTCTG	3486	20	59.85	50	CGGACCTACCGTTGTCATTT	279	Fragment	Multiple
copia318	4	3223	Unknown, Retrotransposon-LTR-Copia	trep_complete	2970	20	59.26	45	TATGTCGCAGGCTCATCATT	3238	20	59.27	45	TACAACCGATCAGAAGGCAA	269	Fragment	Multiple
copia318	5	4024	Retrotransposon-LTR-Copia, Retrotransposon-LTR-Copia	trep_complete	4009	21	60.04	47.62	AACGACAATGCCACAAGTAGG	4371	20	59.55	50	GAAGCGTGGAAAGAGGAGAA	363	Fragment	Multiple
copia318	6	4024	Retrotransposon-LTR-Copia, Retrotransposon-LTR-Copia	trep_complete	3818	20	59.81	50	CATTGGTCCGCATACATCAC	4040	22	56.07	45.45	TTTGAGTCCTACCTACTTGTGG	223	Fragment	Multiple
copia319	7	4022	Retrotransposon-LTR-Copia, Retrotransposon-LTR-Copia	trep_complete	9667	20	59.98	50	TTCAGACTTGTGCCTCATCG	9984	22	56.07	45.45	TTTGAGTCCTACCTACTTGTGG	318	Fragment	Unique
copia319	10	8194	1 Retrotransposon-LTR-Gypsy, Retrotransposon-LTR-Copia	1 trep_complete	7683	20	60.15	50	CCTGTTATGGCGTAGCGTTT	8210	21	55.22	42.86	ATTGAGATAGATCGAGAAGGC	528	Fragment	Unique
copia319	11	8781	1 Unknown, Retrotransposon-LTR-Copia	1 trep_complete	8103	21	60.2	47.62	GGGCATACCTCCAACATTTCT	8798	21	59.89	47.62	AAGCCATAGAGTGCAAGTGGA	696	Fragment	Unique
copia319	17	9953	1 Retrotransposon-LTR-Copia, Retrotransposon-LTR-Copia		9667	20	59.98	50	TTCAGACTTGTGCCTCATCG	9969	20	60	45	CTTGTGGCATTGTTGTTTGG	303	Fragment	Unique
copia319	2	1867	Unknown, Retrotransposon-LTR-Copia	trep_complete	1585	20	60.08	50	TTCTTCTGGTGGTTCCTTGG	1885	21	56.93	47.62	CAGGTTACACCGATGCTAGTT	301	Fragment	Multiple
copia319	3	2838	Unknown, Retrotransposon-LTR-Copia	trep_complete	2339	20	58.33	50	CGGACTCAAGCATAGGAATG	2856	22	57.68	36.36	TGTTAAAGCCATAGAGTGCAAA	518	Fragment	Multiple
copia319	4	3221	Retrotransposon-LTR-Copia, Retrotransposon-LTR-Copia	trep_complete	9153	21	60.84	47.62	CGACAAACACTTTGCCTTCTG	9431	20	59.85	50	CGGACCTACCGTTGTCATTT	279	Fragment	Multiple
copia319	5	3221	Retrotransposon-LTR-Copia, Retrotransposon-LTR-Copia	trep_complete	8915	20	59.26	45	TATGTCGCAGGCTCATCATT	9183	20	59.27	45	TACAACCGATCAGAAGGCAA	269	Fragment	Multiple
copia319	6	4022	Retrotransposon-LTR-Copia, Unknown	trep_complete	4007	21	60.04	47.62	AACGACAATGCCACAAGTAGG	4531	20	60.07	45	CATTGAAGAATGGCGGAAGT	525	Fragment	Multiple
copia319	12	8891	1 Retrotransposon-LTR-Copia, Retrotransposon-LTR-Copia	1 trep_complete	8657	20	61.04	55	ATCACTACGGGCGAGAAGGT	8908	19	58.44	52.63	AGCAATGATGGACCCAGAC	252	Fragment	Multiple
copia319	13	9168	1 Retrotransposon-LTR-Copia, Retrotransposon-LTR-Copia	1 trep_complete	9153	21	60.84	47.62	CGACAAACACTTTGCCTTCTG	9431	20	59.85	50	CGGACCTACCGTTGTCATTT	279	Fragment	Multiple
copia319	14	9168	1 Retrotransposon-LTR-Copia, Retrotransposon-LTR-Copia	1 trep_complete	8915	20	59.26	45	TATGTCGCAGGCTCATCATT	9183	20	59.27	45	TACAACCGATCAGAAGGCAA	269	Fragment	Multiple
copia319	15	9903	1 Retrotransposon-LTR-Copia, Unknown	1 trep_complete	3943	21	55.19	38.1	TCAAACGAAGTTAGAAGTCCA	4531	20	60.07	45	CATTGAAGAATGGCGGAAGT	589	Fragment	Multiple
copia319	16	9953	1 Retrotransposon-LTR-Copia, Unknown		9937	23	57.12	34.78	TCACTTATATGACCCAAACAACA	10556	20	60.39	55	GGACCTGCTCCAGACAAAGA	620	Fragment	Multiple
copia320	2	2304	Retrotransposon-LTR-Gypsy, Retrotransposon-LTR-Copia	trep_complete	1793	20	60.15	50	CCTGTTATGGCGTAGCGTTT	2320	21	55.22	42.86	ATTGAGATAGATCGAGAAGGC	528	Fragment	Unique
copia320	3	2891	Unknown, Retrotransposon-LTR-Copia	trep_complete	2213	21	60.2	47.62	GGGCATACCTCCAACATTTCT	2908	21	59.89	47.62	AAGCCATAGAGTGCAAGTGGA	696	Fragment	Unique
copia320	9	4063	Retrotransposon-LTR-Copia, Retrotransposon-LTR-Copia	trep_complete	3777	20	59.98	50	TTCAGACTTGTGCCTCATCG	4079	20	60	45	CTTGTGGCATTGTTGTTTGG	303	Fragment	Unique
copia320	4	3001	Retrotransposon-LTR-Copia, Retrotransposon-LTR-Copia	trep_complete	2767	20	61.04	55	ATCACTACGGGCGAGAAGGT	3018	19	58.44	52.63	AGCAATGATGGACCCAGAC	252	Fragment	Multiple
copia320	5	3278	Retrotransposon-LTR-Copia, Retrotransposon-LTR-Copia	trep_complete	3263	21	60.84	47.62	CGACAAACACTTTGCCTTCTG	3541	20	59.85	50	CGGACCTACCGTTGTCATTT	279	Fragment	Multiple
copia320	6	3278	Retrotransposon-LTR-Copia, Retrotransposon-LTR-Copia	trep_complete	3025	20	59.26	45	TATGTCGCAGGCTCATCATT	3293	20	59.27	45	TACAACCGATCAGAAGGCAA	269	Fragment	Multiple
copia320	7	4013	Retrotransposon-LTR-Copia, Retrotransposon-LTR-Copia	trep_complete	3999	21	55.19	38.1	TCAAACGAAGTTAGAAGTCCA	4475	20	59.92	45	CGGATCGGTTGCTCATATTT	477	Fragment	Multiple
copia320	8	4063	Retrotransposon-LTR-Copia, Unknown	trep_complete	4047	23	57.12	34.78	TCACTTATATGACCCAAACAACA	4666	20	60.39	55	GGACCTGCTCCAGACAAAGA	620	Fragment	Multiple
copia321	4	4136	Unknown, Retrotransposon-LTR-Copia	trep_complete	3742	20	60.06	50	CGGATCGGTTGCTCATATCT	4154	21	60.04	47.62	AACGACAATGCCACAAGTAGG	413	Fragment	Unique
copia321	2	2012	Retrotransposon-LTR-Copia, Unknown	trep_complete	2000	18	63.7	66.67	GTACGGCAACACGGCAGG	2461	20	60.03	55	CCGACACAAACCCGTCTAGT	462	Fragment	Multiple
copia321	3	2045	Unknown, Retrotransposon-LTR-Copia	trep_complete	1387	20	59.96	55	GCCTACCTCGTATCCCAACA	2062	23	58.15	39.13	GGTACGCAGACCATTAAATACAA	676	Fragment	Multiple
copia321	5	4206	Retrotransposon-LTR-Copia, Retrotransposon-LTR-Copia	trep_complete	4189	22	55.08	40.91	CCATTCTGATGGACTTCTAACT	4691	20	59.84	55	ACAATGGTAGGTCCGACTGG	503	Fragment	Multiple
copia321	6	4940	Retrotransposon-LTR-Copia, Retrotransposon-LTR-Copia	trep_complete	4926	20	60.64	45	ACAACCGATCAGAAGGCAAA	5446	20	59.84	50	TACGGGCGAGAAAGTCTCAT	521	Fragment	Multiple
copia321	7	4940	Retrotransposon-LTR-Copia, Retrotransposon-LTR-Copia		4349	20	60.23	55	ACGACGGCTAGAGGAGGATT	4955	20	58.01	45	CGACAAACACTTTGCCTTCT	607	Fragment	Multiple
copia321	8	5327	Retrotransposon-LTR-Copia, Retrotransposon-LTR-Copia		5312	20	57.76	50	GCCATAGAGTGCAAGTGGAT	5958	20	59.02	55	AGGGCATACCTCCAACAGTC	647	Fragment	Multiple
copia322	2	1878	Unknown, Retrotransposon-LTR-Copia	trep_complete	1680	20	59.97	50	GGGAACACACCAAGCTCAAT	1896	21	56.93	47.62	CAGGTTACACCGATGCTAGTT	217	Fragment	Multiple
copia322	3	2848	Unknown, Retrotransposon-LTR-Copia	trep_complete	2193	19	60.76	57.89	GCCTCTTCCATGCTGAACC	2865	21	59.89	47.62	AAGCCATAGAGTGCAAGTGGA	673	Fragment	Multiple
copia322	4	2958	Retrotransposon-LTR-Copia, Retrotransposon-LTR-Copia	trep_complete	2724	20	61.04	55	ATCACTACGGGCGAGAAGGT	2975	19	58.44	52.63	AGCAATGATGGACCCAGAC	252	Fragment	Multiple
copia322	5	3235	Retrotransposon-LTR-Copia, Retrotransposon-LTR-Copia	trep_complete	3220	21	60.84	47.62	CGACAAACACTTTGCCTTCTG	3498	20	59.85	50	CGGACCTACCGTTGTCATTT	279	Fragment	Multiple
copia322	6	3235	Retrotransposon-LTR-Copia, Retrotransposon-LTR-Copia	trep_complete	2982	20	59.26	45	TATGTCGCAGGCTCATCATT	3250	20	59.27	45	TACAACCGATCAGAAGGCAA	269	Fragment	Multiple
copia322	7	4036	Retrotransposon-LTR-Copia, Retrotransposon-LTR-Copia	trep_complete	4021	21	60.04	47.62	AACGACAATGCCACAAGTAGG	4383	20	59.55	50	GAAGCGTGGAAAGAGGAGAA	363	Fragment	Multiple
copia322	8	4036	Unknown, Retrotransposon-LTR-Copia		3830	20	59.81	50	CATTGGTCCGCATACATCAC	4052	22	56.07	45.45	TTTGAGTCCTACCTACTTGTGG	223	Fragment	Multiple
copia324	2	3739	Unknown, Retrotransposon-LTR-Copia	trep_complete	3235	20	60	60	AGCTAGGCTTCCCACTAGGC	3756	23	58.49	43.48	CGCTTCTACTTCTTATCATTCCC	522	Fragment	Unique
copia324	1	3739	Retrotransposon-LTR-Copia, Retrotransposon-LTR-Copia	trep_complete	3726	20	58.67	45	TCGATGCAGGGAATGATAAG	4304	20	59.81	50	CATTGGTCCGCATACATCAC	579	Fragment	Multiple
copia324	3	4098	Retrotransposon-LTR-Copia, Retrotransposon-LTR-Copia	trep_complete	4082	23	59.7	47.83	TTTGAGTCCTACCTACTTGTGGC	4496	20	60.1	50	CAAATACTCGCCTCCACGAT	415	Fragment	Multiple
copia324	4	4098	Retrotransposon-LTR-Copia, Retrotransposon-LTR-Copia	trep_complete	3701	20	59.92	45	CGGATCGGTTGCTCATATTT	4115	20	59.62	45	CAAACGACAATGCCACAAGT	415	Fragment	Multiple
copia324	5	4732	Retrotransposon-LTR-Copia, Retrotransposon-LTR-Copia	trep_complete	4195	20	60.16	50	CATGTGAGGCTTGCTTGCTA	4752	23	59.47	43.48	GAACCTTTCCAGTCCATATCTCA	558	Fragment	Multiple
copia324	6	4899	Retrotransposon-LTR-Copia, Unknown	trep_complete	4885	20	60.64	45	ACAACCGATCAGAAGGCAAA	5148	20	59.64	50	TCACAGGCTCATCATTGTCC	264	Fragment	Multiple
copia324	7	4899	Retrotransposon-LTR-Copia, Retrotransposon-LTR-Copia	trep_complete	4636	20	59.85	50	CGGACCTACCGTTGTCATTT	4914	20	58.01	45	CGACAAACACTTTGCCTTCT	279	Fragment	Multiple
copia324	8	5286	Retrotransposon-LTR-Copia, Retrotransposon-LTR-Copia	trep_complete	5271	20	57.76	50	GCCATAGAGTGCAAGTGGAT	5825	20	60.19	50	CCCTCAGTCCTTCATCGAAA	555	Fragment	Multiple
copia324	9	5761	Unknown, Retrotransposon-LTR-Copia		5158	20	59.93	50	AAGCAATGATGGACCCAGAC	5781	23	60.49	43.48	CGGACTCAAGCATAGGAATGTTA	624	Fragment	Multiple
copia325	1	3757	Unknown, Retrotransposon-LTR-Copia	trep_complete	3277	20	60.09	50	TCTTTCGTCTCTTCCGCCTA	3776	23	58.49	43.48	CGCTTCTACTTCTTATCATTCCC	500	Fragment	Multiple
copia325	2	4121	Retrotransposon-LTR-Copia, Retrotransposon-LTR-Copia	trep_complete	4104	23	60.07	47.83	TGAGTCCTACCTACTTGTGGCAT	4580	20	59.9	50	TTCTAGGCGGCGTAAGTTGT	477	Fragment	Multiple
copia325	3	4121	Retrotransposon-LTR-Copia, Retrotransposon-LTR-Copia	trep_complete	3721	20	59.92	45	CGGATCGGTTGCTCATATTT	4136	19	58.9	42.11	CCAAATGACAATGCCACAA	416	Fragment	Multiple
copia325	4	4183	Retrotransposon-LTR-Copia, Retrotransposon-LTR-Copia	trep_complete	4168	22	55.08	40.91	CCATTCTGATGGACTTCTAACT	4580	20	59.9	50	TTCTAGGCGGCGTAAGTTGT	413	Fragment	Multiple
copia325	5	4183	Retrotransposon-LTR-Copia, Retrotransposon-LTR-Copia	trep_complete	3721	20	59.92	45	CGGATCGGTTGCTCATATTT	4200	23	55.91	34.78	AAATCAAACGAAGTTAGAAGTCC	480	Fragment	Multiple
copia325	6	5306	Retrotransposon-LTR-Copia, Unknown	trep_complete	5291	20	57.76	50	GCCATAGAGTGCAAGTGGAT	5962	19	59.93	52.63	TGCCTCTTCCATGCTGAAC	672	Fragment	Multiple
copia325	7	5781	Unknown, Retrotransposon-LTR-Copia	trep_complete	5154	20	59.68	50	ATGATGAGCCTGCGACCTAT	5801	23	60.49	43.48	CGGACTCAAGCATAGGAATGTTA	648	Fragment	Multiple
copia325	8	6276	Retrotransposon-LTR-Copia, Unknown	trep_complete	6262	22	59.65	40.91	TTACACCGATGCTAGTTTCCAA	6474	20	59.97	50	GGGAACACACCAAGCTCAAT	213	Fragment	Multiple
copia326	1	3743	Unknown, Retrotransposon-LTR-Copia	trep_complete	3263	20	60.09	50	TCTTTCGTCTCTTCCGCCTA	3762	23	58.49	43.48	CGCTTCTACTTCTTATCATTCCC	500	Fragment	Multiple
copia326	2	4104	Retrotransposon-LTR-Copia, Retrotransposon-LTR-Copia	trep_complete	4088	23	59.7	47.83	TTTGAGTCCTACCTACTTGTGGC	4502	20	60.1	50	CAAATACTCGCCTCCACGAT	415	Fragment	Multiple
copia326	3	4104	Unknown, Retrotransposon-LTR-Copia	trep_complete	3757	20	59.55	50	GAAGCGTGGAAAGAGGAGAA	4121	20	59.62	45	CAAACGACAATGCCACAAGT	365	Fragment	Multiple
copia326	4	4171	Retrotransposon-LTR-Copia, Retrotransposon-LTR-Copia	trep_complete	4154	22	55.08	40.91	CCATTCTGATGGACTTCTAACT	4505	20	59.84	55	GCTCAAATACTCGCCTCCAC	352	Fragment	Multiple
copia326	5	4905	Retrotransposon-LTR-Copia, Retrotransposon-LTR-Copia	trep_complete	4891	20	60.64	45	ACAACCGATCAGAAGGCAAA	5158	20	59.26	45	TATGTCGCAGGCTCATCATT	268	Fragment	Multiple
copia326	6	4905	Retrotransposon-LTR-Copia, Retrotransposon-LTR-Copia		4642	20	59.85	50	CGGACCTACCGTTGTCATTT	4920	20	58.01	45	CGACAAACACTTTGCCTTCT	279	Fragment	Multiple
copia326	7	5292	Retrotransposon-LTR-Copia, Unknown		5277	20	57.76	50	GCCATAGAGTGCAAGTGGAT	5787	20	58.33	50	CGGACTCAAGCATAGGAATG	511	Fragment	Multiple
copia327	1	3743	Unknown, Retrotransposon-LTR-Copia	trep_complete	3263	20	60.09	50	TCTTTCGTCTCTTCCGCCTA	3762	23	58.49	43.48	CGCTTCTACTTCTTATCATTCCC	500	Fragment	Multiple
copia327	2	4104	Retrotransposon-LTR-Copia, Retrotransposon-LTR-Copia	trep_complete	4088	23	59.7	47.83	TTTGAGTCCTACCTACTTGTGGC	4502	20	60.1	50	CAAATACTCGCCTCCACGAT	415	Fragment	Multiple
copia327	3	4104	Unknown, Retrotransposon-LTR-Copia	trep_complete	3757	20	59.55	50	GAAGCGTGGAAAGAGGAGAA	4121	20	59.62	45	CAAACGACAATGCCACAAGT	365	Fragment	Multiple
copia327	4	4171	Retrotransposon-LTR-Copia, Retrotransposon-LTR-Copia	trep_complete	4154	22	55.08	40.91	CCATTCTGATGGACTTCTAACT	4505	20	59.84	55	GCTCAAATACTCGCCTCCAC	352	Fragment	Multiple
copia327	5	4905	Retrotransposon-LTR-Copia, Retrotransposon-LTR-Copia	trep_complete	4891	20	60.64	45	ACAACCGATCAGAAGGCAAA	5158	20	59.26	45	TATGTCGCAGGCTCATCATT	268	Fragment	Multiple
copia327	6	4905	Retrotransposon-LTR-Copia, Retrotransposon-LTR-Copia		4642	20	59.85	50	CGGACCTACCGTTGTCATTT	4920	20	58.01	45	CGACAAACACTTTGCCTTCT	279	Fragment	Multiple
copia327	7	5292	Retrotransposon-LTR-Copia, Unknown		5277	20	57.76	50	GCCATAGAGTGCAAGTGGAT	5787	20	58.33	50	CGGACTCAAGCATAGGAATG	511	Fragment	Multiple
copia329	8	4036	Retrotransposon-LTR-Copia, Retrotransposon-LTR-Copia		3809	20	59.97	55	TCCTCCTCTAGCCGTCGTAA	4052	22	56.07	45.45	TTTGAGTCCTACCTACTTGTGG	244	Fragment	Unique
copia329	2	1878	Unknown, Retrotransposon-LTR-Copia	trep_complete	1680	20	59.97	50	GGGAACACACCAAGCTCAAT	1896	21	61.28	52.38	CGGGTTACACCGATGCTAGTT	217	Fragment	Multiple
copia329	3	2848	Unknown, Retrotransposon-LTR-Copia	trep_complete	2193	19	60.76	57.89	GCCTCTTCCATGCTGAACC	2865	21	59.89	47.62	AAGCCATAGAGTGCAAGTGGA	673	Fragment	Multiple
copia329	4	2958	Retrotransposon-LTR-Copia, Retrotransposon-LTR-Copia	trep_complete	2724	20	61.04	55	ATCACTACGGGCGAGAAGGT	2975	19	58.44	52.63	AGCAATGATGGACCCAGAC	252	Fragment	Multiple
copia329	5	3235	Retrotransposon-LTR-Copia, Retrotransposon-LTR-Copia	trep_complete	3220	21	60.84	47.62	CGACAAACACTTTGCCTTCTG	3828	20	59.97	55	TTACGACGGCTAGAGGAGGA	609	Fragment	Multiple
copia329	6	3235	Retrotransposon-LTR-Copia, Retrotransposon-LTR-Copia	trep_complete	2982	20	59.26	45	TATGTCGCAGGCTCATCATT	3250	20	59.27	45	TACAACCGATCAGAAGGCAA	269	Fragment	Multiple
copia329	7	4036	Retrotransposon-LTR-Copia, Unknown	trep_complete	4021	21	60.04	47.62	AACGACAATGCCACAAGTAGG	4624	20	60.39	55	GGACCTGCTCCAGACAAAGA	604	Fragment	Multiple
copia33	4	2957	Retrotransposon-LTR-Copia, Retrotransposon-LTR-Copia	trep_complete	2723	20	61.07	55	AACACTACGGGCGAGAAGGT	2974	19	58.44	52.63	AGCAATGATGGACCCAGAC	252	Fragment	Unique
copia33	10	4394	1 Retrotransposon-LTR-Copia, Retrotransposon-LTR-Copia		3829	20	59.81	50	CATTGGTCCGCATACATCAC	4412	21	59.91	42.86	GCAATTCGATACAGGGAATGA	584	Fragment	Unique
copia33	2	1877	Unknown, Retrotransposon-LTR-Copia	trep_complete	1679	20	59.97	50	GGGAACACACCAAGCTCAAT	1895	21	56.93	47.62	CAGGTTACACCGATGCTAGTT	217	Fragment	Multiple
copia33	3	2847	Unknown, Retrotransposon-LTR-Copia	trep_complete	2192	19	60.76	57.89	GCCTCTTCCATGCTGAACC	2864	21	59.89	47.62	AAGCCATAGAGTGCAAGTGGA	673	Fragment	Multiple
copia33	5	3234	Retrotransposon-LTR-Copia, Retrotransposon-LTR-Copia	trep_complete	3219	21	60.84	47.62	CGACAAACACTTTGCCTTCTG	3825	20	60.23	55	ACGACGGCTAGAGGAGGATT	607	Fragment	Multiple
copia33	6	3234	Retrotransposon-LTR-Copia, Retrotransposon-LTR-Copia	trep_complete	2981	20	59.26	45	TATGTCGCAGGCTCATCATT	3249	20	59.27	45	TACAACCGATCAGAAGGCAA	269	Fragment	Multiple
copia33	7	4035	Retrotransposon-LTR-Copia, Unknown	trep_complete	4020	21	60.04	47.62	AACGACAATGCCACAAGTAGG	4382	20	59.55	50	GAAGCGTGGAAAGAGGAGAA	363	Fragment	Multiple
copia33	8	4035	Retrotransposon-LTR-Copia, Retrotransposon-LTR-Copia	1 trep_complete	3829	20	59.81	50	CATTGGTCCGCATACATCAC	4051	22	56.07	45.45	TTTGAGTCCTACCTACTTGTGG	223	Fragment	Multiple
copia33	9	4394	Retrotransposon-LTR-Copia, Unknown		4377	23	58.49	43.48	CGCTTCTACTTCTTATCATTCCC	4936	20	59.72	50	TGGTTACACTCAGCGATTGG	560	Fragment	Multiple
copia331	2	1378	Retrotransposon-LTR-Copia, Unknown	trep_complete	1364	22	59.15	45.45	TCATCACCTCTATGATTGCCTC	1591	20	60.07	45	GTAATGCGGCGATTTCATCT	228	Fragment	Unique
copia331	3	1881	Unknown, Retrotransposon-LTR-Copia	trep_complete	1683	20	59.97	50	GGGAACACACCAAGCTCAAT	1899	21	56.93	47.62	CAGGTTACACCGATGCTAGTT	217	Fragment	Multiple
copia331	4	2851	Unknown, Retrotransposon-LTR-Copia		2356	20	58.33	50	CGGACTCAAGCATAGGAATG	2868	21	59.89	47.62	AAGCCATAGAGTGCAAGTGGA	513	Fragment	Multiple
copia331	5	2961	Retrotransposon-LTR-Copia, Retrotransposon-LTR-Copia		2727	20	61.04	55	ATCACTACGGGCGAGAAGGT	2978	19	58.44	52.63	AGCAATGATGGACCCAGAC	252	Fragment	Multiple
copia333	1	3763	Unknown, Retrotransposon-LTR-Copia	trep_complete	3283	20	60.09	50	TCTTTCGTCTCTTCCGCCTA	3782	23	58.49	43.48	CGCTTCTACTTCTTATCATTCCC	500	Fragment	Multiple
copia333	2	4191	Retrotransposon-LTR-Copia, Retrotransposon-LTR-Copia	trep_complete	4174	22	55.08	40.91	CCATTCTGATGGACTTCTAACT	4525	20	59.84	55	GCTCAAATACTCGCCTCCAC	352	Fragment	Multiple
copia333	3	4925	Retrotransposon-LTR-Copia, Retrotransposon-LTR-Copia	trep_complete	4911	20	60.64	45	ACAACCGATCAGAAGGCAAA	5178	20	59.26	45	TATGTCGCAGGCTCATCATT	268	Fragment	Multiple
copia333	4	4925	Retrotransposon-LTR-Copia, Retrotransposon-LTR-Copia	trep_complete	4662	20	59.85	50	CGGACCTACCGTTGTCATTT	4940	20	58.01	45	CGACAAACACTTTGCCTTCT	279	Fragment	Multiple
copia333	5	5312	Retrotransposon-LTR-Copia, Unknown	trep_complete	5297	20	57.76	50	GCCATAGAGTGCAAGTGGAT	5968	19	59.93	52.63	TGCCTCTTCCATGCTGAAC	672	Fragment	Multiple
copia333	6	6282	Retrotransposon-LTR-Copia, Unknown		6268	22	59.65	40.91	TTACACCGATGCTAGTTTCCAA	6690	20	60.02	50	TTAGCCTGCGAGAGTGGTTT	423	Fragment	Multiple
copia336	2	1850	Unknown, Retrotransposon-LTR-Copia	trep_complete	1652	20	59.97	50	GGGAACACACCAAGCTCAAT	1868	21	56.93	47.62	CAGGTTACACCGATGCTAGTT	217	Fragment	Multiple
copia336	3	2929	Retrotransposon-LTR-Copia, Retrotransposon-LTR-Copia	trep_complete	2696	20	61.04	55	ATCACTACGGGCGAGAAGGT	2946	19	58.44	52.63	AGCAATGATGGACCCAGAC	251	Fragment	Multiple
copia336	4	3206	Retrotransposon-LTR-Copia, Retrotransposon-LTR-Copia	trep_complete	3191	21	60.84	47.62	CGACAAACACTTTGCCTTCTG	3469	20	59.85	50	CGGACCTACCGTTGTCATTT	279	Fragment	Multiple
copia336	5	3206	Retrotransposon-LTR-Copia, Retrotransposon-LTR-Copia	trep_complete	2953	20	59.26	45	TATGTCGCAGGCTCATCATT	3221	20	59.27	45	TACAACCGATCAGAAGGCAA	269	Fragment	Multiple
copia336	6	3940	Retrotransposon-LTR-Copia, Retrotransposon-LTR-Copia	trep_complete	3925	23	55.91	34.78	AAATCAAACGAAGTTAGAAGTCC	4403	20	59.92	45	CGGATCGGTTGCTCATATTT	479	Fragment	Multiple
copia336	7	3940	Retrotransposon-LTR-Copia, Retrotransposon-LTR-Copia	trep_complete	3606	20	59.84	55	GCTCAAATACTCGCCTCCAC	3957	22	55.08	40.91	CCATTCTGATGGACTTCTAACT	352	Fragment	Multiple
copia336	8	4006	Retrotransposon-LTR-Copia, Retrotransposon-LTR-Copia	trep_complete	3991	21	60.04	47.62	AACGACAATGCCACAAGTAGG	4353	20	59.55	50	GAAGCGTGGAAAGAGGAGAA	363	Fragment	Multiple
copia336	9	4006	Unknown, Retrotransposon-LTR-Copia		3801	20	59.81	50	CATTGGTCCGCATACATCAC	4022	22	56.07	45.45	TTTGAGTCCTACCTACTTGTGG	222	Fragment	Multiple
copia337	9	4012	Retrotransposon-LTR-Copia, Retrotransposon-LTR-Copia		3626	20	60.1	50	CAAATACTCGCCTCCACGAT	4029	23	60.93	47.83	CCTACTTGTGGCATAGTCGTTTG	404	Fragment	Unique
copia337	2	1866	Unknown, Retrotransposon-LTR-Copia	trep_complete	1668	20	59.97	50	GGGAACACACCAAGCTCAAT	1884	21	56.93	47.62	CAGGTTACACCGATGCTAGTT	217	Fragment	Multiple
copia337	3	2836	Unknown, Retrotransposon-LTR-Copia	trep_complete	2341	20	58.33	50	CGGACTCAAGCATAGGAATG	2853	21	59.89	47.62	AAGCCATAGAGTGCAAGTGGA	513	Fragment	Multiple
copia337	4	2946	Retrotransposon-LTR-Copia, Retrotransposon-LTR-Copia	trep_complete	2712	20	61.04	55	ATCACTACGGGCGAGAAGGT	2963	19	58.44	52.63	AGCAATGATGGACCCAGAC	252	Fragment	Multiple
copia337	5	3223	Retrotransposon-LTR-Copia, Unknown	trep_complete	3208	21	60.84	47.62	CGACAAACACTTTGCCTTCTG	3814	20	60.23	55	ACGACGGCTAGAGGAGGATT	607	Fragment	Multiple
copia337	6	3223	Retrotransposon-LTR-Copia, Retrotransposon-LTR-Copia	trep_complete	2970	20	59.26	45	TATGTCGCAGGCTCATCATT	3238	20	59.27	45	TACAACCGATCAGAAGGCAA	269	Fragment	Multiple
copia337	7	3957	Retrotransposon-LTR-Copia, Retrotransposon-LTR-Copia	trep_complete	3623	20	59.84	55	GCTCAAATACTCGCCTCCAC	3974	22	55.08	40.91	CCATTCTGATGGACTTCTAACT	352	Fragment	Multiple
copia337	8	4012	Retrotransposon-LTR-Copia, Unknown	trep_complete	3997	23	58.1	39.13	TTATATGACCCAAACGACTATGC	4530	20	60.38	50	TGAAGAACGGCGGAAGTAAG	534	Fragment	Multiple
copia339	6	4023	Retrotransposon-LTR-Copia, Retrotransposon-LTR-Copia	trep_complete	4008	21	60.04	47.62	AACGACAATGCCACAAGTAGG	4288	20	59.89	50	CCATCTCCCGTCAGGATTTA	281	Fragment	Unique
copia339	1	976	Retrotransposon-LTR-Gypsy, Retrotransposon-LTR-Copia	trep_complete	962	20	62.54	55	ACGGCGTAGCGTTTGATAGC	1575	20	60.07	45	GTAATGCGGCGATTTCATCT	614	Fragment	Multiple
copia339	2	2835	Unknown, Retrotransposon-LTR-Copia	trep_complete	2180	19	60.76	57.89	GCCTCTTCCATGCTGAACC	2852	21	59.89	47.62	AAGCCATAGAGTGCAAGTGGA	673	Fragment	Multiple
copia339	3	2945	Retrotransposon-LTR-Copia, Retrotransposon-LTR-Copia	trep_complete	2711	20	61.04	55	ATCACTACGGGCGAGAAGGT	2962	19	58.44	52.63	AGCAATGATGGACCCAGAC	252	Fragment	Multiple
copia339	4	3222	Retrotransposon-LTR-Copia, Retrotransposon-LTR-Copia	trep_complete	3207	21	60.84	47.62	CGACAAACACTTTGCCTTCTG	3485	20	59.85	50	CGGACCTACCGTTGTCATTT	279	Fragment	Multiple
copia339	5	3222	Retrotransposon-LTR-Copia, Retrotransposon-LTR-Copia	trep_complete	2969	20	59.26	45	TATGTCGCAGGCTCATCATT	3237	20	59.27	45	TACAACCGATCAGAAGGCAA	269	Fragment	Multiple
copia339	7	4023	Retrotransposon-LTR-Copia, Retrotransposon-LTR-Copia	trep_complete	3817	20	59.81	50	CATTGGTCCGCATACATCAC	4039	22	56.07	45.45	TTTGAGTCCTACCTACTTGTGG	223	Fragment	Multiple
copia340	8	6166	Unknown, Retrotransposon-LTR-Copia		5946	20	59.96	45	AGCATGGAAGAGGCAAAGAA	6182	19	57.82	47.37	TTTCACCGCTGTCCAGTTA	237	Fragment	Unique
copia340	1	3755	Unknown, Retrotransposon-LTR-Copia	trep_complete	3239	20	60	60	AGCTAGGCTTCCCACTAGGC	3774	23	58.49	43.48	CGCTTCTACTTCTTATCATTCCC	536	Fragment	Multiple
copia340	2	4116	Retrotransposon-LTR-Copia, Retrotransposon-LTR-Copia	trep_complete	4100	23	59.7	47.83	TTTGAGTCCTACCTACTTGTGGC	4514	20	60.1	50	CAAATACTCGCCTCCACGAT	415	Fragment	Multiple
copia340	3	4116	Retrotransposon-LTR-Copia, Retrotransposon-LTR-Copia	trep_complete	3718	20	59.78	45	CCGGATTGGTTGCTCATATT	4133	20	59.62	45	CAAACGACAATGCCACAAGT	416	Fragment	Multiple
copia340	4	4183	Retrotransposon-LTR-Copia, Unknown	trep_complete	4166	22	55.08	40.91	CCATTCTGATGGACTTCTAACT	4833	20	60.02	50	TGTCCGACTGAAGTTGCTTG	668	Fragment	Multiple
copia340	5	5269	Retrotransposon-LTR-Copia, Retrotransposon-LTR-Copia	trep_complete	5256	18	60.5	55.56	TGGAACTTGGTTGACCCG	5428	19	60.23	57.89	ATCACTACGGGCGAGAAGG	173	Fragment	Multiple
copia340	6	5269	Unknown, Retrotransposon-LTR-Copia	trep_complete	4842	20	59.96	50	CCCAAGTCGGATAAGTGCAT	5286	19	61.89	57.89	TAACACCATCAGGCGGGTC	445	Fragment	Multiple
copia340	7	5304	Retrotransposon-LTR-Copia, Unknown	trep_complete	5289	20	57.76	50	GCCATAGAGTGCAAGTGGAT	5960	19	59.93	52.63	TGCCTCTTCCATGCTGAAC	672	Fragment	Multiple
copia340	9	6274	Retrotransposon-LTR-Copia, Unknown		6260	22	59.65	40.91	TTACACCGATGCTAGTTTCCAA	6472	20	59.97	50	GGGAACACACCAAGCTCAAT	213	Fragment	Multiple
copia341	5	11432	Unknown, Retrotransposon-LTR-Copia	trep_complete	10863	20	60.15	55	ACGAACCTGGTCACTGGAAG	11449	23	55.84	34.78	TTCACTTATATGACCCAAACAAC	587	Fragment	Unique
copia341	2	11058	Retrotransposon-LTR-Copia, Retrotransposon-LTR-Copia	trep_complete	11045	20	58.67	45	TCGATGCAGGGAATGATAAG	11623	20	59.81	50	CATTGGTCCGCATACATCAC	579	Fragment	Multiple
copia341	3	11058	Unknown, Retrotransposon-LTR-Copia	trep_complete	10863	20	60.15	55	ACGAACCTGGTCACTGGAAG	11075	23	58.49	43.48	CGCTTCTACTTCTTATCATTCCC	213	Fragment	Multiple
copia341	4	11432	Retrotransposon-LTR-Copia, Retrotransposon-LTR-Copia	trep_complete	11419	20	60.62	45	ATGGCATTGTTGTTTGGGTC	11815	20	60.1	50	CAAATACTCGCCTCCACGAT	397	Fragment	Multiple
copia341	6	11482	Retrotransposon-LTR-Copia, Retrotransposon-LTR-Copia	trep_complete	11467	22	55.08	40.91	CCATTCTGATGGACTTCTAACT	11818	20	59.84	55	GCTCAAATACTCGCCTCCAC	352	Fragment	Multiple
copia341	7	11482	Retrotransposon-LTR-Copia, Retrotransposon-LTR-Copia	trep_complete	11020	20	59.92	45	CGGATCGGTTGCTCATATTT	11499	23	55.91	34.78	AAATCAAACGAAGTTAGAAGTCC	480	Fragment	Multiple
copia341	8	11947	Retrotransposon-LTR-Copia, Retrotransposon-LTR-Copia	1 trep_complete	11514	20	60.16	50	CATGTGAGGCTTGCTTGCTA	11963	20	59.69	60	GTAGGTCCGACTGGCTCATC	450	Fragment	Multiple
copia341	9	11969	Retrotransposon-LTR-Copia, Unknown	1 trep_complete	11956	20	58.96	50	GGACCTACCGTTGTCGTTTT	12501	20	60.17	45	TGGAGTTTGGGTCCATCATT	546	Fragment	Multiple
copia341	10	12602	1 Retrotransposon-LTR-Copia, Unknown		12584	23	58.04	34.78	TGTTAAAGCCATAGAGTGCAAAT	13261	19	60.76	57.89	GCCTCTTCCATGCTGAACC	678	Fragment	Multiple
copia341	11	13565	1 Unknown, Retrotransposon-LTR-Copia		13248	20	59.96	45	AGCATGGAAGAGGCAAAGAA	13581	19	59.51	52.63	GGAAACTGGCATCGGTGTA	334	Fragment	Multiple
copia342	3	3760	Unknown, Retrotransposon-LTR-Copia	trep_complete	3358	20	59.9	55	ATGAGCTGTGTGGTGTGCTC	3777	23	58.49	43.48	CGCTTCTACTTCTTATCATTCCC	420	Fragment	Unique
copia342	1	788	Retrotransposon-LTR-Gypsy, Retrotransposon-LTR-Copia	trep_complete	455	20	60.11	45	CGGGTTTGTCAAGAAGCATT	805	21	59.99	52.38	CGTATAGACATGGCCCGAGTA	351	Fragment	Multiple
copia342	2	3760	Retrotransposon-LTR-Copia, Unknown	trep_complete	3747	20	58.67	45	TCGATGCAGGGAATGATAAG	4325	20	59.81	50	CATTGGTCCGCATACATCAC	579	Fragment	Multiple
copia342	4	4119	Retrotransposon-LTR-Copia, Retrotransposon-LTR-Copia	trep_complete	4103	23	59.7	47.83	TTTGAGTCCTACCTACTTGTGGC	4516	20	60.1	50	CAAATACTCGCCTCCACGAT	414	Fragment	Multiple
copia342	5	4119	Retrotransposon-LTR-Copia, Retrotransposon-LTR-Copia	trep_complete	3722	20	59.92	45	CGGATCGGTTGCTCATATTT	4136	20	59.62	45	CAAACGACAATGCCACAAGT	415	Fragment	Multiple
copia342	6	4186	Retrotransposon-LTR-Copia, Retrotransposon-LTR-Copia	trep_complete	4169	22	55.08	40.91	CCATTCTGATGGACTTCTAACT	4605	20	59.87	50	TCGAACACACCGTTTCTCTG	437	Fragment	Multiple
copia342	7	4919	Retrotransposon-LTR-Copia, Retrotransposon-LTR-Copia	trep_complete	4905	20	60.64	45	ACAACCGATCAGAAGGCAAA	5172	20	59.26	45	TATGTCGCAGGCTCATCATT	268	Fragment	Multiple
copia342	8	4919	Retrotransposon-LTR-Copia, Retrotransposon-LTR-Copia	trep_complete	4656	20	59.85	50	CGGACCTACCGTTGTCATTT	4934	20	58.01	45	CGACAAACACTTTGCCTTCT	279	Fragment	Multiple
copia342	9	5306	Retrotransposon-LTR-Copia, Unknown	1 trep_complete	5291	20	57.76	50	GCCATAGAGTGCAAGTGGAT	5962	19	59.93	52.63	TGCCTCTTCCATGCTGAAC	672	Fragment	Multiple
copia342	10	6297	1 Retrotransposon-LTR-Copia, Unknown	1 trep_complete	6283	22	58.79	45.45	GACCGACAGAGATGATTCAAAG	6474	20	59.97	50	GGGAACACACCAAGCTCAAT	192	Fragment	Multiple
copia342	11	6297	1 Unknown, Retrotransposon-LTR-Copia		6011	20	60.18	55	CAGTGTCCTTCGACTGCTGA	6314	23	55.97	34.78	CTGATTGTGACTTTGAATCATCT	304	Fragment	Multiple
copia343	2	1840	Unknown, Retrotransposon-LTR-Copia	trep_complete	1642	20	59.97	50	GGGAACACACCAAGCTCAAT	1858	21	56.93	47.62	CAGGTTACACCGATGCTAGTT	217	Fragment	Multiple
copia343	3	2810	Unknown, Retrotransposon-LTR-Copia	trep_complete	2155	19	60.76	57.89	GCCTCTTCCATGCTGAACC	2827	21	59.89	47.62	AAGCCATAGAGTGCAAGTGGA	673	Fragment	Multiple
copia343	4	3998	Retrotransposon-LTR-Copia, Unknown	trep_complete	3983	21	60.04	47.62	AACGACAATGCCACAAGTAGG	4586	20	60.39	55	GGACCTGCTCCAGACAAAGA	604	Fragment	Multiple
copia343	5	3998	Retrotransposon-LTR-Copia, Retrotransposon-LTR-Copia		3792	20	59.81	50	CATTGGTCCGCATACATCAC	4014	22	56.07	45.45	TTTGAGTCCTACCTACTTGTGG	223	Fragment	Multiple
copia346	1	3706	Unknown, Retrotransposon-LTR-Copia	trep_complete	3090	20	60.1	50	GTGGCGCTCAAGGACATATT	3725	22	56.31	36.36	TCCAGTATCAAATACCCAAGAA	636	Fragment	Unique
copia346	3	3760	Unknown, Retrotransposon-LTR-Copia	trep_complete	3090	20	60.1	50	GTGGCGCTCAAGGACATATT	3777	23	58.49	43.48	CGCTTCTACTTCTTATCATTCCC	688	Fragment	Unique
copia346	2	3760	Retrotransposon-LTR-Copia, Retrotransposon-LTR-Copia	trep_complete	3747	20	58.67	45	TCGATGCAGGGAATGATAAG	4135	20	59.82	45	TGACCCAAACGACAATACCA	389	Fragment	Multiple
copia346	4	4180	Retrotransposon-LTR-Copia, Retrotransposon-LTR-Copia	trep_complete	4163	22	55.08	40.91	CCATTCTGATGGACTTCTAACT	4575	20	59.9	50	TTCTAGGCGGCGTAAGTTGT	413	Fragment	Multiple
copia346	5	4643	Retrotransposon-LTR-Copia, Retrotransposon-LTR-Copia	trep_complete	4210	20	60.16	50	CATGTGAGGCTTGCTTGCTA	4659	20	59.69	60	GTAGGTCCGACTGGCTCATC	450	Fragment	Multiple
copia346	6	4914	Retrotransposon-LTR-Copia, Retrotransposon-LTR-Copia	trep_complete	4900	20	60.64	45	ACAACCGATCAGAAGGCAAA	5425	20	61.04	55	ATCACTACGGGCGAGAAGGT	526	Fragment	Multiple
copia346	7	4914	Retrotransposon-LTR-Copia, Retrotransposon-LTR-Copia	trep_complete	4558	20	59.9	50	AACTTACGCCGCCTAGAACA	4929	20	58.01	45	CGACAAACACTTTGCCTTCT	372	Fragment	Multiple
copia346	8	5301	Retrotransposon-LTR-Copia, Unknown		5286	20	61.08	50	GCCATTGAGTGCAAGTGGAT	5962	20	59.96	45	TTCTTTGCCTCTTCCATGCT	677	Fragment	Multiple
copia346	9	6271	Retrotransposon-LTR-Copia, Unknown		6257	22	59.65	40.91	TTACACCGATGCTAGTTTCCAA	6469	20	59.97	50	GGGAACACACCAAGCTCAAT	213	Fragment	Multiple
copia347	2	1875	Unknown, Retrotransposon-LTR-Copia	trep_complete	1677	20	59.97	50	GGGAACACACCAAGCTCAAT	1893	21	56.93	47.62	CAGGTTACACCGATGCTAGTT	217	Fragment	Multiple
copia347	3	2845	Unknown, Retrotransposon-LTR-Copia	trep_complete	2350	20	58.33	50	CGGACTCAAGCATAGGAATG	2862	21	59.89	47.62	AAGCCATAGAGTGCAAGTGGA	513	Fragment	Multiple
copia347	4	2955	Retrotransposon-LTR-Copia, Retrotransposon-LTR-Copia	trep_complete	2721	20	61.04	55	ATCACTACGGGCGAGAAGGT	2972	19	58.44	52.63	AGCAATGATGGACCCAGAC	252	Fragment	Multiple
copia347	5	3232	Retrotransposon-LTR-Copia, Retrotransposon-LTR-Copia	trep_complete	3217	21	60.84	47.62	CGACAAACACTTTGCCTTCTG	3495	20	59.85	50	CGGACCTACCGTTGTCATTT	279	Fragment	Multiple
copia347	6	3232	Retrotransposon-LTR-Copia, Retrotransposon-LTR-Copia	trep_complete	2979	20	59.26	45	TATGTCGCAGGCTCATCATT	3247	20	59.27	45	TACAACCGATCAGAAGGCAA	269	Fragment	Multiple
copia347	7	4033	Retrotransposon-LTR-Copia, Unknown		4018	21	60.04	47.62	AACGACAATGCCACAAGTAGG	4538	20	60.38	50	TGAAGAACGGCGGAAGTAAG	521	Fragment	Multiple
copia35	1	3764	Retrotransposon-LTR-Copia, Retrotransposon-LTR-Copia	trep_complete	3751	20	58.67	45	TCGATGCAGGGAATGATAAG	4141	20	60	45	CCAAACAACAATGCCACAAG	391	Fragment	Multiple
copia35	2	3764	Unknown, Retrotransposon-LTR-Copia	trep_complete	3126	20	60.13	55	ACAGGCTAGGACCGAAAGGT	3781	23	58.49	43.48	CGCTTCTACTTCTTATCATTCCC	656	Fragment	Multiple
copia35	3	4123	Retrotransposon-LTR-Copia, Retrotransposon-LTR-Copia	trep_complete	4107	23	59.7	47.83	TTTGAGTCCTACCTACTTGTGGC	4521	20	60.1	50	CAAATACTCGCCTCCACGAT	415	Fragment	Multiple
copia35	4	4123	Retrotransposon-LTR-Copia, Retrotransposon-LTR-Copia	trep_complete	3726	20	59.92	45	CGGATCGGTTGCTCATATTT	4141	21	60.83	42.86	CCAAACAACAATGCCACAAGT	416	Fragment	Multiple
copia35	5	4190	Retrotransposon-LTR-Copia, Retrotransposon-LTR-Copia	trep_complete	4173	22	55.08	40.91	CCATTCTGATGGACTTCTAACT	4524	20	59.84	55	GCTCAAATACTCGCCTCCAC	352	Fragment	Multiple
copia35	6	5985	Retrotransposon-LTR-Copia, Unknown	trep_complete	5969	22	58.78	45.45	AGAAAGGGTTCTTGCCTATGTC	6479	20	59.97	50	GGGAACACACCAAGCTCAAT	511	Fragment	Multiple
copia35	7	6281	Retrotransposon-LTR-Copia, Unknown	trep_complete	6267	22	59.65	40.91	TTACACCGATGCTAGTTTCCAA	6479	20	59.97	50	GGGAACACACCAAGCTCAAT	213	Fragment	Multiple
copia36	1	4362	Unknown, Retrotransposon-LTR-Copia	trep_complete	3767	20	60.25	50	TCGGAGTTCATGTGAGGACA	4379	21	59.99	52.38	CGTATAGACATGGCCCGAGTA	613	Fragment	Multiple
copia36	2	5570	Retrotransposon-LTR-Copia, Unknown		5558	18	63.7	66.67	GTACGGCAACACGGCAGG	6018	20	60.03	55	CCGACACAAACCCGTCTAGT	461	Fragment	Multiple
copia36	3	5603	Unknown, Retrotransposon-LTR-Copia		4947	20	59.96	55	GCCTACCTCGTATCCCAACA	5620	23	58.15	39.13	GGTACGCAGACCATTAAATACAA	674	Fragment	Multiple
copia366	8	5212	Unknown, Retrotransposon-LTR-Copia	trep_complete	4983	20	60.12	50	GATGAAAGTTGTGGCGGACT	5232	23	60.49	43.48	CGGACTCAAGCATAGGAATGTTA	250	Fragment	Unique
copia366	2	3775	Retrotransposon-LTR-Copia, Retrotransposon-LTR-Copia	trep_complete	3762	20	58.67	45	TCGATGCAGGGAATGATAAG	4340	20	59.81	50	CATTGGTCCGCATACATCAC	579	Fragment	Multiple
copia366	3	3775	Unknown, Retrotransposon-LTR-Copia	trep_complete	3099	20	60.9	50	ATGATCGTGGCGCTTAGAGA	3792	23	58.49	43.48	CGCTTCTACTTCTTATCATTCCC	694	Fragment	Multiple
copia366	4	4122	Retrotransposon-LTR-Copia, Retrotransposon-LTR-Copia	trep_complete	4107	22	60.45	45.45	CGGCCTAATGATTTGAGTCCTA	4532	20	60.1	50	CAAATACTCGCCTCCACGAT	426	Fragment	Multiple
copia366	5	4122	Retrotransposon-LTR-Copia, Retrotransposon-LTR-Copia	trep_complete	3737	20	59.92	45	CGGATCGGTTGCTCATATTT	4141	22	59.8	50	TGCCACAAGTAGGTAGGACTCA	405	Fragment	Multiple
copia366	6	4750	Retrotransposon-LTR-Copia, Unknown	trep_complete	4734	21	55.77	42.86	GTACCATCTAAATCCGTCGTT	5398	20	59.96	45	TTCTTTGCCTCTTCCATGCT	665	Fragment	Multiple
copia366	7	5015	Retrotransposon-LTR-Copia, Retrotransposon-LTR-Copia	trep_complete	5000	19	55.47	52.63	ACTACGTCTGCTGGAAAGG	5680	21	59.85	57.14	AGCTCCTCCTGACCTCCATAG	681	Fragment	Multiple
copia366	9	5707	Retrotransposon-LTR-Copia, Unknown		5693	22	59.65	40.91	TTACACCGATGCTAGTTTCCAA	5905	20	59.97	50	GGGAACACACCAAGCTCAAT	213	Fragment	Multiple
copia373	2	1878	Unknown, Retrotransposon-LTR-Copia	trep_complete	1596	20	60.08	50	TTCTTCTGGTGGTTCCTTGG	1896	21	56.93	47.62	CAGGTTACACCGATGCTAGTT	301	Fragment	Multiple
copia373	3	2262	Retrotransposon-LTR-Copia, Retrotransposon-LTR-Copia	trep_complete	2246	21	56.21	42.86	CAAACCTATAAGCCTCCTTGA	2611	20	60.71	50	ATGATACAGCCCGAGGGTTT	366	Fragment	Multiple
copia373	4	2848	Unknown, Retrotransposon-LTR-Copia	trep_complete	2353	20	58.33	50	CGGACTCAAGCATAGGAATG	2865	21	59.89	47.62	AAGCCATAGAGTGCAAGTGGA	513	Fragment	Multiple
copia373	5	3235	Retrotransposon-LTR-Copia, Unknown	trep_complete	3220	21	60.84	47.62	CGACAAACACTTTGCCTTCTG	3826	20	60.23	55	ACGACGGCTAGAGGAGGATT	607	Fragment	Multiple
copia373	6	3235	Retrotransposon-LTR-Copia, Retrotransposon-LTR-Copia	trep_complete	2987	20	59.67	50	CGTAGGCTCATCATTGTCCA	3250	20	59.27	45	TACAACCGATCAGAAGGCAA	264	Fragment	Multiple
copia373	7	4036	Retrotransposon-LTR-Copia, Unknown	trep_complete	4021	21	60.04	47.62	AACGACAATGCCACAAGTAGG	4624	20	60.39	55	GGACCTGCTCCAGACAAAGA	604	Fragment	Multiple
copia373	8	4036	Unknown, Retrotransposon-LTR-Copia		3830	20	59.81	50	CATTGGTCCGCATACATCAC	4052	22	56.07	45.45	TTTGAGTCCTACCTACTTGTGG	223	Fragment	Multiple
copia373	9	4397	Retrotransposon-LTR-Copia, Unknown		4381	23	56.77	39.13	TTCTACTTCTTATCATTCCCTGC	4877	20	60.09	50	TCTTTCGTCTCTTCCGCCTA	497	Fragment	Multiple
copia373	10	4397	1 Unknown, Retrotransposon-LTR-Copia		3830	20	59.81	50	CATTGGTCCGCATACATCAC	4412	20	59.47	40	CAATTTGATGCAGGGAATGA	583	Fragment	Multiple
copia375	2	3750	Unknown, Retrotransposon-LTR-Copia	trep_complete	3133	20	60.13	55	ACAGGCTAGGACCGAAAGGT	3767	23	58.49	43.48	CGCTTCTACTTCTTATCATTCCC	635	Fragment	Unique
copia375	1	3750	Retrotransposon-LTR-Copia, Retrotransposon-LTR-Copia	trep_complete	3737	20	58.67	45	TCGATGCAGGGAATGATAAG	4315	20	59.81	50	CATTGGTCCGCATACATCAC	579	Fragment	Multiple
copia375	3	4109	Retrotransposon-LTR-Copia, Retrotransposon-LTR-Copia	trep_complete	4093	23	59.7	47.83	TTTGAGTCCTACCTACTTGTGGC	4507	20	60.1	50	CAAATACTCGCCTCCACGAT	415	Fragment	Multiple
copia375	4	4109	Retrotransposon-LTR-Copia, Retrotransposon-LTR-Copia	trep_complete	3712	20	59.92	45	CGGATCGGTTGCTCATATTT	4126	20	59.62	45	CAAACGACAATGCCACAAGT	415	Fragment	Multiple
copia375	5	4175	Retrotransposon-LTR-Copia, Retrotransposon-LTR-Copia	trep_complete	4160	23	57.85	39.13	CATTCTGATGGACTTCAAACTTC	4507	20	60.1	50	CAAATACTCGCCTCCACGAT	348	Fragment	Multiple
copia375	6	5296	Retrotransposon-LTR-Copia, Unknown	trep_complete	5281	20	57.76	50	GCCATAGAGTGCAAGTGGAT	5952	19	59.93	52.63	TGCCTCTTCCATGCTGAAC	672	Fragment	Multiple
copia375	7	6266	Retrotransposon-LTR-Copia, Retrotransposon-LTR-Copia		6252	22	55.25	36.36	TTACACTGATGCTAGTTTCCAA	6748	20	59.31	55	CAACAGTCTCCCACTTGCAC	497	Fragment	Multiple
copia377	1	3739	Unknown, Retrotransposon-LTR-Copia	trep_complete	3259	20	60.09	50	TCTTTCGTCTCTTCCGCCTA	3758	23	58.49	43.48	CGCTTCTACTTCTTATCATTCCC	500	Fragment	Multiple
copia377	2	4100	Retrotransposon-LTR-Copia, Retrotransposon-LTR-Copia	trep_complete	4084	23	59.7	47.83	TTTGAGTCCTACCTACTTGTGGC	4498	20	60.1	50	CAAATACTCGCCTCCACGAT	415	Fragment	Multiple
copia377	3	4100	Unknown, Retrotransposon-LTR-Copia	trep_complete	3512	20	60.39	55	GGACCTGCTCCAGACAAAGA	4117	20	59.62	45	CAAACGACAATGCCACAAGT	606	Fragment	Multiple
copia377	4	4167	Retrotransposon-LTR-Copia, Retrotransposon-LTR-Copia	trep_complete	4150	22	55.08	40.91	CCATTCTGATGGACTTCTAACT	4501	20	59.84	55	GCTCAAATACTCGCCTCCAC	352	Fragment	Multiple
copia377	5	4901	Retrotransposon-LTR-Copia, Retrotransposon-LTR-Copia	trep_complete	4887	20	60.64	45	ACAACCGATCAGAAGGCAAA	5154	20	59.26	45	TATGTCGCAGGCTCATCATT	268	Fragment	Multiple
copia377	6	4901	Retrotransposon-LTR-Copia, Retrotransposon-LTR-Copia	trep_complete	4638	20	59.85	50	CGGACCTACCGTTGTCATTT	4916	20	58.01	45	CGACAAACACTTTGCCTTCT	279	Fragment	Multiple
copia377	7	5288	Retrotransposon-LTR-Copia, Unknown	trep_complete	5273	20	57.76	50	GCCATAGAGTGCAAGTGGAT	5944	19	59.93	52.63	TGCCTCTTCCATGCTGAAC	672	Fragment	Multiple
copia377	8	5763	Retrotransposon-LTR-Copia, Retrotransposon-LTR-Copia		5160	20	59.93	50	AAGCAATGATGGACCCAGAC	5783	23	58.78	39.13	TGGACTCAAGCATAGGAATGTTA	624	Fragment	Multiple
copia377	9	6258	Retrotransposon-LTR-Copia, Unknown		6244	22	59.65	40.91	TTACACCGATGCTAGTTTCCAA	6456	20	59.97	50	GGGAACACACCAAGCTCAAT	213	Fragment	Multiple
copia378	3	3940	Retrotransposon-LTR-Copia, Retrotransposon-LTR-Copia	trep_complete	3925	23	55.91	34.78	AAATGAAACGAAGTTAGAAGTCC	4404	20	59.92	45	CGGATCGGTTGCTCATATTT	480	Fragment	Unique
copia378	5	4007	Retrotransposon-LTR-Copia, Retrotransposon-LTR-Copia	trep_complete	3992	21	60.04	47.62	AACGACAATGCCACAAGTAGG	4269	20	59.89	50	CCTCCCGTCAGGATTTATCA	278	Fragment	Unique
copia378	2	2819	Unknown, Retrotransposon-LTR-Copia	trep_complete	2145	20	60.6	50	AGGCAGGAACCCTTTCTTTG	2836	21	59.89	47.62	AAGCCATAGAGTGCAAGTGGA	692	Fragment	Multiple
copia378	4	3940	Retrotransposon-LTR-Copia, Retrotransposon-LTR-Copia	trep_complete	3606	20	59.84	55	GCTCAAATACTCGCCTCCAC	3957	22	55.08	40.91	CCATTCTGATGGACTTCTAACT	352	Fragment	Multiple
copia378	6	4007	Unknown, Retrotransposon-LTR-Copia	trep_complete	3862	20	60.11	50	CCTGTGAAAGGCATCTTGGT	4023	22	56.07	45.45	TTTGAGTCCTACCTACTTGTGG	162	Fragment	Multiple
copia378	7	4418	Retrotransposon-LTR-Copia, Unknown	trep_complete	4403	20	58.47	45	CGGTGTCAAATACCCAAGAA	4951	20	59.9	55	AAGGCGTAGCAGTAGGACCA	549	Fragment	Multiple
copia38	2	1811	Unknown, Retrotransposon-LTR-Copia	trep_complete	1635	20	59.97	50	GGGAACACACCAAGCTCAAT	1829	21	56.93	47.62	CAGGTTACACCGATGCTAGTT	195	Fragment	Unique
copia38	4	2798	Unknown, Retrotransposon-LTR-Copia		2120	20	59.96	45	TTCTTTGCCTCTTCCATGCT	2812	19	61.88	52.63	TTGGAACTTGGTTGACCCG	693	Fragment	Unique
copia38	6	3421	Retrotransposon-LTR-Copia, Retrotransposon-LTR-Copia		3407	21	58.76	47.62	AGGTCTGACTGGCTCATCATT	3947	20	59.4	45	GCATTGTCGTTTGGGTCATA	541	Fragment	Unique
copia38	3	2798	Retrotransposon-LTR-Copia, Unknown	trep_complete	2785	18	61.96	61.11	ACCATCAGGCGGGTCAAC	3225	20	59.96	50	CCCAAGTCGGATAAGTGCAT	441	Fragment	Multiple
copia38	5	3399	Unknown, Retrotransposon-LTR-Copia		2872	20	59.93	50	GTCTGGGTCCATCATTGCTT	3418	23	60.3	47.83	CCAGTCAGACCTACCATTGTCAT	547	Fragment	Multiple
copia380	1	3751	Retrotransposon-LTR-Copia, Retrotransposon-LTR-Copia	trep_complete	3738	20	58.67	45	TCGATGCAGGGAATGATAAG	4316	20	59.81	50	CATTGGTCCGCATACATCAC	579	Fragment	Multiple
copia380	2	3751	Unknown, Retrotransposon-LTR-Copia	trep_complete	3366	20	59.58	50	ACAGCAGAGGCTGACATCAA	3768	23	58.49	43.48	CGCTTCTACTTCTTATCATTCCC	403	Fragment	Multiple
copia380	3	4110	Retrotransposon-LTR-Copia, Retrotransposon-LTR-Copia	trep_complete	4094	23	59.7	47.83	TTTGAGTCCTACCTACTTGTGGC	4508	20	60.1	50	CAAATACTCGCCTCCACGAT	415	Fragment	Multiple
copia380	4	4110	Retrotransposon-LTR-Copia, Retrotransposon-LTR-Copia	trep_complete	3713	20	59.92	45	CGGATCGGTTGCTCATATTT	4127	20	59.62	45	CAAACGACAATGCCACAAGT	415	Fragment	Multiple
copia380	5	4177	Retrotransposon-LTR-Copia, Retrotransposon-LTR-Copia	trep_complete	4160	22	55.08	40.91	CCATTCTGATGGACTTCTAACT	4511	20	59.84	55	GCTCAAATACTCGCCTCCAC	352	Fragment	Multiple
copia380	6	4911	Retrotransposon-LTR-Copia, Unknown	trep_complete	4897	20	60.64	45	ACAACCGATCAGAAGGCAAA	5093	20	59.87	50	TTGTGGTGGTGCTTCTCTTG	197	Fragment	Multiple
copia380	7	4911	Retrotransposon-LTR-Copia, Retrotransposon-LTR-Copia	trep_complete	4648	20	59.85	50	CGGACCTACCGTTGTCATTT	4926	20	58.01	45	CGACAAACACTTTGCCTTCT	279	Fragment	Multiple
copia380	8	5298	Retrotransposon-LTR-Copia, Unknown		5283	20	57.76	50	GCCATAGAGTGCAAGTGGAT	5954	19	59.93	52.63	TGCCTCTTCCATGCTGAAC	672	Fragment	Multiple
copia380	9	6268	Retrotransposon-LTR-Copia, Unknown		6254	22	59.65	40.91	TTACACCGATGCTAGTTTCCAA	6466	20	59.97	50	GGGAACACACCAAGCTCAAT	213	Fragment	Multiple
copia381	1	3732	Retrotransposon-LTR-Copia, Retrotransposon-LTR-Copia	trep_complete	3719	20	58.67	45	TCGATGCAGGGAATGATAAG	4297	20	59.81	50	CATTGGTCCGCATACATCAC	579	Fragment	Multiple
copia381	2	3732	Unknown, Retrotransposon-LTR-Copia	trep_complete	3088	20	60.13	55	ACAGGCTAGGACCGAAAGGT	3749	23	58.49	43.48	CGCTTCTACTTCTTATCATTCCC	662	Fragment	Multiple
copia381	3	4091	Retrotransposon-LTR-Copia, Retrotransposon-LTR-Copia	trep_complete	4075	23	59.7	47.83	TTTGAGTCCTACCTACTTGTGGC	4489	20	60.1	50	CAAATACTCGCCTCCACGAT	415	Fragment	Multiple
copia381	4	4091	Unknown, Retrotransposon-LTR-Copia	trep_complete	3760	20	60.07	45	AGAAGTTGATTTCCGCATGG	4108	20	59.62	45	CAAACGACAATGCCACAAGT	349	Fragment	Multiple
copia381	5	4158	Retrotransposon-LTR-Copia, Retrotransposon-LTR-Copia	trep_complete	4141	22	55.08	40.91	CCATTCTGATGGACTTCTAACT	4492	20	59.84	55	GCTCAAATACTCGCCTCCAC	352	Fragment	Multiple
copia381	6	4892	Retrotransposon-LTR-Copia, Unknown	trep_complete	4878	20	60.64	45	ACAACCGATCAGAAGGCAAA	5145	20	59.26	45	TATGTCGCAGGCTCATCATT	268	Fragment	Multiple
copia381	7	4892	Retrotransposon-LTR-Copia, Retrotransposon-LTR-Copia		4629	20	59.85	50	CGGACCTACCGTTGTCATTT	4907	20	58.01	45	CGACAAACACTTTGCCTTCT	279	Fragment	Multiple
copia381	8	6249	Retrotransposon-LTR-Copia, Unknown		6235	22	59.65	40.91	TTACACCGATGCTAGTTTCCAA	6447	20	59.97	50	GGGAACACACCAAGCTCAAT	213	Fragment	Multiple
copia382	2	16202	Unknown, Retrotransposon-LTR-Copia	trep_complete	15549	20	59.96	45	TTCTTTGCCTCTTCCATGCT	16219	23	58.39	39.13	GAGTGCAAGTGGATCAATAAGAA	671	Fragment	Multiple
copia382	3	16320	Retrotransposon-LTR-Copia, Retrotransposon-LTR-Copia	trep_complete	16086	20	61.04	55	ATCACTACGGGCGAGAAGGT	16337	19	58.44	52.63	AGCAATGATGGACCCAGAC	252	Fragment	Multiple
copia382	4	16597	Retrotransposon-LTR-Copia, Retrotransposon-LTR-Copia	trep_complete	16582	21	60.84	47.62	CGACAAACACTTTGCCTTCTG	16860	20	59.85	50	CGGACCTACCGTTGTCATTT	279	Fragment	Multiple
copia382	5	16597	Retrotransposon-LTR-Copia, Retrotransposon-LTR-Copia	trep_complete	16344	20	59.26	45	TATGTCGCAGGCTCATCATT	16612	20	59.27	45	TACAACCGATCAGAAGGCAA	269	Fragment	Multiple
copia382	6	17398	Retrotransposon-LTR-Copia, Retrotransposon-LTR-Copia	trep_complete	17383	21	60.04	47.62	AACGACAATGCCACAAGTAGG	17745	20	59.55	50	GAAGCGTGGAAAGAGGAGAA	363	Fragment	Multiple
copia382	7	17398	Retrotransposon-LTR-Copia, Retrotransposon-LTR-Copia	trep_complete	17169	20	60.23	55	AATCCTCCTCTAGCCGTCGT	17414	22	56.07	45.45	TTTGAGTCCTACCTACTTGTGG	246	Fragment	Multiple
copia384	10	4015	1 Retrotransposon-LTR-Copia, Retrotransposon-LTR-Copia	1 trep_complete	3475	20	59.99	55	ACAACGATAGGTCCGACTGG	4032	23	58.62	43.48	CCTACTTGTGGTATTGTCGTTTG	558	Fragment	Unique
copia384	2	1869	Unknown, Retrotransposon-LTR-Copia	trep_complete	1671	20	59.97	50	GGGAACACACCAAGCTCAAT	1887	21	56.93	47.62	CAGGTTACACCGATGCTAGTT	217	Fragment	Multiple
copia384	3	2252	Retrotransposon-LTR-Copia, Retrotransposon-LTR-Copia	trep_complete	2237	23	56.38	39.13	CAAACCTATAAGCCTTCTCAATC	2737	20	60.79	60	GAGACCTTCTCGCCCGTAGT	501	Fragment	Multiple
copia384	4	2839	Unknown, Retrotransposon-LTR-Copia	trep_complete	2184	19	60.76	57.89	GCCTCTTCCATGCTGAACC	2856	21	59.89	47.62	AAGCCATAGAGTGCAAGTGGA	673	Fragment	Multiple
copia384	5	3226	Retrotransposon-LTR-Copia, Retrotransposon-LTR-Copia	trep_complete	3211	21	60.84	47.62	CGACAAACACTTTGCCTTCTG	3494	20	59.99	55	CCAGTCGGACCTATCGTTGT	284	Fragment	Multiple
copia384	6	3226	Unknown, Retrotransposon-LTR-Copia	trep_complete	2973	20	59.26	45	TATGTCGCAGGCTCATCATT	3241	20	59.27	45	TACAACCGATCAGAAGGCAA	269	Fragment	Multiple
copia384	7	3960	Retrotransposon-LTR-Copia, Retrotransposon-LTR-Copia	trep_complete	3945	23	55.91	34.78	AAATCAAACGAAGTTAGAAGTCC	4424	20	59.92	45	CGGATCGGTTGCTCATATTT	480	Fragment	Multiple
copia384	8	3960	Retrotransposon-LTR-Copia, Retrotransposon-LTR-Copia	trep_complete	3475	20	59.99	55	ACAACGATAGGTCCGACTGG	3977	22	55.08	40.91	CCATTCTGATGGACTTCTAACT	503	Fragment	Multiple
copia384	9	4015	Retrotransposon-LTR-Copia, Unknown	1 trep_complete	3997	23	58.93	39.13	CACTTATATGACCCAAACGACAA	4615	20	60.39	55	GGACCTGCTCCAGACAAAGA	619	Fragment	Multiple
copia384	11	4435	1 Retrotransposon-LTR-Copia, Unknown		4421	22	56.45	36.36	TCCGGTATCAAATACTCAAGAA	4911	20	60	60	AGCTAGGCTTCCCACTAGGC	491	Fragment	Multiple
copia385	1	3759	Retrotransposon-LTR-Copia, Retrotransposon-LTR-Copia	trep_complete	3746	20	58.67	45	TCGATGCAGGGAATGATAAG	4324	20	59.81	50	CATTGGTCCGCATACATCAC	579	Fragment	Multiple
copia385	2	3759	Unknown, Retrotransposon-LTR-Copia	trep_complete	3277	20	59.15	50	TCTTTCCTCTCTTCCGCCTA	3776	23	58.49	43.48	CGCTTCTACTTCTTATCATTCCC	500	Fragment	Multiple
copia385	3	4118	Retrotransposon-LTR-Copia, Retrotransposon-LTR-Copia	trep_complete	4102	23	59.7	47.83	TTTGAGTCCTACCTACTTGTGGC	4516	20	60.1	50	CAAATACTCGCCTCCACGAT	415	Fragment	Multiple
copia385	4	4118	Retrotransposon-LTR-Copia, Retrotransposon-LTR-Copia	trep_complete	3721	20	59.92	45	CGGATCGGTTGCTCATATTT	4135	20	59.62	45	CAAACGACAATGCCACAAGT	415	Fragment	Multiple
copia385	5	4185	Retrotransposon-LTR-Copia, Retrotransposon-LTR-Copia	trep_complete	4168	22	55.08	40.91	CCATTCTGATGGACTTCTAACT	4519	20	59.84	55	GCTCAAATACTCGCCTCCAC	352	Fragment	Multiple
copia385	6	4752	Retrotransposon-LTR-Copia, Retrotransposon-LTR-Copia	trep_complete	4215	20	60.16	50	CATGTGAGGCTTGCTTGCTA	4772	23	59.47	43.48	GAACCTTTCCAGTCCATATCTCA	558	Fragment	Multiple
copia385	7	4919	Retrotransposon-LTR-Copia, Retrotransposon-LTR-Copia	trep_complete	4905	20	60.64	45	ACAACCGATCAGAAGGCAAA	5172	20	59.26	45	TATGTCGCAGGCTCATCATT	268	Fragment	Multiple
copia385	8	4919	Retrotransposon-LTR-Copia, Retrotransposon-LTR-Copia	trep_complete	4656	20	59.85	50	CGGACCTACCGTTGTCATTT	4934	20	58.01	45	CGACAAACACTTTGCCTTCT	279	Fragment	Multiple
copia385	9	5306	Retrotransposon-LTR-Copia, Unknown	1 trep_complete	5291	20	57.76	50	GCCATAGAGTGCAAGTGGAT	5962	19	59.93	52.63	TGCCTCTTCCATGCTGAAC	672	Fragment	Multiple
copia385	10	6276	1 Retrotransposon-LTR-Copia, Unknown		6262	22	59.65	40.91	TTACACCGATGCTAGTTTCCAA	6474	20	59.97	50	GGGAACACACCAAGCTCAAT	213	Fragment	Multiple
copia386	1	3729	Retrotransposon-LTR-Copia, Retrotransposon-LTR-Copia	trep_complete	3716	20	58.67	45	TCGATGCAGGGAATGATAAG	4233	20	60.11	50	CCTGTGAAAGGCATCTTGGT	518	Fragment	Multiple
copia386	2	3729	Unknown, Retrotransposon-LTR-Copia	trep_complete	3091	20	60.13	55	ACAGGCTAGGACCGAAAGGT	3746	23	58.49	43.48	CGCTTCTACTTCTTATCATTCCC	656	Fragment	Multiple
copia386	3	4088	Retrotransposon-LTR-Copia, Retrotransposon-LTR-Copia	trep_complete	4072	23	59.7	47.83	TTTGAGTCCTACCTACTTGTGGC	4486	20	60.1	50	CAAATACTCGCCTCCACGAT	415	Fragment	Multiple
copia386	4	4088	Retrotransposon-LTR-Copia, Retrotransposon-LTR-Copia	trep_complete	3691	20	59.92	45	CGGATCGGTTGCTCATATTT	4105	20	59.62	45	CAAACGACAATGCCACAAGT	415	Fragment	Multiple
copia386	5	4155	Retrotransposon-LTR-Copia, Retrotransposon-LTR-Copia	trep_complete	4138	22	55.08	40.91	CCATTCTGATGGACTTCTAACT	4489	20	59.84	55	GCTCAAATACTCGCCTCCAC	352	Fragment	Multiple
copia386	6	4773	Retrotransposon-LTR-Copia, Retrotransposon-LTR-Copia	trep_complete	4204	20	60.23	50	AGGCAAGATGACCAAGATGC	4791	21	58.84	42.86	CGCTTGACAAACACTTCACAT	588	Fragment	Multiple
copia386	7	4889	Retrotransposon-LTR-Copia, Retrotransposon-LTR-Copia	trep_complete	4875	20	60.64	45	ACAACCGATCAGAAGGCAAA	5315	20	60.29	50	GAGCATTTCCATCCATGTCC	441	Fragment	Multiple
copia386	8	4889	Retrotransposon-LTR-Copia, Retrotransposon-LTR-Copia	trep_complete	4626	20	59.85	50	CGGACCTACCGTTGTCATTT	4904	20	58.01	45	CGACAAACACTTTGCCTTCT	279	Fragment	Multiple
copia386	9	5276	Retrotransposon-LTR-Copia, Unknown	1 trep_complete	5261	20	57.76	50	GCCATAGAGTGCAAGTGGAT	5932	19	59.93	52.63	TGCCTCTTCCATGCTGAAC	672	Fragment	Multiple
copia386	10	6246	1 Retrotransposon-LTR-Copia, Retrotransposon-LTR-Copia		6232	22	59.65	40.91	TTACACCGATGCTAGTTTCCAA	6740	20	60	55	AGGGCATACGTCCAACAGTC	509	Fragment	Multiple
copia388	2	3730	Unknown, Retrotransposon-LTR-Copia	trep_complete	3501	20	60.23	50	GGACCTGCTCCAAACAAAGA	3747	23	58.49	43.48	CGCTTCTACTTCTTATCATTCCC	247	Fragment	Unique
copia388	9	6728	Unknown, Retrotransposon-LTR-Copia		6405	20	60.02	50	TTGAGCTTGGTGTGTTCTCG	6744	22	57.64	40.91	TATCATCATCTCTGTGATTGCC	340	Fragment	Unique
copia388	1	3730	Retrotransposon-LTR-Copia, Retrotransposon-LTR-Copia	trep_complete	3717	20	58.67	45	TCGATGCAGGGAATGATAAG	4314	20	60.01	60	CTCCTCTAGCCGTCGTGTTC	598	Fragment	Multiple
copia388	3	4089	Retrotransposon-LTR-Copia, Retrotransposon-LTR-Copia	trep_complete	4073	23	59.7	47.83	TTTGAGTCCTACCTACTTGTGGC	4314	20	60.01	60	CTCCTCTAGCCGTCGTGTTC	242	Fragment	Multiple
copia388	4	4089	Retrotransposon-LTR-Copia, Retrotransposon-LTR-Copia	trep_complete	3692	20	59.92	45	CGGATCGGTTGCTCATATTT	4106	20	59.62	45	CAAACGACAATGCCACAAGT	415	Fragment	Multiple
copia388	5	4156	Retrotransposon-LTR-Copia, Retrotransposon-LTR-Copia	trep_complete	4139	22	55.08	40.91	CCATTCTGATGGACTTCTAACT	4314	20	60.01	60	CTCCTCTAGCCGTCGTGTTC	176	Fragment	Multiple
copia388	6	5277	Retrotransposon-LTR-Copia, Unknown	trep_complete	5262	20	57.76	50	GCCATAGAGTGCAAGTGGAT	5933	19	59.93	52.63	TGCCTCTTCCATGCTGAAC	672	Fragment	Multiple
copia388	7	6247	Retrotransposon-LTR-Copia, Unknown	trep_complete	6233	22	59.65	40.91	TTACACCGATGCTAGTTTCCAA	6424	20	60.02	50	CGAGAACACACCAAGCTCAA	192	Fragment	Multiple
copia388	8	6728	Retrotransposon-LTR-Copia, Retrotransposon-LTR-Gypsy	trep_complete	6716	19	56.29	52.63	CCCTAGAGGCAATCACAGA	7174	20	60.23	45	GCTTCTTGACAAACCCGAAA	459	Fragment	Multiple
copia389	1	3592	Unknown, Retrotransposon-LTR-Copia	trep_complete	3032	20	60.12	50	GACCACACGCAATCAAGATG	3611	23	58.49	43.48	CGCTTCTACTTCTTATCATTCCC	580	Fragment	Unique
copia389	2	3953	Retrotransposon-LTR-Copia, Retrotransposon-LTR-Copia	trep_complete	3937	23	59.7	47.83	TTTGAGTCCTACCTACTTGTGGC	4159	20	59.95	50	CATTGGTCCGCATACATCAG	223	Fragment	Multiple
copia389	3	3953	Retrotransposon-LTR-Copia, Retrotransposon-LTR-Copia	trep_complete	3556	20	59.92	45	CGGATCGGTTGCTCATATTT	3970	20	59.62	45	CAAACGACAATGCCACAAGT	415	Fragment	Multiple
copia389	4	4020	Retrotransposon-LTR-Copia, Retrotransposon-LTR-Copia	trep_complete	4003	22	55.08	40.91	CCATTCTGATGGACTTCTAACT	4354	20	59.84	55	GCTCAAATACTCGCCTCCAC	352	Fragment	Multiple
copia389	5	4754	Retrotransposon-LTR-Copia, Unknown	trep_complete	4740	20	60.64	45	ACAACCGATCAGAAGGCAAA	4937	20	60.41	50	GTTGTGGCGATGCTTCTCTT	198	Fragment	Multiple
copia389	6	4754	Retrotransposon-LTR-Copia, Retrotransposon-LTR-Copia	trep_complete	4491	20	59.85	50	CGGACCTACCGTTGTCATTT	4769	20	58.01	45	CGACAAACACTTTGCCTTCT	279	Fragment	Multiple
copia389	7	5141	Retrotransposon-LTR-Copia, Unknown	trep_complete	5126	20	57.76	50	GCCATAGAGTGCAAGTGGAT	5797	19	59.93	52.63	TGCCTCTTCCATGCTGAAC	672	Fragment	Multiple
copia389	8	6111	Retrotransposon-LTR-Copia, Unknown		6097	22	59.65	40.91	TTACACCGATGCTAGTTTCCAA	6309	20	59.97	50	GGGAACACACCAAGCTCAAT	213	Fragment	Multiple
copia390	8	4867	Retrotransposon-LTR-Copia, Retrotransposon-LTR-Copia		4604	20	59.85	50	CGGACCTACCGTTGTCATTT	4882	20	61.4	50	CGACAAACACTTTGCCTGCT	279	Fragment	Unique
copia390	1	788	Retrotransposon-LTR-Gypsy, Retrotransposon-LTR-Copia	trep_complete	451	20	60.23	45	GCTTTCGGGTTTGTCAAGAA	805	21	59.99	52.38	CGTATAGACATGGCCCGAGTA	355	Fragment	Multiple
copia390	2	1946	Retrotransposon-LTR-Copia, Unknown	trep_complete	1934	18	63.7	66.67	GTACGGCAACACGGCAGG	2394	20	60.03	55	CCGACACAAACCCGTCTAGT	461	Fragment	Multiple
copia390	3	1979	Unknown, Retrotransposon-LTR-Copia	trep_complete	1782	20	59.81	50	GCTTGGAAGATGGAGTTTCG	1996	23	58.15	39.13	GGTACGCAGACCATTAAATACAA	215	Fragment	Multiple
copia390	4	3707	Retrotransposon-LTR-Copia, Unknown	trep_complete	3694	20	58.67	45	TCGATGCAGGGAATGATAAG	4272	20	59.81	50	CATTGGTCCGCATACATCAC	579	Fragment	Multiple
copia390	5	3707	Unknown, Retrotransposon-LTR-Copia	trep_complete	3069	20	60.13	55	ACAGGCTAGGACCGAAAGGT	3724	23	58.49	43.48	CGCTTCTACTTCTTATCATTCCC	656	Fragment	Multiple
copia390	6	4133	Retrotransposon-LTR-Copia, Retrotransposon-LTR-Copia	trep_complete	4116	22	55.08	40.91	CCATTCTGATGGACTTCTAACT	4467	20	59.84	55	GCTCAAATACTCGCCTCCAC	352	Fragment	Multiple
copia390	7	4867	Retrotransposon-LTR-Copia, Unknown	1 trep_complete	4855	19	61.33	52.63	AACCGATCAGCAGGCAAAG	5051	20	60.16	55	GGTTGTGGTGGTGCTTCTCT	197	Fragment	Multiple
copia390	9	5254	Retrotransposon-LTR-Copia, Unknown		5239	20	57.76	50	GCCATAGAGTGCAAGTGGAT	5804	20	60.18	55	CAGCAGTCGAAGGACACTGA	566	Fragment	Multiple
copia390	10	6051	1 Retrotransposon-LTR-Copia, Unknown		6037	22	59.65	40.91	TTACACCGATGCTAGTTTCCAA	6249	20	59.97	50	GGGAACACACCAAGCTCAAT	213	Fragment	Multiple
copia393	2	1853	Unknown, Retrotransposon-LTR-Copia	trep_complete	1680	20	59.97	50	GGGAACACACCAAGCTCAAT	1871	21	56.93	47.62	CAGGTTACACCGATGCTAGTT	192	Fragment	Unique
copia393	3	3210	Retrotransposon-LTR-Copia, Retrotransposon-LTR-Copia	trep_complete	3195	21	60.84	47.62	CGACAAACACTTTGCCTTCTG	3473	20	59.85	50	CGGACCTACCGTTGTCATTT	279	Fragment	Multiple
copia393	4	3210	Unknown, Retrotransposon-LTR-Copia	trep_complete	2906	20	59.15	45	TGCATGGCACTCTACCATTT	3225	20	59.27	45	TACAACCGATCAGAAGGCAA	320	Fragment	Multiple
copia393	5	4011	Retrotransposon-LTR-Copia, Unknown	trep_complete	3996	21	60.04	47.62	AACGACAATGCCACAAGTAGG	4599	20	60.39	55	GGACCTGCTCCAGACAAAGA	604	Fragment	Multiple
copia393	6	4011	Retrotransposon-LTR-Copia, Retrotransposon-LTR-Copia		3523	20	60.15	50	CTCGGACACACCGTTTCTTT	4027	22	56.07	45.45	TTTGAGTCCTACCTACTTGTGG	505	Fragment	Multiple
copia396	1	3759	Unknown, Retrotransposon-LTR-Copia	trep_complete	3219	20	59.72	50	TGGTTACACTCAGCGATTGG	3778	23	60.6	47.83	CGCTTCTACTTCTTATCGTTCCC	560	Fragment	Unique
copia396	2	4120	Retrotransposon-LTR-Copia, Retrotransposon-LTR-Copia	trep_complete	4104	23	59.7	47.83	TTTGAGTCCTACCTACTTGTGGC	4326	20	59.81	50	CATTGGTCCGCATACATCAC	223	Fragment	Multiple
copia396	3	4120	Retrotransposon-LTR-Copia, Retrotransposon-LTR-Copia	trep_complete	3723	20	59.92	45	CGGATCGGTTGCTCATATTT	4137	20	59.62	45	CAAACGACAATGCCACAAGT	415	Fragment	Multiple
copia396	4	4187	Retrotransposon-LTR-Copia, Retrotransposon-LTR-Copia	trep_complete	4170	22	55.08	40.91	CCATTCTGATGGACTTCTAACT	4326	20	59.81	50	CATTGGTCCGCATACATCAC	157	Fragment	Multiple
copia396	5	4754	Retrotransposon-LTR-Copia, Retrotransposon-LTR-Copia	trep_complete	4217	20	60.16	50	CATGTGAGGCTTGCTTGCTA	4774	23	59.47	43.48	GAACCTTTCCAGTCCATATCTCA	558	Fragment	Multiple
copia396	6	4921	Retrotransposon-LTR-Copia, Retrotransposon-LTR-Copia	trep_complete	4907	20	60.64	45	ACAACCGATCAGAAGGCAAA	5590	20	60.18	45	CCTTTCCAGCATTCTTTGGA	684	Fragment	Multiple
copia396	7	4921	Retrotransposon-LTR-Copia, Retrotransposon-LTR-Copia	trep_complete	4658	20	59.85	50	CGGACCTACCGTTGTCATTT	4936	20	58.01	45	CGACAAACACTTTGCCTTCT	279	Fragment	Multiple
copia396	8	5308	Retrotransposon-LTR-Copia, Unknown	trep_complete	5293	20	57.76	50	GCCATAGAGTGCAAGTGGAT	5964	19	59.93	52.63	TGCCTCTTCCATGCTGAAC	672	Fragment	Multiple
copia396	9	6278	Retrotransposon-LTR-Copia, Unknown	1 trep_complete	6264	22	59.65	40.91	TTACACCGATGCTAGTTTCCAA	6476	20	59.97	50	GGGAACACACCAAGCTCAAT	213	Fragment	Multiple
copia398	2	2829	Unknown, Retrotransposon-LTR-Copia	trep_complete	2334	20	58.33	50	CGGACTCAAGCATAGGAATG	2846	21	59.89	47.62	AAGCCATAGAGTGCAAGTGGA	513	Fragment	Multiple
copia398	3	2939	Retrotransposon-LTR-Copia, Retrotransposon-LTR-Copia	trep_complete	2705	20	61.04	55	ATCACTACGGGCGAGAAGGT	2956	19	58.44	52.63	AGCAATGATGGACCCAGAC	252	Fragment	Multiple
copia398	4	3216	Retrotransposon-LTR-Copia, Retrotransposon-LTR-Copia	trep_complete	3201	21	60.84	47.62	CGACAAACACTTTGCCTTCTG	3479	20	59.85	50	CGGACCTACCGTTGTCATTT	279	Fragment	Multiple
copia398	5	3216	Retrotransposon-LTR-Copia, Retrotransposon-LTR-Copia	trep_complete	2963	20	59.26	45	TATGTCGCAGGCTCATCATT	3231	20	59.27	45	TACAACCGATCAGAAGGCAA	269	Fragment	Multiple
copia398	6	3949	Retrotransposon-LTR-Copia, Retrotransposon-LTR-Copia	trep_complete	3934	23	55.91	34.78	AAATCAAACGAAGTTAGAAGTCC	4364	20	59.99	50	AGAAGCGTGGAAAGAGGTGA	431	Fragment	Multiple
copia398	7	3949	Retrotransposon-LTR-Copia, Retrotransposon-LTR-Copia	trep_complete	3616	20	59.84	55	GCTCAAATACTCGCCTCCAC	3966	22	55.08	40.91	CCATTCTGATGGACTTCTAACT	351	Fragment	Multiple
copia398	8	4016	Retrotransposon-LTR-Copia, Retrotransposon-LTR-Copia	trep_complete	4001	21	60.04	47.62	AACGACAATGCCACAAGTAGG	4364	20	59.99	50	AGAAGCGTGGAAAGAGGTGA	364	Fragment	Multiple
copia398	9	4016	Unknown, Retrotransposon-LTR-Copia	trep_complete	3811	20	59.81	50	CATTGGTCCGCATACATCAC	4032	22	56.07	45.45	TTTGAGTCCTACCTACTTGTGG	222	Fragment	Multiple
copia399	3	1877	Retrotransposon-LTR-Copia, Unknown	trep_complete	1863	20	59.44	50	TGTCGGTCTGGAAACTAGCA	2205	20	59.96	45	AGCATGGAAGAGGCAAAGAA	343	Fragment	Multiple
copia399	4	1877	Unknown, Retrotransposon-LTR-Copia	trep_complete	1679	20	59.97	50	GGGAACACACCAAGCTCAAT	1895	21	56.93	47.62	CAGGTTACACCGATGCTAGTT	217	Fragment	Multiple
copia399	5	2847	Unknown, Retrotransposon-LTR-Copia	trep_complete	2192	19	60.76	57.89	GCCTCTTCCATGCTGAACC	2864	21	59.89	47.62	AAGCCATAGAGTGCAAGTGGA	673	Fragment	Multiple
copia399	6	2957	Retrotransposon-LTR-Copia, Retrotransposon-LTR-Copia	trep_complete	2572	20	60.74	45	AGCATTCTTCGGATCGACAA	2974	19	58.44	52.63	AGCAATGATGGACCCAGAC	403	Fragment	Multiple
copia399	7	3385	Retrotransposon-LTR-Copia, Retrotransposon-LTR-Copia	trep_complete	2728	20	59.72	55	TACGGGTGAGAAGGTCTCGT	3403	22	57.67	40.91	TGAGATATGGACTGGAAAGGTT	676	Fragment	Multiple
copia399	8	4035	Retrotransposon-LTR-Copia, Retrotransposon-LTR-Copia		4020	21	60.04	47.62	AACGACAATGCCACAAGTAGG	4366	20	60.07	45	AGAAGTTGATTTCCGCATGG	347	Fragment	Multiple
copia399	9	4035	Retrotransposon-LTR-Copia, Retrotransposon-LTR-Copia		3829	20	59.81	50	CATTGGTCCGCATACATCAC	4051	22	56.07	45.45	TTTGAGTCCTACCTACTTGTGG	223	Fragment	Multiple
copia40	1	3760	Retrotransposon-LTR-Copia, Retrotransposon-LTR-Copia	trep_complete	3747	20	58.67	45	TCGATGCAGGGAATGATAAG	4325	20	59.81	50	CATTGGTCCGCATACATCAC	579	Fragment	Multiple
copia40	2	3760	Unknown, Retrotransposon-LTR-Copia	trep_complete	3381	20	59.58	50	ACAGCAGAGGCTGACATCAA	3777	23	58.49	43.48	CGCTTCTACTTCTTATCATTCCC	397	Fragment	Multiple
copia40	3	4119	Retrotransposon-LTR-Copia, Retrotransposon-LTR-Copia	trep_complete	4103	23	59.7	47.83	TTTGAGTCCTACCTACTTGTGGC	4517	20	60.1	50	CAAATACTCGCCTCCACGAT	415	Fragment	Multiple
copia40	4	4119	Retrotransposon-LTR-Copia, Retrotransposon-LTR-Copia	trep_complete	3722	20	59.92	45	CGGATCGGTTGCTCATATTT	4136	20	59.62	45	CAAACGACAATGCCACAAGT	415	Fragment	Multiple
copia40	5	5307	Retrotransposon-LTR-Copia, Unknown	trep_complete	5292	20	57.76	50	GCCATAGAGTGCAAGTGGAT	5963	19	59.93	52.63	TGCCTCTTCCATGCTGAAC	672	Fragment	Multiple
copia40	6	5782	Retrotransposon-LTR-Copia, Retrotransposon-LTR-Copia		5179	20	59.93	50	AAGCAATGATGGACCCAGAC	5802	23	60.49	43.48	CGGACTCAAGCATAGGAATGTTA	624	Fragment	Multiple
copia400	3	2833	Unknown, Retrotransposon-LTR-Copia	trep_complete	2159	20	59.21	45	AGGCAACAACCCTTTCTTTG	2849	20	61.21	55	GGCCATAGAGTGCAAGTGGA	691	Fragment	Unique
copia400	2	1863	Unknown, Retrotransposon-LTR-Copia	trep_complete	1665	20	59.97	50	GGGAACACACCAAGCTCAAT	1881	21	56.93	47.62	CAGGTTACACCGATGCTAGTT	217	Fragment	Multiple
copia400	4	2943	Retrotransposon-LTR-Copia, Retrotransposon-LTR-Copia	trep_complete	2709	20	61.04	55	ATCACTACGGGCGAGAAGGT	2960	19	58.44	52.63	AGCAATGATGGACCCAGAC	252	Fragment	Multiple
copia400	5	3220	Retrotransposon-LTR-Copia, Retrotransposon-LTR-Copia	trep_complete	3205	21	60.84	47.62	CGACAAACACTTTGCCTTCTG	3483	20	59.85	50	CGGACCTACCGTTGTCATTT	279	Fragment	Multiple
copia400	6	3220	Retrotransposon-LTR-Copia, Retrotransposon-LTR-Copia	trep_complete	2967	20	59.26	45	TATGTCGCAGGCTCATCATT	3235	20	59.27	45	TACAACCGATCAGAAGGCAA	269	Fragment	Multiple
copia400	7	4021	Retrotransposon-LTR-Copia, Retrotransposon-LTR-Copia	trep_complete	4006	21	60.04	47.62	AACGACAATGCCACAAGTAGG	4368	20	59.55	50	GAAGCGTGGAAAGAGGAGAA	363	Fragment	Multiple
copia400	8	4021	Retrotransposon-LTR-Copia, Retrotransposon-LTR-Copia		3815	20	59.81	50	CATTGGTCCGCATACATCAC	4037	22	56.07	45.45	TTTGAGTCCTACCTACTTGTGG	223	Fragment	Multiple
copia401	8	5258	Retrotransposon-LTR-Copia, Retrotransposon-LTR-Copia	trep_complete	4855	20	59.88	55	GAGCCACGAGTTTAGCAACC	5273	20	58.01	45	CGACAAACACTTTGCCTTCT	419	Fragment	Unique
copia401	1	4098	Retrotransposon-LTR-Copia, Retrotransposon-LTR-Copia	trep_complete	4085	20	58.67	45	TCGATGCAGGGAATGATAAG	4663	20	59.81	50	CATTGGTCCGCATACATCAC	579	Fragment	Multiple
copia401	2	4098	Unknown, Retrotransposon-LTR-Copia	trep_complete	3713	20	59.58	50	ACAGCAGAGGCTGACATCAA	4115	23	58.49	43.48	CGCTTCTACTTCTTATCATTCCC	403	Fragment	Multiple
copia401	3	4457	Retrotransposon-LTR-Copia, Retrotransposon-LTR-Copia	trep_complete	4441	23	59.7	47.83	TTTGAGTCCTACCTACTTGTGGC	4855	20	60.1	50	CAAATACTCGCCTCCACGAT	415	Fragment	Multiple
copia401	4	4457	Retrotransposon-LTR-Copia, Retrotransposon-LTR-Copia	trep_complete	4060	20	59.92	45	CGGATCGGTTGCTCATATTT	4474	20	59.62	45	CAAACGACAATGCCACAAGT	415	Fragment	Multiple
copia401	5	4524	Retrotransposon-LTR-Copia, Retrotransposon-LTR-Copia	trep_complete	4507	22	55.08	40.91	CCATTCTGATGGACTTCTAACT	4858	20	59.84	55	GCTCAAATACTCGCCTCCAC	352	Fragment	Multiple
copia401	6	5091	Retrotransposon-LTR-Copia, Retrotransposon-LTR-Copia	trep_complete	4554	20	60.16	50	CATGTGAGGCTTGCTTGCTA	5111	23	59.47	43.48	GAACCTTTCCAGTCCATATCTCA	558	Fragment	Multiple
copia401	7	5258	Retrotransposon-LTR-Copia, Retrotransposon-LTR-Copia	trep_complete	5244	20	60.64	45	ACAACCGATCAGAAGGCAAA	5511	20	59.26	45	TATGTCGCAGGCTCATCATT	268	Fragment	Multiple
copia401	9	5645	Retrotransposon-LTR-Copia, Unknown	1 trep_complete	5630	20	57.76	50	GCCATAGAGTGCAAGTGGAT	6301	19	59.93	52.63	TGCCTCTTCCATGCTGAAC	672	Fragment	Multiple
copia401	10	6120	1 Retrotransposon-LTR-Copia, Retrotransposon-LTR-Copia	1 trep_complete	5517	20	59.93	50	AAGCAATGATGGACCCAGAC	6140	23	60.49	43.48	CGGACTCAAGCATAGGAATGTTA	624	Fragment	Multiple
copia401	11	6604	1 Unknown, Retrotransposon-LTR-Copia		6287	20	59.96	45	AGCATGGAAGAGGCAAAGAA	6621	23	58.33	43.48	TGGAAACTAGCATCAGTGTAACC	335	Fragment	Multiple
copia403	1	591	Retrotransposon-LTR-Copia, Retrotransposon-LTR-Gypsy	trep_complete	7317	20	56.13	45	ATAGACATGGCCCGAATACT	7946	20	60.25	50	TCGGAGTTCATGTGAGGACA	630	Fragment	Multiple
copia403	2	591	Unknown, Retrotransposon-LTR-Copia	trep_complete	6906	20	60.01	55	TAGTCGATCACGTCCAGCAG	7349	19	57.22	52.63	TGGGCCGAGTAGGAGTATT	444	Fragment	Multiple
copia403	4	1856	Unknown, Retrotransposon-LTR-Copia	trep_complete	1658	20	59.97	50	GGGAACACACCAAGCTCAAT	1874	21	56.93	47.62	CAGGTTACACCGATGCTAGTT	217	Fragment	Multiple
copia403	5	2826	Unknown, Retrotransposon-LTR-Copia	trep_complete	2171	19	60.76	57.89	GCCTCTTCCATGCTGAACC	2843	21	59.89	47.62	AAGCCATAGAGTGCAAGTGGA	673	Fragment	Multiple
copia403	6	3213	Retrotransposon-LTR-Copia, Retrotransposon-LTR-Copia	trep_complete	3198	21	60.84	47.62	CGACAAACACTTTGCCTTCTG	3481	20	60.03	55	CCAGTCGAACCTACCGTTGT	284	Fragment	Multiple
copia403	7	3213	Unknown, Retrotransposon-LTR-Copia	trep_complete	2960	20	59.26	45	TATGTCGCAGGCTCATCATT	3228	20	59.27	45	TACAACCGATCAGAAGGCAA	269	Fragment	Multiple
copia403	8	4014	Retrotransposon-LTR-Copia, Unknown	trep_complete	3999	21	60.04	47.62	AACGACAATGCCACAAGTAGG	4648	20	60.11	50	TAGAACGTCCAAGCCAAACC	650	Fragment	Multiple
copia403	9	4014	Retrotransposon-LTR-Copia, Retrotransposon-LTR-Copia	1 trep_complete	3471	20	60.08	50	GGTTCGACTGGCTCATCATT	4030	22	56.07	45.45	TTTGAGTCCTACCTACTTGTGG	560	Fragment	Multiple
copia403	10	4373	1 Retrotransposon-LTR-Copia, Unknown	1 trep_complete	4356	23	58.49	43.48	CGCTTCTACTTCTTATCATTCCC	4855	20	60.09	50	TCTTTCGTCTCTTCCGCCTA	500	Fragment	Multiple
copia403	11	7282	1 Retrotransposon-LTR-Copia, Retrotransposon-LTR-Gypsy	1 trep_complete	7268	20	60.82	50	ATTGGGCTTCCAGTCCCTTA	7669	20	60.23	45	GCTTTCGGGTTTGTCAAGAA	402	Fragment	Multiple
copia403	12	7332	1 Retrotransposon-LTR-Copia, Retrotransposon-LTR-Gypsy		7317	20	56.13	45	ATAGACATGGCCCGAATACT	7946	20	60.25	50	TCGGAGTTCATGTGAGGACA	630	Fragment	Multiple
copia403	13	7332	1 Unknown, Retrotransposon-LTR-Copia		6906	20	60.01	55	TAGTCGATCACGTCCAGCAG	7349	19	57.22	52.63	TGGGCCGAGTAGGAGTATT	444	Fragment	Multiple
copia404	3	2940	Retrotransposon-LTR-Copia, Retrotransposon-LTR-Copia	trep_complete	2570	20	59.96	55	GACAATACCCTCGGGCTGTA	2957	19	58.44	52.63	AGCAATGATGGACCCAGAC	388	Fragment	Unique
copia404	1	1860	Unknown, Retrotransposon-LTR-Copia	trep_complete	1662	20	59.97	50	GGGAACACACCAAGCTCAAT	1878	21	56.93	47.62	CAGGTTACACCGATGCTAGTT	217	Fragment	Multiple
copia404	2	2830	Unknown, Retrotransposon-LTR-Copia	trep_complete	2175	19	60.76	57.89	GCCTCTTCCATGCTGAACC	2847	21	59.89	47.62	AAGCCATAGAGTGCAAGTGGA	673	Fragment	Multiple
copia404	4	3538	Retrotransposon-LTR-Copia, Retrotransposon-LTR-Copia	trep_complete	3523	20	58	55	GATTACGTCACTCGGACACC	3817	20	60.01	50	CAATGAGCACAACGGCTAGA	295	Fragment	Multiple
copia404	5	4019	Retrotransposon-LTR-Copia, Retrotransposon-LTR-Copia	trep_complete	4004	21	60.04	47.62	AACGACAATGCCACAAGTAGG	4284	20	59.74	50	CCACCTCCCATCAGGATTTA	281	Fragment	Multiple
copia404	6	4019	Retrotransposon-LTR-Copia, Retrotransposon-LTR-Copia	trep_complete	3794	20	60.16	60	CTCCTCTAGCCGTTGTGCTC	4035	22	56.07	45.45	TTTGAGTCCTACCTACTTGTGG	242	Fragment	Multiple
copia404	7	6140	Retrotransposon-LTR-Copia, Unknown		6127	19	60.5	52.63	ATATGGCTCCTGCCGTGTT	6568	20	60.1	50	CGCCATCGGAGTTAAGTGAT	442	Fragment	Multiple
copia407	4	2926	Retrotransposon-LTR-Copia, Retrotransposon-LTR-Copia	trep_complete	2525	20	59.42	45	TCTTGCATACCTTTCCAGCA	2943	19	58.44	52.63	AGCAATGATGGACCCAGAC	419	Fragment	Unique
copia407	2	1846	Unknown, Retrotransposon-LTR-Copia	trep_complete	1648	20	59.97	50	GGGAACACACCAAGCTCAAT	1864	21	56.93	47.62	CAGGTTACACCGATGCTAGTT	217	Fragment	Multiple
copia407	3	2816	Unknown, Retrotransposon-LTR-Copia	trep_complete	2161	19	60.76	57.89	GCCTCTTCCATGCTGAACC	2833	21	59.89	47.62	AAGCCATAGAGTGCAAGTGGA	673	Fragment	Multiple
copia407	5	4004	Retrotransposon-LTR-Copia, Unknown	trep_complete	3989	21	60.04	47.62	AACGACAATGCCACAAGTAGG	4592	20	60.39	55	GGACCTGCTCCAGACAAAGA	604	Fragment	Multiple
copia407	6	4004	Retrotransposon-LTR-Copia, Retrotransposon-LTR-Copia		3798	20	59.81	50	CATTGGTCCGCATACATCAC	4020	22	56.07	45.45	TTTGAGTCCTACCTACTTGTGG	223	Fragment	Multiple
copia410	4	4918	Unknown, Retrotransposon-LTR-Copia		4282	20	59.9	55	GACGTGCTGGAACTCGTACA	4933	20	58.01	45	CGACAAACACTTTGCCTTCT	652	Fragment	Unique
copia410	2	4184	Retrotransposon-LTR-Copia, Retrotransposon-LTR-Copia	trep_complete	4167	22	55.08	40.91	CCATTCTGATGGACTTCTAACT	4660	20	59.93	50	GGTCCAACTGGCTCATCATT	494	Fragment	Multiple
copia410	3	4918	Retrotransposon-LTR-Copia, Unknown		4904	20	60.64	45	ACAACCGATCAGAAGGCAAA	5141	20	59.92	45	AATATCTCCCGCATTTCACG	238	Fragment	Multiple
copia410	5	5305	Retrotransposon-LTR-Copia, Unknown		5290	20	57.76	50	GCCATAGAGTGCAAGTGGAT	5961	19	59.93	52.63	TGCCTCTTCCATGCTGAAC	672	Fragment	Multiple
copia410	6	6275	Retrotransposon-LTR-Copia, Unknown		6261	22	59.65	40.91	TTACACCGATGCTAGTTTCCAA	6683	20	60.02	50	TTAGCCTGCGAGAGTGGTTT	423	Fragment	Multiple
copia411	1	3727	Retrotransposon-LTR-Copia, Retrotransposon-LTR-Copia	trep_complete	3714	20	58.67	45	TCGATGCAGGGAATGATAAG	4103	20	59.62	45	CAAACGACAATGCCACAAGT	390	Fragment	Multiple
copia411	2	3727	Unknown, Retrotransposon-LTR-Copia	trep_complete	3083	20	60.13	55	ACAGGCTAGGACCGAAAGGT	3744	23	58.49	43.48	CGCTTCTACTTCTTATCATTCCC	662	Fragment	Multiple
copia411	3	4153	Retrotransposon-LTR-Copia, Retrotransposon-LTR-Copia	trep_complete	4136	22	55.08	40.91	CCATTCTGATGGACTTCTAACT	4332	20	59.79	45	ATTTGACCGATTCCCAACTG	197	Fragment	Multiple
copia411	4	18502	Retrotransposon-LTR-Copia, Retrotransposon-LTR-Copia	trep_complete	18489	18	60.5	55.56	TGGAACTTGGTTGACCCG	18708	20	59.14	40	AATCGAAACATGCAGCCATA	220	Fragment	Multiple
copia411	5	18502	Unknown, Retrotransposon-LTR-Copia	trep_complete	18074	20	59.96	50	CCCAAGTCGGATAAGTGCAT	18519	19	61.89	57.89	TAACACCATCAGGCGGGTC	446	Fragment	Multiple
copia411	6	18537	Retrotransposon-LTR-Copia, Unknown	trep_complete	18522	20	57.76	50	GCCATAGAGTGCAAGTGGAT	19193	19	59.93	52.63	TGCCTCTTCCATGCTGAAC	672	Fragment	Multiple
copia411	7	19507	Retrotransposon-LTR-Copia, Unknown		19493	22	59.65	40.91	TTACACCGATGCTAGTTTCCAA	19705	20	59.97	50	GGGAACACACCAAGCTCAAT	213	Fragment	Multiple
copia413	2	1880	Unknown, Retrotransposon-LTR-Copia	trep_complete	1682	20	59.97	50	GGGAACACACCAAGCTCAAT	1898	21	56.93	47.62	CAGGTTACACCGATGCTAGTT	217	Fragment	Multiple
copia413	3	2850	Unknown, Retrotransposon-LTR-Copia	trep_complete	2195	19	60.76	57.89	GCCTCTTCCATGCTGAACC	2867	21	59.89	47.62	AAGCCATAGAGTGCAAGTGGA	673	Fragment	Multiple
copia413	4	2960	Retrotransposon-LTR-Copia, Retrotransposon-LTR-Copia	trep_complete	2559	20	61.3	50	GCTTGCATACCTTTCCAGCA	2977	19	58.44	52.63	AGCAATGATGGACCCAGAC	419	Fragment	Multiple
copia413	5	3237	Retrotransposon-LTR-Copia, Retrotransposon-LTR-Copia	trep_complete	3222	21	60.84	47.62	CGACAAACACTTTGCCTTCTG	3500	20	59.85	50	CGGACCTACCGTTGTCATTT	279	Fragment	Multiple
copia413	6	3237	Retrotransposon-LTR-Copia, Retrotransposon-LTR-Copia	trep_complete	2984	20	59.26	45	TATGTCGCAGGCTCATCATT	3252	20	59.27	45	TACAACCGATCAGAAGGCAA	269	Fragment	Multiple
copia413	7	3971	Retrotransposon-LTR-Copia, Retrotransposon-LTR-Copia	trep_complete	3956	23	55.91	34.78	AAATCAAACGAAGTTAGAAGTCC	4435	20	59.92	45	CGGATCGGTTGCTCATATTT	480	Fragment	Multiple
copia413	8	3971	Retrotransposon-LTR-Copia, Retrotransposon-LTR-Copia	trep_complete	3637	20	59.84	55	GCTCAAATACTCGCCTCCAC	3988	22	55.08	40.91	CCATTCTGATGGACTTCTAACT	352	Fragment	Multiple
copia413	9	4050	Retrotransposon-LTR-Copia, Unknown		4032	23	59.7	47.83	GCCACAAGTAGGTAGGACTCAAA	4546	20	60.25	50	GTTGAAGAACGGCGGAAGTA	515	Fragment	Multiple
copia416	6	4885	Retrotransposon-LTR-Copia, Unknown	trep_complete	4871	20	60.64	45	ACAACCGATCAGAAGGCAAA	5105	20	60.21	45	ATTTCTCGCATTTCGTGGAG	235	Fragment	Unique
copia416	1	3723	Unknown, Retrotransposon-LTR-Copia	trep_complete	3243	20	60.09	50	TCTTTCGTCTCTTCCGCCTA	3742	23	56.77	39.13	TGCTTCTACTTCTTATCATTCCC	500	Fragment	Multiple
copia416	2	4084	Retrotransposon-LTR-Copia, Retrotransposon-LTR-Copia	trep_complete	4068	23	59.7	47.83	TTTCAGTCCTACCTACTTGTGGC	4309	20	60.12	60	CTCCTCTAGCCGTCATGCTC	242	Fragment	Multiple
copia416	3	4084	Retrotransposon-LTR-Copia, Retrotransposon-LTR-Copia	trep_complete	3687	20	59.92	45	CGGATCGGTTGCTCATATTT	4101	20	59.62	45	CAAACGACAATGCCACAAGT	415	Fragment	Multiple
copia416	4	4151	Retrotransposon-LTR-Copia, Retrotransposon-LTR-Copia	trep_complete	4134	22	55.08	40.91	CCATTCTGATGGACTTCTAACT	4290	20	59.81	50	CATTGGTCCGCATACATCAC	157	Fragment	Multiple
copia416	5	4718	Retrotransposon-LTR-Copia, Retrotransposon-LTR-Copia	trep_complete	4181	20	60.16	50	CATGTGAGGCTTGCTTGCTA	4735	20	58.64	50	CCTTTCCAGTCCACATCTCA	555	Fragment	Multiple
copia416	7	4885	Retrotransposon-LTR-Copia, Retrotransposon-LTR-Copia	trep_complete	4530	20	60.04	55	ACTTACGCCACCTGGAACAC	4900	20	58.01	45	CGACAAACACTTTGCCTTCT	371	Fragment	Multiple
copia416	8	5272	Retrotransposon-LTR-Copia, Unknown		5254	23	57.07	39.13	AAAGACATAGAGTGCAAGTGGAT	5927	19	59.93	52.63	TGCCTCTTCCATGCTGAAC	674	Fragment	Multiple
copia416	9	6242	Retrotransposon-LTR-Copia, Unknown		6228	22	59.65	40.91	TTACACCGATGCTAGTTTCCAA	6440	20	59.97	50	GGGAACACACCAAGCTCAAT	213	Fragment	Multiple
copia417	2	1867	Unknown, Retrotransposon-LTR-Copia	trep_complete	1669	20	59.97	50	GGGAACACACCAAGCTCAAT	1885	21	56.93	47.62	CAGGTTACACCGATGCTAGTT	217	Fragment	Multiple
copia417	3	2839	Unknown, Retrotransposon-LTR-Copia	trep_complete	2344	20	58.33	50	CGGACTCAAGCATAGGAATG	2856	21	59.89	47.62	AAGCCATAGAGTGCAAGTGGA	513	Fragment	Multiple
copia417	4	3226	Retrotransposon-LTR-Copia, Retrotransposon-LTR-Copia	trep_complete	3211	21	60.84	47.62	CGACAAACACTTTGCCTTCTG	3548	20	59.87	50	TGTGTTCGAGCGACGTAATC	338	Fragment	Multiple
copia417	5	3226	Retrotransposon-LTR-Copia, Retrotransposon-LTR-Copia	trep_complete	2978	20	59.67	50	CGTAGGCTCATCATTGTCCA	3241	20	59.27	45	TACAACCGATCAGAAGGCAA	264	Fragment	Multiple
copia417	6	4027	Retrotransposon-LTR-Copia, Unknown	trep_complete	4012	21	60.04	47.62	AACGACAATGCCACAAGTAGG	4535	20	60.25	50	GTTGAAGAACGGCGGAAGTA	524	Fragment	Multiple
copia417	7	4027	Retrotransposon-LTR-Copia, Retrotransposon-LTR-Copia		3540	20	59.87	50	TCGAACACACCGTTTCTCTG	4043	22	56.07	45.45	TTTGAGTCCTACCTACTTGTGG	504	Fragment	Multiple
copia418	2	1858	Unknown, Retrotransposon-LTR-Copia	trep_complete	1659	20	59.97	50	GGGAACACACCAAGCTCAAT	1874	21	55.99	42.86	GGTTACACCGATGCTAGTTTT	216	Fragment	Unique
copia418	3	2828	Unknown, Retrotransposon-LTR-Copia	trep_complete	2173	19	60.76	57.89	GCCTCTTCCATGCTGAACC	2845	21	59.89	47.62	AAGCCATAGAGTGCAAGTGGA	673	Fragment	Multiple
copia418	4	2938	Retrotransposon-LTR-Copia, Retrotransposon-LTR-Copia	trep_complete	2700	21	60.17	47.62	AAGCATCACTACGAGCGAGAA	2955	19	58.44	52.63	AGCAATGATGGACCCAGAC	256	Fragment	Multiple
copia418	5	3215	Retrotransposon-LTR-Copia, Retrotransposon-LTR-Copia	trep_complete	3200	21	60.84	47.62	CGACAAACACTTTGCCTTCTG	3478	20	59.85	50	CGGACCTACCGTTGTCATTT	279	Fragment	Multiple
copia418	6	3215	Retrotransposon-LTR-Copia, Retrotransposon-LTR-Copia	trep_complete	2962	20	59.26	45	TATGTCGCAGGCTCATCATT	3230	20	59.27	45	TACAACCGATCAGAAGGCAA	269	Fragment	Multiple
copia418	7	4016	Retrotransposon-LTR-Copia, Unknown	trep_complete	4001	21	60.04	47.62	AACGACAATGCCACAAGTAGG	4604	20	60.39	55	GGACCTGCTCCAGACAAAGA	604	Fragment	Multiple
copia418	8	4016	Retrotransposon-LTR-Copia, Retrotransposon-LTR-Copia	1 trep_complete	3810	20	59.81	50	CATTGGTCCGCATACATCAC	4032	22	56.07	45.45	TTTGAGTCCTACCTACTTGTGG	223	Fragment	Multiple
copia418	9	4377	Retrotransposon-LTR-Copia, Unknown		4361	23	56.77	39.13	TTCTACTTCTTATCATTCCCTGC	4857	20	60.09	50	TCTTTCGTCTCTTCCGCCTA	497	Fragment	Multiple
copia418	10	4377	1 Retrotransposon-LTR-Copia, Retrotransposon-LTR-Copia		3810	20	59.81	50	CATTGGTCCGCATACATCAC	4392	20	59.47	40	CAATTTGATGCAGGGAATGA	583	Fragment	Multiple
copia419	1	3778	Retrotransposon-LTR-Copia, Retrotransposon-LTR-Copia	trep_complete	3765	20	58.67	45	TCGATGCAGGGAATGATAAG	4343	20	59.81	50	CATTGGTCCGCATACATCAC	579	Fragment	Multiple
copia419	2	3778	Unknown, Retrotransposon-LTR-Copia	trep_complete	3296	20	60.09	50	TCTTTCGTCTCTTCCGCCTA	3795	23	58.49	43.48	CGCTTCTACTTCTTATCATTCCC	500	Fragment	Multiple
copia419	3	4137	Retrotransposon-LTR-Copia, Retrotransposon-LTR-Copia	trep_complete	4121	23	59.7	47.83	TTTGAGTCCTACCTACTTGTGGC	4535	20	60.1	50	CAAATACTCGCCTCCACGAT	415	Fragment	Multiple
copia419	4	4137	Retrotransposon-LTR-Copia, Retrotransposon-LTR-Copia	trep_complete	3740	20	59.92	45	CGGATCGGTTGCTCATATTT	4154	20	59.62	45	CAAACGACAATGCCACAAGT	415	Fragment	Multiple
copia419	5	4204	Retrotransposon-LTR-Copia, Retrotransposon-LTR-Copia	trep_complete	4187	22	55.08	40.91	CCATTCTGATGGACTTCTAACT	4538	20	59.84	55	GCTCAAATACTCGCCTCCAC	352	Fragment	Multiple
copia419	6	4938	Retrotransposon-LTR-Copia, Unknown	trep_complete	4920	23	56.02	34.78	TTCTACAACTGATAAGAAGGCAA	5113	20	59.84	55	GGTGCTTCTCTTGCCATAGG	194	Fragment	Multiple
copia419	7	4938	Retrotransposon-LTR-Copia, Retrotransposon-LTR-Copia	trep_complete	4675	20	59.85	50	CGGACCTACCGTTGTCATTT	4953	20	58.01	45	CGACAAACACTTTGCCTTCT	279	Fragment	Multiple
copia419	8	5325	Retrotransposon-LTR-Copia, Unknown		5310	20	57.76	50	GCCATAGAGTGCAAGTGGAT	5820	20	58.33	50	CGGACTCAAGCATAGGAATG	511	Fragment	Multiple
copia419	9	6295	Retrotransposon-LTR-Copia, Unknown		6281	22	59.65	40.91	TTACACCGATGCTAGTTTCCAA	6493	20	59.97	50	GGGAACACACCAAGCTCAAT	213	Fragment	Multiple
copia42	2	1840	Unknown, Retrotransposon-LTR-Copia	trep_complete	1642	20	59.97	50	GGGAACACACCAAGCTCAAT	1858	21	56.93	47.62	CAGGTTACACCGATGCTAGTT	217	Fragment	Multiple
copia42	3	2809	Unknown, Retrotransposon-LTR-Copia	trep_complete	2130	20	61.25	50	GACATGGGCAAGAACCCTTT	2826	21	59.89	47.62	AAGCCATAGAGTGCAAGTGGA	697	Fragment	Multiple
copia42	4	3196	Retrotransposon-LTR-Copia, Retrotransposon-LTR-Copia	trep_complete	3181	21	60.84	47.62	CGACAAACACTTTGCCTTCTG	3552	20	59.9	50	AACTTACGCCGCCTAGAACA	372	Fragment	Multiple
copia42	5	3196	Retrotransposon-LTR-Copia, Retrotransposon-LTR-Copia	trep_complete	2690	20	59.72	55	TACGGGTGAGAAGGTCTCGT	3211	20	59.27	45	TACAACCGATCAGAAGGCAA	522	Fragment	Multiple
copia42	6	3408	Unknown, Retrotransposon-LTR-Copia	trep_complete	2918	20	59.93	50	GTCTGGGTCCATCATTGCTT	3423	20	55.26	40	AAACAGCAGCTTTCACACTT	506	Fragment	Multiple
copia42	7	3997	Retrotransposon-LTR-Copia, Unknown	trep_complete	3982	21	60.04	47.62	AACGACAATGCCACAAGTAGG	4645	20	59.69	50	AAGAAGGGAAAGGCTGGAAC	664	Fragment	Multiple
copia42	8	3997	Retrotransposon-LTR-Copia, Retrotransposon-LTR-Copia	1 trep_complete	3535	20	59.9	50	TTCTAGGCGGCGTAAGTTGT	4013	22	56.07	45.45	TTTGAGTCCTACCTACTTGTGG	479	Fragment	Multiple
copia420	1	3775	Retrotransposon-LTR-Copia, Retrotransposon-LTR-Copia	trep_complete	3762	20	58.67	45	TCGATGCAGGGAATGATAAG	4363	20	60.23	55	AATCCTCCTCTAGCCGTCGT	602	Fragment	Multiple
copia420	2	3775	Unknown, Retrotransposon-LTR-Copia	trep_complete	3099	20	60.9	50	ATGATCGTGGCGCTTAGAGA	3792	23	58.49	43.48	CGCTTCTACTTCTTATCATTCCC	694	Fragment	Multiple
copia420	3	4122	Retrotransposon-LTR-Copia, Retrotransposon-LTR-Copia	trep_complete	4107	22	60.45	45.45	CGGCCTAATGATTTGAGTCCTA	4532	20	60.1	50	CAAATACTCGCCTCCACGAT	426	Fragment	Multiple
copia420	4	4122	Retrotransposon-LTR-Copia, Retrotransposon-LTR-Copia	trep_complete	3737	20	59.92	45	CGGATCGGTTGCTCATATTT	4141	22	59.8	50	TGCCACAAGTAGGTAGGACTCA	405	Fragment	Multiple
copia420	5	4201	Retrotransposon-LTR-Copia, Retrotransposon-LTR-Copia	trep_complete	4184	22	55.08	40.91	CCATTCTGATGGACTTCTAACT	4535	20	59.84	55	GCTCAAATACTCGCCTCCAC	352	Fragment	Multiple
copia420	6	4935	Retrotransposon-LTR-Copia, Retrotransposon-LTR-Copia	trep_complete	4921	20	60.64	45	ACAACCGATCAGAAGGCAAA	5188	20	59.26	45	TATGTCGCAGGCTCATCATT	268	Fragment	Multiple
copia420	7	4935	Retrotransposon-LTR-Copia, Retrotransposon-LTR-Copia	trep_complete	4672	20	59.85	50	CGGACCTACCGTTGTCATTT	4950	20	58.01	45	CGACAAACACTTTGCCTTCT	279	Fragment	Multiple
copia420	8	5322	Retrotransposon-LTR-Copia, Unknown	trep_complete	5307	20	57.76	50	GCCATAGAGTGCAAGTGGAT	5978	19	59.93	52.63	TGCCTCTTCCATGCTGAAC	672	Fragment	Multiple
copia420	9	6292	Retrotransposon-LTR-Copia, Unknown		6278	22	59.65	40.91	TTACACCGATGCTAGTTTCCAA	6490	20	59.97	50	GGGAACACACCAAGCTCAAT	213	Fragment	Multiple
copia422	2	2373	Unknown, Retrotransposon-LTR-Copia	trep_complete	2175	20	59.97	50	GGGAACACACCAAGCTCAAT	2391	21	56.93	47.62	CAGGTTACACCGATGCTAGTT	217	Fragment	Multiple
copia422	3	3343	Unknown, Retrotransposon-LTR-Copia	trep_complete	2688	19	60.76	57.89	GCCTCTTCCATGCTGAACC	3360	21	59.89	47.62	AAGCCATAGAGTGCAAGTGGA	673	Fragment	Multiple
copia422	4	3453	Retrotransposon-LTR-Copia, Retrotransposon-LTR-Copia	trep_complete	3219	20	61.04	55	ATCACTACGGGCGAGAAGGT	3470	19	58.44	52.63	AGCAATGATGGACCCAGAC	252	Fragment	Multiple
copia422	5	4537	Retrotransposon-LTR-Copia, Unknown	trep_complete	4521	21	57.77	47.62	CAATGCCACAAGTAGGTAGGA	5119	20	60.39	55	GGACCTGCTCCAGACAAAGA	599	Fragment	Multiple
copia422	6	4537	Retrotransposon-LTR-Copia, Retrotransposon-LTR-Copia		4066	20	60.04	55	GTGTTCCAGGCGGTGTAAGT	4557	23	60.21	47.83	GGCCTAATGATTTGAGTCCTACC	492	Fragment	Multiple
copia422	7	4889	Retrotransposon-LTR-Copia, Unknown		4873	23	55.73	39.13	CGCTTCTACTTCTTATTATTCCC	5372	20	60.09	50	TCTTTCGTCTCTTCCGCCTA	500	Fragment	Multiple
copia423	2	2373	Unknown, Retrotransposon-LTR-Copia	trep_complete	2175	20	59.97	50	GGGAACACACCAAGCTCAAT	2391	21	56.93	47.62	CAGGTTACACCGATGCTAGTT	217	Fragment	Multiple
copia423	3	3343	Unknown, Retrotransposon-LTR-Copia	trep_complete	2688	19	60.76	57.89	GCCTCTTCCATGCTGAACC	3360	21	59.89	47.62	AAGCCATAGAGTGCAAGTGGA	673	Fragment	Multiple
copia423	4	3453	Retrotransposon-LTR-Copia, Retrotransposon-LTR-Copia	trep_complete	3219	20	61.04	55	ATCACTACGGGCGAGAAGGT	3470	19	58.44	52.63	AGCAATGATGGACCCAGAC	252	Fragment	Multiple
copia423	5	4537	Retrotransposon-LTR-Copia, Unknown	trep_complete	4521	21	57.77	47.62	CAATGCCACAAGTAGGTAGGA	5119	20	60.39	55	GGACCTGCTCCAGACAAAGA	599	Fragment	Multiple
copia423	6	4537	Retrotransposon-LTR-Copia, Retrotransposon-LTR-Copia		4066	20	60.04	55	GTGTTCCAGGCGGTGTAAGT	4557	23	60.21	47.83	GGCCTAATGATTTGAGTCCTACC	492	Fragment	Multiple
copia423	7	4889	Retrotransposon-LTR-Copia, Unknown		4873	23	55.73	39.13	CGCTTCTACTTCTTATTATTCCC	5372	20	60.09	50	TCTTTCGTCTCTTCCGCCTA	500	Fragment	Multiple
copia424	2	2373	Unknown, Retrotransposon-LTR-Copia	trep_complete	2175	20	59.97	50	GGGAACACACCAAGCTCAAT	2391	21	56.93	47.62	CAGGTTACACCGATGCTAGTT	217	Fragment	Multiple
copia424	3	3343	Unknown, Retrotransposon-LTR-Copia	trep_complete	2688	19	60.76	57.89	GCCTCTTCCATGCTGAACC	3360	21	59.89	47.62	AAGCCATAGAGTGCAAGTGGA	673	Fragment	Multiple
copia424	4	3453	Retrotransposon-LTR-Copia, Retrotransposon-LTR-Copia	trep_complete	3219	20	61.04	55	ATCACTACGGGCGAGAAGGT	3470	19	58.44	52.63	AGCAATGATGGACCCAGAC	252	Fragment	Multiple
copia424	5	4537	Retrotransposon-LTR-Copia, Unknown	trep_complete	4521	21	57.77	47.62	CAATGCCACAAGTAGGTAGGA	5119	20	60.39	55	GGACCTGCTCCAGACAAAGA	599	Fragment	Multiple
copia424	6	4537	Retrotransposon-LTR-Copia, Retrotransposon-LTR-Copia		4066	20	60.04	55	GTGTTCCAGGCGGTGTAAGT	4557	23	60.21	47.83	GGCCTAATGATTTGAGTCCTACC	492	Fragment	Multiple
copia424	7	4889	Retrotransposon-LTR-Copia, Unknown		4873	23	55.73	39.13	CGCTTCTACTTCTTATTATTCCC	5372	20	60.09	50	TCTTTCGTCTCTTCCGCCTA	500	Fragment	Multiple
copia425	1	3777	Retrotransposon-LTR-Copia, Retrotransposon-LTR-Copia	trep_complete	3764	20	58.67	45	TCGATGCAGGGAATGATAAG	4342	20	59.81	50	CATTGGTCCGCATACATCAC	579	Fragment	Multiple
copia425	2	3777	Unknown, Retrotransposon-LTR-Copia	trep_complete	3229	20	59.72	50	TGGTTACACTCAGCGATTGG	3794	23	58.49	43.48	CGCTTCTACTTCTTATCATTCCC	566	Fragment	Multiple
copia425	3	4136	Retrotransposon-LTR-Copia, Retrotransposon-LTR-Copia	trep_complete	4120	23	59.7	47.83	TTTGAGTCCTACCTACTTGTGGC	4534	20	60.1	50	CAAATACTCGCCTCCACGAT	415	Fragment	Multiple
copia425	4	4136	Unknown, Retrotransposon-LTR-Copia	trep_complete	3481	20	59.93	45	TTGGAAGAAGAAGGGCAAGA	4153	20	59.62	45	CAAACGACAATGCCACAAGT	673	Fragment	Multiple
copia425	5	4203	Retrotransposon-LTR-Copia, Retrotransposon-LTR-Copia	trep_complete	4186	22	55.08	40.91	CCATTCTGATGGACTTCTAACT	4537	20	59.84	55	GCTCAAATACTCGCCTCCAC	352	Fragment	Multiple
copia425	6	4725	Retrotransposon-LTR-Copia, Unknown	trep_complete	4710	20	55.26	40	AAACAGCAGCTTTCACACTT	5215	20	59.93	50	GTCTGGGTCCATCATTGCTT	506	Fragment	Multiple
copia425	7	4937	Retrotransposon-LTR-Copia, Unknown	1 trep_complete	4923	20	60.64	45	ACAACCGATCAGAAGGCAAA	5183	20	60.27	50	CAGGCTCATCATTGTGCAAC	261	Fragment	Multiple
copia425	8	4937	Retrotransposon-LTR-Copia, Retrotransposon-LTR-Copia	1 trep_complete	4674	20	59.85	50	CGGACCTACCGTTGTCATTT	4952	20	58.01	45	CGACAAACACTTTGCCTTCT	279	Fragment	Multiple
copia425	9	5324	Retrotransposon-LTR-Copia, Unknown		5309	20	57.76	50	GCCATAGAGTGCAAGTGGAT	5980	19	59.93	52.63	TGCCTCTTCCATGCTGAAC	672	Fragment	Multiple
copia425	10	5799	1 Unknown, Retrotransposon-LTR-Copia		5196	20	59.93	50	AAGCAATGATGGACCCAGAC	5819	23	56.3	39.13	CAGACTCAAGCATAGGAATGTTA	624	Fragment	Multiple
copia425	11	6294	1 Retrotransposon-LTR-Copia, Unknown		6280	22	59.65	40.91	TTACACCGATGCTAGTTTCCAA	6492	20	59.97	50	GGGAACACACCAAGCTCAAT	213	Fragment	Multiple
copia427	12	11434	1 Unknown, Retrotransposon-LTR-Copia	2 trep_complete	10864	20	60.11	50	GCCTTCGTTCCTTAACACCA	11451	21	58.76	57.14	GGTAGGTCTGACTGGCTCATC	588	Fragment	Unique
copia427	14	11448	1 Unknown, Retrotransposon-LTR-Copia	2 trep_complete	10835	20	60.07	50	CCTGTTGGGCCATCTTCTTA	11464	21	60.73	52.38	CCGAAACGATAACGGTAGGTC	630	Fragment	Unique
copia427	23	19115	2 Retrotransposon-LTR-Copia, Retrotransposon-LTR-Copia		18577	20	60.16	50	ACATCTGAGGCTTGCTTGCT	19135	23	59.47	43.48	GAACCTTTCCAGTCCATATCTCA	559	Fragment	Unique
copia427	11	11178	1 Retrotransposon-LTR-Copia, Retrotransposon-LTR-Copia	2 trep_complete	11161	23	55.6	34.78	TCCAATACGTCATAACTTTCACT	11396	20	59.96	50	GTCGCTCGGATACACCATTT	236	Fragment	Multiple
copia427	13	11448	1 Retrotransposon-LTR-Copia, Retrotransposon-LTR-Copia	2 trep_complete	11435	20	58.82	55	AGCCAGTCAGACCTACCGTT	11983	20	59.93	50	GTCTGGGTCCATCATTGCTT	549	Fragment	Multiple
copia427	15	12092	1 Retrotransposon-LTR-Copia, Unknown	2 trep_complete	12077	20	57.7	45	GCCATAAAGTGCAAGTGGAT	12753	20	59.96	45	TTCTTTGCCTCTTCCATGCT	677	Fragment	Multiple
copia427	18	18122	1 Retrotransposon-LTR-Copia, Retrotransposon-LTR-Copia		18109	20	58.67	45	TCGATGCAGGGAATGATAAG	18596	20	60.16	50	AGCAAGCAAGCCTCAGATGT	488	Fragment	Multiple
copia427	19	18122	1 Unknown, Retrotransposon-LTR-Copia		17478	20	60.13	55	ACAGGCTAGGACCGAAAGGT	18139	23	58.49	43.48	CGCTTCTACTTCTTATCATTCCC	662	Fragment	Multiple
copia427	20	18481	2 Retrotransposon-LTR-Copia, Retrotransposon-LTR-Copia		18465	23	59.7	47.83	TTTGAGTCCTACCTACTTGTGGC	18879	20	60.1	50	CAAATACTCGCCTCCACGAT	415	Fragment	Multiple
copia427	21	18481	2 Retrotransposon-LTR-Copia, Retrotransposon-LTR-Copia		18084	20	59.92	45	CGGATCGGTTGCTCATATTT	18498	20	59.62	45	CAAACGACAATGCCACAAGT	415	Fragment	Multiple
copia427	22	18548	2 Retrotransposon-LTR-Copia, Retrotransposon-LTR-Copia		18531	22	55.08	40.91	CCATTCTGATGGACTTCTAACT	18693	20	59.86	50	CGTGCTCATTAGTCCGCATA	163	Fragment	Multiple
copia427	24	19282	2 Retrotransposon-LTR-Copia, Retrotransposon-LTR-Copia		19268	20	60.64	45	ACAACCGATCAGAAGGCAAA	19788	20	59.72	55	TACGGGTGAGAAGGTCTCGT	521	Fragment	Multiple
copia427	25	19282	2 Retrotransposon-LTR-Copia, Retrotransposon-LTR-Copia		19019	20	59.85	50	CGGACCTACCGTTGTCATTT	19297	20	58.01	45	CGACAAACACTTTGCCTTCT	279	Fragment	Multiple
copia427	26	20144	2 Unknown, Retrotransposon-LTR-Copia		19541	20	59.93	50	AAGCAATGATGGACCCAGAC	20164	23	60.49	43.48	CGGACTCAAGCATAGGAATGTTA	624	Fragment	Multiple
copia427	27	20639	2 Retrotransposon-LTR-Copia, Unknown		13047	22	59.65	40.91	TTACACCGATGCTAGTTTCCAA	13260	20	60.02	50	CGAGAACACACCAAGCTCAA	214	Fragment	Multiple
copia428	2	4119	Unknown, Retrotransposon-LTR-Copia	trep_complete	3534	20	60.39	55	GGACCTGCTCCAGACAAAGA	4137	21	60.04	47.62	AACGACAATGCCACAAGTAGG	604	Fragment	Multiple
copia428	3	4756	Unknown, Retrotransposon-LTR-Copia	trep_complete	4219	20	60.16	50	CATGTGAGGCTTGCTTGCTA	4776	23	59.47	43.48	GAACCTTTCCAGTCCATATCTCA	558	Fragment	Multiple
copia428	4	4923	Retrotransposon-LTR-Copia, Retrotransposon-LTR-Copia	trep_complete	4660	20	59.85	50	CGGACCTACCGTTGTCATTT	4938	20	58.01	45	CGACAAACACTTTGCCTTCT	279	Fragment	Multiple
copia428	5	5290	Retrotransposon-LTR-Copia, Unknown	trep_complete	5275	20	57.76	50	GCCATAGAGTGCAAGTGGAT	5946	19	59.93	52.63	TGCCTCTTCCATGCTGAAC	672	Fragment	Multiple
copia428	6	5765	Retrotransposon-LTR-Copia, Retrotransposon-LTR-Copia		5162	20	59.93	50	AAGCAATGATGGACCCAGAC	5785	23	60.49	43.48	CGGACTCAAGCATAGGAATGTTA	624	Fragment	Multiple
copia428	7	6260	Retrotransposon-LTR-Copia, Unknown		6246	22	59.65	40.91	TTACACCGATGCTAGTTTCCAA	6458	20	59.97	50	GGGAACACACCAAGCTCAAT	213	Fragment	Multiple
copia429	2	1836	Retrotransposon-LTR-Copia, Unknown	trep_complete	1819	23	55.97	34.78	CTGATTGTGACTTTGAATCATCT	2122	20	60.18	55	CAGTGTCCTTCGACTGCTGA	304	Fragment	Multiple
copia429	3	1836	Unknown, Retrotransposon-LTR-Copia	trep_complete	1575	20	60.08	50	TTCTTCTGGTGGTTCCTTGG	1854	21	59.67	47.62	TCCAGACCGACAGAGATGATT	280	Fragment	Multiple
copia429	4	2827	Unknown, Retrotransposon-LTR-Copia	trep_complete	2172	19	60.76	57.89	GCCTCTTCCATGCTGAACC	2844	21	59.89	47.62	AAGCCATAGAGTGCAAGTGGA	673	Fragment	Multiple
copia429	5	2937	Retrotransposon-LTR-Copia, Retrotransposon-LTR-Copia	trep_complete	2703	20	61.04	55	ATCACTACGGGCGAGAAGGT	2954	19	58.44	52.63	AGCAATGATGGACCCAGAC	252	Fragment	Multiple
copia429	6	3214	Retrotransposon-LTR-Copia, Retrotransposon-LTR-Copia	trep_complete	3199	21	60.84	47.62	CGACAAACACTTTGCCTTCTG	3477	20	59.85	50	CGGACCTACCGTTGTCATTT	279	Fragment	Multiple
copia429	7	4015	Retrotransposon-LTR-Copia, Unknown		4000	21	60.04	47.62	AACGACAATGCCACAAGTAGG	4520	20	60.38	50	TGAAGAACGGCGGAAGTAAG	521	Fragment	Multiple
copia429	8	4015	Retrotransposon-LTR-Copia, Retrotransposon-LTR-Copia		3435	20	59.84	55	GCTGTTTCTGGAGCGTATCC	4031	22	56.07	45.45	TTTGAGTCCTACCTACTTGTGG	597	Fragment	Multiple
copia43	8	4038	Unknown, Retrotransposon-LTR-Copia		3832	20	59.81	50	CATTGGTCCGCATACATCAC	4055	23	55.23	43.48	TTATGAGTCCTACCTACTTGTGG	224	Fragment	Unique
copia43	1	1880	Unknown, Retrotransposon-LTR-Copia	trep_complete	1682	20	59.97	50	GGGAACACACCAAGCTCAAT	1898	21	56.93	47.62	CAGGTTACACCGATGCTAGTT	217	Fragment	Multiple
copia43	2	2850	Unknown, Retrotransposon-LTR-Copia	trep_complete	2195	19	60.76	57.89	GCCTCTTCCATGCTGAACC	2867	21	59.89	47.62	AAGCCATAGAGTGCAAGTGGA	673	Fragment	Multiple
copia43	3	2960	Retrotransposon-LTR-Copia, Retrotransposon-LTR-Copia	trep_complete	2726	20	61.04	55	ATCACTACGGGCGAGAAGGT	2977	19	58.44	52.63	AGCAATGATGGACCCAGAC	252	Fragment	Multiple
copia43	4	3237	Retrotransposon-LTR-Copia, Retrotransposon-LTR-Copia	trep_complete	3222	21	60.84	47.62	CGACAAACACTTTGCCTTCTG	3500	20	59.85	50	CGGACCTACCGTTGTCATTT	279	Fragment	Multiple
copia43	5	3237	Retrotransposon-LTR-Copia, Retrotransposon-LTR-Copia	trep_complete	2984	20	59.26	45	TATGTCGCAGGCTCATCATT	3252	20	59.27	45	TACAACCGATCAGAAGGCAA	269	Fragment	Multiple
copia43	6	3949	Retrotransposon-LTR-Copia, Retrotransposon-LTR-Copia	trep_complete	3933	21	60.11	47.62	CCTCGCATGTCTCGTATGATT	4379	20	59.92	45	CGGATCGGTTGCTCATATTT	447	Fragment	Multiple
copia43	7	4038	Retrotransposon-LTR-Copia, Unknown	trep_complete	4023	21	60.04	47.62	AACGACAATGCCACAAGTAGG	4570	20	60.39	55	GGACCTGCTCCAGACAAAGA	548	Fragment	Multiple
copia431	4	2847	Unknown, Retrotransposon-LTR-Copia	trep_complete	2191	20	58.8	50	TGACTCTTCCATGCTGAACC	2864	21	59.89	47.62	AAGCCATAGAGTGCAAGTGGA	674	Fragment	Unique
copia431	7	3234	Unknown, Retrotransposon-LTR-Copia	trep_complete	3014	20	60.21	45	ATTTCTCGCATTTCGTGGAG	3251	22	58.9	40.91	TCTACAACCGATTAGAAGGCAA	238	Fragment	Unique
copia431	2	1877	Unknown, Retrotransposon-LTR-Copia	trep_complete	1679	20	59.97	50	GGGAACACACCAAGCTCAAT	1895	23	59.61	43.48	CAGGTTACACCGATGCTAGTTTT	217	Fragment	Multiple
copia431	3	2174	Unknown, Retrotransposon-LTR-Copia	trep_complete	1679	20	59.97	50	GGGAACACACCAAGCTCAAT	2189	20	56.05	45	AGAAAGGGTTCTTGCCTATG	511	Fragment	Multiple
copia431	5	2957	Retrotransposon-LTR-Copia, Retrotransposon-LTR-Copia	trep_complete	2723	20	61.04	55	ATCACTACGGGCGAGAAGGT	2974	19	58.44	52.63	AGCAATGATGGACCCAGAC	252	Fragment	Multiple
copia431	6	3234	Retrotransposon-LTR-Copia, Retrotransposon-LTR-Copia	trep_complete	3219	20	58.01	45	CGACAAACACTTTGCCTTCT	3497	20	59.85	50	CGGACCTACCGTTGTCATTT	279	Fragment	Multiple
copia431	8	4035	Retrotransposon-LTR-Copia, Unknown		4020	21	60.04	47.62	AACGACAATGCCACAAGTAGG	4439	20	60.33	45	TTGATACCGGATTGGTTGCT	420	Fragment	Multiple
copia431	9	4035	Retrotransposon-LTR-Copia, Retrotransposon-LTR-Copia		3829	20	59.81	50	CATTGGTCCGCATACATCAC	4051	22	56.07	45.45	TTTGAGTCCTACCTACTTGTGG	223	Fragment	Multiple
copia432	5	3450	Unknown, Retrotransposon-LTR-Copia	trep_complete	2958	20	60.12	55	GTCTGGGTCCATCAGTGCTT	3465	20	55.26	40	AAACAGCAGCTTTCACACTT	508	Fragment	Unique
copia432	6	4039	Retrotransposon-LTR-Copia, Retrotransposon-LTR-Copia		4024	21	60.04	47.62	AACGACAATGCCACAAGTAGG	4356	20	59.69	45	GCGTGGACAATAATGCAAGA	333	Fragment	Unique
copia432	2	1879	Unknown, Retrotransposon-LTR-Copia	trep_complete	1681	20	59.97	50	GGGAACACACCAAGCTCAAT	1897	21	56.93	47.62	CAGGTTACACCGATGCTAGTT	217	Fragment	Multiple
copia432	3	2849	Unknown, Retrotransposon-LTR-Copia	trep_complete	2194	19	60.76	57.89	GCCTCTTCCATGCTGAACC	2866	21	59.89	47.62	AAGCCATAGAGTGCAAGTGGA	673	Fragment	Multiple
copia432	4	3450	Retrotransposon-LTR-Copia, Retrotransposon-LTR-Copia	trep_complete	3435	23	60.41	43.48	TGGTACGGATTAAGTGTGAAAGC	3829	20	60.23	55	ACGACGGCTAGAGGAGGATT	395	Fragment	Multiple
copia432	7	4039	Retrotransposon-LTR-Copia, Retrotransposon-LTR-Copia		3833	20	59.81	50	CATTGGTCCGCATACATCAC	4055	22	56.07	45.45	TTTGAGTCCTACCTACTTGTGG	223	Fragment	Multiple
copia433	9	5769	Retrotransposon-LTR-Copia, Retrotransposon-LTR-Copia	1 trep_complete	5182	20	59.95	50	AGACTCCGAAAGATGGCAGA	5789	23	60.49	43.48	CGGACTCAAGCATAGGAATGTTA	608	Fragment	Unique
copia433	1	3747	Retrotransposon-LTR-Copia, Retrotransposon-LTR-Copia	trep_complete	3734	20	58.67	45	TCGATGCAGGGAATGATAAG	4312	20	59.81	50	CATTGGTCCGCATACATCAC	579	Fragment	Multiple
copia433	2	3747	Unknown, Retrotransposon-LTR-Copia	trep_complete	3518	20	60.39	55	GGACCTGCTCCAGACAAAGA	3764	23	58.49	43.48	CGCTTCTACTTCTTATCATTCCC	247	Fragment	Multiple
copia433	3	4106	Retrotransposon-LTR-Copia, Retrotransposon-LTR-Copia	trep_complete	4090	23	59.7	47.83	TTTGAGTCCTACCTACTTGTGGC	4504	20	60.1	50	CAAATACTCGCCTCCACGAT	415	Fragment	Multiple
copia433	4	4106	Retrotransposon-LTR-Copia, Retrotransposon-LTR-Copia	trep_complete	3709	20	59.92	45	CGGATCGGTTGCTCATATTT	4123	20	59.62	45	CAAACGACAATGCCACAAGT	415	Fragment	Multiple
copia433	5	4173	Retrotransposon-LTR-Copia, Unknown	trep_complete	4156	22	55.08	40.91	CCATTCTGATGGACTTCTAACT	4823	20	60.02	50	TGTCCGACTGAAGTTGCTTG	668	Fragment	Multiple
copia433	6	4907	Retrotransposon-LTR-Copia, Retrotransposon-LTR-Copia	trep_complete	4893	20	60.64	45	ACAACCGATCAGAAGGCAAA	5160	20	59.26	45	TATGTCGCAGGCTCATCATT	268	Fragment	Multiple
copia433	7	4907	Retrotransposon-LTR-Copia, Retrotransposon-LTR-Copia	trep_complete	4316	20	60.23	55	ACGACGGCTAGAGGAGGATT	4922	20	58.01	45	CGACAAACACTTTGCCTTCT	607	Fragment	Multiple
copia433	8	5294	Retrotransposon-LTR-Copia, Unknown	trep_complete	5279	20	57.76	50	GCCATAGAGTGCAAGTGGAT	5950	19	59.93	52.63	TGCCTCTTCCATGCTGAAC	672	Fragment	Multiple
copia433	10	6264	1 Retrotransposon-LTR-Copia, Unknown		6250	22	59.65	40.91	TTACACCGATGCTAGTTTCCAA	6462	20	59.97	50	GGGAACACACCAAGCTCAAT	213	Fragment	Multiple
copia435	3	2042	Retrotransposon-LTR-Copia, Retrotransposon-LTR-Copia	trep_complete	1503	20	60.19	50	CCCTGAGTCCTTCATCGAAA	2059	21	59.89	47.62	AAGCCATAGAGTGCAAGTGGA	557	Fragment	Unique
copia435	5	2894	Unknown, Retrotransposon-LTR-Copia	trep_complete	2405	20	60.3	50	GTTCCGAGCGACAAACACTT	2910	21	59.53	47.62	AAAGAGTTGAGCCACGAGTTG	506	Fragment	Unique
copia435	2	1389	DNA transposon-TIR-CACTA, Retrotransposon-LTR-Copia	trep_complete	1375	19	60.28	57.89	GCATACCTCCAACACTGCG	1863	20	59.04	45	ATGGCAGATGGATGTCAAGA	489	Fragment	Multiple
copia435	4	2152	Retrotransposon-LTR-Copia, Retrotransposon-LTR-Copia	trep_complete	1918	20	61.04	55	ATCACTACGGGCGAGAAGGT	2169	19	58.44	52.63	AGCAATGATGGACCCAGAC	252	Fragment	Multiple
copia437	9	4000	Unknown, Retrotransposon-LTR-Copia		3796	20	59.95	50	TGGGTCCGCATACATCACTA	4016	22	56.07	45.45	TTTGAGTCCTACCTACTTGTGG	221	Fragment	Unique
copia437	2	1823	Retrotransposon-LTR-Copia, Unknown	trep_complete	1806	23	55.97	34.78	CTGATTGTGACTTTGAATCATCT	2109	20	60.18	55	CAGTGTCCTTCGACTGCTGA	304	Fragment	Multiple
copia437	3	1823	Unknown, Retrotransposon-LTR-Copia	trep_complete	1562	20	60.08	50	TTCTTCTGGTGGTTCCTTGG	1841	21	59.67	47.62	TCCAGACCGACAGAGATGATT	280	Fragment	Multiple
copia437	4	2812	Unknown, Retrotransposon-LTR-Copia	trep_complete	2159	19	60.76	57.89	GCCTCTTCCATGCTGAACC	2829	21	59.89	47.62	AAGCCATAGAGTGCAAGTGGA	671	Fragment	Multiple
copia437	5	2922	Retrotransposon-LTR-Copia, Retrotransposon-LTR-Copia	trep_complete	2688	20	61.04	55	ATCACTACGGGCGAGAAGGT	2939	19	58.44	52.63	AGCAATGATGGACCCAGAC	252	Fragment	Multiple
copia437	6	3199	Retrotransposon-LTR-Copia, Retrotransposon-LTR-Copia	trep_complete	3184	21	60.84	47.62	CGACAAACACTTTGCCTTCTG	3462	20	59.85	50	CGGACCTACCGTTGTCATTT	279	Fragment	Multiple
copia437	7	3199	Retrotransposon-LTR-Copia, Retrotransposon-LTR-Copia	trep_complete	2946	20	59.26	45	TATGTCGCAGGCTCATCATT	3214	20	59.27	45	TACAACCGATCAGAAGGCAA	269	Fragment	Multiple
copia437	8	4000	Retrotransposon-LTR-Copia, Unknown		3985	21	60.04	47.62	AACGACAATGCCACAAGTAGG	4506	20	60.38	50	TGAAGAACGGCGGAAGTAAG	522	Fragment	Multiple
copia438	7	6281	Retrotransposon-LTR-Copia, Unknown		6266	22	59.9	50	GGTTACACCGATGCTACTTTCC	6480	20	59.97	50	GGGAACACACCAAGCTCAAT	215	Fragment	Unique
copia438	2	3763	Unknown, Retrotransposon-LTR-Copia	trep_complete	3536	20	60.39	55	GGACCTGCTCCAGACAAAGA	3782	23	58.49	43.48	CGCTTCTACTTCTTATCATTCCC	247	Fragment	Multiple
copia438	3	4124	Retrotransposon-LTR-Copia, Retrotransposon-LTR-Copia	trep_complete	4108	23	59.7	47.83	TTTGAGTCCTACCTACTTGTGGC	4522	20	60.1	50	CAAATACTCGCCTCCACGAT	415	Fragment	Multiple
copia438	4	4124	Retrotransposon-LTR-Copia, Retrotransposon-LTR-Copia	trep_complete	3727	20	59.92	45	CGGATCGGTTGCTCATATTT	4141	20	59.62	45	CAAACGACAATGCCACAAGT	415	Fragment	Multiple
copia438	5	5312	Retrotransposon-LTR-Copia, Unknown	trep_complete	5297	20	57.76	50	GCCATAGAGTGCAAGTGGAT	5968	19	59.93	52.63	TGCCTCTTCCATGCTGAAC	672	Fragment	Multiple
copia438	6	5782	Retrotransposon-LTR-Copia, Retrotransposon-LTR-Copia	trep_complete	5184	20	59.93	50	AAGCAATGATGGACCCAGAC	5801	23	58.29	39.13	CAAGCATAGGAATGTTATCTCCA	618	Fragment	Multiple
copia438	8	6281	Unknown, Retrotransposon-LTR-Copia		5954	20	59.96	45	AGCATGGAAGAGGCAAAGAA	6296	20	59.32	45	TGTCGGTTTGGAAAGTAGCA	343	Fragment	Multiple
copia439	1	3681	Retrotransposon-LTR-Copia, Retrotransposon-LTR-Copia	trep_complete	3668	20	58.67	45	TCGATGCAGGGAATGATAAG	4246	20	59.81	50	CATTGGTCCGCATACATCAC	579	Fragment	Multiple
copia439	2	3681	Unknown, Retrotransposon-LTR-Copia	trep_complete	3452	20	60.39	55	GGACCTGCTCCAGACAAAGA	3698	23	58.49	43.48	CGCTTCTACTTCTTATCATTCCC	247	Fragment	Multiple
copia439	3	4040	Retrotransposon-LTR-Copia, Retrotransposon-LTR-Copia	trep_complete	4024	23	56.72	43.48	TTTGAGTCCTACCTACTTATGGC	4438	20	60.1	50	CAAATACTCGCCTCCACGAT	415	Fragment	Multiple
copia439	4	4107	Retrotransposon-LTR-Copia, Retrotransposon-LTR-Copia	trep_complete	4090	22	55.08	40.91	CCATTCTGATGGACTTCTAACT	4441	20	59.84	55	GCTCAAATACTCGCCTCCAC	352	Fragment	Multiple
copia439	5	5228	Retrotransposon-LTR-Copia, Unknown	trep_complete	5213	20	57.76	50	GCCATAGAGTGCAAGTGGAT	5884	19	59.93	52.63	TGCCTCTTCCATGCTGAAC	672	Fragment	Multiple
copia439	6	6219	Retrotransposon-LTR-Copia, Unknown	trep_complete	6205	22	58.79	45.45	GACCGACAGAGATGATTCAAAG	6396	20	59.97	50	GGGAACACACCAAGCTCAAT	192	Fragment	Multiple
copia439	7	6219	Unknown, Retrotransposon-LTR-Copia		5933	20	60.18	55	CAGTGTCCTTCGACTGCTGA	6236	23	55.97	34.78	CTGATTGTGACTTTGAATCATCT	304	Fragment	Multiple
copia440	2	2137	Unknown, Retrotransposon-LTR-Copia	trep_complete	1644	20	59.97	50	GGGAACACACCAAGCTCAAT	2153	22	58.78	45.45	AGAAAGGGTTCTTGCCTATGTC	510	Fragment	Multiple
copia440	3	2921	Retrotransposon-LTR-Copia, Retrotransposon-LTR-Copia	trep_complete	2687	20	61.04	55	ATCACTACGGGCGAGAAGGT	2938	19	58.44	52.63	AGCAATGATGGACCCAGAC	252	Fragment	Multiple
copia440	4	3198	Retrotransposon-LTR-Copia, Retrotransposon-LTR-Copia	trep_complete	3183	21	60.84	47.62	CGACAAACACTTTGCCTTCTG	3522	20	59.9	55	GGTGTGTCTGAGCGACGTAA	340	Fragment	Multiple
copia440	5	3198	Retrotransposon-LTR-Copia, Retrotransposon-LTR-Copia	trep_complete	2945	20	59.26	45	TATGTCGCAGGCTCATCATT	3213	20	59.27	45	TACAACCGATCAGAAGGCAA	269	Fragment	Multiple
copia440	6	3999	Retrotransposon-LTR-Copia, Retrotransposon-LTR-Copia		3986	20	55.29	45	CGACAATGCCATAAGTAGGT	4396	20	59.92	45	CGGATCGGTTGCTCATATTT	411	Fragment	Multiple
copia441	1	3773	Retrotransposon-LTR-Copia, Retrotransposon-LTR-Copia	trep_complete	3760	20	58.67	45	TCGATGCAGGGAATGATAAG	4361	20	60.23	55	AATCCTCCTCTAGCCGTCGT	602	Fragment	Multiple
copia441	2	3773	Unknown, Retrotransposon-LTR-Copia	trep_complete	3097	20	60.9	50	ATGATCGTGGCGCTTAGAGA	3790	23	58.49	43.48	CGCTTCTACTTCTTATCATTCCC	694	Fragment	Multiple
copia441	3	4120	Retrotransposon-LTR-Copia, Retrotransposon-LTR-Copia	trep_complete	4105	22	60.45	45.45	CGGCCTAATGATTTGAGTCCTA	4530	20	60.1	50	CAAATACTCGCCTCCACGAT	426	Fragment	Multiple
copia441	4	4120	Retrotransposon-LTR-Copia, Retrotransposon-LTR-Copia	trep_complete	3735	20	59.92	45	CGGATCGGTTGCTCATATTT	4139	22	59.8	50	TGCCACAAGTAGGTAGGACTCA	405	Fragment	Multiple
copia441	5	4199	Retrotransposon-LTR-Copia, Retrotransposon-LTR-Copia	trep_complete	4182	22	55.08	40.91	CCATTCTGATGGACTTCTAACT	4533	20	59.84	55	GCTCAAATACTCGCCTCCAC	352	Fragment	Multiple
copia441	6	4933	Retrotransposon-LTR-Copia, Retrotransposon-LTR-Copia	trep_complete	4919	20	60.64	45	ACAACCGATCAGAAGGCAAA	5186	20	59.26	45	TATGTCGCAGGCTCATCATT	268	Fragment	Multiple
copia441	7	4933	Retrotransposon-LTR-Copia, Retrotransposon-LTR-Copia	trep_complete	4670	20	59.85	50	CGGACCTACCGTTGTCATTT	4948	20	58.01	45	CGACAAACACTTTGCCTTCT	279	Fragment	Multiple
copia441	8	5320	Retrotransposon-LTR-Copia, Unknown		5305	20	57.76	50	GCCATAGAGTGCAAGTGGAT	5976	19	59.93	52.63	TGCCTCTTCCATGCTGAAC	672	Fragment	Multiple
copia442	1	3706	Retrotransposon-LTR-Copia, Retrotransposon-LTR-Copia	trep_complete	3693	20	58.67	45	TCGATGCAGGGAATGATAAG	4271	20	59.81	50	CATTGGTCCGCATACATCAC	579	Fragment	Multiple
copia442	2	3706	Unknown, Retrotransposon-LTR-Copia	trep_complete	3224	20	60.09	50	TCTTTCGTCTCTTCCGCCTA	3723	23	58.49	43.48	CGCTTCTACTTCTTATCATTCCC	500	Fragment	Multiple
copia442	3	4065	Retrotransposon-LTR-Copia, Retrotransposon-LTR-Copia	trep_complete	4049	23	59.7	47.83	TTTGAGTCCTACCTACTTGTGGC	4463	20	60.1	50	CAAATACTCGCCTCCACGAT	415	Fragment	Multiple
copia442	4	4065	Retrotransposon-LTR-Copia, Retrotransposon-LTR-Copia	trep_complete	3668	20	59.92	45	CGGATCGGTTGCTCATATTT	4082	20	59.62	45	CAAACGACAATGCCACAAGT	415	Fragment	Multiple
copia442	5	4132	Retrotransposon-LTR-Copia, Retrotransposon-LTR-Copia	trep_complete	4115	22	55.08	40.91	CCATTCTGATGGACTTCTAACT	4466	20	59.84	55	GCTCAAATACTCGCCTCCAC	352	Fragment	Multiple
copia442	6	4866	Retrotransposon-LTR-Copia, Unknown	trep_complete	4852	20	60.64	45	ACAACCGATCAGAAGGCAAA	5226	20	60.4	55	CAGGTGGGTCAACCAAGTTC	375	Fragment	Multiple
copia442	7	4866	Retrotransposon-LTR-Copia, Retrotransposon-LTR-Copia	trep_complete	4511	20	60.04	55	ACTTACGCCACCTGGAACAC	4881	20	58.01	45	CGACAAACACTTTGCCTTCT	371	Fragment	Multiple
copia442	8	5253	Retrotransposon-LTR-Copia, Unknown	1 trep_complete	5238	20	57.76	50	GCCATAGAGTGCAAGTGGAT	5909	19	59.93	52.63	TGCCTCTTCCATGCTGAAC	672	Fragment	Multiple
copia442	9	5728	Unknown, Retrotransposon-LTR-Copia		5208	20	60.4	50	AACTTGGTTGACCCACCTGA	5748	23	60.49	43.48	CGGACTCAAGCATAGGAATGTTA	541	Fragment	Multiple
copia442	10	6223	1 Retrotransposon-LTR-Copia, Unknown		6209	22	59.65	40.91	TTACACCGATGCTAGTTTCCAA	6421	20	59.97	50	GGGAACACACCAAGCTCAAT	213	Fragment	Multiple
copia443	2	1857	Unknown, Retrotransposon-LTR-Copia	trep_complete	1659	20	59.97	50	GGGAACACACCAAGCTCAAT	1875	21	56.93	47.62	CAGGTTACACCGATGCTAGTT	217	Fragment	Multiple
copia443	3	2937	Retrotransposon-LTR-Copia, Retrotransposon-LTR-Copia	trep_complete	2703	20	61.04	55	ATCACTACGGGCGAGAAGGT	2954	19	58.44	52.63	AGCAATGATGGACCCAGAC	252	Fragment	Multiple
copia443	4	3214	Retrotransposon-LTR-Copia, Retrotransposon-LTR-Copia	trep_complete	3199	21	60.84	47.62	CGACAAACACTTTGCCTTCTG	3477	20	59.85	50	CGGACCTACCGTTGTCATTT	279	Fragment	Multiple
copia443	5	3214	Retrotransposon-LTR-Copia, Retrotransposon-LTR-Copia	trep_complete	2961	20	59.26	45	TATGTCGCAGGCTCATCATT	3229	20	59.27	45	TACAACCGATCAGAAGGCAA	269	Fragment	Multiple
copia443	6	3399	Retrotransposon-LTR-Copia, Unknown	trep_complete	3382	22	56.91	45.45	CGTATGGTGTCTTAACTACGGA	3916	20	60.16	50	CATGTGAGGCTTGCTTGCTA	535	Fragment	Multiple
copia443	7	4013	Retrotransposon-LTR-Copia, Retrotransposon-LTR-Copia		3998	21	60.04	47.62	AACGACAATGCCACAAGTAGG	4344	20	60.07	45	AGAAGTTGATTTCCGCATGG	347	Fragment	Multiple
copia443	8	4013	Unknown, Retrotransposon-LTR-Copia		3807	20	59.81	50	CATTGGTCCGCATACATCAC	4029	22	56.07	45.45	TTTGAGTCCTACCTACTTGTGG	223	Fragment	Multiple
copia445	3	2924	Retrotransposon-LTR-Copia, Retrotransposon-LTR-Copia	trep_complete	2700	20	61	60	GCGAGAAGGTGTCGTCGTAG	2941	19	58.44	52.63	AGCAATGATGGACCCAGAC	242	Fragment	Unique
copia445	1	1844	Unknown, Retrotransposon-LTR-Copia	trep_complete	1646	20	59.97	50	GGGAACACACCAAGCTCAAT	1862	21	56.93	47.62	CAGGTTACACCGATGCTAGTT	217	Fragment	Multiple
copia445	2	2814	Unknown, Retrotransposon-LTR-Copia	trep_complete	2319	20	58.33	50	CGGACTCAAGCATAGGAATG	2831	21	59.89	47.62	AAGCCATAGAGTGCAAGTGGA	513	Fragment	Multiple
copia445	4	3201	Retrotransposon-LTR-Copia, Retrotransposon-LTR-Copia	trep_complete	3186	21	60.84	47.62	CGACAAACACTTTGCCTTCTG	3464	20	59.85	50	CGGACCTACCGTTGTCATTT	279	Fragment	Multiple
copia445	5	3201	Retrotransposon-LTR-Copia, Retrotransposon-LTR-Copia	trep_complete	2948	20	59.26	45	TATGTCGCAGGCTCATCATT	3216	20	59.27	45	TACAACCGATCAGAAGGCAA	269	Fragment	Multiple
copia445	6	4002	Retrotransposon-LTR-Copia, Unknown	trep_complete	3987	21	60.04	47.62	AACGACAATGCCACAAGTAGG	4511	20	60.15	50	CGTTGAAGAACGGTGGAAGT	525	Fragment	Multiple
copia445	7	4002	Retrotransposon-LTR-Copia, Retrotransposon-LTR-Copia		3796	20	59.81	50	CATTGGTCCGCATACATCAC	4018	22	56.07	45.45	TTTGAGTCCTACCTACTTGTGG	223	Fragment	Multiple
copia446	2	1878	Unknown, Retrotransposon-LTR-Copia	trep_complete	1680	20	59.97	50	GGGAACACACCAAGCTCAAT	1896	21	56.93	47.62	CAGGTTACACCGATGCTAGTT	217	Fragment	Multiple
copia446	3	2174	Unknown, Retrotransposon-LTR-Copia	trep_complete	1680	20	59.97	50	GGGAACACACCAAGCTCAAT	2190	22	58.78	45.45	AGAAAGGGTTCTTGCCTATGTC	511	Fragment	Multiple
copia446	4	2848	Unknown, Retrotransposon-LTR-Copia	trep_complete	2353	20	58.33	50	CGGACTCAAGCATAGGAATG	2865	21	59.89	47.62	AAGCCATAGAGTGCAAGTGGA	513	Fragment	Multiple
copia446	5	2958	Retrotransposon-LTR-Copia, Retrotransposon-LTR-Copia	trep_complete	2724	20	61.04	55	ATCACTACGGGCGAGAAGGT	2975	19	58.44	52.63	AGCAATGATGGACCCAGAC	252	Fragment	Multiple
copia446	6	3235	Retrotransposon-LTR-Copia, Retrotransposon-LTR-Copia	trep_complete	3220	21	60.84	47.62	CGACAAACACTTTGCCTTCTG	3559	20	59.9	55	GGTGTGTCTGAGCGACGTAA	340	Fragment	Multiple
copia446	7	3235	Unknown, Retrotransposon-LTR-Copia	trep_complete	2873	20	60.74	50	ATTAGGCGGGTCAACCAAGT	3250	20	59.27	45	TACAACCGATCAGAAGGCAA	378	Fragment	Multiple
copia446	8	4036	Retrotransposon-LTR-Copia, Unknown		4021	21	60.04	47.62	AACGACAATGCCACAAGTAGG	4624	20	60.39	55	GGACCTGCTCCAGACAAAGA	604	Fragment	Multiple
copia446	9	4036	Retrotransposon-LTR-Copia, Retrotransposon-LTR-Copia		3540	20	59.9	55	TTACGTCGCTCAGACACACC	4052	22	56.07	45.45	TTTGAGTCCTACCTACTTGTGG	513	Fragment	Multiple
copia447	3	2816	Unknown, Retrotransposon-LTR-Copia	trep_complete	2156	20	58.8	50	TGTCTCTTCCATGCTGAACC	2834	22	57.68	36.36	TGTTAAAGCCATAGAGTGCAAA	679	Fragment	Unique
copia447	2	1842	Unknown, Retrotransposon-LTR-Copia	trep_complete	1644	20	59.97	50	GGGAACACACCAAGCTCAAT	1860	21	56.93	47.62	CAGGTTACACCGATGCTAGTT	217	Fragment	Multiple
copia447	4	3199	Retrotransposon-LTR-Copia, Retrotransposon-LTR-Copia	trep_complete	3184	21	60.84	47.62	CGACAAACACTTTGCCTTCTG	3462	20	59.85	50	CGGACCTACCGTTGTCATTT	279	Fragment	Multiple
copia447	5	3199	Retrotransposon-LTR-Copia, Retrotransposon-LTR-Copia	trep_complete	2917	20	60.33	50	TGGAGTCTGGGTCCATCATT	3214	20	59.27	45	TACAACCGATCAGAAGGCAA	298	Fragment	Multiple
copia447	6	4000	Retrotransposon-LTR-Copia, Unknown	trep_complete	3985	21	60.04	47.62	AACGACAATGCCACAAGTAGG	4588	20	60.39	55	GGACCTGCTCCAGACAAAGA	604	Fragment	Multiple
copia447	7	4000	Unknown, Retrotransposon-LTR-Copia		3771	20	60.23	55	AATCCTCCTCTAGCCGTCGT	4016	22	56.07	45.45	TTTGAGTCCTACCTACTTGTGG	246	Fragment	Multiple
copia45	2	1911	Retrotransposon-LTR-Copia, Unknown	trep_complete	1897	22	59.65	40.91	TTACACCGATGCTAGTTTCCAA	2156	20	59.96	45	AGCATGGAAGAGGCAAAGAA	260	Fragment	Multiple
copia45	3	2798	Unknown, Retrotransposon-LTR-Copia	trep_complete	2143	19	60.76	57.89	GCCTCTTCCATGCTGAACC	2815	21	59.89	47.62	AAGCCATAGAGTGCAAGTGGA	673	Fragment	Multiple
copia45	4	2908	Retrotransposon-LTR-Copia, Retrotransposon-LTR-Copia	trep_complete	2674	20	61.04	55	ATCACTACGGGCGAGAAGGT	2925	19	60.95	57.89	AGCAATGGTGGACCCAGAC	252	Fragment	Multiple
copia45	5	3185	Retrotransposon-LTR-Copia, Retrotransposon-LTR-Copia	trep_complete	3170	21	60.84	47.62	CGACAAACACTTTGCCTTCTG	3540	20	60.04	55	ACTTACACCGCCTGGAACAC	371	Fragment	Multiple
copia45	6	3919	Retrotransposon-LTR-Copia, Retrotransposon-LTR-Copia	trep_complete	3904	23	55.91	34.78	AAATCAAACGAAGTTAGAAGTCC	4383	20	59.92	45	CGGATCGGTTGCTCATATTT	480	Fragment	Multiple
copia45	7	3919	Retrotransposon-LTR-Copia, Retrotransposon-LTR-Copia	trep_complete	3585	20	59.84	55	GCTCAAATACTCGCCTCCAC	3936	22	55.08	40.91	CCATTCTGATGGACTTCTAACT	352	Fragment	Multiple
copia45	8	3986	Retrotransposon-LTR-Copia, Unknown	trep_complete	3971	21	60.04	47.62	AACGACAATGCCACAAGTAGG	4574	20	60.39	55	GGACCTGCTCCAGACAAAGA	604	Fragment	Multiple
copia45	9	3986	Retrotransposon-LTR-Copia, Retrotransposon-LTR-Copia	trep_complete	3521	20	60.04	55	GTGTTCCAGGCGGTGTAAGT	4002	22	56.07	45.45	TTTGAGTCCTACCTACTTGTGG	482	Fragment	Multiple
copia450	4	4142	Unknown, Retrotransposon-LTR-Copia	trep_complete	3485	20	60.13	55	AAGAAGGGTACGGCTGGAGT	4160	23	58.55	34.78	TTTCACTTATATGACCCAAACGA	676	Fragment	Unique
copia450	1	3766	Retrotransposon-LTR-Copia, Retrotransposon-LTR-Copia	trep_complete	3751	20	59.47	40	CAATTTGATGCAGGGAATGA	4351	20	60.12	60	CTCCTCTAGCCATCGTGCTC	601	Fragment	Multiple
copia450	2	3766	Unknown, Retrotransposon-LTR-Copia	trep_complete	3226	20	59.72	50	TGGTTACACTCAGCGATTGG	3785	23	58.49	43.48	CGCTTCTACTTCTTATCATTCCC	560	Fragment	Multiple
copia450	3	4142	Retrotransposon-LTR-Copia, Retrotransposon-LTR-Copia	trep_complete	4128	22	60.11	40.91	TATGGTATTGTCGTTTGGGTCA	4351	20	60.12	60	CTCCTCTAGCCATCGTGCTC	224	Fragment	Multiple
copia450	5	4192	Retrotransposon-LTR-Copia, Retrotransposon-LTR-Copia	trep_complete	4177	22	55.08	40.91	CCATTCTGATGGACTTCTAACT	4332	20	59.81	50	CATTGGTCCGCATACATCAC	156	Fragment	Multiple
copia450	6	4192	Retrotransposon-LTR-Copia, Retrotransposon-LTR-Copia	trep_complete	3730	20	59.92	45	CGGATCGGTTGCTCATATTT	4209	23	55.91	34.78	AAATCAAACGAAGTTAGAAGTCC	480	Fragment	Multiple
copia450	7	5314	Retrotransposon-LTR-Copia, Unknown	trep_complete	5299	20	57.76	50	GCCATAGAGTGCAAGTGGAT	5988	20	60.6	50	AGGCAGGAACCCTTTCTTTG	690	Fragment	Multiple
copia450	8	5789	Unknown, Retrotransposon-LTR-Copia		5159	20	59.3	45	ACAATAATGAGCCTGCGACA	5809	23	60.49	43.48	CGGACTCAAGCATAGGAATGTTA	651	Fragment	Multiple
copia450	9	6284	Retrotransposon-LTR-Copia, Unknown		6270	22	59.65	40.91	TTACACCGATGCTAGTTTCCAA	6482	20	59.97	50	GGGAACACACCAAGCTCAAT	213	Fragment	Multiple
copia452	2	1869	Unknown, Retrotransposon-LTR-Copia	trep_complete	1671	20	59.97	50	GGGAACACACCAAGCTCAAT	1887	21	56.93	47.62	CAGGTTACACCGATGCTAGTT	217	Fragment	Multiple
copia452	3	2839	Unknown, Retrotransposon-LTR-Copia	trep_complete	2184	19	60.76	57.89	GCCTCTTCCATGCTGAACC	2856	21	59.89	47.62	AAGCCATAGAGTGCAAGTGGA	673	Fragment	Multiple
copia452	4	3226	Retrotransposon-LTR-Copia, Retrotransposon-LTR-Copia	trep_complete	3211	21	60.84	47.62	CGACAAACACTTTGCCTTCTG	3489	20	59.85	50	CGGACCTACCGTTGTCATTT	279	Fragment	Multiple
copia452	5	3226	Unknown, Retrotransposon-LTR-Copia	trep_complete	2968	20	60.01	55	CTGCATAGGTCACAGGCTCA	3241	20	59.27	45	TACAACCGATCAGAAGGCAA	274	Fragment	Multiple
copia452	6	4027	Retrotransposon-LTR-Copia, Unknown	trep_complete	4012	21	60.04	47.62	AACGACAATGCCACAAGTAGG	4535	20	60.25	50	GTTGAAGAACGGCGGAAGTA	524	Fragment	Multiple
copia452	7	4027	Retrotransposon-LTR-Copia, Retrotransposon-LTR-Copia		3821	20	59.81	50	CATTGGTCCGCATACATCAC	4043	22	56.07	45.45	TTTGAGTCCTACCTACTTGTGG	223	Fragment	Multiple
copia46	7	3560	Retrotransposon-LTR-Copia, Retrotransposon-LTR-Copia	trep_complete	2931	20	59.93	50	GTCTGGGTCCATCATTGCTT	3575	18	64.18	61.11	TGGAGCCGCCACATTACG	645	Fragment	Unique
copia46	3	1852	Unknown, Retrotransposon-LTR-Copia	trep_complete	1654	20	59.97	50	GGGAACACACCAAGCTCAAT	1870	21	56.93	47.62	CAGGTTACACCGATGCTAGTT	217	Fragment	Multiple
copia46	4	2932	Retrotransposon-LTR-Copia, Retrotransposon-LTR-Copia	trep_complete	2698	20	61.04	55	ATCACTACGGGCGAGAAGGT	2949	19	58.44	52.63	AGCAATGATGGACCCAGAC	252	Fragment	Multiple
copia46	5	3480	Retrotransposon-LTR-Copia, Unknown	trep_complete	3465	20	61.77	55	TAGGTCCGACTGGCTCATCA	4027	20	60.15	50	CCTTGTTGTGGCTCCTGTTT	563	Fragment	Multiple
copia46	6	3560	Retrotransposon-LTR-Copia, Unknown	trep_complete	3545	19	63.28	57.89	GTGTTCCAGGCGGCGTAAT	4027	20	60.15	50	CCTTGTTGTGGCTCCTGTTT	483	Fragment	Multiple
copia46	8	7190	Retrotransposon-LTR-Copia, Unknown		7175	21	60.04	47.62	AACGACAATGCCACAAGTAGG	7824	20	60.11	50	TAGAACGTCCAAGCCAAACC	650	Fragment	Multiple
copia46	9	7190	Retrotransposon-LTR-Copia, Retrotransposon-LTR-Copia		6984	20	59.81	50	CATTGGTCCGCATACATCAC	7206	22	56.07	45.45	TTTGAGTCCTACCTACTTGTGG	223	Fragment	Multiple
copia48	3	1624	Unknown, Retrotransposon-LTR-Copia	trep_complete	1241	20	59.86	50	CGTGATCGTCTTCACTGCAT	1641	23	58.15	39.13	GGTACGCAGACCATTAAATACAA	401	Fragment	Unique
copia48	1	788	Retrotransposon-LTR-Gypsy, Retrotransposon-LTR-Copia	trep_complete	450	20	60.23	45	GCTTTCGGGTTTGTCAAGAA	805	21	59.99	52.38	CGTATAGACATGGCCCGAGTA	356	Fragment	Multiple
copia48	2	1591	Retrotransposon-LTR-Copia, Unknown	trep_complete	1579	18	63.7	66.67	GTACGGCAACACGGCAGG	2040	20	60.03	55	CCGACACAAACCCGTCTAGT	462	Fragment	Multiple
copia48	4	3355	Retrotransposon-LTR-Copia, Unknown	trep_complete	3342	20	58.67	45	TCGATGCAGGGAATGATAAG	3938	20	59.88	55	TCCTCTAGCTGTCGTGCTCA	597	Fragment	Multiple
copia48	5	3355	Unknown, Retrotransposon-LTR-Copia	trep_complete	2873	20	60.09	50	TCTTTCGTCTCTTCCGCCTA	3372	23	58.49	43.48	CGCTTCTACTTCTTATCATTCCC	500	Fragment	Multiple
copia48	6	3781	Retrotransposon-LTR-Copia, Unknown	1 trep_complete	3764	22	55.08	40.91	CCATTCTGATGGACTTCTAACT	3938	20	59.88	55	TCCTCTAGCTGTCGTGCTCA	175	Fragment	Multiple
copia48	7	4515	Retrotransposon-LTR-Copia, Unknown	1 trep_complete	4502	20	55.55	40	TAACCAATCAGAAGGCAAAG	4799	20	60.45	50	TTCGGAGTCTGGGTCCATAA	298	Fragment	Multiple
copia48	8	4515	Unknown, Retrotransposon-LTR-Copia	1 trep_complete	3919	20	59.88	55	TGAGCACGACAGCTAGAGGA	4530	20	58.01	45	CGACAAACACTTTGCCTTCT	612	Fragment	Multiple
copia48	9	4902	Retrotransposon-LTR-Copia, Unknown		4887	20	57.76	50	GCCATAGAGTGCAAGTGGAT	5558	19	59.93	52.63	TGCCTCTTCCATGCTGAAC	672	Fragment	Multiple
copia48	10	5893	1 Retrotransposon-LTR-Copia, Unknown		5878	23	55.3	34.78	AAACTGACAGAGATGATTCAAAG	6094	20	60.08	50	AGATTCAATGGGCTCGACAC	217	Fragment	Multiple
copia48	11	5893	1 Unknown, Retrotransposon-LTR-Copia		5607	20	60.18	55	CAGTGTCCTTCGACTGCTGA	5910	23	55.97	34.78	CTGATTGTGACTTTGAATCATCT	304	Fragment	Multiple
copia48	13	7138	1 Retrotransposon-LTR-Gypsy, Retrotransposon-LTR-Copia		450	20	60.23	45	GCTTTCGGGTTTGTCAAGAA	805	21	59.99	52.38	CGTATAGACATGGCCCGAGTA	356	Fragment	Multiple
copia483	1	6182	Retrotransposon-LTR-Copia, Retrotransposon-LTR-Gypsy	trep_complete	5590	20	60.07	45	GTAATGCGGCGATTTCATCT	6196	19	58.96	52.63	ACGGCGTAGCGTTTGATAG	607	Fragment	Multiple
copia483	2	6556	Retrotransposon-LTR-Gypsy, Retrotransposon-LTR-Copia	trep_complete	6218	20	60.23	45	GCTTTCGGGTTTGTCAAGAA	6573	21	59.99	52.38	CGTATAGACATGGCCCGAGTA	356	Fragment	Multiple
copia484	2	1882	Unknown, Retrotransposon-LTR-Copia	trep_complete	1598	20	60.08	50	TTCTTCTGGTGGTTCCTTGG	1900	21	56.93	47.62	CAGGTTACACCGATGCTAGTT	303	Fragment	Multiple
copia484	3	2852	Unknown, Retrotransposon-LTR-Copia	trep_complete	2357	20	58.33	50	CGGACTCAAGCATAGGAATG	2869	21	59.89	47.62	AAGCCATAGAGTGCAAGTGGA	513	Fragment	Multiple
copia484	4	3239	Retrotransposon-LTR-Copia, Retrotransposon-LTR-Copia	trep_complete	3224	21	60.84	47.62	CGACAAACACTTTGCCTTCTG	3502	20	59.85	50	CGGACCTACCGTTGTCATTT	279	Fragment	Multiple
copia484	5	3239	Retrotransposon-LTR-Copia, Retrotransposon-LTR-Copia		2957	20	60.33	50	TGGAGTCTGGGTCCATCATT	3254	20	59.27	45	TACAACCGATCAGAAGGCAA	298	Fragment	Multiple
copia485	2	2824	Unknown, Retrotransposon-LTR-Copia	trep_complete	2171	19	59.77	52.63	CCTCTTCCATGCTGAACCA	2841	21	59.89	47.62	AAGCCATAGAGTGCAAGTGGA	671	Fragment	Multiple
copia485	3	2934	Retrotransposon-LTR-Copia, Retrotransposon-LTR-Copia	trep_complete	2701	20	61.04	55	ATCACTACGGGCGAGAAGGT	2951	19	58.44	52.63	AGCAATGATGGACCCAGAC	251	Fragment	Multiple
copia485	4	3211	Retrotransposon-LTR-Copia, Unknown	trep_complete	3196	21	60.84	47.62	CGACAAACACTTTGCCTTCTG	3802	20	60.23	55	ACGACGGCTAGAGGAGGATT	607	Fragment	Multiple
copia485	5	3211	Retrotransposon-LTR-Copia, Retrotransposon-LTR-Copia	trep_complete	2958	20	59.26	45	TATGTCGCAGGCTCATCATT	3226	20	59.27	45	TACAACCGATCAGAAGGCAA	269	Fragment	Multiple
copia485	6	3945	Retrotransposon-LTR-Copia, Retrotransposon-LTR-Copia	trep_complete	3930	23	55.91	34.78	AAATCAAACGAAGTTAGAAGTCC	4409	20	59.92	45	CGGATCGGTTGCTCATATTT	480	Fragment	Multiple
copia485	7	3945	Retrotransposon-LTR-Copia, Retrotransposon-LTR-Copia	trep_complete	3460	20	59.84	55	ACAATGGTAGGTCCGACTGG	3962	22	55.08	40.91	CCATTCTGATGGACTTCTAACT	503	Fragment	Multiple
copia485	8	4012	Retrotransposon-LTR-Copia, Retrotransposon-LTR-Copia	trep_complete	3997	21	60.04	47.62	AACGACAATGCCACAAGTAGG	4171	20	59.84	45	TTTGCGAGTGAGAACAATGG	175	Fragment	Multiple
copia485	9	4012	Unknown, Retrotransposon-LTR-Copia	trep_complete	3806	20	59.81	50	CATTGGTCCGCATACATCAC	4028	22	56.07	45.45	TTTGAGTCCTACCTACTTGTGG	223	Fragment	Multiple
copia49	3	2809	Unknown, Retrotransposon-LTR-Copia	trep_complete	2129	21	58.71	42.86	TGACATAGGCAAGAACCCTTT	2825	20	55.98	45	AAAGACAGAGTGCAAGTGGA	697	Fragment	Unique
copia49	5	3194	Unknown, Retrotransposon-LTR-Copia	trep_complete	2916	20	59.93	50	GTCTGGGTCCATCATTGCTT	3211	20	60.25	55	TCTACAACCGACCAGAAGGC	296	Fragment	Unique
copia49	2	1839	Unknown, Retrotransposon-LTR-Copia	trep_complete	1641	20	59.97	50	GGGAACACACCAAGCTCAAT	1857	21	56.93	47.62	CAGGTTACACCGATGCTAGTT	217	Fragment	Multiple
copia49	4	3194	Retrotransposon-LTR-Copia, Retrotransposon-LTR-Copia	trep_complete	3180	21	59.77	47.62	GACAAACACTTTGCCTTCTGG	3457	20	59.85	50	CGGACCTACCGTTGTCATTT	278	Fragment	Multiple
copia49	6	3406	Unknown, Retrotransposon-LTR-Copia	trep_complete	2916	20	59.93	50	GTCTGGGTCCATCATTGCTT	3421	20	55.26	40	AAACAGCAGCTTTCACACTT	506	Fragment	Multiple
copia49	7	4007	Retrotransposon-LTR-Copia, Unknown		3989	23	59.7	47.83	GCCACAAGTAGGTAGGACTCAAA	4437	20	60.16	60	GCTCAAGACAGCGGAGGTAG	449	Fragment	Multiple
copia50	2	1881	Unknown, Retrotransposon-LTR-Copia	trep_complete	1683	20	59.97	50	GGGAACACACCAAGCTCAAT	1899	21	56.93	47.62	CAGGTTACACCGATGCTAGTT	217	Fragment	Multiple
copia50	3	2851	Unknown, Retrotransposon-LTR-Copia	trep_complete	2356	20	58.33	50	CGGACTCAAGCATAGGAATG	2868	21	59.89	47.62	AAGCCATAGAGTGCAAGTGGA	513	Fragment	Multiple
copia50	4	2961	Retrotransposon-LTR-Copia, Retrotransposon-LTR-Copia	trep_complete	2560	20	59.07	45	GCTTGCATAACTTTCCAGCA	2978	19	58.44	52.63	AGCAATGATGGACCCAGAC	419	Fragment	Multiple
copia50	5	3238	Retrotransposon-LTR-Copia, Unknown	trep_complete	3223	21	60.84	47.62	CGACAAACACTTTGCCTTCTG	3854	20	59.99	50	TAGTGGTGTATGCGGACCAA	632	Fragment	Multiple
copia50	6	3238	Retrotransposon-LTR-Copia, Retrotransposon-LTR-Copia	trep_complete	2985	20	59.26	45	TATGTCGCAGGCTCATCATT	3253	20	59.27	45	TACAACCGATCAGAAGGCAA	269	Fragment	Multiple
copia50	7	3950	Retrotransposon-LTR-Copia, Retrotransposon-LTR-Copia	trep_complete	3934	21	60.11	47.62	CCTCGCATGTCTCGTATGATT	4436	20	59.92	45	CGGATCGGTTGCTCATATTT	503	Fragment	Multiple
copia50	8	4039	Retrotransposon-LTR-Copia, Unknown	trep_complete	4024	21	60.04	47.62	AACGACAATGCCACAAGTAGG	4545	20	60.38	50	TGAAGAACGGCGGAAGTAAG	522	Fragment	Multiple
copia50	9	4039	Retrotransposon-LTR-Copia, Retrotransposon-LTR-Copia		3552	20	59.68	50	TCGGACACACCATTTCTCTG	4055	22	56.07	45.45	TTTGAGTCCTACCTACTTGTGG	504	Fragment	Multiple
copia500	2	1881	Unknown, Retrotransposon-LTR-Copia	trep_complete	1683	20	59.97	50	GGGAACACACCAAGCTCAAT	1899	21	56.93	47.62	CAGGTTACACCGATGCTAGTT	217	Fragment	Multiple
copia500	3	2851	Unknown, Retrotransposon-LTR-Copia	trep_complete	2196	19	60.76	57.89	GCCTCTTCCATGCTGAACC	2868	21	59.89	47.62	AAGCCATAGAGTGCAAGTGGA	673	Fragment	Multiple
copia500	4	2961	Retrotransposon-LTR-Copia, Retrotransposon-LTR-Copia	trep_complete	2727	20	61.04	55	ATCACTACGGGCGAGAAGGT	2978	19	58.44	52.63	AGCAATGATGGACCCAGAC	252	Fragment	Multiple
copia500	5	3238	Retrotransposon-LTR-Copia, Retrotransposon-LTR-Copia	trep_complete	3223	21	60.84	47.62	CGACAAACACTTTGCCTTCTG	3501	20	59.85	50	CGGACCTACCGTTGTCATTT	279	Fragment	Multiple
copia500	6	3238	Retrotransposon-LTR-Copia, Retrotransposon-LTR-Copia	trep_complete	2985	20	59.26	45	TATGTCGCAGGCTCATCATT	3253	20	59.27	45	TACAACCGATCAGAAGGCAA	269	Fragment	Multiple
copia500	7	4039	Retrotransposon-LTR-Copia, Retrotransposon-LTR-Copia	trep_complete	4024	21	60.04	47.62	AACGACAATGCCACAAGTAGG	4304	20	59.74	50	CCACCTCCCATCAGGATTTA	281	Fragment	Multiple
copia500	8	4039	Retrotransposon-LTR-Copia, Retrotransposon-LTR-Copia		3735	20	60.12	50	GTTTCGGACTTGTGCCTCAT	4055	22	56.07	45.45	TTTGAGTCCTACCTACTTGTGG	321	Fragment	Multiple
copia505	4	4110	Unknown, Retrotransposon-LTR-Copia	trep_complete	3521	20	60.39	55	GGACCTGCTCCAGACAAAGA	4125	20	59.05	45	AAACGACAATGCCACAGGTA	605	Fragment	Unique
copia505	1	3750	Retrotransposon-LTR-Copia, Retrotransposon-LTR-Copia	trep_complete	3737	20	58.67	45	TCGATGCAGGGAATGATAAG	4315	20	59.81	50	CATTGGTCCGCATACATCAC	579	Fragment	Multiple
copia505	2	3750	Unknown, Retrotransposon-LTR-Copia	trep_complete	3521	20	60.39	55	GGACCTGCTCCAGACAAAGA	3767	23	58.49	43.48	CGCTTCTACTTCTTATCATTCCC	247	Fragment	Multiple
copia505	3	4110	Retrotransposon-LTR-Copia, Retrotransposon-LTR-Copia	trep_complete	4095	21	59.22	57.14	TGAGTCCTACCTACCTGTGGC	4507	20	60.1	50	CAAATACTCGCCTCCACGAT	413	Fragment	Multiple
copia505	5	4910	Retrotransposon-LTR-Copia, Retrotransposon-LTR-Copia	trep_complete	4896	20	60.64	45	ACAACCGATCAGAAGGCAAA	5163	20	59.26	45	TATGTCGCAGGCTCATCATT	268	Fragment	Multiple
copia505	6	4910	Retrotransposon-LTR-Copia, Retrotransposon-LTR-Copia	trep_complete	4647	20	59.85	50	CGGACCTACCGTTGTCATTT	4925	20	58.01	45	CGACAAACACTTTGCCTTCT	279	Fragment	Multiple
copia505	7	5297	Retrotransposon-LTR-Copia, Retrotransposon-LTR-Copia	trep_complete	5282	20	57.76	50	GCCATAGAGTGCAAGTGGAT	5953	19	59.93	52.63	TGCCTCTTCCATGCTGAAC	672	Fragment	Multiple
copia505	8	5772	Retrotransposon-LTR-Copia, Retrotransposon-LTR-Copia	trep_complete	5169	20	59.93	50	AAGCAATGATGGACCCAGAC	5792	23	60.49	43.48	CGGACTCAAGCATAGGAATGTTA	624	Fragment	Multiple
copia505	9	5971	Retrotransposon-LTR-Copia, Unknown	1 trep_complete	5955	22	58.78	45.45	AGAAAGGGTTCTTGCCTATGTC	6465	20	59.97	50	GGGAACACACCAAGCTCAAT	511	Fragment	Multiple
copia505	10	6267	1 Retrotransposon-LTR-Copia, Unknown		6253	22	59.65	40.91	TTACACCGATGCTAGTTTCCAA	6465	20	59.97	50	GGGAACACACCAAGCTCAAT	213	Fragment	Multiple
copia506	2	2829	Unknown, Retrotransposon-LTR-Copia	trep_complete	2334	20	58.33	50	CGGACTCAAGCATAGGAATG	2846	21	59.89	47.62	AAGCCATAGAGTGCAAGTGGA	513	Fragment	Multiple
copia506	3	3216	Retrotransposon-LTR-Copia, Retrotransposon-LTR-Copia	trep_complete	3201	21	60.84	47.62	CGACAAACACTTTGCCTTCTG	3479	20	59.85	50	CGGACCTACCGTTGTCATTT	279	Fragment	Multiple
copia506	4	3216	Unknown, Retrotransposon-LTR-Copia	trep_complete	2970	20	59.09	50	CAGGCTCATCATTGTCCAAC	3233	22	59.88	40.91	TCTACAAACGATCAGAAGGCAA	264	Fragment	Multiple
copia506	5	4017	Retrotransposon-LTR-Copia, Retrotransposon-LTR-Copia	trep_complete	4002	21	60.04	47.62	AACGACAATGCCACAAGTAGG	4364	20	59.55	50	GAAGCGTGGAAAGAGGAGAA	363	Fragment	Multiple
copia506	6	4017	Retrotransposon-LTR-Copia, Retrotransposon-LTR-Copia	trep_complete	3811	20	59.81	50	CATTGGTCCGCATACATCAC	4033	22	56.07	45.45	TTTGAGTCCTACCTACTTGTGG	223	Fragment	Multiple
copia506	7	6106	Retrotransposon-LTR-Copia, Unknown		6089	23	58.15	39.13	GGTACGCAGACCATTAAATACAA	6730	20	60.04	55	GCCGTAGCTGCTTAGTTTGG	642	Fragment	Multiple
copia507	2	1417	Retrotransposon-LTR-Copia, Unknown	trep_complete	1401	23	56.39	43.48	CCTGCACTAGAGACAATCTACAA	1580	20	60.07	45	GTAATGCGGCGATTTCATCT	180	Fragment	Multiple
copia507	3	1870	Unknown, Retrotransposon-LTR-Copia	trep_complete	1672	20	59.97	50	GGGAACACACCAAGCTCAAT	1888	21	56.93	47.62	CAGGTTACACCGATGCTAGTT	217	Fragment	Multiple
copia507	4	2838	Unknown, Retrotransposon-LTR-Copia	trep_complete	2183	19	60.76	57.89	GCCTCTTCCATGCTGAACC	2855	21	59.89	47.62	AAGCCATAGAGTGCAAGTGGA	673	Fragment	Multiple
copia507	5	4026	Retrotransposon-LTR-Copia, Unknown	trep_complete	4011	21	60.04	47.62	AACGACAATGCCACAAGTAGG	4614	20	60.39	55	GGACCTGCTCCAGACAAAGA	604	Fragment	Multiple
copia507	6	4026	Retrotransposon-LTR-Copia, Retrotransposon-LTR-Copia		3820	20	59.81	50	CATTGGTCCGCATACATCAC	4042	22	56.07	45.45	TTTGAGTCCTACCTACTTGTGG	223	Fragment	Multiple
copia508	2	1869	Unknown, Retrotransposon-LTR-Copia	trep_complete	1671	20	59.97	50	GGGAACACACCAAGCTCAAT	1887	21	56.93	47.62	CAGGTTACACCGATGCTAGTT	217	Fragment	Multiple
copia508	3	2839	Unknown, Retrotransposon-LTR-Copia	trep_complete	2184	19	60.76	57.89	GCCTCTTCCATGCTGAACC	2856	21	59.89	47.62	AAGCCATAGAGTGCAAGTGGA	673	Fragment	Multiple
copia508	4	3226	Retrotransposon-LTR-Copia, Retrotransposon-LTR-Copia	trep_complete	3211	21	60.84	47.62	CGACAAACACTTTGCCTTCTG	3489	20	59.85	50	CGGACCTACCGTTGTCATTT	279	Fragment	Multiple
copia508	5	3226	Unknown, Retrotransposon-LTR-Copia	trep_complete	2857	20	60.11	50	TAACACCATCAGGCAGGTCA	3241	20	59.27	45	TACAACCGATCAGAAGGCAA	385	Fragment	Multiple
copia508	6	4030	Retrotransposon-LTR-Copia, Retrotransposon-LTR-Copia		4014	21	58.71	47.62	CGACAATGCCACAAGTAGGTA	4424	20	59.92	45	CGGATCGGTTGCTCATATTT	411	Fragment	Multiple
copia509	4	4129	Unknown, Retrotransposon-LTR-Copia	trep_complete	3545	20	59.98	55	CCGCTCCAGATAAAGAGTGC	4146	20	59.62	45	CAAACGACAATGCCACAAGT	602	Fragment	Unique
copia509	1	3770	Retrotransposon-LTR-Copia, Retrotransposon-LTR-Copia	trep_complete	3757	20	58.67	45	TCGATGCAGGGAATGATAAG	4335	20	59.81	50	CATTGGTCCGCATACATCAC	579	Fragment	Multiple
copia509	2	3770	Unknown, Retrotransposon-LTR-Copia	trep_complete	3132	20	60.13	55	ACAGGCTAGGACCGAAAGGT	3787	23	58.49	43.48	CGCTTCTACTTCTTATCATTCCC	656	Fragment	Multiple
copia509	3	4129	Retrotransposon-LTR-Copia, Retrotransposon-LTR-Copia	trep_complete	4113	23	59.7	47.83	TTTGAGTCCTACCTACTTGTGGC	4527	20	60.1	50	CAAATACTCGCCTCCACGAT	415	Fragment	Multiple
copia509	5	4196	Retrotransposon-LTR-Copia, Retrotransposon-LTR-Copia	trep_complete	4179	22	55.08	40.91	CCATTCTGATGGACTTCTAACT	4530	20	59.84	55	GCTCAAATACTCGCCTCCAC	352	Fragment	Multiple
copia509	6	4763	Retrotransposon-LTR-Copia, Retrotransposon-LTR-Copia	trep_complete	4226	20	60.16	50	CATGTGAGGCTTGCTTGCTA	4783	23	59.47	43.48	GAACCTTTCCAGTCCATATCTCA	558	Fragment	Multiple
copia509	7	5317	Retrotransposon-LTR-Copia, Unknown	trep_complete	5302	20	57.76	50	GCCATAGAGTGCAAGTGGAT	5973	19	59.93	52.63	TGCCTCTTCCATGCTGAAC	672	Fragment	Multiple
copia509	8	5792	Retrotransposon-LTR-Copia, Retrotransposon-LTR-Copia		5189	20	59.93	50	AAGCAATGATGGACCCAGAC	5812	23	60.49	43.48	CGGACTCAAGCATAGGAATGTTA	624	Fragment	Multiple
copia509	9	6287	Retrotransposon-LTR-Copia, Unknown		6273	22	59.65	40.91	TTACACCGATGCTAGTTTCCAA	6485	20	59.97	50	GGGAACACACCAAGCTCAAT	213	Fragment	Multiple
copia51	1	3761	Retrotransposon-LTR-Copia, Retrotransposon-LTR-Copia	trep_complete	3748	20	58.67	45	TCGATGCAGGGAATGATAAG	4326	20	59.81	50	CATTGGTCCGCATACATCAC	579	Fragment	Multiple
copia51	2	3761	Unknown, Retrotransposon-LTR-Copia	trep_complete	3085	20	60.9	50	ATGATCGTGGCGCTTAGAGA	3778	23	58.49	43.48	CGCTTCTACTTCTTATCATTCCC	694	Fragment	Multiple
copia51	3	4120	Retrotransposon-LTR-Copia, Retrotransposon-LTR-Copia	trep_complete	4104	23	59.7	47.83	TTTGAGTCCTACCTACTTGTGGC	4518	20	60.1	50	CAAATACTCGCCTCCACGAT	415	Fragment	Multiple
copia51	4	4120	Retrotransposon-LTR-Copia, Retrotransposon-LTR-Copia	trep_complete	3723	20	59.92	45	CGGATCGGTTGCTCATATTT	4137	20	59.62	45	CAAACGACAATGCCACAAGT	415	Fragment	Multiple
copia51	5	4921	Retrotransposon-LTR-Copia, Retrotransposon-LTR-Copia	trep_complete	4907	20	60.64	45	ACAACCGATCAGAAGGCAAA	5174	20	59.26	45	TATGTCGCAGGCTCATCATT	268	Fragment	Multiple
copia51	6	4921	Retrotransposon-LTR-Copia, Retrotransposon-LTR-Copia	trep_complete	4330	20	60.23	55	ACGACGGCTAGAGGAGGATT	4936	20	58.01	45	CGACAAACACTTTGCCTTCT	607	Fragment	Multiple
copia51	7	5308	Retrotransposon-LTR-Copia, Unknown	trep_complete	5293	20	57.76	50	GCCATAGAGTGCAAGTGGAT	5964	19	59.93	52.63	TGCCTCTTCCATGCTGAAC	672	Fragment	Multiple
copia51	8	6278	Retrotransposon-LTR-Copia, Unknown		6264	22	59.65	40.91	TTACACCGATGCTAGTTTCCAA	6476	20	59.97	50	GGGAACACACCAAGCTCAAT	213	Fragment	Multiple
copia512	1	3745	Retrotransposon-LTR-Copia, Unknown	trep_complete	3732	20	58.67	45	TCGATGCAGGGAATGATAAG	4249	20	60.11	50	CCTGTGAAAGGCATCTTGGT	518	Fragment	Multiple
copia512	2	3745	Unknown, Retrotransposon-LTR-Copia	trep_complete	3262	20	60.09	50	TCTTTCGTCTCTTCCGCCTA	3762	23	58.49	43.48	CGCTTCTACTTCTTATCATTCCC	501	Fragment	Multiple
copia512	3	4092	Retrotransposon-LTR-Copia, Unknown	trep_complete	4077	22	60.45	45.45	CGGCCTAATGATTTGAGTCCTA	4249	20	60.11	50	CCTGTGAAAGGCATCTTGGT	173	Fragment	Multiple
copia512	4	4092	Retrotransposon-LTR-Copia, Retrotransposon-LTR-Copia	trep_complete	3707	20	59.92	45	CGGATCGGTTGCTCATATTT	4111	22	59.8	50	TGCCACAAGTAGGTAGGACTCA	405	Fragment	Multiple
copia512	5	5292	Retrotransposon-LTR-Copia, Unknown		5277	20	57.76	50	GCCATAGAGTGCAAGTGGAT	5949	19	59.93	52.63	TGCCTCTTCCATGCTGAAC	673	Fragment	Multiple
copia512	6	6263	Retrotransposon-LTR-Copia, Unknown		6249	22	59.65	40.91	TTACACCGATGCTAGTTTCCAA	6461	20	59.97	50	GGGAACACACCAAGCTCAAT	213	Fragment	Multiple
copia513	1	3775	Retrotransposon-LTR-Copia, Retrotransposon-LTR-Copia	trep_complete	3762	20	58.67	45	TCGATGCAGGGAATGATAAG	4156	20	59.82	45	TGACCCAAACGACAATACCA	395	Fragment	Multiple
copia513	2	3775	Unknown, Retrotransposon-LTR-Copia	trep_complete	3099	20	60.9	50	ATGATCGTGGCGCTTAGAGA	3792	23	58.49	43.48	CGCTTCTACTTCTTATCATTCCC	694	Fragment	Multiple
copia513	3	4201	Retrotransposon-LTR-Copia, Retrotransposon-LTR-Copia	trep_complete	4184	22	55.08	40.91	CCATTCTGATGGACTTCTAACT	4535	20	59.84	55	GCTCAAATACTCGCCTCCAC	352	Fragment	Multiple
copia513	4	4768	Retrotransposon-LTR-Copia, Retrotransposon-LTR-Copia	trep_complete	4231	20	60.16	50	CATGTGAGGCTTGCTTGCTA	4788	23	59.47	43.48	GAACCTTTCCAGTCCATATCTCA	558	Fragment	Multiple
copia513	5	4935	Retrotransposon-LTR-Copia, Retrotransposon-LTR-Copia	trep_complete	4921	20	60.64	45	ACAACCGATCAGAAGGCAAA	5188	20	59.26	45	TATGTCGCAGGCTCATCATT	268	Fragment	Multiple
copia513	6	4935	Retrotransposon-LTR-Copia, Retrotransposon-LTR-Copia	trep_complete	4672	20	59.85	50	CGGACCTACCGTTGTCATTT	4950	20	58.01	45	CGACAAACACTTTGCCTTCT	279	Fragment	Multiple
copia513	7	5322	Retrotransposon-LTR-Copia, Unknown	trep_complete	5307	20	57.76	50	GCCATAGAGTGCAAGTGGAT	5978	19	59.93	52.63	TGCCTCTTCCATGCTGAAC	672	Fragment	Multiple
copia513	8	6292	Retrotransposon-LTR-Copia, Unknown		6278	22	59.65	40.91	TTACACCGATGCTAGTTTCCAA	6490	20	59.97	50	GGGAACACACCAAGCTCAAT	213	Fragment	Multiple
copia515	4	2924	Retrotransposon-LTR-Copia, Retrotransposon-LTR-Copia	trep_complete	2580	20	59.77	50	ACACGTCCTCAGCAAGGTTT	2941	19	58.44	52.63	AGCAATGATGGACCCAGAC	362	Fragment	Unique
copia515	6	3201	Retrotransposon-LTR-Copia, Retrotransposon-LTR-Copia	trep_complete	2580	20	59.77	50	ACACGTCCTCAGCAAGGTTT	3216	20	59.27	45	TACAACCGATCAGAAGGCAA	637	Fragment	Unique
copia515	7	4002	Retrotransposon-LTR-Copia, Retrotransposon-LTR-Copia	trep_complete	3987	21	60.04	47.62	AACGACAATGCCACAAGTAGG	4267	20	59.93	50	CCACTTCCCGTCAGGATTTA	281	Fragment	Unique
copia515	2	1844	Unknown, Retrotransposon-LTR-Copia	trep_complete	1646	20	59.97	50	GGGAACACACCAAGCTCAAT	1862	21	56.93	47.62	CAGGTTACACCGATGCTAGTT	217	Fragment	Multiple
copia515	3	2814	Unknown, Retrotransposon-LTR-Copia	trep_complete	2158	18	58.98	50	TGCCTCTTCCATGCTGAA	2831	21	59.89	47.62	AAGCCATAGAGTGCAAGTGGA	674	Fragment	Multiple
copia515	5	3201	Retrotransposon-LTR-Copia, Retrotransposon-LTR-Copia	trep_complete	3186	21	60.84	47.62	CGACAAACACTTTGCCTTCTG	3792	20	60.23	55	ACGACGGCTAGAGGAGGATT	607	Fragment	Multiple
copia515	8	4002	Retrotransposon-LTR-Copia, Retrotransposon-LTR-Copia		3796	20	59.81	50	CATTGGTCCGCATACATCAC	4018	22	56.07	45.45	TTTGAGTCCTACCTACTTGTGG	223	Fragment	Multiple
copia516	2	1902	Unknown, Retrotransposon-LTR-Copia	trep_complete	1704	20	59.97	50	GGGAACACACCAAGCTCAAT	1920	21	56.93	47.62	CAGGTTACACCGATGCTAGTT	217	Fragment	Multiple
copia516	3	2872	Unknown, Retrotransposon-LTR-Copia	trep_complete	2377	20	58.33	50	CGGACTCAAGCATAGGAATG	2889	21	59.89	47.62	AAGCCATAGAGTGCAAGTGGA	513	Fragment	Multiple
copia516	4	2907	Retrotransposon-LTR-Copia, Unknown	trep_complete	2894	18	61.96	61.11	ACCATCAGGCGGGTCAAC	3334	20	59.96	50	CCCAAGTCGGATAAGTGCAT	441	Fragment	Multiple
copia516	5	2907	Retrotransposon-LTR-Copia, Retrotransposon-LTR-Copia	trep_complete	2748	19	60.23	57.89	ATCACTACGGGCGAGAAGG	2921	19	61.88	52.63	TTGGAACTTGGTTGACCCG	174	Fragment	Multiple
copia516	6	3259	Retrotransposon-LTR-Copia, Unknown	trep_complete	3244	21	60.84	47.62	CGACAAACACTTTGCCTTCTG	3614	20	60.04	55	ACTTACACCGCCTGGAACAC	371	Fragment	Multiple
copia516	7	3259	Retrotransposon-LTR-Copia, Retrotransposon-LTR-Copia	trep_complete	2946	20	59.39	40	ATTTCGGATTTCATGGCACT	3274	20	59.27	45	TACAACCGATCAGAAGGCAA	329	Fragment	Multiple
copia516	8	4060	Retrotransposon-LTR-Copia, Unknown		4045	21	60.04	47.62	AACGACAATGCCACAAGTAGG	4694	20	60.11	50	TAGAACGTCCAAGCCAAACC	650	Fragment	Multiple
copia516	9	4060	Unknown, Retrotransposon-LTR-Copia		3595	20	60.04	55	GTGTTCCAGGCGGTGTAAGT	4076	22	56.07	45.45	TTTGAGTCCTACCTACTTGTGG	482	Fragment	Multiple
copia517	1	8941	Unknown, Retrotransposon-LTR-Copia	trep_complete	8459	20	60	50	AGACGGAACGGCAATACAAC	8959	21	60.14	52.38	TCCAACAGTCTCCCACTTGTC	501	Fragment	Unique
copia517	5	13082	Retrotransposon-LTR-Copia, Retrotransposon-LTR-Copia	trep_complete	13066	23	59.7	47.83	TTTGAGTCCTACCTACTTGTGGC	13222	20	60.08	50	GAATGGCGTCTTGGTCATCT	157	Fragment	Unique
copia517	3	12723	Retrotransposon-LTR-Copia, Retrotransposon-LTR-Copia	trep_complete	12710	20	58.67	45	TCGATGCAGGGAATGATAAG	13288	20	59.81	50	CATTGGTCCGCATACATCAC	579	Fragment	Multiple
copia517	4	12723	Unknown, Retrotransposon-LTR-Copia	trep_complete	12047	20	60.9	50	ATGATCGTGGCGCTTAGAGA	12740	23	58.49	43.48	CGCTTCTACTTCTTATCATTCCC	694	Fragment	Multiple
copia517	6	13082	Retrotransposon-LTR-Copia, Retrotransposon-LTR-Copia	trep_complete	12685	20	59.92	45	CGGATCGGTTGCTCATATTT	13099	20	59.62	45	CAAACGACAATGCCACAAGT	415	Fragment	Multiple
copia517	7	13171	Retrotransposon-LTR-Copia, Retrotransposon-LTR-Copia	trep_complete	12685	20	59.92	45	CGGATCGGTTGCTCATATTT	13187	21	60.11	47.62	CCTCGCATGTCTCGTATGATT	503	Fragment	Multiple
copia517	8	13716	Retrotransposon-LTR-Copia, Retrotransposon-LTR-Copia	1 trep_complete	13203	20	60.08	50	AGATGACCAAGACGCCATTC	13733	20	58.64	50	CCTTTCCAGTCCACATCTCA	531	Fragment	Multiple
copia517	9	13883	Retrotransposon-LTR-Copia, Retrotransposon-LTR-Copia	1 trep_complete	13869	20	60.64	45	ACAACCGATCAGAAGGCAAA	14136	20	59.26	45	TATGTCGCAGGCTCATCATT	268	Fragment	Multiple
copia517	10	13883	1 Retrotransposon-LTR-Copia, Retrotransposon-LTR-Copia	1 trep_complete	13203	20	60.08	50	AGATGACCAAGACGCCATTC	13898	20	58.01	45	CGACAAACACTTTGCCTTCT	696	Fragment	Multiple
copia517	11	14235	1 Retrotransposon-LTR-Copia, Retrotransposon-LTR-Copia	1 trep_complete	14222	18	60.5	55.56	TGGAACTTGGTTGACCCG	14394	19	60.23	57.89	ATCACTACGGGCGAGAAGG	173	Fragment	Multiple
copia517	12	14235	1 Unknown, Retrotransposon-LTR-Copia	1 trep_complete	13808	20	59.96	50	CCCAAGTCGGATAAGTGCAT	14252	19	61.89	57.89	TAACACCATCAGGCGGGTC	445	Fragment	Multiple
copia517	13	14270	1 Retrotransposon-LTR-Copia, Unknown		14255	20	57.76	50	GCCATAGAGTGCAAGTGGAT	14926	19	59.93	52.63	TGCCTCTTCCATGCTGAAC	672	Fragment	Multiple
copia517	14	14745	1 Retrotransposon-LTR-Copia, Retrotransposon-LTR-Copia		14142	20	59.93	50	AAGCAATGATGGACCCAGAC	14765	23	60.49	43.48	CGGACTCAAGCATAGGAATGTTA	624	Fragment	Multiple
copia517	15	15240	1 Retrotransposon-LTR-Copia, Unknown		15226	22	59.65	40.91	TTACACCGATGCTAGTTTCCAA	15438	20	59.97	50	GGGAACACACCAAGCTCAAT	213	Fragment	Multiple
copia518	1	3726	Retrotransposon-LTR-Copia, Retrotransposon-LTR-Copia	trep_complete	3713	20	58.67	45	TCGATGCAGGGAATGATAAG	4291	20	59.81	50	CATTGGTCCGCATACATCAC	579	Fragment	Multiple
copia518	2	3726	Unknown, Retrotransposon-LTR-Copia	trep_complete	3341	20	59.58	50	ACAGCAGAGGCTGACATCAA	3743	23	58.49	43.48	CGCTTCTACTTCTTATCATTCCC	403	Fragment	Multiple
copia518	3	4152	Retrotransposon-LTR-Copia, Retrotransposon-LTR-Copia	trep_complete	4135	22	55.08	40.91	CCATTCTGATGGACTTCTAACT	4486	20	59.84	55	GCTCAAATACTCGCCTCCAC	352	Fragment	Multiple
copia518	4	4885	Retrotransposon-LTR-Copia, Unknown	trep_complete	4871	20	60.64	45	ACAACCGATCAGAAGGCAAA	5250	20	60.52	50	ACTATCAAGCGGGTCAACCA	380	Fragment	Multiple
copia518	5	4885	Retrotransposon-LTR-Copia, Retrotransposon-LTR-Copia	trep_complete	4622	20	59.85	50	CGGACCTACCGTTGTCATTT	4900	20	58.01	45	CGACAAACACTTTGCCTTCT	279	Fragment	Multiple
copia518	6	5272	Retrotransposon-LTR-Copia, Unknown		5257	20	57.76	50	GCCATAGAGTGCAAGTGGAT	5928	19	59.93	52.63	TGCCTCTTCCATGCTGAAC	672	Fragment	Multiple
copia518	7	5747	Retrotransposon-LTR-Copia, Retrotransposon-LTR-Copia		5144	20	59.93	50	AAGCAATGATGGACCCAGAC	5767	23	60.49	43.48	CGGACTCAAGCATAGGAATGTTA	624	Fragment	Multiple
copia52	1	3728	Retrotransposon-LTR-Copia, Unknown	trep_complete	3715	20	58.67	45	TCGATGCAGGGAATGATAAG	4293	20	59.81	50	CATTGGTCCGCATACATCAC	579	Fragment	Multiple
copia52	2	3728	Unknown, Retrotransposon-LTR-Copia	trep_complete	3090	20	60.13	55	ACAGGCTAGGACCGAAAGGT	3745	23	58.49	43.48	CGCTTCTACTTCTTATCATTCCC	656	Fragment	Multiple
copia52	3	4087	Retrotransposon-LTR-Copia, Unknown	trep_complete	4071	23	59.7	47.83	TTTGAGTCCTACCTACTTGTGGC	4293	20	59.81	50	CATTGGTCCGCATACATCAC	223	Fragment	Multiple
copia52	4	4087	Retrotransposon-LTR-Copia, Retrotransposon-LTR-Copia	trep_complete	3690	20	59.92	45	CGGATCGGTTGCTCATATTT	4104	20	59.62	45	CAAACGACAATGCCACAAGT	415	Fragment	Multiple
copia52	5	4154	Retrotransposon-LTR-Copia, Unknown	trep_complete	4137	22	55.08	40.91	CCATTCTGATGGACTTCTAACT	4293	20	59.81	50	CATTGGTCCGCATACATCAC	157	Fragment	Multiple
copia52	6	5273	Retrotransposon-LTR-Copia, Retrotransposon-LTR-Copia	trep_complete	5258	20	57.76	50	GCCATAGAGTGCAAGTGGAT	5927	20	59.8	55	CCTCTTCCATGCTGAACCTC	670	Fragment	Multiple
copia52	7	5748	Retrotransposon-LTR-Copia, Retrotransposon-LTR-Copia	trep_complete	5145	20	59.93	50	AAGCAATGATGGACCCAGAC	5768	23	60.49	43.48	CGGACTCAAGCATAGGAATGTTA	624	Fragment	Multiple
copia52	8	5947	Retrotransposon-LTR-Copia, Unknown	trep_complete	5931	22	58.78	45.45	AGAAAGGGTTCTTGCCTATGTC	6441	20	59.97	50	GGGAACACACCAAGCTCAAT	511	Fragment	Multiple
copia52	9	6243	Retrotransposon-LTR-Copia, Unknown		6229	22	59.65	40.91	TTACACCGATGCTAGTTTCCAA	6441	20	59.97	50	GGGAACACACCAAGCTCAAT	213	Fragment	Multiple
copia520	1	3670	Retrotransposon-LTR-Copia, Retrotransposon-LTR-Copia	trep_complete	3657	20	58.67	45	TCGATGCAGGGAATGATAAG	4148	20	60.02	55	GCCTAACAAGCAAGCCTCAC	492	Fragment	Multiple
copia520	2	3670	Unknown, Retrotransposon-LTR-Copia	trep_complete	3032	20	60.13	55	ACAGGCTAGGACCGAAAGGT	3687	23	58.49	43.48	CGCTTCTACTTCTTATCATTCCC	656	Fragment	Multiple
copia520	3	4029	Retrotransposon-LTR-Copia, Retrotransposon-LTR-Copia	trep_complete	4013	23	59.7	47.83	TTTGAGTCCTACCTACTTGTGGC	4427	20	60.1	50	CAAATACTCGCCTCCACGAT	415	Fragment	Multiple
copia520	4	4029	Retrotransposon-LTR-Copia, Retrotransposon-LTR-Copia	trep_complete	3632	20	59.92	45	CGGATCGGTTGCTCATATTT	4046	20	59.62	45	CAAACGACAATGCCACAAGT	415	Fragment	Multiple
copia520	5	4096	Retrotransposon-LTR-Copia, Retrotransposon-LTR-Copia	trep_complete	4079	22	55.08	40.91	CCATTCTGATGGACTTCTAACT	4430	20	59.84	55	GCTCAAATACTCGCCTCCAC	352	Fragment	Multiple
copia520	6	4830	Retrotransposon-LTR-Copia, Retrotransposon-LTR-Copia	trep_complete	4816	20	60.64	45	ACAACCGATCAGAAGGCAAA	5083	20	59.26	45	TATGTCGCAGGCTCATCATT	268	Fragment	Multiple
copia520	7	4830	Retrotransposon-LTR-Copia, Retrotransposon-LTR-Copia	trep_complete	4567	20	59.85	50	CGGACCTACCGTTGTCATTT	4845	20	58.01	45	CGACAAACACTTTGCCTTCT	279	Fragment	Multiple
copia520	8	5217	Retrotransposon-LTR-Copia, Unknown	trep_complete	5202	20	57.76	50	GCCATAGAGTGCAAGTGGAT	5873	19	59.93	52.63	TGCCTCTTCCATGCTGAAC	672	Fragment	Multiple
copia520	9	5692	Retrotransposon-LTR-Copia, Retrotransposon-LTR-Copia	1 trep_complete	5089	20	59.93	50	AAGCAATGATGGACCCAGAC	5712	23	60.49	43.48	CGGACTCAAGCATAGGAATGTTA	624	Fragment	Multiple
copia520	10	6187	1 Retrotransposon-LTR-Copia, Unknown		6173	22	59.65	40.91	TTACACCGATGCTAGTTTCCAA	6385	20	59.97	50	GGGAACACACCAAGCTCAAT	213	Fragment	Multiple
copia522	4	2961	Retrotransposon-LTR-Copia, Retrotransposon-LTR-Copia	trep_complete	2722	20	59.87	50	AAGCATTACTACGGGCGAGA	2978	19	58.44	52.63	AGCAATGATGGACCCAGAC	257	Fragment	Unique
copia522	6	3238	Retrotransposon-LTR-Copia, Retrotransposon-LTR-Copia	trep_complete	2722	20	59.87	50	AAGCATTACTACGGGCGAGA	3253	20	59.27	45	TACAACCGATCAGAAGGCAA	532	Fragment	Unique
copia522	2	1880	Unknown, Retrotransposon-LTR-Copia	trep_complete	1682	20	59.97	50	GGGAACACACCAAGCTCAAT	1898	21	56.93	47.62	CAGGTTACACCGATGCTAGTT	217	Fragment	Multiple
copia522	3	2851	Unknown, Retrotransposon-LTR-Copia	trep_complete	2355	20	58.33	50	CGGACTCAAGCATAGGAATG	2868	21	59.89	47.62	AAGCCATAGAGTGCAAGTGGA	514	Fragment	Multiple
copia522	5	3238	Retrotransposon-LTR-Copia, Retrotransposon-LTR-Copia	trep_complete	3223	21	60.84	47.62	CGACAAACACTTTGCCTTCTG	3501	20	59.85	50	CGGACCTACCGTTGTCATTT	279	Fragment	Multiple
copia522	7	4039	Retrotransposon-LTR-Copia, Unknown	trep_complete	4024	21	60.04	47.62	AACGACAATGCCACAAGTAGG	4580	20	60.13	55	CTGGAAGAGGAACTGCAAGC	557	Fragment	Multiple
copia522	8	4039	Retrotransposon-LTR-Copia, Retrotransposon-LTR-Copia		3833	20	59.81	50	CATTGGTCCGCATACATCAC	4055	22	56.07	45.45	TTTGAGTCCTACCTACTTGTGG	223	Fragment	Multiple
copia523	1	3746	Retrotransposon-LTR-Copia, Retrotransposon-LTR-Copia	trep_complete	3733	20	58.67	45	TCGATGCAGGGAATGATAAG	4311	20	59.81	50	CATTGGTCCGCATACATCAC	579	Fragment	Multiple
copia523	2	3746	Unknown, Retrotransposon-LTR-Copia	trep_complete	3108	20	60.13	55	ACAGGCTAGGACCGAAAGGT	3763	23	58.49	43.48	CGCTTCTACTTCTTATCATTCCC	656	Fragment	Multiple
copia523	3	4105	Retrotransposon-LTR-Copia, Retrotransposon-LTR-Copia	trep_complete	4089	23	59.7	47.83	TTTGAGTCCTACCTACTTGTGGC	4503	20	60.1	50	CAAATACTCGCCTCCACGAT	415	Fragment	Multiple
copia523	4	4105	Retrotransposon-LTR-Copia, Retrotransposon-LTR-Copia	trep_complete	3708	20	59.92	45	CGGATCGGTTGCTCATATTT	4122	20	59.62	45	CAAACGACAATGCCACAAGT	415	Fragment	Multiple
copia523	5	4172	Retrotransposon-LTR-Copia, Retrotransposon-LTR-Copia	trep_complete	4155	22	55.08	40.91	CCATTCTGATGGACTTCTAACT	4592	20	59.87	50	TCGAACACACCGTTTCTCTG	438	Fragment	Multiple
copia523	6	4906	Retrotransposon-LTR-Copia, Unknown	trep_complete	4892	20	60.64	45	ACAACCGATCAGAAGGCAAA	5152	20	59.09	50	CAGGCTCATCATTGTCCAAC	261	Fragment	Multiple
copia523	7	4906	Retrotransposon-LTR-Copia, Retrotransposon-LTR-Copia	trep_complete	4584	20	59.87	50	TGTGTTCGAGCGACGTAATC	4921	20	58.01	45	CGACAAACACTTTGCCTTCT	338	Fragment	Multiple
copia523	8	5293	Retrotransposon-LTR-Copia, Unknown		5278	20	57.76	50	GCCATAGAGTGCAAGTGGAT	5949	19	59.93	52.63	TGCCTCTTCCATGCTGAAC	672	Fragment	Multiple
copia523	9	6263	Retrotransposon-LTR-Copia, Unknown		6249	22	59.65	40.91	TTACACCGATGCTAGTTTCCAA	6461	20	59.97	50	GGGAACACACCAAGCTCAAT	213	Fragment	Multiple
copia524	6	4930	Retrotransposon-LTR-Copia, Retrotransposon-LTR-Copia	trep_complete	4669	20	59.85	50	CGGACCTACCGTTGTCATTT	4945	20	58.01	45	CGACAAACACTTTGCCTTCT	277	Fragment	Unique
copia524	1	3772	Retrotransposon-LTR-Copia, Retrotransposon-LTR-Copia	trep_complete	3759	20	58.67	45	TCGATGCAGGGAATGATAAG	4337	20	59.81	50	CATTGGTCCGCATACATCAC	579	Fragment	Multiple
copia524	2	4131	Retrotransposon-LTR-Copia, Retrotransposon-LTR-Copia	trep_complete	4115	23	59.7	47.83	TTTGAGTCCTACCTACTTGTGGC	4337	20	59.81	50	CATTGGTCCGCATACATCAC	223	Fragment	Multiple
copia524	3	4131	Unknown, Retrotransposon-LTR-Copia	trep_complete	3543	20	60.39	55	GGACCTGCTCCAGACAAAGA	4148	20	59.62	45	CAAACGACAATGCCACAAGT	606	Fragment	Multiple
copia524	4	4198	Retrotransposon-LTR-Copia, Retrotransposon-LTR-Copia	trep_complete	4181	22	55.08	40.91	CCATTCTGATGGACTTCTAACT	4337	20	59.81	50	CATTGGTCCGCATACATCAC	157	Fragment	Multiple
copia524	5	4930	Retrotransposon-LTR-Copia, Retrotransposon-LTR-Copia	trep_complete	4916	20	60.64	45	ACAACCGATCAGAAGGCAAA	5212	20	59.93	50	CGAAGTCTGGGTCCATCATT	297	Fragment	Multiple
copia524	7	5207	Retrotransposon-LTR-Copia, Retrotransposon-LTR-Copia	trep_complete	5193	20	59.93	50	AATGATGGACCCAGACTTCG	5441	20	61.04	55	ATCACTACGGGCGAGAAGGT	249	Fragment	Multiple
copia524	8	5317	Retrotransposon-LTR-Copia, Unknown	1 trep_complete	5302	20	57.76	50	GCCATAGAGTGCAAGTGGAT	5812	20	58.33	50	CGGACTCAAGCATAGGAATG	511	Fragment	Multiple
copia524	9	5792	Retrotransposon-LTR-Copia, Retrotransposon-LTR-Copia	1 trep_complete	5189	20	59.93	50	AAGCAATGATGGACCCAGAC	5812	23	60.49	43.48	CGGACTCAAGCATAGGAATGTTA	624	Fragment	Multiple
copia524	10	6353	1 Retrotransposon-LTR-Copia, Unknown		6336	22	59.96	45.45	CACACTAAATGGTGGTGCTGTT	6569	20	60.08	50	TTCTTCTGGTGGTTCCTTGG	234	Fragment	Multiple
copia524	11	6353	1 Unknown, Retrotransposon-LTR-Copia		6046	20	60.24	55	CGGGATCGCATGAGTAGAGT	6372	23	59.34	47.83	GGAACTCTTCCAACTAACAGCAC	327	Fragment	Multiple
copia525	3	2919	Unknown, Retrotransposon-LTR-Copia	trep_complete	2719	20	61.04	55	ATCACTACGGGCGAGAAGGT	2936	19	58.44	52.63	AGCAATGATGGACCCAGAC	218	Fragment	Unique
copia525	10	3965	1 Retrotransposon-LTR-Copia, Retrotransposon-LTR-Copia		3599	20	60.1	50	CAAATACTCGCCTCCACGAT	3981	22	60.02	45.45	TGGGTCATACAAGTGATAAGCG	383	Fragment	Unique
copia525	2	1873	Unknown, Retrotransposon-LTR-Copia	trep_complete	1675	20	59.97	50	GGGAACACACCAAGCTCAAT	1891	21	56.93	47.62	CAGGTTACACCGATGCTAGTT	217	Fragment	Multiple
copia525	4	3196	Retrotransposon-LTR-Copia, Retrotransposon-LTR-Copia	trep_complete	3181	21	60.84	47.62	CGACAAACACTTTGCCTTCTG	3459	20	59.85	50	CGGACCTACCGTTGTCATTT	279	Fragment	Multiple
copia525	5	3196	Retrotransposon-LTR-Copia, Retrotransposon-LTR-Copia	trep_complete	2943	20	59.26	45	TATGTCGCAGGCTCATCATT	3211	20	59.27	45	TACAACCGATCAGAAGGCAA	269	Fragment	Multiple
copia525	6	3363	Retrotransposon-LTR-Copia, Unknown	trep_complete	3346	22	59.05	45.45	CCTTTCCAGTCCACATCTCATA	3787	20	60.23	55	ACGACGGCTAGAGGAGGATT	442	Fragment	Multiple
copia525	7	3930	Retrotransposon-LTR-Copia, Retrotransposon-LTR-Copia	1 trep_complete	3915	23	55.91	34.78	AAATCAAACGAAGTTAGAAGTCC	4394	20	59.92	45	CGGATCGGTTGCTCATATTT	480	Fragment	Multiple
copia525	8	3930	Retrotransposon-LTR-Copia, Retrotransposon-LTR-Copia		3596	20	59.84	55	GCTCAAATACTCGCCTCCAC	3947	22	55.08	40.91	CCATTCTGATGGACTTCTAACT	352	Fragment	Multiple
copia525	9	3965	Retrotransposon-LTR-Copia, Retrotransposon-LTR-Copia		3949	21	60	47.62	GCTTCTTCATGCGCTTATCAC	4394	20	59.92	45	CGGATCGGTTGCTCATATTT	446	Fragment	Multiple
copia526	1	3758	Retrotransposon-LTR-Copia, Retrotransposon-LTR-Copia	trep_complete	3745	20	58.67	45	TCGATGCAGGGAATGATAAG	4323	20	59.81	50	CATTGGTCCGCATACATCAC	579	Fragment	Multiple
copia526	2	3758	Unknown, Retrotransposon-LTR-Copia	trep_complete	3109	20	59.87	50	CAAACACAGGCCAAGACTGA	3775	23	58.49	43.48	CGCTTCTACTTCTTATCATTCCC	667	Fragment	Multiple
copia526	3	4117	Retrotransposon-LTR-Copia, Retrotransposon-LTR-Copia	trep_complete	4101	23	59.7	47.83	TTTGAGTCCTACCTACTTGTGGC	4515	20	60.1	50	CAAATACTCGCCTCCACGAT	415	Fragment	Multiple
copia526	4	4117	Retrotransposon-LTR-Copia, Retrotransposon-LTR-Copia	trep_complete	3720	20	59.92	45	CGGATCGGTTGCTCATATTT	4134	20	59.62	45	CAAACGACAATGCCACAAGT	415	Fragment	Multiple
copia526	5	4918	Retrotransposon-LTR-Copia, Retrotransposon-LTR-Copia	trep_complete	4904	20	60.64	45	ACAACCGATCAGAAGGCAAA	5587	20	60.18	45	CCTTTCCAGCATTCTTTGGA	684	Fragment	Multiple
copia526	6	4918	Retrotransposon-LTR-Copia, Retrotransposon-LTR-Copia	trep_complete	4327	20	60.23	55	ACGACGGCTAGAGGAGGATT	4933	20	58.01	45	CGACAAACACTTTGCCTTCT	607	Fragment	Multiple
copia526	7	5305	Retrotransposon-LTR-Copia, Unknown	trep_complete	5290	20	57.76	50	GCCATAGAGTGCAAGTGGAT	5961	19	59.93	52.63	TGCCTCTTCCATGCTGAAC	672	Fragment	Multiple
copia526	8	6275	Retrotransposon-LTR-Copia, Unknown		6261	22	59.65	40.91	TTACACCGATGCTAGTTTCCAA	6473	20	59.97	50	GGGAACACACCAAGCTCAAT	213	Fragment	Multiple
copia527	7	4724	Retrotransposon-LTR-Copia, Retrotransposon-LTR-Copia	trep_complete	4310	20	59.97	50	CAATGAGCACGATGGCTAGA	4742	23	59.55	43.48	TCATGTGGTGTCTTAACTACGGA	433	Fragment	Unique
copia527	2	3749	Retrotransposon-LTR-Copia, Retrotransposon-LTR-Copia	trep_complete	3736	20	58.67	45	TCGATGCAGGGAATGATAAG	4333	20	60.12	60	CTCCTCTAGCCATCGTGCTC	598	Fragment	Multiple
copia527	3	3749	Unknown, Retrotransposon-LTR-Copia	trep_complete	3267	20	60.09	50	TCTTTCGTCTCTTCCGCCTA	3766	23	58.49	43.48	CGCTTCTACTTCTTATCATTCCC	500	Fragment	Multiple
copia527	4	4108	Retrotransposon-LTR-Copia, Retrotransposon-LTR-Copia	trep_complete	4092	23	59.7	47.83	TTTGAGTCCTACCTACTTGTGGC	4506	20	60.1	50	CAAATACTCGCCTCCACGAT	415	Fragment	Multiple
copia527	5	4108	Retrotransposon-LTR-Copia, Retrotransposon-LTR-Copia	trep_complete	3711	20	59.92	45	CGGATCGGTTGCTCATATTT	4125	20	59.62	45	CAAACGACAATGCCACAAGT	415	Fragment	Multiple
copia527	6	4175	Retrotransposon-LTR-Copia, Retrotransposon-LTR-Copia	trep_complete	4158	22	55.08	40.91	CCATTCTGATGGACTTCTAACT	4509	20	59.84	55	GCTCAAATACTCGCCTCCAC	352	Fragment	Multiple
copia527	8	4909	Retrotransposon-LTR-Copia, Unknown	1 trep_complete	4895	20	60.64	45	ACAACCGATCAGAAGGCAAA	5162	20	59.26	45	TATGTCGCAGGCTCATCATT	268	Fragment	Multiple
copia527	9	4909	Retrotransposon-LTR-Copia, Retrotransposon-LTR-Copia	1 trep_complete	4646	20	59.85	50	CGGACCTACCGTTGTCATTT	4924	20	58.01	45	CGACAAACACTTTGCCTTCT	279	Fragment	Multiple
copia527	10	5296	1 Retrotransposon-LTR-Copia, Unknown		5281	20	57.76	50	GCCATAGAGTGCAAGTGGAT	5952	19	59.93	52.63	TGCCTCTTCCATGCTGAAC	672	Fragment	Multiple
copia527	11	5771	1 Unknown, Retrotransposon-LTR-Copia		5168	20	59.93	50	AAGCAATGATGGACCCAGAC	5791	23	55.31	39.13	CGGACTCAAGTATAGGAATGTTA	624	Fragment	Multiple
copia528	1	3757	Retrotransposon-LTR-Copia, Retrotransposon-LTR-Copia	trep_complete	3744	20	58.67	45	TCGATGCAGGGAATGATAAG	4322	20	59.81	50	CATTGGTCCGCATACATCAC	579	Fragment	Multiple
copia528	2	3757	Unknown, Retrotransposon-LTR-Copia	trep_complete	3119	20	60.13	55	ACAGGCTAGGACCGAAAGGT	3774	23	58.49	43.48	CGCTTCTACTTCTTATCATTCCC	656	Fragment	Multiple
copia528	3	4917	Retrotransposon-LTR-Copia, Retrotransposon-LTR-Copia	trep_complete	4903	20	60.64	45	ACAACCGATCAGAAGGCAAA	5170	20	59.26	45	TATGTCGCAGGCTCATCATT	268	Fragment	Multiple
copia528	4	4917	Retrotransposon-LTR-Copia, Retrotransposon-LTR-Copia	trep_complete	4654	20	59.85	50	CGGACCTACCGTTGTCATTT	4932	20	58.01	45	CGACAAACACTTTGCCTTCT	279	Fragment	Multiple
copia528	5	5304	Retrotransposon-LTR-Copia, Unknown	trep_complete	5289	20	57.76	50	GCCATAGAGTGCAAGTGGAT	5960	19	59.93	52.63	TGCCTCTTCCATGCTGAAC	672	Fragment	Multiple
copia528	6	5779	Retrotransposon-LTR-Copia, Retrotransposon-LTR-Copia		5176	20	59.93	50	AAGCAATGATGGACCCAGAC	5799	23	56.3	39.13	CAGACTCAAGCATAGGAATGTTA	624	Fragment	Multiple
copia529	12	16006	1 Unknown, Retrotransposon-LTR-Copia	1 trep_complete	15475	20	60.86	60	GTAGGAGGTTGCGTCTGCAC	16023	23	58.49	43.48	CGCTTCTACTTCTTATCATTCCC	549	Fragment	Unique
copia529	11	16006	1 Retrotransposon-LTR-Copia, Retrotransposon-LTR-Copia	1 trep_complete	15993	20	58.67	45	TCGATGCAGGGAATGATAAG	16571	20	59.81	50	CATTGGTCCGCATACATCAC	579	Fragment	Multiple
copia529	13	17166	1 Retrotransposon-LTR-Copia, Retrotransposon-LTR-Copia		17152	20	60.64	45	ACAACCGATCAGAAGGCAAA	17419	20	59.26	45	TATGTCGCAGGCTCATCATT	268	Fragment	Multiple
copia529	14	17166	1 Retrotransposon-LTR-Copia, Retrotransposon-LTR-Copia		16903	20	59.85	50	CGGACCTACCGTTGTCATTT	17181	20	58.01	45	CGACAAACACTTTGCCTTCT	279	Fragment	Multiple
copia529	15	17553	1 Retrotransposon-LTR-Copia, Unknown		17538	20	57.76	50	GCCATAGAGTGCAAGTGGAT	18209	19	59.93	52.63	TGCCTCTTCCATGCTGAAC	672	Fragment	Multiple
copia529	16	18028	1 Retrotransposon-LTR-Copia, Retrotransposon-LTR-Copia		17425	20	59.93	50	AAGCAATGATGGACCCAGAC	18048	23	60.49	43.48	CGGACTCAAGCATAGGAATGTTA	624	Fragment	Multiple
copia529	17	18523	1 Retrotransposon-LTR-Copia, Unknown		18509	22	59.65	40.91	TTACACCGATGCTAGTTTCCAA	18722	20	59.97	50	GGGAACACACCAAGCTCAAT	214	Fragment	Multiple
copia530	6	2871	Retrotransposon-LTR-Copia, Unknown	trep_complete	2858	18	61.96	61.11	ACCATCAGGCGGGTCAAC	3392	20	59.89	50	TGAGATATGGACCGGAAAGG	535	Fragment	Unique
copia530	7	2871	Retrotransposon-LTR-Copia, Retrotransposon-LTR-Copia	1 trep_complete	2720	20	59.29	50	GGGCGAGAAAGTCTCATTGT	2885	19	61.88	52.63	TTGGAACTTGGTTGACCCG	166	Fragment	Unique
copia530	2	1866	Unknown, Retrotransposon-LTR-Copia	trep_complete	1668	20	59.97	50	GGGAACACACCAAGCTCAAT	1884	21	56.93	47.62	CAGGTTACACCGATGCTAGTT	217	Fragment	Multiple
copia530	3	2162	Retrotransposon-LTR-Copia, Retrotransposon-LTR-Copia	trep_complete	2150	19	56.76	52.63	GCCATCTGACATAGGCAAG	2736	20	59.84	50	ATGAGACTTTCTCGCCCGTA	587	Fragment	Multiple
copia530	4	2162	Unknown, Retrotransposon-LTR-Copia	trep_complete	1668	20	59.97	50	GGGAACACACCAAGCTCAAT	2178	22	58.78	45.45	AGAAAGGGTTCTTGCCTATGTC	511	Fragment	Multiple
copia530	5	2836	Retrotransposon-LTR-Copia, Retrotransposon-LTR-Copia	trep_complete	2156	21	58.71	42.86	TGACATAGGCAAGAACCCTTT	2853	21	59.89	47.62	AAGCCATAGAGTGCAAGTGGA	698	Fragment	Multiple
copia530	8	2946	Retrotransposon-LTR-Copia, Retrotransposon-LTR-Copia		2717	20	59.84	50	TACGGGCGAGAAAGTCTCAT	2963	19	58.44	52.63	AGCAATGATGGACCCAGAC	247	Fragment	Multiple
copia530	9	3226	Retrotransposon-LTR-Copia, Retrotransposon-LTR-Copia		3213	20	59.24	50	AACACTTTGCCCTCTTACCG	3645	20	60.1	50	ATCGTGGAGGCGAGTATTTG	433	Fragment	Multiple
copia530	10	3408	1 Retrotransposon-LTR-Copia, Retrotransposon-LTR-Copia		2945	20	59.93	50	GTCTGGGTCCATCATTGCTT	3427	23	55.19	39.13	AGGGTATCATCTAAATCCGTAGT	483	Fragment	Multiple
copia530	11	4024	1 Retrotransposon-LTR-Copia, Unknown		4011	20	55.29	45	CGACAATGCCATAAGTAGGT	4533	20	60.07	45	CATTGAAGAATGGCGGAAGT	523	Fragment	Multiple
copia531	1	3764	Retrotransposon-LTR-Copia, Retrotransposon-LTR-Copia	trep_complete	3751	20	58.67	45	TCGATGCAGGGAATGATAAG	4329	20	59.81	50	CATTGGTCCGCATACATCAC	579	Fragment	Multiple
copia531	2	3764	Unknown, Retrotransposon-LTR-Copia	trep_complete	3126	20	60.13	55	ACAGGCTAGGACCGAAAGGT	3781	23	58.49	43.48	CGCTTCTACTTCTTATCATTCCC	656	Fragment	Multiple
copia531	3	4123	Retrotransposon-LTR-Copia, Retrotransposon-LTR-Copia	trep_complete	4107	23	59.7	47.83	TTTGAGTCCTACCTACTTGTGGC	4521	20	60.1	50	CAAATACTCGCCTCCACGAT	415	Fragment	Multiple
copia531	4	4123	Retrotransposon-LTR-Copia, Retrotransposon-LTR-Copia	trep_complete	3726	20	59.92	45	CGGATCGGTTGCTCATATTT	4140	20	59.62	45	CAAACGACAATGCCACAAGT	415	Fragment	Multiple
copia531	5	4757	Retrotransposon-LTR-Copia, Retrotransposon-LTR-Copia	trep_complete	4220	20	60.16	50	CATGTGAGGCTTGCTTGCTA	4774	20	58.64	50	CCTTTCCAGTCCACATCTCA	555	Fragment	Multiple
copia531	6	4924	Retrotransposon-LTR-Copia, Unknown	trep_complete	4910	20	60.64	45	ACAACCGATCAGAAGGCAAA	5168	20	59.68	50	GGCTCATCACTGTCCAACAA	259	Fragment	Multiple
copia531	7	4924	Retrotransposon-LTR-Copia, Retrotransposon-LTR-Copia	trep_complete	4661	20	59.85	50	CGGACCTACCGTTGTCATTT	4939	20	58.01	45	CGACAAACACTTTGCCTTCT	279	Fragment	Multiple
copia531	8	5311	Retrotransposon-LTR-Copia, Unknown	1 trep_complete	5296	20	57.76	50	GCCATAGAGTGCAAGTGGAT	5967	19	59.93	52.63	TGCCTCTTCCATGCTGAAC	672	Fragment	Multiple
copia531	9	5786	Unknown, Retrotransposon-LTR-Copia		5183	20	59.93	50	AAGCAATGATGGACCCAGAC	5806	23	60.49	43.48	CGGACTCAAGCATAGGAATGTTA	624	Fragment	Multiple
copia531	10	6281	1 Retrotransposon-LTR-Copia, Unknown		6267	22	59.65	40.91	TTACACCGATGCTAGTTTCCAA	6479	20	59.97	50	GGGAACACACCAAGCTCAAT	213	Fragment	Multiple
copia532	1	3633	Retrotransposon-LTR-Copia, Retrotransposon-LTR-Copia	trep_complete	3616	22	56.45	36.36	GGTTGCTCATATTTGTAATTCG	4236	20	60.23	55	AATCCTCCTCTAGCCGTCGT	621	Fragment	Unique
copia532	6	4808	Retrotransposon-LTR-Copia, Retrotransposon-LTR-Copia	trep_complete	4486	20	59.87	50	TGTGTTCGAGCGACGTAATC	4824	21	59.42	42.86	GCAACAAACACTTTGCCTTCT	339	Fragment	Unique
copia532	2	4007	Retrotransposon-LTR-Copia, Retrotransposon-LTR-Copia	trep_complete	3991	23	59.7	47.83	TTTGAGTCCTACCTACTTGTGGC	4405	20	60.1	50	CAAATACTCGCCTCCACGAT	415	Fragment	Multiple
copia532	3	4007	Retrotransposon-LTR-Copia, Retrotransposon-LTR-Copia	trep_complete	3610	20	59.92	45	CGGATCGGTTGCTCATATTT	4024	20	59.62	45	CAAACGACAATGCCACAAGT	415	Fragment	Multiple
copia532	4	4641	Retrotransposon-LTR-Copia, Retrotransposon-LTR-Copia	trep_complete	4104	20	60.16	50	CATGTGAGGCTTGCTTGCTA	4661	23	59.47	43.48	GAACCTTTCCAGTCCATATCTCA	558	Fragment	Multiple
copia532	5	4808	Retrotransposon-LTR-Copia, Retrotransposon-LTR-Copia	trep_complete	4794	20	60.64	45	ACAACCGATCAGAAGGCAAA	5061	20	59.26	45	TATGTCGCAGGCTCATCATT	268	Fragment	Multiple
copia532	7	5195	Retrotransposon-LTR-Copia, Unknown	trep_complete	5180	20	57.76	50	GCCATAGAGTGCAAGTGGAT	5857	20	60.18	55	CAGCAGTCGAAGGACACTGA	678	Fragment	Multiple
copia532	8	5670	Retrotransposon-LTR-Copia, Retrotransposon-LTR-Copia	1 trep_complete	5067	20	59.93	50	AAGCAATGATGGACCCAGAC	5689	22	56.06	40.91	GGACTCAAGCATAGGAATGTTA	623	Fragment	Multiple
copia532	9	5690	Retrotransposon-LTR-Copia, Unknown		5673	22	58.49	45.45	TTCCTATGCTTGAGTCCTATGC	6302	20	59.97	50	GGGAACACACCAAGCTCAAT	630	Fragment	Multiple
copia533	2	1785	Retrotransposon-LTR-Copia, Retrotransposon-LTR-Copia	trep_complete	1354	20	60.06	55	GCATCTAGGGCATACCTCCA	1802	22	59.96	45.45	CACACTAAATGGTGGTGCTGTT	449	Fragment	Unique
copia533	1	1785	Retrotransposon-LTR-Copia, Unknown	trep_complete	1770	21	58.02	47.62	CTCTTCCAACTAACAGCACCA	2116	20	60.18	55	CAGTGTCCTTCGACTGCTGA	347	Fragment	Multiple
copia533	3	2821	Unknown, Retrotransposon-LTR-Copia	trep_complete	2166	19	60.76	57.89	GCCTCTTCCATGCTGAACC	2838	21	59.89	47.62	AAGCCATAGAGTGCAAGTGGA	673	Fragment	Multiple
copia533	4	2931	Retrotransposon-LTR-Copia, Retrotransposon-LTR-Copia	trep_complete	2697	20	61.04	55	ATCACTACGGGCGAGAAGGT	2948	19	58.44	52.63	AGCAATGATGGACCCAGAC	252	Fragment	Multiple
copia533	5	3208	Retrotransposon-LTR-Copia, Unknown	trep_complete	3193	21	60.84	47.62	CGACAAACACTTTGCCTTCTG	3799	20	60.23	55	ACGACGGCTAGAGGAGGATT	607	Fragment	Multiple
copia533	6	3208	Retrotransposon-LTR-Copia, Retrotransposon-LTR-Copia	trep_complete	2955	20	59.26	45	TATGTCGCAGGCTCATCATT	3223	20	59.27	45	TACAACCGATCAGAAGGCAA	269	Fragment	Multiple
copia533	7	3479	Retrotransposon-LTR-Copia, Unknown	trep_complete	3464	19	60.22	57.89	AAGGTCCGACTGGCTCATC	3912	20	60.16	50	CATGTGAGGCTTGCTTGCTA	449	Fragment	Multiple
copia533	8	4009	Retrotransposon-LTR-Copia, Unknown		3994	21	60.04	47.62	AACGACAATGCCACAAGTAGG	4597	20	60.39	55	GGACCTGCTCCAGACAAAGA	604	Fragment	Multiple
copia533	9	4009	Unknown, Retrotransposon-LTR-Copia		3803	20	59.81	50	CATTGGTCCGCATACATCAC	4025	22	56.07	45.45	TTTGAGTCCTACCTACTTGTGG	223	Fragment	Multiple
copia534	2	1881	Unknown, Retrotransposon-LTR-Copia	trep_complete	1683	20	59.97	50	GGGAACACACCAAGCTCAAT	1899	21	56.93	47.62	CAGGTTACACCGATGCTAGTT	217	Fragment	Multiple
copia534	3	2851	Unknown, Retrotransposon-LTR-Copia	trep_complete	2196	19	60.76	57.89	GCCTCTTCCATGCTGAACC	2868	21	59.89	47.62	AAGCCATAGAGTGCAAGTGGA	673	Fragment	Multiple
copia534	4	2961	Retrotransposon-LTR-Copia, Retrotransposon-LTR-Copia	trep_complete	2727	20	61.04	55	ATCACTACGGGCGAGAAGGT	2978	19	58.44	52.63	AGCAATGATGGACCCAGAC	252	Fragment	Multiple
copia534	5	3238	Retrotransposon-LTR-Copia, Retrotransposon-LTR-Copia	trep_complete	3223	21	60.84	47.62	CGACAAACACTTTGCCTTCTG	3501	20	59.85	50	CGGACCTACCGTTGTCATTT	279	Fragment	Multiple
copia534	6	3238	Retrotransposon-LTR-Copia, Retrotransposon-LTR-Copia	trep_complete	2985	20	59.26	45	TATGTCGCAGGCTCATCATT	3253	20	59.27	45	TACAACCGATCAGAAGGCAA	269	Fragment	Multiple
copia534	7	4039	Retrotransposon-LTR-Copia, Unknown	trep_complete	4024	21	60.04	47.62	AACGACAATGCCACAAGTAGG	4545	20	60.38	50	TGAAGAACGGCGGAAGTAAG	522	Fragment	Multiple
copia534	8	4039	Retrotransposon-LTR-Copia, Retrotransposon-LTR-Copia		3833	20	59.81	50	CATTGGTCCGCATACATCAC	4055	22	56.07	45.45	TTTGAGTCCTACCTACTTGTGG	223	Fragment	Multiple
copia538	2	1869	Unknown, Retrotransposon-LTR-Copia	trep_complete	1671	20	59.97	50	GGGAACACACCAAGCTCAAT	1887	21	56.93	47.62	CAGGTTACACCGATGCTAGTT	217	Fragment	Multiple
copia538	3	2839	Unknown, Retrotransposon-LTR-Copia	trep_complete	2344	20	58.33	50	CGGACTCAAGCATAGGAATG	2856	21	59.89	47.62	AAGCCATAGAGTGCAAGTGGA	513	Fragment	Multiple
copia538	4	3226	Retrotransposon-LTR-Copia, Retrotransposon-LTR-Copia	trep_complete	3211	21	60.84	47.62	CGACAAACACTTTGCCTTCTG	3489	20	59.85	50	CGGACCTACCGTTGTCATTT	279	Fragment	Multiple
copia538	5	3226	Unknown, Retrotransposon-LTR-Copia	trep_complete	2944	20	59.93	50	CGAAGTCTGGGTCCATCATT	3241	20	59.27	45	TACAACCGATCAGAAGGCAA	298	Fragment	Multiple
copia538	6	4027	Retrotransposon-LTR-Copia, Unknown	trep_complete	4012	21	60.04	47.62	AACGACAATGCCACAAGTAGG	4535	20	60.25	50	GTTGAAGAACGGCGGAAGTA	524	Fragment	Multiple
copia538	7	4027	Unknown, Retrotransposon-LTR-Copia		3821	20	59.81	50	CATTGGTCCGCATACATCAC	4043	22	56.07	45.45	TTTGAGTCCTACCTACTTGTGG	223	Fragment	Multiple
copia539	1	3305	Unknown, Retrotransposon-LTR-Copia	trep_complete	2837	20	60.09	50	TCTTTCGTCTCTTCCGCCTA	3321	22	59.83	36.36	CATTCCCTGCATCAAATTACAA	485	Fragment	Unique
copia539	5	4472	Retrotransposon-LTR-Copia, Retrotransposon-LTR-Copia	trep_complete	4217	20	59.85	50	CGGACCTACCGTTGTCATTT	4487	20	61.02	50	ACTTTGCCCTCTGATCGGTT	271	Fragment	Unique
copia539	2	3667	Retrotransposon-LTR-Copia, Retrotransposon-LTR-Copia	trep_complete	3652	22	60.45	45.45	CGGCCTAATGATTTGAGTCCTA	4157	20	59.7	55	CCGTTTCTCTGAGGTGTTCC	506	Fragment	Multiple
copia539	3	3667	Retrotransposon-LTR-Copia, Retrotransposon-LTR-Copia	trep_complete	3282	20	59.92	45	CGGATCGGTTGCTCATATTT	3686	22	59.8	50	TGCCACAAGTAGGTAGGACTCA	405	Fragment	Multiple
copia539	4	3746	Retrotransposon-LTR-Copia, Retrotransposon-LTR-Copia	trep_complete	3729	22	55.08	40.91	CCATTCTGATGGACTTCTAACT	4157	20	59.7	55	CCGTTTCTCTGAGGTGTTCC	429	Fragment	Multiple
copia539	6	4867	Retrotransposon-LTR-Copia, Unknown	trep_complete	4852	20	56.95	50	GCCATAGAGAGCAAGTGGAT	5533	20	60.48	50	ACCCTTTCTTTGCCTGTTCC	682	Fragment	Multiple
copia539	7	5858	Retrotransposon-LTR-Copia, Unknown		5843	23	57.7	30.43	AAACGGACATAGATGATTCAAAA	6035	20	59.97	50	GGGAACACACCAAGCTCAAT	193	Fragment	Multiple
copia54	2	1878	Unknown, Retrotransposon-LTR-Copia	trep_complete	1680	20	59.97	50	GGGAACACACCAAGCTCAAT	1896	21	56.93	47.62	CAGGTTACACCGATGCTAGTT	217	Fragment	Multiple
copia54	3	2957	Retrotransposon-LTR-Copia, Retrotransposon-LTR-Copia	trep_complete	2724	20	61.04	55	ATCACTACGGGCGAGAAGGT	2974	19	58.44	52.63	AGCAATGATGGACCCAGAC	251	Fragment	Multiple
copia54	4	3234	Retrotransposon-LTR-Copia, Retrotransposon-LTR-Copia	trep_complete	3219	21	60.84	47.62	CGACAAACACTTTGCCTTCTG	3498	20	59.85	50	CGGACCTACCGTTGTCATTT	280	Fragment	Multiple
copia54	5	3234	Retrotransposon-LTR-Copia, Retrotransposon-LTR-Copia	trep_complete	2981	20	59.26	45	TATGTCGCAGGCTCATCATT	3249	20	59.27	45	TACAACCGATCAGAAGGCAA	269	Fragment	Multiple
copia54	6	4048	Retrotransposon-LTR-Copia, Unknown	trep_complete	4030	23	59.7	47.83	GCCACAAGTAGGTAGGACTCAAA	4384	20	59.99	50	AGAAGCGTGGAAAGAGGTGA	355	Fragment	Multiple
copia54	8	9443	Unknown, Retrotransposon-LTR-Copia	1 trep_complete	8807	20	60.13	55	ACAGGCTAGGACCGAAAGGT	9462	23	58.49	43.48	CGCTTCTACTTCTTATCATTCCC	656	Fragment	Multiple
copia54	9	9804	Retrotransposon-LTR-Copia, Retrotransposon-LTR-Copia	1 trep_complete	9788	23	59.7	47.83	TTTGAGTCCTACCTACTTGTGGC	10202	20	60.1	50	CAAATACTCGCCTCCACGAT	415	Fragment	Multiple
copia54	10	9804	1 Retrotransposon-LTR-Copia, Retrotransposon-LTR-Copia	1 trep_complete	9406	20	59.78	45	CCGGATTGGTTGCTCATATT	9821	20	59.62	45	CAAACGACAATGCCACAAGT	416	Fragment	Multiple
copia54	11	9871	1 Retrotransposon-LTR-Copia, Retrotransposon-LTR-Copia	1 trep_complete	9854	22	55.08	40.91	CCATTCTGATGGACTTCTAACT	10356	20	59.84	55	ACAATGGTAGGTCCGACTGG	503	Fragment	Multiple
copia54	12	10605	1 Retrotransposon-LTR-Copia, Unknown		10591	20	60.64	45	ACAACCGATCAGAAGGCAAA	10974	20	60.11	50	TAACACCATCAGGCAGGTCA	384	Fragment	Multiple
copia54	13	10605	1 Retrotransposon-LTR-Copia, Retrotransposon-LTR-Copia		10014	20	60.23	55	ACGACGGCTAGAGGAGGATT	10620	20	58.01	45	CGACAAACACTTTGCCTTCT	607	Fragment	Multiple
copia54	14	10992	1 Retrotransposon-LTR-Copia, Unknown		10977	20	57.76	50	GCCATAGAGTGCAAGTGGAT	11648	19	59.93	52.63	TGCCTCTTCCATGCTGAAC	672	Fragment	Multiple
copia54	15	11962	1 Retrotransposon-LTR-Copia, Unknown		11948	22	59.65	40.91	TTACACCGATGCTAGTTTCCAA	12160	20	59.97	50	GGGAACACACCAAGCTCAAT	213	Fragment	Multiple
copia540	8	4023	Retrotransposon-LTR-Copia, Retrotransposon-LTR-Copia		3619	20	60.1	50	CAAATACTCGCCTCCACGAT	4040	20	59.69	55	CGGCTGATTTGAGTCCTACC	422	Fragment	Unique
copia540	2	1859	Unknown, Retrotransposon-LTR-Copia	trep_complete	1661	20	59.97	50	GGGAACACACCAAGCTCAAT	1877	21	56.93	47.62	CAGGTTACACCGATGCTAGTT	217	Fragment	Multiple
copia540	3	2829	Unknown, Retrotransposon-LTR-Copia	trep_complete	2174	19	60.76	57.89	GCCTCTTCCATGCTGAACC	2846	21	59.89	47.62	AAGCCATAGAGTGCAAGTGGA	673	Fragment	Multiple
copia540	4	2939	Retrotransposon-LTR-Copia, Retrotransposon-LTR-Copia	trep_complete	2705	20	61.04	55	ATCACTACGGGCGAGAAGGT	2956	19	58.44	52.63	AGCAATGATGGACCCAGAC	252	Fragment	Multiple
copia540	5	3216	Retrotransposon-LTR-Copia, Retrotransposon-LTR-Copia	trep_complete	3201	21	60.84	47.62	CGACAAACACTTTGCCTTCTG	3479	20	59.85	50	CGGACCTACCGTTGTCATTT	279	Fragment	Multiple
copia540	6	3216	Unknown, Retrotransposon-LTR-Copia	trep_complete	2847	20	60.11	50	TAACACCATCAGGCAGGTCA	3231	20	59.27	45	TACAACCGATCAGAAGGCAA	385	Fragment	Multiple
copia540	7	4023	Retrotransposon-LTR-Copia, Unknown	trep_complete	4007	21	57.65	42.86	CAATGCCACAAATAGGTAGGA	4600	20	60.39	55	GGACCTGCTCCAGACAAAGA	594	Fragment	Multiple
copia541	2	3780	Retrotransposon-LTR-Copia, Retrotransposon-LTR-Copia	trep_complete	3765	20	59.47	40	CAATTTGATGCAGGGAATGA	4347	20	59.81	50	CATTGGTCCGCATACATCAC	583	Fragment	Multiple
copia541	3	3780	Unknown, Retrotransposon-LTR-Copia	trep_complete	3234	20	59.72	50	TGGTTACACTCAGCGATTGG	3799	23	58.49	43.48	CGCTTCTACTTCTTATCATTCCC	566	Fragment	Multiple
copia541	4	4129	Retrotransposon-LTR-Copia, Retrotransposon-LTR-Copia	trep_complete	4114	22	60.45	45.45	CGGCCTAATGATTTGAGTCCTA	4539	20	60.1	50	CAAATACTCGCCTCCACGAT	426	Fragment	Multiple
copia541	5	4129	Retrotransposon-LTR-Copia, Retrotransposon-LTR-Copia	trep_complete	3744	20	59.92	45	CGGATCGGTTGCTCATATTT	4148	22	59.8	50	TGCCACAAGTAGGTAGGACTCA	405	Fragment	Multiple
copia541	6	4941	Retrotransposon-LTR-Copia, Unknown	trep_complete	4927	20	60.64	45	ACAACCGATCAGAAGGCAAA	5187	20	59.09	50	CAGGCTCATCATTGTCCAAC	261	Fragment	Multiple
copia541	7	4941	Retrotransposon-LTR-Copia, Retrotransposon-LTR-Copia	1 trep_complete	4679	20	59.85	50	CGGACCTACCGTTGTCATTT	4956	20	58.01	45	CGACAAACACTTTGCCTTCT	278	Fragment	Multiple
copia541	8	5328	Retrotransposon-LTR-Copia, Unknown		5313	20	57.76	50	GCCATAGAGTGCAAGTGGAT	5984	19	59.93	52.63	TGCCTCTTCCATGCTGAAC	672	Fragment	Multiple
copia541	9	6298	Retrotransposon-LTR-Copia, Unknown		6284	22	59.65	40.91	TTACACCGATGCTAGTTTCCAA	6496	20	59.97	50	GGGAACACACCAAGCTCAAT	213	Fragment	Multiple
copia543	3	2820	Unknown, Retrotransposon-LTR-Copia	trep_complete	2163	20	59.96	45	TTCTTTGCCTCTTCCATGCT	2835	20	61.08	50	GCCATTGAGTGCAAGTGGAT	673	Fragment	Unique
copia543	5	4008	Retrotransposon-LTR-Copia, Retrotransposon-LTR-Copia	trep_complete	3993	21	60.04	47.62	AACGACAATGCCACAAGTAGG	4270	20	59.89	50	CCTCCCGTCAGGATTTATCA	278	Fragment	Unique
copia543	1	962	Retrotransposon-LTR-Gypsy, Retrotransposon-LTR-Copia	trep_complete	948	20	62.54	55	ACGGCGTAGCGTTTGATAGC	1564	20	60.07	45	GTAATGCGGCGATTTCATCT	617	Fragment	Multiple
copia543	2	2347	Retrotransposon-LTR-Copia, Retrotransposon-LTR-Copia	trep_complete	2329	23	59.2	43.48	CGGACTCAAGCATAGGTTATTTC	2948	20	59.93	50	AAGCAATGATGGACCCAGAC	620	Fragment	Multiple
copia543	4	2930	Retrotransposon-LTR-Copia, Retrotransposon-LTR-Copia	trep_complete	2696	20	61.04	55	ATCACTACGGGCGAGAAGGT	2947	19	58.44	52.63	AGCAATGATGGACCCAGAC	252	Fragment	Multiple
copia543	6	4008	Retrotransposon-LTR-Copia, Retrotransposon-LTR-Copia		3802	20	59.81	50	CATTGGTCCGCATACATCAC	4024	22	56.07	45.45	TTTGAGTCCTACCTACTTGTGG	223	Fragment	Multiple
copia544	2	3740	Unknown, Retrotransposon-LTR-Copia	trep_complete	3511	20	60.39	55	GGACCTGCTCCAGACAAAGA	3757	22	60.22	45.45	CGCTTCGACTTCTTATCATTCC	247	Fragment	Unique
copia544	4	4099	Unknown, Retrotransposon-LTR-Copia	trep_complete	3744	20	59.99	45	AAGAAGTCGAAGCGTGGAAA	4116	20	59.62	45	CAAACGACAATGCCACAAGT	373	Fragment	Unique
copia544	1	3740	Retrotransposon-LTR-Copia, Retrotransposon-LTR-Copia	trep_complete	3727	20	58.67	45	TCGATGCAGGGAATGATAAG	4305	20	59.81	50	CATTGGTCCGCATACATCAC	579	Fragment	Multiple
copia544	3	4099	Retrotransposon-LTR-Copia, Retrotransposon-LTR-Copia	trep_complete	4083	23	59.7	47.83	TTTGAGTCCTACCTACTTGTGGC	4305	20	59.81	50	CATTGGTCCGCATACATCAC	223	Fragment	Multiple
copia544	5	4166	Retrotransposon-LTR-Copia, Retrotransposon-LTR-Copia	trep_complete	4149	22	55.08	40.91	CCATTCTGATGGACTTCTAACT	4305	20	59.81	50	CATTGGTCCGCATACATCAC	157	Fragment	Multiple
copia544	6	5287	Retrotransposon-LTR-Copia, Unknown		5272	20	57.76	50	GCCATAGAGTGCAAGTGGAT	5961	21	59.82	52.38	GCTCATCATCAGTCGAAGGAC	690	Fragment	Multiple
copia544	7	5763	Retrotransposon-LTR-Copia, Retrotransposon-LTR-Copia		5159	20	59.93	50	AAGCAATGATGGACCCAGAC	5783	23	60.49	43.48	CGGACTCAAGCATAGGAATGTTA	625	Fragment	Multiple
copia545	1	3776	Retrotransposon-LTR-Copia, Retrotransposon-LTR-Copia	trep_complete	3763	20	58.67	45	TCGATGCAGGGAATGATAAG	4341	20	59.81	50	CATTGGTCCGCATACATCAC	579	Fragment	Multiple
copia545	2	3776	Unknown, Retrotransposon-LTR-Copia	trep_complete	3100	20	60.9	50	ATGATCGTGGCGCTTAGAGA	3793	23	58.49	43.48	CGCTTCTACTTCTTATCATTCCC	694	Fragment	Multiple
copia545	3	4135	Retrotransposon-LTR-Copia, Retrotransposon-LTR-Copia	trep_complete	4119	23	59.7	47.83	TTTGAGTCCTACCTACTTGTGGC	4533	20	60.1	50	CAAATACTCGCCTCCACGAT	415	Fragment	Multiple
copia545	4	4135	Retrotransposon-LTR-Copia, Retrotransposon-LTR-Copia	trep_complete	3738	20	59.92	45	CGGATCGGTTGCTCATATTT	4152	20	59.62	45	CAAACGACAATGCCACAAGT	415	Fragment	Multiple
copia545	5	4936	Retrotransposon-LTR-Copia, Retrotransposon-LTR-Copia	trep_complete	4922	20	60.64	45	ACAACCGATCAGAAGGCAAA	5189	20	59.26	45	TATGTCGCAGGCTCATCATT	268	Fragment	Multiple
copia545	6	4936	Retrotransposon-LTR-Copia, Retrotransposon-LTR-Copia	trep_complete	4673	20	59.85	50	CGGACCTACCGTTGTCATTT	4951	20	58.01	45	CGACAAACACTTTGCCTTCT	279	Fragment	Multiple
copia545	7	5798	Retrotransposon-LTR-Copia, Retrotransposon-LTR-Copia	trep_complete	5195	20	59.93	50	AAGCAATGATGGACCCAGAC	5818	23	60.49	43.48	CGGACTCAAGCATAGGAATGTTA	624	Fragment	Multiple
copia545	8	6293	Retrotransposon-LTR-Copia, Unknown	trep_complete	6279	22	59.65	40.91	TTACACCGATGCTAGTTTCCAA	6491	20	59.97	50	GGGAACACACCAAGCTCAAT	213	Fragment	Multiple
copia546	1	1856	Unknown, Retrotransposon-LTR-Copia	trep_complete	1658	20	59.97	50	GGGAACACACCAAGCTCAAT	1874	21	56.93	47.62	CAGGTTACACCGATGCTAGTT	217	Fragment	Multiple
copia546	2	2826	Unknown, Retrotransposon-LTR-Copia	trep_complete	2171	19	60.76	57.89	GCCTCTTCCATGCTGAACC	2843	21	59.89	47.62	AAGCCATAGAGTGCAAGTGGA	673	Fragment	Multiple
copia546	3	4019	Retrotransposon-LTR-Copia, Unknown	trep_complete	4001	23	59.7	47.83	GCCACAAGTAGGTAGGACTCAAA	4516	20	60.07	45	CATTGAAGAATGGCGGAAGT	516	Fragment	Multiple
copia547	1	3728	Retrotransposon-LTR-Copia, Retrotransposon-LTR-Copia	trep_complete	3715	20	58.67	45	TCGATGCAGGGAATGATAAG	4293	20	59.81	50	CATTGGTCCGCATACATCAC	579	Fragment	Multiple
copia547	2	3728	Unknown, Retrotransposon-LTR-Copia	trep_complete	3343	20	59.58	50	ACAGCAGAGGCTGACATCAA	3745	23	58.49	43.48	CGCTTCTACTTCTTATCATTCCC	403	Fragment	Multiple
copia547	3	4087	Retrotransposon-LTR-Copia, Retrotransposon-LTR-Copia	trep_complete	14007	23	59.7	47.83	TTTGAGTCCTACCTACTTGTGGC	14421	20	60.1	50	CAAATACTCGCCTCCACGAT	415	Fragment	Multiple
copia547	4	4087	Retrotransposon-LTR-Copia, Retrotransposon-LTR-Copia	trep_complete	3690	20	59.92	45	CGGATCGGTTGCTCATATTT	4104	20	59.62	45	CAAACGACAATGCCACAAGT	415	Fragment	Multiple
copia547	5	4154	Retrotransposon-LTR-Copia, Retrotransposon-LTR-Copia	trep_complete	14073	22	55.08	40.91	CCATTCTGATGGACTTCTAACT	14424	20	59.84	55	GCTCAAATACTCGCCTCCAC	352	Fragment	Multiple
copia547	6	4721	Retrotransposon-LTR-Copia, Unknown	trep_complete	14120	20	60.16	50	CATGTGAGGCTTGCTTGCTA	14677	23	59.47	43.48	GAACCTTTCCAGTCCATATCTCA	558	Fragment	Multiple
copia547	7	4888	Retrotransposon-LTR-Copia, Retrotransposon-LTR-Copia	trep_complete	14810	20	60.64	45	ACAACCGATCAGAAGGCAAA	15077	20	59.26	45	TATGTCGCAGGCTCATCATT	268	Fragment	Multiple
copia547	8	4888	Retrotransposon-LTR-Copia, Retrotransposon-LTR-Copia	trep_complete	14561	20	59.85	50	CGGACCTACCGTTGTCATTT	14839	20	58.01	45	CGACAAACACTTTGCCTTCT	279	Fragment	Multiple
copia547	9	5275	Retrotransposon-LTR-Copia, Unknown	1 trep_complete	15196	20	57.76	50	GCCATAGAGTGCAAGTGGAT	15867	19	59.93	52.63	TGCCTCTTCCATGCTGAAC	672	Fragment	Multiple
copia547	10	5750	1 Retrotransposon-LTR-Copia, Retrotransposon-LTR-Copia	1 trep_complete	15083	20	59.93	50	AAGCAATGATGGACCCAGAC	15706	23	60.49	43.48	CGGACTCAAGCATAGGAATGTTA	624	Fragment	Multiple
copia547	11	6245	1 Retrotransposon-LTR-Copia, Unknown	1 trep_complete	16167	22	59.65	40.91	TTACACCGATGCTAGTTTCCAA	16379	20	59.97	50	GGGAACACACCAAGCTCAAT	213	Fragment	Multiple
copia547	13	14023	1 Retrotransposon-LTR-Copia, Retrotransposon-LTR-Copia	1 trep_complete	14007	23	59.7	47.83	TTTGAGTCCTACCTACTTGTGGC	14421	20	60.1	50	CAAATACTCGCCTCCACGAT	415	Fragment	Multiple
copia547	14	14023	1 Retrotransposon-LTR-Copia, Retrotransposon-LTR-Copia	1 trep_complete	3690	20	59.92	45	CGGATCGGTTGCTCATATTT	4104	20	59.62	45	CAAACGACAATGCCACAAGT	415	Fragment	Multiple
copia547	15	14090	1 Retrotransposon-LTR-Copia, Retrotransposon-LTR-Copia	1 trep_complete	14073	22	55.08	40.91	CCATTCTGATGGACTTCTAACT	14424	20	59.84	55	GCTCAAATACTCGCCTCCAC	352	Fragment	Multiple
copia547	16	14824	1 Retrotransposon-LTR-Copia, Retrotransposon-LTR-Copia	1 trep_complete	14810	20	60.64	45	ACAACCGATCAGAAGGCAAA	15077	20	59.26	45	TATGTCGCAGGCTCATCATT	268	Fragment	Multiple
copia547	17	14824	1 Retrotransposon-LTR-Copia, Retrotransposon-LTR-Copia		14561	20	59.85	50	CGGACCTACCGTTGTCATTT	14839	20	58.01	45	CGACAAACACTTTGCCTTCT	279	Fragment	Multiple
copia547	18	15211	1 Retrotransposon-LTR-Copia, Unknown		15196	20	57.76	50	GCCATAGAGTGCAAGTGGAT	15867	19	59.93	52.63	TGCCTCTTCCATGCTGAAC	672	Fragment	Multiple
copia547	19	16181	1 Retrotransposon-LTR-Copia, Unknown		16167	22	59.65	40.91	TTACACCGATGCTAGTTTCCAA	16379	20	59.97	50	GGGAACACACCAAGCTCAAT	213	Fragment	Multiple
copia548	4	2936	Retrotransposon-LTR-Copia, Retrotransposon-LTR-Copia	trep_complete	2705	20	61.04	55	ATCACTACGGGCGAGAAGGT	2953	19	58.44	52.63	AGCAATGATGGACCCAGAC	249	Fragment	Unique
copia548	6	3771	Unknown, Retrotransposon-LTR-Copia	trep_complete	3090	20	60.41	40	TCATTGATTCTTGCCCGATT	3789	23	56.4	34.78	GGATTCCAATACTTCACAACTTT	700	Fragment	Unique
copia548	2	1859	Unknown, Retrotransposon-LTR-Copia	trep_complete	1661	20	59.97	50	GGGAACACACCAAGCTCAAT	1877	21	56.93	47.62	CAGGTTACACCGATGCTAGTT	217	Fragment	Multiple
copia548	3	2155	Unknown, Retrotransposon-LTR-Copia	trep_complete	1661	20	59.97	50	GGGAACACACCAAGCTCAAT	2171	22	58.78	45.45	AGAAAGGGTTCTTGCCTATGTC	511	Fragment	Multiple
copia548	5	3771	Retrotransposon-LTR-Copia, Unknown	trep_complete	3755	23	56.44	30.43	AAATCATCAGTGAAAGTTGTGAA	3917	20	60.16	50	CATGTGAGGCTTGCTTGCTA	163	Fragment	Multiple
copia548	7	4014	Retrotransposon-LTR-Copia, Retrotransposon-LTR-Copia		3999	21	60.04	47.62	AACGACAATGCCACAAGTAGG	4279	20	59.74	50	CCACCTCCCATCAGGATTTA	281	Fragment	Multiple
copia548	8	4014	Unknown, Retrotransposon-LTR-Copia		3808	20	59.81	50	CATTGGTCCGCATACATCAC	4030	22	56.07	45.45	TTTGAGTCCTACCTACTTGTGG	223	Fragment	Multiple
copia549	1	1893	Unknown, Retrotransposon-LTR-Copia	trep_complete	1695	20	59.97	50	GGGAACACACCAAGCTCAAT	1911	21	56.93	47.62	CAGGTTACACCGATGCTAGTT	217	Fragment	Multiple
copia549	2	3246	Retrotransposon-LTR-Copia, Retrotransposon-LTR-Copia	trep_complete	3233	20	58.67	45	TCGATGCAGGGAATGATAAG	3808	20	59.81	50	CATTGGTCCGCATACATCAC	576	Fragment	Multiple
copia549	3	3246	Unknown, Retrotransposon-LTR-Copia	trep_complete	2793	20	59.55	50	TTTCATCTCTTCCGCCTAGC	3263	23	58.49	43.48	CGCTTCTACTTCTTATCATTCCC	471	Fragment	Multiple
copia549	4	4790	Retrotransposon-LTR-Copia, Unknown		4775	20	57.76	50	GCCATAGAGTGCAAGTGGAT	5445	19	59.93	52.63	TGCCTCTTCCATGCTGAAC	671	Fragment	Multiple
copia549	5	5759	Retrotransposon-LTR-Copia, Unknown		5745	22	59.65	40.91	TTACACCGATGCTAGTTTCCAA	5957	20	59.97	50	GGGAACACACCAAGCTCAAT	213	Fragment	Multiple
copia55	1	3749	Unknown, Retrotransposon-LTR-Copia	trep_complete	3113	20	60.13	55	ACAGGCTAGGACCGAAAGGT	3768	23	58.49	43.48	CGCTTCTACTTCTTATCATTCCC	656	Fragment	Multiple
copia55	2	4110	Retrotransposon-LTR-Copia, Retrotransposon-LTR-Copia	trep_complete	4094	23	59.7	47.83	TTTGAGTCCTACCTACTTGTGGC	4508	20	60.1	50	CAAATACTCGCCTCCACGAT	415	Fragment	Multiple
copia55	3	4110	Retrotransposon-LTR-Copia, Retrotransposon-LTR-Copia	trep_complete	3712	20	59.78	45	CCGGATTGGTTGCTCATATT	4127	20	59.62	45	CAAACGACAATGCCACAAGT	416	Fragment	Multiple
copia55	4	4177	Retrotransposon-LTR-Copia, Retrotransposon-LTR-Copia	trep_complete	4160	22	55.08	40.91	CCATTCTGATGGACTTCTAACT	4662	20	59.84	55	ACAATGGTAGGTCCGACTGG	503	Fragment	Multiple
copia55	5	4911	Retrotransposon-LTR-Copia, Unknown	trep_complete	4897	20	60.64	45	ACAACCGATCAGAAGGCAAA	5280	20	60.11	50	TAACACCATCAGGCAGGTCA	384	Fragment	Multiple
copia55	6	4911	Retrotransposon-LTR-Copia, Retrotransposon-LTR-Copia	trep_complete	4320	20	60.23	55	ACGACGGCTAGAGGAGGATT	4926	20	58.01	45	CGACAAACACTTTGCCTTCT	607	Fragment	Multiple
copia55	7	5298	Retrotransposon-LTR-Copia, Unknown		5283	20	57.76	50	GCCATAGAGTGCAAGTGGAT	5954	19	59.93	52.63	TGCCTCTTCCATGCTGAAC	672	Fragment	Multiple
copia55	8	6268	Retrotransposon-LTR-Copia, Unknown		6254	22	59.65	40.91	TTACACCGATGCTAGTTTCCAA	6466	20	59.97	50	GGGAACACACCAAGCTCAAT	213	Fragment	Multiple
copia551	2	3743	Unknown, Retrotransposon-LTR-Copia	trep_complete	3480	20	59.74	55	GTCCAAGCCAAACCTAGCAC	3760	23	58.49	43.48	CGCTTCTACTTCTTATCATTCCC	281	Fragment	Unique
copia551	9	6260	Retrotransposon-LTR-Copia, Unknown		6244	23	59.43	43.48	GGTTATACCGATGCTAGTTTCCA	6458	20	59.97	50	GGGAACACACCAAGCTCAAT	215	Fragment	Unique
copia551	1	3743	Retrotransposon-LTR-Copia, Retrotransposon-LTR-Copia	trep_complete	3730	20	58.67	45	TCGATGCAGGGAATGATAAG	4308	20	59.81	50	CATTGGTCCGCATACATCAC	579	Fragment	Multiple
copia551	3	4102	Retrotransposon-LTR-Copia, Retrotransposon-LTR-Copia	trep_complete	4086	23	59.7	47.83	TTTGAGTCCTACCTACTTGTGGC	4500	20	60.1	50	CAAATACTCGCCTCCACGAT	415	Fragment	Multiple
copia551	4	4102	Retrotransposon-LTR-Copia, Retrotransposon-LTR-Copia	trep_complete	3705	20	59.92	45	CGGATCGGTTGCTCATATTT	4119	20	59.62	45	CAAACGACAATGCCACAAGT	415	Fragment	Multiple
copia551	5	4169	Retrotransposon-LTR-Copia, Retrotransposon-LTR-Copia	trep_complete	4152	22	55.08	40.91	CCATTCTGATGGACTTCTAACT	4308	20	59.81	50	CATTGGTCCGCATACATCAC	157	Fragment	Multiple
copia551	6	4903	Retrotransposon-LTR-Copia, Unknown	trep_complete	4889	20	60.64	45	ACAACCGATCAGAAGGCAAA	5086	20	60.41	50	GTTGTGGCGATGCTTCTCTT	198	Fragment	Multiple
copia551	7	4903	Retrotransposon-LTR-Copia, Retrotransposon-LTR-Copia	trep_complete	4640	20	59.85	50	CGGACCTACCGTTGTCATTT	4918	20	58.01	45	CGACAAACACTTTGCCTTCT	279	Fragment	Multiple
copia551	8	5290	Retrotransposon-LTR-Copia, Unknown		5272	23	57.07	39.13	AAAGTCATAGAGTGCAAGTGGAT	5946	19	59.93	52.63	TGCCTCTTCCATGCTGAAC	675	Fragment	Multiple
copia552	5	6850	Unknown, Retrotransposon-LTR-Copia	trep_complete	6686	20	59.48	50	CATCCATCTGCCATACCTCA	6867	21	59.89	47.62	AAGCCATAGAGTGCAAGTGGA	182	Fragment	Unique
copia552	7	7992	Retrotransposon-LTR-Copia, Retrotransposon-LTR-Copia	trep_complete	7640	20	60.1	50	CAAATACTCGCCTCCACGAT	8006	19	58.03	47.37	AAAGCGCATGAAGAAGGTC	367	Fragment	Unique
copia552	11	12242	1 Retrotransposon-LTR-Copia, Unknown	1 trep_complete	12226	23	55.68	39.13	TGATTTGAGTCGTACCTACTTGT	12451	20	59.81	50	CATTGGTCCGCATACATCAC	226	Fragment	Unique
copia552	12	12242	1 Retrotransposon-LTR-Gypsy, Retrotransposon-LTR-Copia	1 trep_complete	11689	20	60.11	50	TGACAAACCCGAAAGCTACC	12260	21	60.04	47.62	AACGACAATGCCACAAGTAGG	572	Fragment	Unique
copia552	1	3733	Retrotransposon-LTR-Copia, Unknown	trep_complete	3720	20	58.67	45	TCGATGCAGGGAATGATAAG	4214	20	60.01	55	CTGCTGGACGTGATCGACTA	495	Fragment	Multiple
copia552	2	3733	Unknown, Retrotransposon-LTR-Copia	trep_complete	3095	20	60.13	55	ACAGGCTAGGACCGAAAGGT	3750	23	58.49	43.48	CGCTTCTACTTCTTATCATTCCC	656	Fragment	Multiple
copia552	3	5016	Retrotransposon-LTR-Gypsy, Retrotransposon-LTR-Copia	trep_complete	5002	20	62.54	55	ACGGCGTAGCGTTTGATAGC	5618	20	60.07	45	GTAATGCGGCGATTTCATCT	617	Fragment	Multiple
copia552	4	6714	Retrotransposon-LTR-Copia, Retrotransposon-LTR-Copia	trep_complete	6700	20	56.37	45	ACCTCATAATCCGAATGGAC	6978	20	59.93	50	AAGCAATGATGGACCCAGAC	279	Fragment	Multiple
copia552	6	6960	Retrotransposon-LTR-Copia, Retrotransposon-LTR-Copia	trep_complete	6726	20	61.04	55	ATCACTACGGGCGAGAAGGT	6977	19	58.44	52.63	AGCAATGATGGACCCAGAC	252	Fragment	Multiple
copia552	8	8038	Retrotransposon-LTR-Copia, Unknown	trep_complete	8023	21	60.04	47.62	AACGACAATGCCACAAGTAGG	8546	20	60.25	50	GTTGAAGAACGGCGGAAGTA	524	Fragment	Multiple
copia552	9	8038	Unknown, Retrotransposon-LTR-Copia	1 trep_complete	7832	20	59.81	50	CATTGGTCCGCATACATCAC	8054	22	56.07	45.45	TTTGAGTCCTACCTACTTGTGG	223	Fragment	Multiple
copia552	10	11740	1 Retrotransposon-LTR-Gypsy, Retrotransposon-LTR-Copia	1 trep_complete	5002	20	62.54	55	ACGGCGTAGCGTTTGATAGC	5618	20	60.07	45	GTAATGCGGCGATTTCATCT	617	Fragment	Multiple
copia552	13	13046	1 Retrotransposon-LTR-Copia, Retrotransposon-LTR-Copia	1 trep_complete	13032	20	60.64	45	ACAACCGATCAGAAGGCAAA	13499	20	59.32	45	TTGGGACAAGTCGTGCTTTA	468	Fragment	Multiple
copia552	14	13046	1 Retrotransposon-LTR-Copia, Retrotransposon-LTR-Copia	1 trep_complete	12783	20	59.85	50	CGGACCTACCGTTGTCATTT	13061	20	58.01	45	CGACAAACACTTTGCCTTCT	279	Fragment	Multiple
copia552	15	14106	1 Retrotransposon-LTR-Copia, Unknown		14091	22	58.78	45.45	AGAAAGGGTTCTTGCCTATGTC	14280	20	59.99	50	TCAGATTGGTGTCTGCTTGC	190	Fragment	Multiple
copia552	16	14403	1 Retrotransposon-LTR-Copia, Unknown		14389	22	59.65	40.91	TTACACCGATGCTAGTTTCCAA	14601	20	59.97	50	GGGAACACACCAAGCTCAAT	213	Fragment	Multiple
copia554	2	1872	Unknown, Retrotransposon-LTR-Copia	trep_complete	1675	20	59.97	50	GGGAACACACCAAGCTCAAT	1890	21	56.93	47.62	CAGGTTACACCGATGCTAGTT	216	Fragment	Multiple
copia554	3	2842	Unknown, Retrotransposon-LTR-Copia	trep_complete	2347	20	58.33	50	CGGACTCAAGCATAGGAATG	2859	21	59.89	47.62	AAGCCATAGAGTGCAAGTGGA	513	Fragment	Multiple
copia554	4	3229	Retrotransposon-LTR-Copia, Unknown	trep_complete	3214	21	60.84	47.62	CGACAAACACTTTGCCTTCTG	3897	20	59.68	50	GACGCCTTTCACAGGATTTC	684	Fragment	Multiple
copia554	5	3229	Retrotransposon-LTR-Copia, Retrotransposon-LTR-Copia	trep_complete	2718	20	61.04	55	ATCACTACGGGCGAGAAGGT	3244	20	59.27	45	TACAACCGATCAGAAGGCAA	527	Fragment	Multiple
copia554	6	4028	Retrotransposon-LTR-Copia, Retrotransposon-LTR-Copia	trep_complete	4013	21	60.04	47.62	AACGACAATGCCACAAGTAGG	4375	20	59.55	50	GAAGCGTGGAAAGAGGAGAA	363	Fragment	Multiple
copia554	7	4028	Unknown, Retrotransposon-LTR-Copia		3822	20	59.81	50	CATTGGTCCGCATACATCAC	4044	22	56.07	45.45	TTTGAGTCCTACCTACTTGTGG	223	Fragment	Multiple
copia555	4	2918	Retrotransposon-LTR-Copia, Retrotransposon-LTR-Copia	trep_complete	2708	20	59.01	50	TCGCAGTCAACTCCTTGAAC	2935	19	58.44	52.63	AGCAATGATGGACCCAGAC	228	Fragment	Unique
copia555	2	1838	Unknown, Retrotransposon-LTR-Copia	trep_complete	1640	20	59.97	50	GGGAACACACCAAGCTCAAT	1856	21	56.93	47.62	CAGGTTACACCGATGCTAGTT	217	Fragment	Multiple
copia555	3	2808	Unknown, Retrotransposon-LTR-Copia	trep_complete	2153	19	60.76	57.89	GCCTCTTCCATGCTGAACC	2825	21	59.89	47.62	AAGCCATAGAGTGCAAGTGGA	673	Fragment	Multiple
copia555	5	3996	Retrotransposon-LTR-Copia, Unknown	trep_complete	3981	21	60.04	47.62	AACGACAATGCCACAAGTAGG	4502	20	60.38	50	TGAAGAACGGCGGAAGTAAG	522	Fragment	Multiple
copia555	6	3996	Retrotransposon-LTR-Copia, Retrotransposon-LTR-Copia		3786	20	60.1	45	TGCTTATTGGTCCGCATACA	4012	22	56.07	45.45	TTTGAGTCCTACCTACTTGTGG	227	Fragment	Multiple
copia556	3	4109	Retrotransposon-LTR-Copia, Retrotransposon-LTR-Copia	trep_complete	4095	18	61.72	55.56	TGTGGCCTTGTCGTTTGG	4300	20	59.81	50	CATTGGTCCGCATACATCAC	206	Fragment	Unique
copia556	8	4894	Retrotransposon-LTR-Copia, Retrotransposon-LTR-Copia		4632	20	59.85	50	CGGACCTACCGTTGTCATTT	4909	20	59.48	50	CGACAAACACTTTGCCTCTG	278	Fragment	Unique
copia556	1	3737	Retrotransposon-LTR-Copia, Unknown	trep_complete	3724	20	58.67	45	TCGATGCAGGGAATGATAAG	4107	20	60.17	55	CGACAAGGCCACAAGTAGGT	384	Fragment	Multiple
copia556	2	3737	Unknown, Retrotransposon-LTR-Copia	trep_complete	3508	20	60.39	55	GGACCTGCTCCAGACAAAGA	3754	23	58.49	43.48	CGCTTCTACTTCTTATCATTCCC	247	Fragment	Multiple
copia556	4	4109	Unknown, Retrotransposon-LTR-Copia	trep_complete	3508	20	60.39	55	GGACCTGCTCCAGACAAAGA	4127	23	58.55	34.78	TTTCACTTATATGACCCAAACGA	620	Fragment	Multiple
copia556	5	4159	Retrotransposon-LTR-Copia, Retrotransposon-LTR-Copia	trep_complete	4141	23	57.65	39.13	GCTTCATTCTGATGGACTTCTAA	4300	20	59.81	50	CATTGGTCCGCATACATCAC	160	Fragment	Multiple
copia556	6	4159	Retrotransposon-LTR-Copia, Retrotransposon-LTR-Copia	trep_complete	3699	20	59.92	45	CGGATCGGTTGCTCATATTT	4176	23	55.91	34.78	AAATCAAACGAAGTTAGAAGTCC	478	Fragment	Multiple
copia556	7	4894	Retrotransposon-LTR-Copia, Unknown	trep_complete	4881	20	60.25	50	ACAACCGATCAGAGGCAAAG	5089	20	60.03	55	CCGACCTTCGTAGTTGTGGT	209	Fragment	Multiple
copia556	9	6234	Retrotransposon-LTR-Copia, Unknown		6220	22	59.65	40.91	TTACACCGATGCTAGTTTCCAA	6400	20	59.93	50	TATCCAAACACCCTCCTTCG	181	Fragment	Multiple
copia558	5	4258	Unknown, Retrotransposon-LTR-Copia	trep_complete	3576	20	59.73	50	TAGAGAACCGGCTGTGGTTT	4275	20	60.52	55	CCTACGACACTTCATTGGGC	700	Fragment	Unique
copia558	2	3839	Retrotransposon-LTR-Copia, Retrotransposon-LTR-Copia	trep_complete	3825	22	59.05	45.45	ATCTTCTTGCTACCCTTTCTCG	4152	20	59.19	50	TGGGCAGGAGATGTAGATGA	328	Fragment	Multiple
copia558	3	4161	Retrotransposon-LTR-Copia, Unknown	trep_complete	4148	20	61.12	45	GCCCAATCTGCATCTGAAAA	4415	20	60.44	50	TGTCAGCACAAGAAGGGACA	268	Fragment	Multiple
copia558	4	4258	Retrotransposon-LTR-Copia, Unknown	trep_complete	4244	19	60.22	52.63	CTCTTTACTGCCGCCCAAT	4471	20	59.92	45	TGTGGGCATGAAGGATTGTA	228	Fragment	Multiple
copia558	6	5156	Retrotransposon-LTR-Copia, Unknown	trep_complete	5142	22	57.47	36.36	CTAAATGCCAAGTTTGATTCCT	5714	20	59.8	50	TCTCAGATTTGCCTCCTGGT	573	Fragment	Multiple
copia558	7	6240	Unknown, Retrotransposon-LTR-Copia	1 trep_complete	5860	20	59.83	50	TGCATTGGAGTGGAGTTCAG	6257	20	58.56	45	AGCGCAAGCATAGACACATT	398	Fragment	Multiple
copia558	8	6429	Retrotransposon-LTR-Copia, Unknown	1 trep_complete	6413	23	57.17	30.43	AAATCATGGAATTTCTCAAACAC	6917	20	59.98	45	TTCGTCGCCTTGCTAAAGAT	505	Fragment	Multiple
copia56	2	1880	Unknown, Retrotransposon-LTR-Copia	trep_complete	1682	20	59.97	50	GGGAACACACCAAGCTCAAT	1898	21	56.93	47.62	CAGGTTACACCGATGCTAGTT	217	Fragment	Multiple
copia56	3	2850	Unknown, Retrotransposon-LTR-Copia	trep_complete	2355	20	58.33	50	CGGACTCAAGCATAGGAATG	2867	21	59.89	47.62	AAGCCATAGAGTGCAAGTGGA	513	Fragment	Multiple
copia56	4	2960	Retrotransposon-LTR-Copia, Retrotransposon-LTR-Copia	trep_complete	2726	20	61.04	55	ATCACTACGGGCGAGAAGGT	2977	19	58.44	52.63	AGCAATGATGGACCCAGAC	252	Fragment	Multiple
copia56	5	3950	Retrotransposon-LTR-Copia, Retrotransposon-LTR-Copia	trep_complete	3934	21	60.11	47.62	CCTCGCATGTCTCGTATGATT	4436	20	59.92	45	CGGATCGGTTGCTCATATTT	503	Fragment	Multiple
copia56	6	4039	Retrotransposon-LTR-Copia, Unknown	trep_complete	4024	21	60.04	47.62	AACGACAATGCCACAAGTAGG	4545	20	60.38	50	TGAAGAACGGCGGAAGTAAG	522	Fragment	Multiple
copia56	7	4039	Unknown, Retrotransposon-LTR-Copia		3833	20	59.81	50	CATTGGTCCGCATACATCAC	4055	22	56.07	45.45	TTTGAGTCCTACCTACTTGTGG	223	Fragment	Multiple
copia57	4	3724	Unknown, Retrotransposon-LTR-Copia	trep_complete	3255	20	60.38	50	TTTCGTCTCTTCCACCAAGC	3743	23	56.77	39.13	TGCTTCTACTTCTTATCATTCCC	489	Fragment	Unique
copia57	8	4238	Retrotransposon-LTR-Copia, Retrotransposon-LTR-Copia	1 trep_complete	4084	20	60	45	CTTGTGGCATTGTTGTTTGG	4257	23	60.1	47.83	AACAAGTCTGTTGCTCTCTCAGG	174	Fragment	Unique
copia57	11	4701	1 Retrotransposon-LTR-Copia, Retrotransposon-LTR-Copia		4084	20	60	45	CTTGTGGCATTGTTGTTTGG	4719	23	55.76	39.13	TCTTATGGTGTCTTAACTACGGA	636	Fragment	Unique
copia57	2	1972	Retrotransposon-LTR-Copia, Unknown	trep_complete	1959	18	62.31	61.11	CATACGGCAACACGGCAG	2420	20	60.03	55	CCGACACAAACCCGTCTAGT	462	Fragment	Multiple
copia57	3	2005	Unknown, Retrotransposon-LTR-Copia	trep_complete	1353	20	59.96	55	GCCTACCTCGTATCCCAACA	2022	23	58.15	39.13	GGTACGCAGACCATTAAATACAA	670	Fragment	Multiple
copia57	5	4085	Retrotransposon-LTR-Copia, Retrotransposon-LTR-Copia	trep_complete	4069	23	59.7	47.83	TTTGAGTCCTACCTACTTGTGGC	4291	20	59.81	50	CATTGGTCCGCATACATCAC	223	Fragment	Multiple
copia57	6	4085	Unknown, Retrotransposon-LTR-Copia	trep_complete	3754	20	60.07	45	AGAAGTTGATTTCCGCATGG	4103	21	60.83	42.86	CCAAACAACAATGCCACAAGT	350	Fragment	Multiple
copia57	7	4152	Retrotransposon-LTR-Copia, Retrotransposon-LTR-Copia	1 trep_complete	4135	22	55.08	40.91	CCATTCTGATGGACTTCTAACT	4291	20	59.81	50	CATTGGTCCGCATACATCAC	157	Fragment	Multiple
copia57	9	4292	Retrotransposon-LTR-Copia, Retrotransposon-LTR-Copia	1 trep_complete	4277	20	61.48	55	GTATGCGGACCAATGAGCAC	4909	20	60.3	50	GTTCCGAGCGACAAACACTT	633	Fragment	Multiple
copia57	10	4292	1 Retrotransposon-LTR-Copia, Retrotransposon-LTR-Copia	1 trep_complete	4084	20	60	45	CTTGTGGCATTGTTGTTTGG	4307	20	60.56	55	CTCTAGCCGTCGTGCTCATT	224	Fragment	Multiple
copia57	12	4886	1 Retrotransposon-LTR-Copia, Retrotransposon-LTR-Copia		4623	20	59.85	50	CGGACCTACCGTTGTCATTT	4901	20	58.01	45	CGACAAACACTTTGCCTTCT	279	Fragment	Multiple
copia57	13	5273	1 Retrotransposon-LTR-Copia, Unknown		5258	20	57.76	50	GCCATAGAGTGCAAGTGGAT	5891	20	58.51	55	CACCTGGATCAGACTGGTGT	634	Fragment	Multiple
copia57	14	5900	1 Retrotransposon-LTR-Copia, Unknown		5885	21	61.12	52.38	CCAGGTGAGAGTCATTGGACA	6288	20	60.08	50	TTCTTCTGGTGGTTCCTTGG	404	Fragment	Multiple
copia57	15	6006	1 Retrotransposon-LTR-Copia, Unknown		5992	22	59.65	40.91	TTACACCGATGCTAGTTTCCAA	6216	20	60.66	55	CTAGACGCATTCGGGAACAC	225	Fragment	Multiple
copia58	9	4001	Retrotransposon-LTR-Copia, Unknown	1 trep_complete	3986	21	60.04	47.62	AACGACAATGCCACAAGTAGG	4272	20	59.96	55	ACAACTCCACCTCCCATCAG	287	Fragment	Unique
copia58	22	12515	2 Unknown, Retrotransposon-LTR-Copia		12210	20	60.01	55	CTGCTGGACGTGATCGACTA	12531	21	60.05	42.86	GCAATTAGATGCAGGGAATGA	322	Fragment	Unique
copia58	2	1823	Retrotransposon-LTR-Copia, Unknown	trep_complete	1806	23	55.97	34.78	CTGATTGTGACTTTGAATCATCT	2115	20	60.01	55	AACACCCAGTGTCCTTCGAC	310	Fragment	Multiple
copia58	3	1823	Unknown, Retrotransposon-LTR-Copia	trep_complete	1562	20	60.08	50	TTCTTCTGGTGGTTCCTTGG	1843	23	57.85	34.78	TTTCCAAACTGACAGAGATGATT	282	Fragment	Multiple
copia58	4	2813	Unknown, Retrotransposon-LTR-Copia	trep_complete	2159	19	60.76	57.89	GCCTCTTCCATGCTGAACC	2830	21	59.89	47.62	AAGCCATAGAGTGCAAGTGGA	672	Fragment	Multiple
copia58	5	3203	Retrotransposon-LTR-Copia, Retrotransposon-LTR-Copia	trep_complete	3189	20	59.19	50	AAACACTTTGCCCTCTGACC	3559	20	60.05	50	CACAACTTACGCTGCTTGGA	371	Fragment	Multiple
copia58	6	3446	Retrotransposon-LTR-Copia, Retrotransposon-LTR-Copia	1 trep_complete	2774	20	60.03	50	GAACATTTCCACCCATGTCC	3463	20	59.85	50	CGGACCTACCGTTGTCATTT	690	Fragment	Multiple
copia58	7	3471	Retrotransposon-LTR-Copia, Unknown	1 trep_complete	3456	20	61.77	55	TAGGTCCGACTGGCTCATCA	3904	20	60.16	50	CATGTGAGGCTTGCTTGCTA	449	Fragment	Multiple
copia58	8	3936	Retrotransposon-LTR-Copia, Unknown	1 trep_complete	3922	21	57.71	38.1	TCAAACGAAGTTAGAAGCCAA	4272	20	59.96	55	ACAACTCCACCTCCCATCAG	351	Fragment	Multiple
copia58	10	4001	1 Unknown, Retrotransposon-LTR-Copia	1 trep_complete	3856	20	60.11	50	CCTGTGAAAGGCATCTTGGT	4017	22	56.07	45.45	TTTGAGTCCTACCTACTTGTGG	162	Fragment	Multiple
copia58	12	8018	1 Retrotransposon-LTR-Copia, Retrotransposon-LTR-Copia	1 trep_complete	8005	20	58.67	45	TCGATGCAGGGAATGATAAG	8583	20	59.81	50	CATTGGTCCGCATACATCAC	579	Fragment	Multiple
copia58	13	8018	1 Unknown, Retrotransposon-LTR-Copia	1 trep_complete	7536	20	60.09	50	TCTTTCGTCTCTTCCGCCTA	8035	23	58.49	43.48	CGCTTCTACTTCTTATCATTCCC	500	Fragment	Multiple
copia58	14	8377	1 Retrotransposon-LTR-Copia, Retrotransposon-LTR-Copia	2 trep_complete	8361	23	59.7	47.83	TTTGAGTCCTACCTACTTGTGGC	8775	20	60.1	50	CAAATACTCGCCTCCACGAT	415	Fragment	Multiple
copia58	15	8377	1 Retrotransposon-LTR-Copia, Retrotransposon-LTR-Copia	2 trep_complete	7980	20	59.92	45	CGGATCGGTTGCTCATATTT	8394	20	59.62	45	CAAACGACAATGCCACAAGT	415	Fragment	Multiple
copia58	16	8444	1 Retrotransposon-LTR-Copia, Retrotransposon-LTR-Copia		8427	22	55.08	40.91	CCATTCTGATGGACTTCTAACT	8778	20	59.84	55	GCTCAAATACTCGCCTCCAC	352	Fragment	Multiple
copia58	17	9178	1 Retrotransposon-LTR-Copia, Retrotransposon-LTR-Copia		9164	20	60.64	45	ACAACCGATCAGAAGGCAAA	9426	20	59.67	50	CGTAGGCTCATCATTGTCCA	263	Fragment	Multiple
copia58	18	9178	1 Retrotransposon-LTR-Copia, Retrotransposon-LTR-Copia		8915	20	59.85	50	CGGACCTACCGTTGTCATTT	9193	20	58.01	45	CGACAAACACTTTGCCTTCT	279	Fragment	Multiple
copia58	19	9565	1 Retrotransposon-LTR-Copia, Unknown		9550	20	57.76	50	GCCATAGAGTGCAAGTGGAT	10221	19	59.93	52.63	TGCCTCTTCCATGCTGAAC	672	Fragment	Multiple
copia58	20	10535	2 Retrotransposon-LTR-Copia, Unknown		10521	22	59.65	40.91	TTACACCGATGCTAGTTTCCAA	10733	20	59.97	50	GGGAACACACCAAGCTCAAT	213	Fragment	Multiple
copia58	21	12515	2 Retrotransposon-LTR-Copia, Unknown		12499	23	56.77	39.13	TTCTACTTCTTATCATTCCCTGC	13163	20	60.01	45	ACAAACCATGAGGCACACAA	665	Fragment	Multiple
copia59	1	3748	Retrotransposon-LTR-Copia, Retrotransposon-LTR-Copia	trep_complete	3735	20	58.67	45	TCGATGCAGGGAATGATAAG	4313	20	59.81	50	CATTGGTCCGCATACATCAC	579	Fragment	Multiple
copia59	2	3748	Unknown, Retrotransposon-LTR-Copia	trep_complete	3266	20	60.09	50	TCTTTCGTCTCTTCCGCCTA	3765	23	58.49	43.48	CGCTTCTACTTCTTATCATTCCC	500	Fragment	Multiple
copia59	3	4107	Retrotransposon-LTR-Copia, Retrotransposon-LTR-Copia	trep_complete	4091	23	59.7	47.83	TTTGAGTCCTACCTACTTGTGGC	4505	20	60.1	50	CAAATACTCGCCTCCACGAT	415	Fragment	Multiple
copia59	4	4107	Retrotransposon-LTR-Copia, Retrotransposon-LTR-Copia	trep_complete	3710	20	59.92	45	CGGATCGGTTGCTCATATTT	4124	20	59.62	45	CAAACGACAATGCCACAAGT	415	Fragment	Multiple
copia59	5	4174	Retrotransposon-LTR-Copia, Retrotransposon-LTR-Copia	trep_complete	4157	22	55.08	40.91	CCATTCTGATGGACTTCTAACT	4508	20	59.84	55	GCTCAAATACTCGCCTCCAC	352	Fragment	Multiple
copia59	6	4908	Retrotransposon-LTR-Copia, Retrotransposon-LTR-Copia	trep_complete	4894	20	60.64	45	ACAACCGATCAGAAGGCAAA	5156	20	59.67	50	CGTAGGCTCATCATTGTCCA	263	Fragment	Multiple
copia59	7	4908	Retrotransposon-LTR-Copia, Retrotransposon-LTR-Copia	trep_complete	4645	20	59.85	50	CGGACCTACCGTTGTCATTT	4923	20	58.01	45	CGACAAACACTTTGCCTTCT	279	Fragment	Multiple
copia59	8	5295	Retrotransposon-LTR-Copia, Unknown	trep_complete	5280	20	57.76	50	GCCATAGAGTGCAAGTGGAT	5951	19	59.93	52.63	TGCCTCTTCCATGCTGAAC	672	Fragment	Multiple
copia59	9	6265	Retrotransposon-LTR-Copia, Unknown		6251	22	59.65	40.91	TTACACCGATGCTAGTTTCCAA	6463	20	59.97	50	GGGAACACACCAAGCTCAAT	213	Fragment	Multiple
copia60	2	3748	Unknown, Retrotransposon-LTR-Copia	trep_complete	3498	20	59.88	55	CCAGCACCCAAGACTAAAGC	3765	23	56.77	39.13	TGCTTCTACTTCTTATCATTCCC	268	Fragment	Unique
copia60	1	3748	Retrotransposon-LTR-Copia, Retrotransposon-LTR-Copia	trep_complete	3735	20	58.67	45	TCGATGCAGGGAATGATAAG	4313	20	59.81	50	CATTGGTCCGCATACATCAC	579	Fragment	Multiple
copia60	3	4637	Retrotransposon-LTR-Copia, Retrotransposon-LTR-Copia	trep_complete	4204	20	60.16	50	CATGTGAGGCTTGCTTGCTA	4653	20	59.69	60	GTAGGTCCGACTGGCTCATC	450	Fragment	Multiple
copia60	4	5300	Retrotransposon-LTR-Copia, Unknown	trep_complete	5285	20	57.76	50	GCCATAGAGTGCAAGTGGAT	5966	20	59.82	55	ACCCTTTCTCTGCCTCTTCC	682	Fragment	Multiple
copia60	5	6270	Retrotransposon-LTR-Copia, Unknown		6256	22	59.65	40.91	TTACACCGATGCTAGTTTCCAA	6468	20	59.97	50	GGGAACACACCAAGCTCAAT	213	Fragment	Multiple
copia61	1	3736	Retrotransposon-LTR-Copia, Unknown	trep_complete	3723	20	58.67	45	TCGATGCAGGGAATGATAAG	4301	20	59.81	50	CATTGGTCCGCATACATCAC	579	Fragment	Multiple
copia61	2	3736	Unknown, Retrotransposon-LTR-Copia	trep_complete	3257	20	60.09	50	TCTTTCGTCTCTTCCGCCTA	3753	23	58.49	43.48	CGCTTCTACTTCTTATCATTCCC	497	Fragment	Multiple
copia61	3	4092	Unknown, Retrotransposon-LTR-Copia	trep_complete	3507	20	60.39	55	GGACCTGCTCCAGACAAAGA	4110	21	60.04	47.62	AACGACAATGCCACAAGTAGG	604	Fragment	Multiple
copia61	4	4162	Retrotransposon-LTR-Copia, Retrotransposon-LTR-Copia	trep_complete	4145	22	55.08	40.91	CCATTCTGATGGACTTCTAACT	4496	20	59.84	55	GCTCAAATACTCGCCTCCAC	352	Fragment	Multiple
copia61	5	4896	Retrotransposon-LTR-Copia, Retrotransposon-LTR-Copia	trep_complete	4882	20	60.64	45	ACAACCGATCAGAAGGCAAA	5149	20	59.26	45	TATGTCGCAGGCTCATCATT	268	Fragment	Multiple
copia61	6	4896	Retrotransposon-LTR-Copia, Retrotransposon-LTR-Copia	trep_complete	4572	20	59.9	55	GGTGTGTCTGAGCGACGTAA	4911	20	58.01	45	CGACAAACACTTTGCCTTCT	340	Fragment	Multiple
copia61	7	5173	Retrotransposon-LTR-Copia, Retrotransposon-LTR-Copia	trep_complete	5158	21	60.38	52.38	CAATGATGGACCCAGACTACG	5407	20	61.04	55	ATCACTACGGGCGAGAAGGT	250	Fragment	Multiple
copia61	8	5283	Retrotransposon-LTR-Copia, Unknown		5268	20	57.76	50	GCCATAGAGTGCAAGTGGAT	5939	19	59.93	52.63	TGCCTCTTCCATGCTGAAC	672	Fragment	Multiple
copia61	9	6253	Retrotransposon-LTR-Copia, Unknown		6239	22	59.65	40.91	TTACACCGATGCTAGTTTCCAA	6451	20	59.97	50	GGGAACACACCAAGCTCAAT	213	Fragment	Multiple
copia62	1	3759	Unknown, Retrotransposon-LTR-Copia	trep_complete	3279	20	60.09	50	TCTTTCGTCTCTTCCGCCTA	3778	23	58.49	43.48	CGCTTCTACTTCTTATCATTCCC	500	Fragment	Multiple
copia62	2	4187	Retrotransposon-LTR-Copia, Retrotransposon-LTR-Copia	trep_complete	4170	22	55.08	40.91	CCATTCTGATGGACTTCTAACT	4521	20	59.84	55	GCTCAAATACTCGCCTCCAC	352	Fragment	Multiple
copia62	3	4920	Retrotransposon-LTR-Copia, Retrotransposon-LTR-Copia	trep_complete	4906	20	60.64	45	ACAACCGATCAGAAGGCAAA	5430	20	60.22	55	TCACTATGGGCGAGAAGGTC	525	Fragment	Multiple
copia62	4	4920	Retrotransposon-LTR-Copia, Retrotransposon-LTR-Copia	trep_complete	4515	20	59.61	45	TTTGAGCCACGAGTTTAGCA	4935	20	58.01	45	CGACAAACACTTTGCCTTCT	421	Fragment	Multiple
copia62	5	5307	Retrotransposon-LTR-Copia, Unknown		5292	20	57.76	50	GCCATAGAGTGCAAGTGGAT	5963	19	59.93	52.63	TGCCTCTTCCATGCTGAAC	672	Fragment	Multiple
copia63	3	1987	Unknown, Retrotransposon-LTR-Copia	trep_complete	1721	20	60.06	50	AACACACTCCTTCGCTGCTT	2002	19	57	52.63	CCAGGTGAGAGTCATTGGA	282	Fragment	Unique
copia63	7	3971	Unknown, Retrotransposon-LTR-Copia	trep_complete	3811	20	60.01	55	TCCTTCTCTAGCCGTCGTGT	3988	22	55.08	40.91	CCATTCTGATGGACTTCTAACT	178	Fragment	Unique
copia63	9	4038	Unknown, Retrotransposon-LTR-Copia	1 trep_complete	3811	20	60.01	55	TCCTTCTCTAGCCGTCGTGT	4054	22	56.07	45.45	TTTGAGTCCTACCTACTTGTGG	244	Fragment	Unique
copia63	2	1987	Retrotransposon-LTR-Copia, Retrotransposon-LTR-Copia	trep_complete	1975	19	60.26	52.63	TCACCGCTGTCCAATGACT	2671	20	59.04	45	ATGGCAGATGGATGTCAAGA	697	Fragment	Multiple
copia63	4	2850	Unknown, Retrotransposon-LTR-Copia	trep_complete	2355	20	58.33	50	CGGACTCAAGCATAGGAATG	2867	21	59.89	47.62	AAGCCATAGAGTGCAAGTGGA	513	Fragment	Multiple
copia63	5	2960	Retrotransposon-LTR-Copia, Retrotransposon-LTR-Copia	trep_complete	2811	20	60.03	50	GAACATTTCCACCCATGTCC	2977	19	58.44	52.63	AGCAATGATGGACCCAGAC	167	Fragment	Multiple
copia63	6	3508	Retrotransposon-LTR-Copia, Unknown	trep_complete	3493	20	61.77	55	TAGGTCCGACTGGCTCATCA	3830	20	60.01	55	ACACGACGGCTAGAGAAGGA	338	Fragment	Multiple
copia63	8	4038	Retrotransposon-LTR-Copia, Unknown	1 trep_complete	4023	21	60.04	47.62	AACGACAATGCCACAAGTAGG	4702	20	60.01	45	GAAGATGGGCAATTCTTGGA	680	Fragment	Multiple
[truncated: 2,454 more rows]
