# Supplementary material for: Genome-wide development of transposable elements-based markers in foxtail millet and construction of an integrated database
Source: DNA Res. 2014 Nov 26;22(1):79–90. doi: 10.1093/dnares/dsu039 (PMC4379977; doi:10.1093/dnares/dsu039)
Supplement: Supplementary Data [file supp_dsu039_dsu039supp_table19.xls]

## Sheet: Sheet2
Supplementary Table S19: Details of RJJM primers designed in foxtail millet
Seq ID	Count	Junction	TE_type	TE_source	Forward Primer (F1)					Reverse Primer (R1)					Product Size (bp)	Insertion type	Primer Specificity
					Start	Length	Tm (oC)	GC%	Sequence	Start	Length	Tm (oC)	GC%	Sequence
copia1004	1	3749	Retrotransposon-LTR-Copia, Retrotransposon-LTR-Copia	trep_complete	3736	20	58.67	45	TCGATGCAGGGAATGATAAG	4125	20	59.62	45	CAAACGACAATGCCACAAGT	390	Fragment	Multiple
copia1004	2	5296	Retrotransposon-LTR-Copia, Retrotransposon-LTR-Copia	trep_complete	5281	20	57.76	50	GCCATAGAGTGCAAGTGGAT	5792	23	60.49	43.48	CGGACTCAAGCATAGGAATGTTA	512	Fragment	Multiple
copia1008	1	1368	Retrotransposon-LTR-Copia, Retrotransposon-LTR-Copia		1353	22	59.15	45.45	TCATCATCTCTATGGTTGCCTC	1888	21	56.93	47.62	CAGGTTACACCGATGCTAGTT	536	Fragment	Multiple
copia1010	1	5408	Retrotransposon-LTR-Copia, Retrotransposon-LTR-Copia	trep_complete	5393	20	57.76	50	GCCATAGAGTGCAAGTGGAT	5904	23	60.49	43.48	CGGACTCAAGCATAGGAATGTTA	512	Fragment	Multiple
copia1012	1	3765	Retrotransposon-LTR-Copia, Retrotransposon-LTR-Copia	trep_complete	3752	20	58.67	45	TCGATGCAGGGAATGATAAG	4137	23	60.93	47.83	CGACAATGCCACAAGTAAGTAGG	386	Fragment	Unique
copia1013	1	3768	Retrotransposon-LTR-Copia, Retrotransposon-LTR-Copia	trep_complete	3755	20	58.67	45	TCGATGCAGGGAATGATAAG	4144	20	59.62	45	CAAACGACAATGCCACAAGT	390	Fragment	Multiple
copia1013	2	4127	Retrotransposon-LTR-Copia, Retrotransposon-LTR-Copia	trep_complete	4111	23	59.7	47.83	TTTGAGTCCTACCTACTTGTGGC	4781	23	59.47	43.48	GAACCTTTCCAGTCCATATCTCA	671	Fragment	Multiple
copia1013	3	5315	Retrotransposon-LTR-Copia, Retrotransposon-LTR-Copia	trep_complete	5300	20	57.76	50	GCCATAGAGTGCAAGTGGAT	5810	23	60.49	43.48	CGGACTCAAGCATAGGAATGTTA	511	Fragment	Multiple
copia1015	1	6544	Retrotransposon-LTR-Copia, Retrotransposon-LTR-Copia	trep_complete	6529	20	57.76	50	GCCATAGAGTGCAAGTGGAT	7039	23	60.49	43.48	CGGACTCAAGCATAGGAATGTTA	511	Fragment	Multiple
copia1015	2	11026	Retrotransposon-LTR-Copia, Retrotransposon-LTR-Copia	trep_complete	11013	18	61.96	61.11	ACCATCAGGCGGGTCAAC	11393	20	59.27	45	TACAACCGATCAGAAGGCAA	381	Fragment	Multiple
copia1017	1	3405	Retrotransposon-LTR-Copia, Retrotransposon-LTR-Copia	trep_complete	3388	22	59.05	45.45	CCTTTCCAGTCCACATCTCATA	4055	22	56.07	45.45	TTTGAGTCCTACCTACTTGTGG	668	Fragment	Multiple
copia1028	1	3702	Retrotransposon-LTR-Copia, Retrotransposon-LTR-Copia	trep_complete	3689	20	58.67	45	TCGATGCAGGGAATGATAAG	4078	20	59.62	45	CAAACGACAATGCCACAAGT	390	Fragment	Multiple
copia1038	1	2413	Retrotransposon-LTR-Copia, Retrotransposon-LTR-Copia	trep_complete	2400	20	58.86	45	TACAACATGCAGCCAGAACA	2887	20	60.41	50	AAAGAGACATCGCCAACAGC	488	Fragment	Multiple
copia115	1	5813	Retrotransposon-LTR-Copia, Retrotransposon-LTR-Copia	trep_complete	5800	20	58.67	45	TCGATGCAGGGAATGATAAG	6189	20	59.62	45	CAAACGACAATGCCACAAGT	390	Fragment	Multiple
copia115	2	7360	Retrotransposon-LTR-Copia, Retrotransposon-LTR-Copia	trep_complete	7345	20	57.76	50	GCCATAGAGTGCAAGTGGAT	7855	23	60.49	43.48	CGGACTCAAGCATAGGAATGTTA	511	Fragment	Multiple
copia116	1	3717	Retrotransposon-LTR-Copia, Retrotransposon-LTR-Copia	trep_complete	3704	20	58.67	45	TCGATGCAGGGAATGATAAG	4093	20	59.62	45	CAAACGACAATGCCACAAGT	390	Fragment	Multiple
copia116	2	5264	Retrotransposon-LTR-Copia, Retrotransposon-LTR-Copia	trep_complete	5249	20	57.76	50	GCCATAGAGTGCAAGTGGAT	5759	23	60.49	43.48	CGGACTCAAGCATAGGAATGTTA	511	Fragment	Multiple
copia118	1	3764	Retrotransposon-LTR-Copia, Retrotransposon-LTR-Copia	trep_complete	3751	20	58.67	45	TCGATGCAGGGAATGATAAG	4130	22	59.8	50	TGCCACAAGTAGGTAGGACTCA	380	Fragment	Multiple
copia12	1	1855	Retrotransposon-LTR-Copia, Retrotransposon-LTR-Copia		1841	20	59.27	45	TGTCGGATTGGAAACTAGCA	2167	20	56.05	45	AGAAAGGGTTCTTGCCTATG	327	Fragment	Multiple
copia122	1	3752	Retrotransposon-LTR-Copia, Retrotransposon-LTR-Copia	trep_complete	3739	20	58.67	45	TCGATGCAGGGAATGATAAG	4118	22	59.8	50	TGCCACAAGTAGGTAGGACTCA	380	Fragment	Multiple
copia125	1	3410	Retrotransposon-LTR-Copia, Retrotransposon-LTR-Copia	trep_complete	3396	22	56.77	40.91	ATGGTGTCTTAACTACGGGTTT	4042	22	56.07	45.45	TTTGAGTCCTACCTACTTGTGG	647	Fragment	Unique
copia126	1	3746	Retrotransposon-LTR-Copia, Retrotransposon-LTR-Copia	trep_complete	3733	20	58.67	45	TCGATGCAGGGAATGATAAG	4122	20	59.62	45	CAAACGACAATGCCACAAGT	390	Fragment	Multiple
copia126	2	5293	Retrotransposon-LTR-Copia, Retrotransposon-LTR-Copia	trep_complete	5278	20	57.76	50	GCCATAGAGTGCAAGTGGAT	5788	23	60.49	43.48	CGGACTCAAGCATAGGAATGTTA	511	Fragment	Multiple
copia13	1	5300	Retrotransposon-LTR-Copia, Retrotransposon-LTR-Copia	trep_complete	5285	20	57.7	45	GCCATAAAGTGCAAGTGGAT	5795	23	55.31	39.13	CGGACTCAAGTATAGGAATGTTA	511	Fragment	Unique
copia133	1	3239	Retrotransposon-LTR-Copia, Retrotransposon-LTR-Copia	trep_complete	3224	21	60.84	47.62	CGACAAACACTTTGCCTTCTG	3821	22	56.91	40.91	AGAGGAGGATTCCAATAGTTCA	598	Fragment	Unique
copia135	1	3758	Retrotransposon-LTR-Copia, Retrotransposon-LTR-Copia	trep_complete	3745	20	58.67	45	TCGATGCAGGGAATGATAAG	4134	20	59.62	45	CAAACGACAATGCCACAAGT	390	Fragment	Multiple
copia135	2	4918	Retrotransposon-LTR-Copia, Retrotransposon-LTR-Copia	trep_complete	4904	20	60.64	45	ACAACCGATCAGAAGGCAAA	5287	19	61.89	57.89	TAACACCATCAGGCGGGTC	384	Fragment	Multiple
copia136	1	3824	Retrotransposon-LTR-Copia, Retrotransposon-LTR-Copia	trep_complete	3811	20	58.67	45	TCGATGCAGGGAATGATAAG	4200	20	59.62	45	CAAACGACAATGCCACAAGT	390	Fragment	Multiple
copia139	1	1369	Retrotransposon-LTR-Copia, Retrotransposon-LTR-Copia		1355	22	59.3	45.45	TCGTCATCTCTATGATTGCCTC	1890	21	56.93	47.62	CAGGTTACACCGATGCTAGTT	536	Fragment	Multiple
copia140	1	5976	Retrotransposon-LTR-Copia, Retrotransposon-LTR-Copia	trep_complete	5960	22	58.78	45.45	AGAAAGGGTTCTTGCCTATGTC	6291	20	59.29	50	ATCTCTGTCGGTTTGGAAGC	332	Fragment	Multiple
copia146	1	6633	Retrotransposon-LTR-Copia, Retrotransposon-LTR-Copia	trep_complete	6620	20	58.67	45	TCGATGCAGGGAATGATAAG	7009	20	59.62	45	CAAACGACAATGCCACAAGT	390	Fragment	Multiple
copia146	2	8180	Retrotransposon-LTR-Copia, Retrotransposon-LTR-Copia	trep_complete	8165	20	57.76	50	GCCATAGAGTGCAAGTGGAT	8675	23	60.49	43.48	CGGACTCAAGCATAGGAATGTTA	511	Fragment	Multiple
copia147	1	3762	Retrotransposon-LTR-Copia, Retrotransposon-LTR-Copia	trep_complete	3749	20	58.67	45	TCGATGCAGGGAATGATAAG	4138	20	59.62	45	CAAACGACAATGCCACAAGT	390	Fragment	Multiple
copia147	2	5309	Retrotransposon-LTR-Copia, Retrotransposon-LTR-Copia	trep_complete	5294	20	57.76	50	GCCATAGAGTGCAAGTGGAT	5804	23	60.49	43.48	CGGACTCAAGCATAGGAATGTTA	511	Fragment	Multiple
copia158	1	3767	Retrotransposon-LTR-Copia, Retrotransposon-LTR-Copia	trep_complete	3754	20	58.67	45	TCGATGCAGGGAATGATAAG	4143	20	59.62	45	CAAACGACAATGCCACAAGT	390	Fragment	Multiple
copia159	1	187	Retrotransposon-LTR-Gypsy, Retrotransposon-LTR-Copia	trep_complete	174	20	60.66	55	CGGTGTAGCGTTTGATAGCC	599	22	59.61	50	TTGGAGGTATGCCCTAGAGTTC	426	Fragment	Unique
copia159	2	1467	Retrotransposon-LTR-Copia, Retrotransposon-LTR-Copia	trep_complete	1454	20	57.9	50	TAAGCCTTCCCGGTCTATCT	2066	21	59.89	47.62	AAGCCATAGAGTGCAAGTGGA	613	Fragment	Unique
copia159	3	1467	Retrotransposon-LTR-Copia, Retrotransposon-LTR-Copia	trep_complete	1454	20	57.9	50	TAAGCCTTCCCGGTCTATCT	2066	21	59.89	47.62	AAGCCATAGAGTGCAAGTGGA	613	Fragment	Unique
copia161	1	2396	Retrotransposon-LTR-Copia, Retrotransposon-LTR-Copia	trep_complete	2381	20	58.01	45	CGACAAACACTTTGCCTTCT	2623	20	55.26	40	AAACAGCAGCTTTCACACTT	243	Fragment	Multiple
copia162	1	3769	Retrotransposon-LTR-Copia, Retrotransposon-LTR-Copia	trep_complete	3756	20	58.67	45	TCGATGCAGGGAATGATAAG	4145	20	59.62	45	CAAACGACAATGCCACAAGT	390	Fragment	Multiple
copia162	2	4929	Retrotransposon-LTR-Copia, Retrotransposon-LTR-Copia	trep_complete	4915	20	60.64	45	ACAACCGATCAGAAGGCAAA	5298	19	61.89	57.89	TAACACCATCAGGCGGGTC	384	Fragment	Multiple
copia162	3	5281	Retrotransposon-LTR-Copia, Retrotransposon-LTR-Copia	trep_complete	5268	18	60.5	55.56	TGGAACTTGGTTGACCCG	5811	23	60.49	43.48	CGGACTCAAGCATAGGAATGTTA	544	Fragment	Multiple
copia162	4	5316	Retrotransposon-LTR-Copia, Retrotransposon-LTR-Copia	trep_complete	5301	20	57.76	50	GCCATAGAGTGCAAGTGGAT	5811	23	60.49	43.48	CGGACTCAAGCATAGGAATGTTA	511	Fragment	Multiple
copia17	1	3777	Retrotransposon-LTR-Copia, Retrotransposon-LTR-Copia	trep_complete	3764	20	58.67	45	TCGATGCAGGGAATGATAAG	4140	22	59.8	50	TGCCACAAGTAGGTAGGACTCA	377	Fragment	Multiple
copia17	2	5321	Retrotransposon-LTR-Copia, Retrotransposon-LTR-Copia	trep_complete	5306	20	57.76	50	GCCATAGAGTGCAAGTGGAT	5816	23	60.49	43.48	CGGACTCAAGCATAGGAATGTTA	511	Fragment	Multiple
copia173	1	2886	Retrotransposon-LTR-Copia, Retrotransposon-LTR-Copia	trep_complete	2873	18	61.96	61.11	ACCATCAGGCGGGTCAAC	3253	20	59.27	45	TACAACCGATCAGAAGGCAA	381	Fragment	Multiple
copia174	1	3765	Retrotransposon-LTR-Copia, Retrotransposon-LTR-Copia	trep_complete	3752	20	58.67	45	TCGATGCAGGGAATGATAAG	4142	20	59.62	45	CAAACGACAATGCCACAAGT	391	Fragment	Multiple
copia175	1	3764	Retrotransposon-LTR-Copia, Retrotransposon-LTR-Copia	trep_complete	3751	20	58.67	45	TCGATGCAGGGAATGATAAG	4140	20	59.62	45	CAAACGACAATGCCACAAGT	390	Fragment	Multiple
copia175	2	4123	Retrotransposon-LTR-Copia, Retrotransposon-LTR-Copia	trep_complete	4107	23	59.7	47.83	TTTGAGTCCTACCTACTTGTGGC	4777	23	59.47	43.48	GAACCTTTCCAGTCCATATCTCA	671	Fragment	Multiple
copia184	1	3759	Retrotransposon-LTR-Copia, Retrotransposon-LTR-Copia	trep_complete	3746	20	58.67	45	TCGATGCAGGGAATGATAAG	4135	20	59.62	45	CAAACGACAATGCCACAAGT	390	Fragment	Multiple
copia184	2	4918	Retrotransposon-LTR-Copia, Retrotransposon-LTR-Copia	trep_complete	4904	20	60.64	45	ACAACCGATCAGAAGGCAAA	5287	19	61.89	57.89	TAACACCATCAGGCGGGTC	384	Fragment	Multiple
copia186	1	3727	Retrotransposon-LTR-Copia, Retrotransposon-LTR-Copia	trep_complete	3714	20	58.67	45	TCGATGCAGGGAATGATAAG	4103	20	59.62	45	CAAACGACAATGCCACAAGT	390	Fragment	Multiple
copia187	1	5445	Retrotransposon-LTR-Copia, Retrotransposon-LTR-Copia	trep_complete	5427	23	60.18	39.13	GCAATTCGATACAGGGAATGATA	5821	20	59.62	45	CAAACGACAATGCCACAAGT	395	Fragment	Multiple
copia187	2	6992	Retrotransposon-LTR-Copia, Retrotransposon-LTR-Copia	trep_complete	6977	20	57.76	50	GCCATAGAGTGCAAGTGGAT	7487	23	60.49	43.48	CGGACTCAAGCATAGGAATGTTA	511	Fragment	Multiple
copia188	1	3822	Retrotransposon-LTR-Copia, Retrotransposon-LTR-Copia	trep_complete	3804	23	60.18	39.13	GCAATTCGATACAGGGAATGATA	4198	20	59.62	45	CAAACGACAATGCCACAAGT	395	Fragment	Multiple
copia188	2	5369	Retrotransposon-LTR-Copia, Retrotransposon-LTR-Copia	trep_complete	5354	20	57.76	50	GCCATAGAGTGCAAGTGGAT	5864	23	60.49	43.48	CGGACTCAAGCATAGGAATGTTA	511	Fragment	Multiple
copia190	1	2732	Retrotransposon-LTR-Copia, Retrotransposon-LTR-Copia	trep_complete	2719	18	61.96	61.11	ACCATCAGGCGGGTCAAC	3099	20	59.27	45	TACAACCGATCAGAAGGCAA	381	Fragment	Multiple
copia198	1	3748	Retrotransposon-LTR-Copia, Retrotransposon-LTR-Copia	trep_complete	3735	20	58.67	45	TCGATGCAGGGAATGATAAG	4158	21	60.74	42.86	GGAGCTTCTTCATGCGTTTTT	424	Fragment	Multiple
copia240	1	3756	Retrotransposon-LTR-Copia, Retrotransposon-LTR-Copia	trep_complete	3743	20	59.07	40	TCGATGCAGGGAATGATAAA	4132	20	59.62	45	CAAACGACAATGCCACAAGT	390	Fragment	Multiple
copia243	1	3512	Retrotransposon-LTR-Copia, Retrotransposon-LTR-Copia		3499	20	59.93	50	GGTCCAACTGGCTCATCATT	3992	22	55.08	40.91	CCATTCTGATGGACTTCTAACT	494	Fragment	Multiple
copia287	1	3730	Retrotransposon-LTR-Copia, Retrotransposon-LTR-Copia	trep_complete	3717	20	58.67	45	TCGATGCAGGGAATGATAAG	4106	20	59.62	45	CAAACGACAATGCCACAAGT	390	Fragment	Multiple
copia287	2	5277	Retrotransposon-LTR-Copia, Retrotransposon-LTR-Copia	trep_complete	5262	20	57.76	50	GCCATAGAGTGCAAGTGGAT	5772	23	60.49	43.48	CGGACTCAAGCATAGGAATGTTA	511	Fragment	Multiple
copia289	1	4530	Retrotransposon-LTR-Copia, Retrotransposon-LTR-Copia	trep_complete	4515	20	57.76	50	GCCATAGAGTGCAAGTGGAT	5025	23	60.49	43.48	CGGACTCAAGCATAGGAATGTTA	511	Fragment	Multiple
copia289	2	5500	Retrotransposon-LTR-Copia, Retrotransposon-LTR-Copia	trep_complete	5486	22	59.65	40.91	TTACACCGATGCTAGTTTCCAA	6019	22	56.68	40.91	TATCATCACCTCTATGATTGCC	534	Fragment	Multiple
copia293	4	10443	Retrotransposon-LTR-Copia, Retrotransposon-LTR-Copia	trep_complete	10430	20	58.67	45	TCGATGCAGGGAATGATAAG	10819	20	59.62	45	CAAACGACAATGCCACAAGT	390	Fragment	Multiple
copia293	5	10802	Retrotransposon-LTR-Copia, Retrotransposon-LTR-Copia		10786	23	59.7	47.83	TTTGAGTCCTACCTACTTGTGGC	11456	23	59.47	43.48	GAACCTTTCCAGTCCATATCTCA	671	Fragment	Multiple
copia293	6	11990	Retrotransposon-LTR-Copia, Retrotransposon-LTR-Copia		11975	20	57.76	50	GCCATAGAGTGCAAGTGGAT	12485	23	60.49	43.48	CGGACTCAAGCATAGGAATGTTA	511	Fragment	Multiple
copia295	1	5310	Retrotransposon-LTR-Copia, Retrotransposon-LTR-Copia	trep_complete	5295	20	57.76	50	GCCATAGAGTGCAAGTGGAT	5805	23	60.49	43.48	CGGACTCAAGCATAGGAATGTTA	511	Fragment	Multiple
copia299	1	3765	Retrotransposon-LTR-Copia, Retrotransposon-LTR-Copia	trep_complete	3752	20	58.67	45	TCGATGCAGGGAATGATAAG	4142	21	60.83	42.86	CCAAACAACAATGCCACAAGT	391	Fragment	Multiple
copia301	1	5728	Retrotransposon-LTR-Copia, Retrotransposon-LTR-Gypsy	trep_complete	5714	22	59.65	40.91	TTACACCGATGCTAGTTTCCAA	6344	19	58.96	52.63	ACGGCGTAGCGTTTGATAG	631	Fragment	Unique
copia304	1	5247	Retrotransposon-LTR-Copia, Retrotransposon-LTR-Copia	trep_complete	5232	20	57.76	50	GCCATAGAGTGCAAGTGGAT	5742	23	60.49	43.48	CGGACTCAAGCATAGGAATGTTA	511	Fragment	Multiple
copia306	1	3754	Retrotransposon-LTR-Copia, Retrotransposon-LTR-Copia	trep_complete	3741	20	58.67	45	TCGATGCAGGGAATGATAAG	4130	20	59.62	45	CAAACGACAATGCCACAAGT	390	Fragment	Multiple
copia306	2	5192	Retrotransposon-LTR-Copia, Retrotransposon-LTR-Copia	trep_complete	5178	20	59.93	50	AATGATGGACCCAGACTTCG	5797	23	60.49	43.48	CGGACTCAAGCATAGGAATGTTA	620	Fragment	Multiple
copia306	3	5302	Retrotransposon-LTR-Copia, Retrotransposon-LTR-Copia	trep_complete	5287	20	57.76	50	GCCATAGAGTGCAAGTGGAT	5797	23	60.49	43.48	CGGACTCAAGCATAGGAATGTTA	511	Fragment	Multiple
copia307	1	4346	Retrotransposon-LTR-Copia, Retrotransposon-LTR-Copia	trep_complete	4328	23	55.73	34.78	GGATTCCAATACTTCGTAACTTT	4919	20	58.01	45	CGACAAACACTTTGCCTTCT	592	Fragment	Multiple
copia307	2	4904	Retrotransposon-LTR-Copia, Retrotransposon-LTR-Copia		4890	20	60.64	45	ACAACCGATCAGAAGGCAAA	5245	21	58.9	42.86	CCAAACTTGATTGTCTCCCAT	356	Fragment	Multiple
copia315	1	5238	Retrotransposon-LTR-Copia, Retrotransposon-LTR-Copia	trep_complete	5223	20	57.76	50	GCCATAGAGTGCAAGTGGAT	5733	23	56.3	39.13	CAGACTCAAGCATAGGAATGTTA	511	Fragment	Multiple
copia316	1	5296	Retrotransposon-LTR-Copia, Retrotransposon-LTR-Copia	trep_complete	5281	20	57.76	50	GCCATAGAGTGCAAGTGGAT	5791	23	60.49	43.48	CGGACTCAAGCATAGGAATGTTA	511	Fragment	Multiple
copia317	1	3744	Retrotransposon-LTR-Copia, Retrotransposon-LTR-Copia	trep_complete	3731	20	58.67	45	TCGATGCAGGGAATGATAAG	4120	20	59.62	45	CAAACGACAATGCCACAAGT	390	Fragment	Multiple
copia317	2	5291	Retrotransposon-LTR-Copia, Retrotransposon-LTR-Copia	trep_complete	5276	20	57.76	50	GCCATAGAGTGCAAGTGGAT	5786	23	60.49	43.48	CGGACTCAAGCATAGGAATGTTA	511	Fragment	Multiple
copia324	1	3739	Retrotransposon-LTR-Copia, Retrotransposon-LTR-Copia	trep_complete	3726	20	58.67	45	TCGATGCAGGGAATGATAAG	4115	20	59.62	45	CAAACGACAATGCCACAAGT	390	Fragment	Multiple
copia324	2	4098	Retrotransposon-LTR-Copia, Retrotransposon-LTR-Copia	trep_complete	4082	23	59.7	47.83	TTTGAGTCCTACCTACTTGTGGC	4752	23	59.47	43.48	GAACCTTTCCAGTCCATATCTCA	671	Fragment	Multiple
copia324	3	5286	Retrotransposon-LTR-Copia, Retrotransposon-LTR-Copia	trep_complete	5271	20	57.76	50	GCCATAGAGTGCAAGTGGAT	5781	23	60.49	43.48	CGGACTCAAGCATAGGAATGTTA	511	Fragment	Multiple
copia325	1	5306	Retrotransposon-LTR-Copia, Retrotransposon-LTR-Copia	trep_complete	5291	20	57.76	50	GCCATAGAGTGCAAGTGGAT	5801	23	60.49	43.48	CGGACTCAAGCATAGGAATGTTA	511	Fragment	Multiple
copia33	1	4035	Retrotransposon-LTR-Copia, Retrotransposon-LTR-Copia	trep_complete	4020	21	60.04	47.62	AACGACAATGCCACAAGTAGG	4412	21	59.91	42.86	GCAATTCGATACAGGGAATGA	393	Fragment	Multiple
copia341	1	11432	Retrotransposon-LTR-Copia, Retrotransposon-LTR-Copia	trep_complete	11419	20	60.62	45	ATGGCATTGTTGTTTGGGTC	11963	20	59.69	60	GTAGGTCCGACTGGCTCATC	545	Fragment	Unique
copia341	2	11482	Retrotransposon-LTR-Copia, Retrotransposon-LTR-Copia	trep_complete	11467	22	55.08	40.91	CCATTCTGATGGACTTCTAACT	11963	20	59.69	60	GTAGGTCCGACTGGCTCATC	497	Fragment	Multiple
copia342	1	3760	Retrotransposon-LTR-Copia, Retrotransposon-LTR-Copia	trep_complete	3747	20	58.67	45	TCGATGCAGGGAATGATAAG	4136	20	59.62	45	CAAACGACAATGCCACAAGT	390	Fragment	Multiple
copia346	1	4180	Retrotransposon-LTR-Copia, Retrotransposon-LTR-Copia	trep_complete	4163	22	55.08	40.91	CCATTCTGATGGACTTCTAACT	4659	20	59.69	60	GTAGGTCCGACTGGCTCATC	497	Fragment	Multiple
copia35	1	3764	Retrotransposon-LTR-Copia, Retrotransposon-LTR-Copia	trep_complete	3751	20	58.67	45	TCGATGCAGGGAATGATAAG	4141	21	60.83	42.86	CCAAACAACAATGCCACAAGT	391	Fragment	Multiple
copia366	2	4750	Retrotransposon-LTR-Copia, Retrotransposon-LTR-Copia	trep_complete	4734	21	55.77	42.86	GTACCATCTAAATCCGTCGTT	5232	23	60.49	43.48	CGGACTCAAGCATAGGAATGTTA	499	Fragment	Unique
copia366	1	3775	Retrotransposon-LTR-Copia, Retrotransposon-LTR-Copia	trep_complete	3762	20	58.67	45	TCGATGCAGGGAATGATAAG	4141	22	59.8	50	TGCCACAAGTAGGTAGGACTCA	380	Fragment	Multiple
copia373	1	2262	Retrotransposon-LTR-Copia, Retrotransposon-LTR-Copia	trep_complete	2246	21	56.21	42.86	CAAACCTATAAGCCTCCTTGA	2865	21	59.89	47.62	AAGCCATAGAGTGCAAGTGGA	620	Fragment	Unique
copia373	2	4036	Retrotransposon-LTR-Copia, Retrotransposon-LTR-Copia	trep_complete	4021	21	60.04	47.62	AACGACAATGCCACAAGTAGG	4412	20	59.47	40	CAATTTGATGCAGGGAATGA	392	Fragment	Multiple
copia375	1	3750	Retrotransposon-LTR-Copia, Retrotransposon-LTR-Copia	trep_complete	3737	20	58.67	45	TCGATGCAGGGAATGATAAG	4126	20	59.62	45	CAAACGACAATGCCACAAGT	390	Fragment	Multiple
copia377	1	5288	Retrotransposon-LTR-Copia, Retrotransposon-LTR-Copia	trep_complete	5273	20	57.76	50	GCCATAGAGTGCAAGTGGAT	5783	23	58.78	39.13	TGGACTCAAGCATAGGAATGTTA	511	Fragment	Multiple
copia38	1	2798	Retrotransposon-LTR-Copia, Retrotransposon-LTR-Copia	trep_complete	2785	18	61.96	61.11	ACCATCAGGCGGGTCAAC	3418	23	60.3	47.83	CCAGTCAGACCTACCATTGTCAT	634	Fragment	Multiple
copia380	1	3751	Retrotransposon-LTR-Copia, Retrotransposon-LTR-Copia	trep_complete	3738	20	58.67	45	TCGATGCAGGGAATGATAAG	4127	20	59.62	45	CAAACGACAATGCCACAAGT	390	Fragment	Multiple
copia381	1	3732	Retrotransposon-LTR-Copia, Retrotransposon-LTR-Copia	trep_complete	3719	20	58.67	45	TCGATGCAGGGAATGATAAG	4108	20	59.62	45	CAAACGACAATGCCACAAGT	390	Fragment	Multiple
copia384	1	2252	Retrotransposon-LTR-Copia, Retrotransposon-LTR-Copia	trep_complete	2237	23	56.38	39.13	CAAACCTATAAGCCTTCTCAATC	2856	21	59.89	47.62	AAGCCATAGAGTGCAAGTGGA	620	Fragment	Multiple
copia385	1	3759	Retrotransposon-LTR-Copia, Retrotransposon-LTR-Copia	trep_complete	3746	20	58.67	45	TCGATGCAGGGAATGATAAG	4135	20	59.62	45	CAAACGACAATGCCACAAGT	390	Fragment	Multiple
copia385	2	4118	Retrotransposon-LTR-Copia, Retrotransposon-LTR-Copia	trep_complete	4102	23	59.7	47.83	TTTGAGTCCTACCTACTTGTGGC	4772	23	59.47	43.48	GAACCTTTCCAGTCCATATCTCA	671	Fragment	Multiple
copia386	1	3729	Retrotransposon-LTR-Copia, Retrotransposon-LTR-Copia	trep_complete	3716	20	58.67	45	TCGATGCAGGGAATGATAAG	4105	20	59.62	45	CAAACGACAATGCCACAAGT	390	Fragment	Multiple
copia386	2	4155	Retrotransposon-LTR-Copia, Retrotransposon-LTR-Copia	trep_complete	4138	22	55.08	40.91	CCATTCTGATGGACTTCTAACT	4791	21	58.84	42.86	CGCTTGACAAACACTTCACAT	654	Fragment	Multiple
copia388	2	6247	Retrotransposon-LTR-Copia, Retrotransposon-LTR-Copia	trep_complete	6233	22	59.65	40.91	TTACACCGATGCTAGTTTCCAA	6744	22	57.64	40.91	TATCATCATCTCTGTGATTGCC	512	Fragment	Unique
copia388	1	3730	Retrotransposon-LTR-Copia, Retrotransposon-LTR-Copia	trep_complete	3717	20	58.67	45	TCGATGCAGGGAATGATAAG	4106	20	59.62	45	CAAACGACAATGCCACAAGT	390	Fragment	Multiple
copia388	3	6728	Retrotransposon-LTR-Copia, Retrotransposon-LTR-Gypsy	trep_complete	6716	19	56.29	52.63	CCCTAGAGGCAATCACAGA	7131	19	58.96	52.63	ACGGCGTAGCGTTTGATAG	416	Fragment	Multiple
copia40	1	3760	Retrotransposon-LTR-Copia, Retrotransposon-LTR-Copia	trep_complete	3747	20	58.67	45	TCGATGCAGGGAATGATAAG	4136	20	59.62	45	CAAACGACAATGCCACAAGT	390	Fragment	Multiple
copia40	2	5307	Retrotransposon-LTR-Copia, Retrotransposon-LTR-Copia	trep_complete	5292	20	57.76	50	GCCATAGAGTGCAAGTGGAT	5802	23	60.49	43.48	CGGACTCAAGCATAGGAATGTTA	511	Fragment	Multiple
copia433	1	3747	Retrotransposon-LTR-Copia, Retrotransposon-LTR-Copia	trep_complete	3734	20	58.67	45	TCGATGCAGGGAATGATAAG	4123	20	59.62	45	CAAACGACAATGCCACAAGT	390	Fragment	Multiple
copia433	2	5294	Retrotransposon-LTR-Copia, Retrotransposon-LTR-Copia	trep_complete	5279	20	57.76	50	GCCATAGAGTGCAAGTGGAT	5789	23	60.49	43.48	CGGACTCAAGCATAGGAATGTTA	511	Fragment	Multiple
copia435	1	1389	DNA transposon-TIR-CACTA, Retrotransposon-LTR-Copia	trep_complete	1375	19	60.28	57.89	GCATACCTCCAACACTGCG	2059	21	59.89	47.62	AAGCCATAGAGTGCAAGTGGA	685	Fragment	Unique
copia49	1	3194	Retrotransposon-LTR-Copia, Retrotransposon-LTR-Copia	trep_complete	3180	21	59.77	47.62	GACAAACACTTTGCCTTCTGG	3421	20	55.26	40	AAACAGCAGCTTTCACACTT	242	Fragment	Unique
copia5	1	5266	Retrotransposon-LTR-Copia, Retrotransposon-LTR-Copia	trep_complete	5251	20	57.76	50	GCCATAGAGTGCAAGTGGAT	5761	23	60.49	43.48	CGGACTCAAGCATAGGAATGTTA	511	Fragment	Multiple
copia543	1	2347	Retrotransposon-LTR-Copia, Retrotransposon-LTR-Copia		2329	23	59.2	43.48	CGGACTCAAGCATAGGTTATTTC	2947	19	58.44	52.63	AGCAATGATGGACCCAGAC	619	Fragment	Unique
copia544	1	3740	Retrotransposon-LTR-Copia, Retrotransposon-LTR-Copia	trep_complete	3727	20	58.67	45	TCGATGCAGGGAATGATAAG	4116	20	59.62	45	CAAACGACAATGCCACAAGT	390	Fragment	Multiple
copia544	2	5287	Retrotransposon-LTR-Copia, Retrotransposon-LTR-Copia	trep_complete	5272	20	57.76	50	GCCATAGAGTGCAAGTGGAT	5783	23	60.49	43.48	CGGACTCAAGCATAGGAATGTTA	512	Fragment	Multiple
copia585	1	2893	Retrotransposon-LTR-Copia, Retrotransposon-LTR-Copia	trep_complete	2878	20	58.27	40	CCAATGAAATGACAACCGAT	3063	21	57.33	33.33	AAACCGCAATTCACATTCTTA	186	Fragment	Unique
copia585	2	2893	Retrotransposon-LTR-Copia, Retrotransposon-LTR-Copia	trep_complete	2878	20	58.27	40	CCAATGAAATGACAACCGAT	3098	22	59.44	45.45	CACGTTACCGATTAGTTTGTGG	221	Fragment	Unique
copia591	1	8141	Retrotransposon-LTR-Copia, Retrotransposon-LTR-Copia	trep_complete	8128	20	58.67	45	TCGATGCAGGGAATGATAAG	8517	20	59.62	45	CAAACGACAATGCCACAAGT	390	Fragment	Multiple
copia591	2	9688	Retrotransposon-LTR-Copia, Retrotransposon-LTR-Copia	trep_complete	9673	20	57.76	50	GCCATAGAGTGCAAGTGGAT	10183	23	60.49	43.48	CGGACTCAAGCATAGGAATGTTA	511	Fragment	Multiple
copia592	1	3769	Retrotransposon-LTR-Copia, Retrotransposon-LTR-Copia	trep_complete	3756	20	58.67	45	TCGATGCAGGGAATGATAAG	4145	20	59.62	45	CAAACGACAATGCCACAAGT	390	Fragment	Multiple
copia592	2	5316	Retrotransposon-LTR-Copia, Retrotransposon-LTR-Copia	trep_complete	5301	20	57.76	50	GCCATAGAGTGCAAGTGGAT	5811	23	60.49	43.48	CGGACTCAAGCATAGGAATGTTA	511	Fragment	Multiple
copia602	1	3743	Retrotransposon-LTR-Copia, Retrotransposon-LTR-Copia	trep_complete	3730	20	58.67	45	TCGATGCAGGGAATGATAAG	4119	20	59.62	45	CAAACGACAATGCCACAAGT	390	Fragment	Multiple
copia602	2	5290	Retrotransposon-LTR-Copia, Retrotransposon-LTR-Copia	trep_complete	5275	20	57.76	50	GCCATAGAGTGCAAGTGGAT	5785	23	60.49	43.48	CGGACTCAAGCATAGGAATGTTA	511	Fragment	Multiple
copia605	1	3732	Retrotransposon-LTR-Copia, Retrotransposon-LTR-Copia	trep_complete	3719	20	58.67	45	TCGATGCAGGGAATGATAAG	4108	20	59.62	45	CAAACGACAATGCCACAAGT	390	Fragment	Multiple
copia607	1	3752	Retrotransposon-LTR-Copia, Retrotransposon-LTR-Copia	trep_complete	3739	20	58.67	45	TCGATGCAGGGAATGATAAG	4128	20	59.62	45	CAAACGACAATGCCACAAGT	390	Fragment	Multiple
copia607	2	5299	Retrotransposon-LTR-Copia, Retrotransposon-LTR-Copia	trep_complete	5284	20	57.76	50	GCCATAGAGTGCAAGTGGAT	5794	23	60.49	43.48	CGGACTCAAGCATAGGAATGTTA	511	Fragment	Multiple
copia611	1	3762	Retrotransposon-LTR-Copia, Retrotransposon-LTR-Copia	trep_complete	3749	20	58.67	45	TCGATGCAGGGAATGATAAG	4138	20	59.62	45	CAAACGACAATGCCACAAGT	390	Fragment	Multiple
copia611	2	5309	Retrotransposon-LTR-Copia, Retrotransposon-LTR-Copia	trep_complete	5294	20	57.76	50	GCCATAGAGTGCAAGTGGAT	5804	23	60.49	43.48	CGGACTCAAGCATAGGAATGTTA	511	Fragment	Multiple
copia614	1	17477	Retrotransposon-LTR-Copia, Retrotransposon-LTR-Copia	trep_complete	17464	20	58.67	45	TCGATGCAGGGAATGATAAG	17853	20	59.62	45	CAAACGACAATGCCACAAGT	390	Fragment	Multiple
copia614	2	19024	Retrotransposon-LTR-Copia, Retrotransposon-LTR-Copia	trep_complete	19009	20	57.76	50	GCCATAGAGTGCAAGTGGAT	19519	23	60.49	43.48	CGGACTCAAGCATAGGAATGTTA	511	Fragment	Multiple
copia621	1	3744	Retrotransposon-LTR-Copia, Retrotransposon-LTR-Copia	trep_complete	3731	20	58.67	45	TCGATGCAGGGAATGATAAG	4120	20	59.62	45	CAAACGACAATGCCACAAGT	390	Fragment	Multiple
copia621	2	4103	Retrotransposon-LTR-Copia, Retrotransposon-LTR-Copia	trep_complete	4087	23	59.7	47.83	TTTGAGTCCTACCTACTTGTGGC	4757	23	59.47	43.48	GAACCTTTCCAGTCCATATCTCA	671	Fragment	Multiple
copia622	1	3775	Retrotransposon-LTR-Copia, Retrotransposon-LTR-Copia	trep_complete	3762	20	58.67	45	TCGATGCAGGGAATGATAAG	4141	22	59.8	50	TGCCACAAGTAGGTAGGACTCA	380	Fragment	Multiple
copia624	1	3771	Retrotransposon-LTR-Copia, Retrotransposon-LTR-Copia	trep_complete	3758	20	58.67	45	TCGATGCAGGGAATGATAAG	4147	20	59.62	45	CAAACGACAATGCCACAAGT	390	Fragment	Multiple
copia624	2	5318	Retrotransposon-LTR-Copia, Retrotransposon-LTR-Copia	trep_complete	5303	20	57.76	50	GCCATAGAGTGCAAGTGGAT	5813	23	60.49	43.48	CGGACTCAAGCATAGGAATGTTA	511	Fragment	Multiple
copia631	1	2311	Retrotransposon-LTR-Copia, Retrotransposon-LTR-Copia	trep_complete	2297	22	57.44	36.36	CCCTAAGTCCTTCATCAAAAAA	2853	21	59.89	47.62	AAGCCATAGAGTGCAAGTGGA	557	Fragment	Multiple
copia632	1	3770	Retrotransposon-LTR-Copia, Retrotransposon-LTR-Copia	trep_complete	3757	20	58.67	45	TCGATGCAGGGAATGATAAG	4146	20	59.62	45	CAAACGACAATGCCACAAGT	390	Fragment	Multiple
copia632	2	5317	Retrotransposon-LTR-Copia, Retrotransposon-LTR-Copia	trep_complete	5302	20	57.76	50	GCCATAGAGTGCAAGTGGAT	5812	23	60.49	43.48	CGGACTCAAGCATAGGAATGTTA	511	Fragment	Multiple
copia632	3	6287	Retrotransposon-LTR-Copia, Retrotransposon-LTR-Copia	trep_complete	6273	22	59.65	40.91	TTACACCGATGCTAGTTTCCAA	6806	22	56.83	40.91	TATCATCATCTCTACGATTGCC	534	Fragment	Multiple
copia632	4	6790	Retrotransposon-LTR-Copia, Retrotransposon-LTR-Gypsy	trep_complete	6778	19	55.49	52.63	CCCTAGAGGCAATCGTAGA	7193	19	58.96	52.63	ACGGCGTAGCGTTTGATAG	416	Fragment	Multiple
copia705	1	3768	Retrotransposon-LTR-Copia, Retrotransposon-LTR-Copia	trep_complete	3755	20	58.67	45	TCGATGCAGGGAATGATAAG	4144	20	59.62	45	CAAACGACAATGCCACAAGT	390	Fragment	Multiple
copia709	1	3760	Retrotransposon-LTR-Copia, Retrotransposon-LTR-Copia	trep_complete	3747	20	58.67	45	TCGATGCAGGGAATGATAAG	4136	20	59.62	45	CAAACGACAATGCCACAAGT	390	Fragment	Multiple
copia716	1	4564	Retrotransposon-LTR-Gypsy, Retrotransposon-LTR-Copia	trep_complete	4549	21	59.39	52.38	TCAGTCTCAATCAGAGAGGGG	5059	21	60.51	47.62	CATGGAGGCGAGTATTTGTTG	511	Fragment	Unique
copia716	2	4662	Retrotransposon-LTR-Gypsy, Retrotransposon-LTR-Copia		4648	20	62.54	55	ACGGCGTAGCGTTTGATAGC	5059	21	60.51	47.62	CATGGAGGCGAGTATTTGTTG	412	Fragment	Unique
copia719	1	3422	Retrotransposon-LTR-Copia, Retrotransposon-LTR-Copia		3404	23	55.76	39.13	TCTTATGGTGTCTTAACTACGGA	3988	22	55.08	40.91	CCATTCTGATGGACTTCTAACT	585	Fragment	Multiple
copia721	1	3682	Retrotransposon-LTR-Copia, Retrotransposon-LTR-Copia	trep_complete	3669	20	58.67	45	TCGATGCAGGGAATGATAAG	4058	20	59.62	45	CAAACGACAATGCCACAAGT	390	Fragment	Multiple
copia721	2	5063	Retrotransposon-LTR-Copia, Retrotransposon-LTR-Copia	trep_complete	5048	23	59.29	34.78	AAATGCGGGAGATATTATTGTTG	5722	23	60.49	43.48	CGGACTCAAGCATAGGAATGTTA	675	Fragment	Multiple
copia721	3	5227	Retrotransposon-LTR-Copia, Retrotransposon-LTR-Copia	trep_complete	5212	20	57.76	50	GCCATAGAGTGCAAGTGGAT	5722	23	60.49	43.48	CGGACTCAAGCATAGGAATGTTA	511	Fragment	Multiple
copia723	1	3761	Retrotransposon-LTR-Copia, Retrotransposon-LTR-Copia	trep_complete	3748	20	58.67	45	TCGATGCAGGGAATGATAAG	4137	20	59.62	45	CAAACGACAATGCCACAAGT	390	Fragment	Multiple
copia726	1	3494	Retrotransposon-LTR-Copia, Retrotransposon-LTR-Copia	trep_complete	3476	23	60.18	39.13	GCAATTCGATACAGGGAATGATA	3870	20	59.62	45	CAAACGACAATGCCACAAGT	395	Fragment	Multiple
copia727	1	3651	Retrotransposon-LTR-Copia, Retrotransposon-LTR-Copia	trep_complete	3636	20	59.47	40	CAATTTGATGCAGGGAATGA	4028	20	59.62	45	CAAACGACAATGCCACAAGT	393	Fragment	Multiple
copia733	1	3767	Retrotransposon-LTR-Copia, Retrotransposon-LTR-Copia	trep_complete	3754	20	58.67	45	TCGATGCAGGGAATGATAAG	4143	20	59.62	45	CAAACGACAATGCCACAAGT	390	Fragment	Multiple
copia733	2	5314	Retrotransposon-LTR-Copia, Retrotransposon-LTR-Copia	trep_complete	5299	20	57.76	50	GCCATAGAGTGCAAGTGGAT	5809	23	60.49	43.48	CGGACTCAAGCATAGGAATGTTA	511	Fragment	Multiple
copia734	1	2850	Retrotransposon-LTR-Copia, Retrotransposon-LTR-Copia	trep_complete	2837	18	61.96	61.11	ACCATCAGGCGGGTCAAC	3217	20	59.27	45	TACAACCGATCAGAAGGCAA	381	Fragment	Multiple
copia739	1	4806	Retrotransposon-LTR-Copia, Retrotransposon-LTR-Copia	trep_complete	4793	20	58.67	45	TCGATGCAGGGAATGATAAG	5182	20	59.62	45	CAAACGACAATGCCACAAGT	390	Fragment	Multiple
copia739	2	5165	Retrotransposon-LTR-Copia, Retrotransposon-LTR-Copia	trep_complete	5149	23	59.7	47.83	TTTGAGTCCTACCTACTTGTGGC	5819	23	59.47	43.48	GAACCTTTCCAGTCCATATCTCA	671	Fragment	Multiple
copia741	1	3486	Retrotransposon-LTR-Copia, Retrotransposon-LTR-Copia	trep_complete	3473	20	59.93	50	GGTCCAACTGGCTCATCATT	4032	22	56.07	45.45	TTTGAGTCCTACCTACTTGTGG	560	Fragment	Multiple
copia745	1	2816	Retrotransposon-LTR-Copia, Retrotransposon-LTR-Copia	trep_complete	2799	22	55.08	40.91	CCATTCTGATGGACTTCTAACT	3295	20	59.69	60	GTAGGTCCGACTGGCTCATC	497	Fragment	Multiple
copia746	1	3760	Retrotransposon-LTR-Copia, Retrotransposon-LTR-Copia	trep_complete	3747	20	58.67	45	TCGATGCAGGGAATGATAAG	4136	20	59.62	45	CAAACGACAATGCCACAAGT	390	Fragment	Multiple
copia746	2	4119	Retrotransposon-LTR-Copia, Retrotransposon-LTR-Copia	trep_complete	4103	23	59.7	47.83	TTTGAGTCCTACCTACTTGTGGC	4753	23	59.55	43.48	TCATGTGGTGTCTTAACTACGGA	651	Fragment	Multiple
copia746	3	4186	Retrotransposon-LTR-Copia, Retrotransposon-LTR-Copia	trep_complete	4169	22	55.08	40.91	CCATTCTGATGGACTTCTAACT	4753	23	59.55	43.48	TCATGTGGTGTCTTAACTACGGA	585	Fragment	Multiple
copia746	4	5307	Retrotransposon-LTR-Copia, Retrotransposon-LTR-Copia	trep_complete	5292	20	57.76	50	GCCATAGAGTGCAAGTGGAT	5802	23	60.49	43.48	CGGACTCAAGCATAGGAATGTTA	511	Fragment	Multiple
copia776	1	3604	Retrotransposon-LTR-Copia, Retrotransposon-LTR-Copia	trep_complete	3591	20	58.67	45	TCGATGCAGGGAATGATAAG	3980	20	59.62	45	CAAACGACAATGCCACAAGT	390	Fragment	Multiple
copia776	2	5150	Retrotransposon-LTR-Copia, Retrotransposon-LTR-Copia	trep_complete	5135	20	57.76	50	GCCATAGAGTGCAAGTGGAT	5645	23	60.49	43.48	CGGACTCAAGCATAGGAATGTTA	511	Fragment	Multiple
copia779	1	3729	Retrotransposon-LTR-Copia, Retrotransposon-LTR-Copia	trep_complete	3716	20	60.99	50	TCGATGCAGGGAATGGTAAG	4103	20	61.08	50	AACGCCAATGCCACAAGTAG	388	Fragment	Unique
copia785	1	3743	Retrotransposon-LTR-Copia, Retrotransposon-LTR-Copia	trep_complete	3730	20	58.67	45	TCGATGCAGGGAATGATAAG	4119	20	59.62	45	CAAACGACAATGCCACAAGT	390	Fragment	Multiple
copia785	2	4102	Retrotransposon-LTR-Copia, Retrotransposon-LTR-Copia	trep_complete	4086	23	59.7	47.83	TTTGAGTCCTACCTACTTGTGGC	4756	23	59.47	43.48	GAACCTTTCCAGTCCATATCTCA	671	Fragment	Multiple
copia785	3	5290	Retrotransposon-LTR-Copia, Retrotransposon-LTR-Copia	trep_complete	5275	20	57.76	50	GCCATAGAGTGCAAGTGGAT	5785	23	60.49	43.48	CGGACTCAAGCATAGGAATGTTA	511	Fragment	Multiple
copia786	1	1371	Retrotransposon-LTR-Copia, Retrotransposon-LTR-Copia		1357	22	59.15	45.45	TCATCATCTGTAGGATTGCCTC	1892	21	56.93	47.62	CAGGTTACACCGATGCTAGTT	536	Fragment	Unique
copia83	1	5316	Retrotransposon-LTR-Copia, Retrotransposon-LTR-Copia	trep_complete	5301	20	57.76	50	GCCATAGAGTGCAAGTGGAT	5802	23	60.49	43.48	CGGACTCAAGCATAGGAATGTTA	502	Fragment	Multiple
copia837	1	3769	Retrotransposon-LTR-Copia, Retrotransposon-LTR-Copia	trep_complete	3756	20	58.67	45	TCGATGCAGGGAATGATAAG	4145	20	59.62	45	CAAACGACAATGCCACAAGT	390	Fragment	Multiple
copia837	2	6286	Retrotransposon-LTR-Copia, Retrotransposon-LTR-Copia	trep_complete	6272	22	59.65	40.91	TTACACCGATGCTAGTTTCCAA	6805	22	56.83	40.91	TATCGTCATCTCTATGATTGCC	534	Fragment	Multiple
copia842	1	4195	Retrotransposon-LTR-Copia, Retrotransposon-LTR-Copia	trep_complete	4177	23	59.87	43.48	GCTCCATTCTGATCGACTTCTAA	4678	21	59.74	52.38	TGGTAGGTCTCACTGGCTCAT	502	Fragment	Unique
copia846	1	6235	Retrotransposon-LTR-Copia, Retrotransposon-LTR-Copia	trep_complete	6220	20	57.76	50	GCCATAGAGTGCAAGTGGAT	6730	23	60.49	43.48	CGGACTCAAGCATAGGAATGTTA	511	Fragment	Multiple
copia847	1	5312	Retrotransposon-LTR-Copia, Retrotransposon-LTR-Copia	trep_complete	5297	20	57.76	50	GCCATAGAGTGCAAGTGGAT	5807	23	60.49	43.48	CGGACTCAAGCATAGGAATGTTA	511	Fragment	Multiple
copia850	1	3723	Retrotransposon-LTR-Copia, Retrotransposon-LTR-Copia	trep_complete	3710	20	58.67	45	TCGATGCAGGGAATGATAAG	4099	20	59.62	45	CAAACGACAATGCCACAAGT	390	Fragment	Multiple
copia852	1	3755	Retrotransposon-LTR-Copia, Retrotransposon-LTR-Copia	trep_complete	3742	20	58.67	45	TCGATGCAGGGAATGATAAG	4131	20	59.62	45	CAAACGACAATGCCACAAGT	390	Fragment	Multiple
copia852	2	4114	Retrotransposon-LTR-Copia, Retrotransposon-LTR-Copia	trep_complete	4098	23	59.7	47.83	TTTGAGTCCTACCTACTTGTGGC	4767	23	59.47	43.48	GAACCTTTCCAGTCCATATCTCA	670	Fragment	Multiple
copia86	1	3743	Retrotransposon-LTR-Copia, Retrotransposon-LTR-Copia	trep_complete	3730	20	58.67	45	TCGATGCAGGGAATGATAAG	4102	20	59.62	45	CAAACGACAATGCCACAAGT	373	Fragment	Unique
copia86	2	5273	Retrotransposon-LTR-Copia, Retrotransposon-LTR-Copia	trep_complete	5258	20	57.76	50	GCCATAGAGTGCAAGTGGAT	5768	23	60.49	43.48	CGGACTCAAGCATAGGAATGTTA	511	Fragment	Multiple
copia862	1	5314	Retrotransposon-LTR-Copia, Retrotransposon-LTR-Copia	trep_complete	5299	20	57.76	50	GCCATAGAGTGCAAGTGGAT	5809	23	60.49	43.48	CGGACTCAAGCATAGGAATGTTA	511	Fragment	Multiple
copia875	1	3763	Retrotransposon-LTR-Copia, Retrotransposon-LTR-Copia	trep_complete	3750	20	58.67	45	TCGATGCAGGGAATGATAAG	4139	20	59.62	45	CAAACGACAATGCCACAAGT	390	Fragment	Multiple
copia875	2	5310	Retrotransposon-LTR-Copia, Retrotransposon-LTR-Copia	trep_complete	5295	20	57.76	50	GCCATAGAGTGCAAGTGGAT	5805	23	60.49	43.48	CGGACTCAAGCATAGGAATGTTA	511	Fragment	Multiple
copia879	1	3734	Retrotransposon-LTR-Copia, Retrotransposon-LTR-Copia	trep_complete	3721	20	58.67	45	TCGATGCAGGGAATGATAAG	4110	20	59.62	45	CAAACGACAATGCCACAAGT	390	Fragment	Multiple
copia881	1	4121	Retrotransposon-LTR-Copia, Retrotransposon-LTR-Copia	trep_complete	4108	20	57.57	45	CTTGTGTCATTGTCGTTTGG	4763	23	57.36	39.13	GAACCTTTCAAGTCCATATCTCA	656	Fragment	Unique
copia881	2	5296	Retrotransposon-LTR-Copia, Retrotransposon-LTR-Copia	trep_complete	5281	20	57.76	50	GCCATAGAGTGCAAGTGGAT	5791	23	60.49	43.48	CGGACTCAAGCATAGGAATGTTA	511	Fragment	Multiple
copia895	1	10528	Retrotransposon-LTR-Copia, Retrotransposon-LTR-Copia	trep_complete	10515	20	58.67	45	TCGATGCAGGGAATGATAAG	10904	20	59.62	45	CAAACGACAATGCCACAAGT	390	Fragment	Multiple
copia903	1	2291	Retrotransposon-LTR-Copia, Retrotransposon-LTR-Copia	trep_complete	2276	21	57.51	47.62	CCTATAAGCCTTCCCGATCTA	2891	21	59.89	47.62	AAGCCATAGAGTGCAAGTGGA	616	Fragment	Unique
copia904	2	4363	Retrotransposon-LTR-Copia, Retrotransposon-LTR-Copia	trep_complete	4345	23	55.35	34.78	TTCCAATACTTCGTAACTTTCAC	4932	20	58.34	50	GACAAACACTTTGCCCTCTG	588	Fragment	Unique
copia904	3	6778	Retrotransposon-LTR-Copia, Retrotransposon-LTR-Gypsy		6764	22	56.24	45.45	TGTCCTAGAGGCAATCATAGAG	7179	19	58.96	52.63	ACGGCGTAGCGTTTGATAG	416	Fragment	Unique
copia904	1	3756	Retrotransposon-LTR-Copia, Retrotransposon-LTR-Copia	trep_complete	3741	20	59.47	40	CAATTTGATGCAGGGAATGA	4130	22	59.69	50	CGACAATGCCACAAGTAGGTAG	390	Fragment	Multiple
copia924	1	4057	Retrotransposon-LTR-Copia, Retrotransposon-LTR-Copia	trep_complete	4040	22	55.08	40.91	CCATTCTGATGGACTTCTAACT	4536	20	59.69	60	GTAGGTCCGACTGGCTCATC	497	Fragment	Multiple
copia930	1	3751	Retrotransposon-LTR-Copia, Retrotransposon-LTR-Copia	trep_complete	3738	20	58.67	45	TCGATGCAGGGAATGATAAG	4127	20	59.62	45	CAAACGACAATGCCACAAGT	390	Fragment	Multiple
copia930	2	4110	Retrotransposon-LTR-Copia, Retrotransposon-LTR-Copia	trep_complete	4094	23	59.7	47.83	TTTGAGTCCTACCTACTTGTGGC	4764	23	59.47	43.48	GAACCTTTCCAGTCCATATCTCA	671	Fragment	Multiple
copia930	3	5298	Retrotransposon-LTR-Copia, Retrotransposon-LTR-Copia	trep_complete	5283	20	57.76	50	GCCATAGAGTGCAAGTGGAT	5793	23	60.49	43.48	CGGACTCAAGCATAGGAATGTTA	511	Fragment	Multiple
copia932	1	985	Retrotransposon-LTR-Gypsy, Retrotransposon-LTR-Copia	trep_complete	969	21	60.43	47.62	TGTTACGGTGTAGCGTTGGAT	1396	23	59.63	47.83	GAGGTATGCCCTAGAGACAATCA	428	Fragment	Unique
copia936	1	3772	Retrotransposon-LTR-Copia, Retrotransposon-LTR-Copia	trep_complete	3759	20	58.67	45	TCGATGCAGGGAATGATAAG	4148	20	59.62	45	CAAACGACAATGCCACAAGT	390	Fragment	Multiple
copia936	2	5318	Retrotransposon-LTR-Copia, Retrotransposon-LTR-Copia	trep_complete	5303	20	57.76	50	GCCATAGAGTGCAAGTGGAT	5813	23	60.49	43.48	CGGACTCAAGCATAGGAATGTTA	511	Fragment	Multiple
copia939	1	3776	Retrotransposon-LTR-Copia, Retrotransposon-LTR-Copia	trep_complete	3763	20	58.67	45	TCGATGCAGGGAATGATAAG	4152	20	59.62	45	CAAACGACAATGCCACAAGT	390	Fragment	Multiple
copia939	2	5323	Retrotransposon-LTR-Copia, Retrotransposon-LTR-Copia	trep_complete	5308	20	57.76	50	GCCATAGAGTGCAAGTGGAT	5818	23	60.49	43.48	CGGACTCAAGCATAGGAATGTTA	511	Fragment	Multiple
copia944	1	3759	Retrotransposon-LTR-Copia, Retrotransposon-LTR-Copia	trep_complete	3746	20	58.67	45	TCGATGCAGGGAATGATAAG	4134	20	59.62	45	CAAACGACAATGCCACAAGT	389	Fragment	Multiple
copia946	1	4100	Retrotransposon-LTR-Copia, Retrotransposon-LTR-Copia	trep_complete	4084	23	59.7	47.83	TTTGAGTCCTACCTACTTGTGGC	4754	23	59.47	43.48	GAACCTTTCCAGTCCATATCTCA	671	Fragment	Multiple
copia947	1	3767	Retrotransposon-LTR-Copia, Retrotransposon-LTR-Copia	trep_complete	3754	20	58.67	45	TCGATGCAGGGAATGATAAG	4143	20	59.62	45	CAAACGACAATGCCACAAGT	390	Fragment	Multiple
copia950	1	8145	Retrotransposon-LTR-Copia, Retrotransposon-LTR-Copia	trep_complete	8129	22	58.78	45.45	AGAAAGGGTTCTTGCCTATGTC	8479	23	55.97	34.78	CTGATTGTGACTTTGAATCATCT	351	Fragment	Multiple
copia952	1	3749	Retrotransposon-LTR-Copia, Retrotransposon-LTR-Copia	trep_complete	3736	20	58.67	45	TCGATGCAGGGAATGATAAG	4123	21	60.04	47.62	AACGACAATGCCACAAGTAGG	388	Fragment	Multiple
copia952	2	4579	Retrotransposon-LTR-Copia, Retrotransposon-LTR-Copia	trep_complete	4566	20	58.85	50	TGGAACACCTCAGAGAAACG	4924	20	58.01	45	CGACAAACACTTTGCCTTCT	359	Fragment	Multiple
copia958	1	5297	Retrotransposon-LTR-Copia, Retrotransposon-LTR-Copia	trep_complete	5282	20	57.76	50	GCCATAGAGTGCAAGTGGAT	5792	23	60.49	43.48	CGGACTCAAGCATAGGAATGTTA	511	Fragment	Multiple
copia959	1	6684	Retrotransposon-LTR-Copia, Retrotransposon-LTR-Copia	trep_complete	6671	20	58.67	45	TCGATGCAGGGAATGATAAG	7060	20	59.62	45	CAAACGACAATGCCACAAGT	390	Fragment	Multiple
copia960	1	3956	Retrotransposon-LTR-Copia, Retrotransposon-LTR-Copia	trep_complete	3943	20	58.67	45	TCGATGCAGGGAATGATAAG	4332	20	59.62	45	CAAACGACAATGCCACAAGT	390	Fragment	Multiple
copia961	1	3748	Retrotransposon-LTR-Copia, Retrotransposon-LTR-Copia	trep_complete	3735	20	58.67	45	TCGATGCAGGGAATGATAAG	4124	20	59.62	45	CAAACGACAATGCCACAAGT	390	Fragment	Multiple
copia962	1	6602	Retrotransposon-LTR-Copia, Retrotransposon-LTR-Copia	trep_complete	6589	20	58.67	45	TCGATGCAGGGAATGATAAG	6977	20	59.62	45	CAAACGACAATGCCACAAGT	389	Fragment	Multiple
copia963	1	3748	Retrotransposon-LTR-Copia, Retrotransposon-LTR-Copia	trep_complete	3735	20	58.67	45	TCGATGCAGGGAATGATAAG	4123	20	59.62	45	CAAACGACAATGCCACAAGT	389	Fragment	Multiple
copia967	1	3744	Retrotransposon-LTR-Copia, Retrotransposon-LTR-Copia	trep_complete	3731	20	58.67	45	TCGATGCAGGGAATGATAAG	4120	20	59.62	45	CAAACGACAATGCCACAAGT	390	Fragment	Multiple
copia97	1	5322	Retrotransposon-LTR-Copia, Retrotransposon-LTR-Copia	trep_complete	5307	20	57.76	50	GCCATAGAGTGCAAGTGGAT	5817	23	60.49	43.48	CGGACTCAAGCATAGGAATGTTA	511	Fragment	Multiple
copia970	1	3729	Retrotransposon-LTR-Copia, Retrotransposon-LTR-Copia	trep_complete	3714	20	59.93	45	GGTTGCTCATATTTGCCGAT	4118	20	59.62	45	CAAACGACAATGCCACAAGT	405	Fragment	Unique
copia970	2	5289	Retrotransposon-LTR-Copia, Retrotransposon-LTR-Copia	trep_complete	5274	20	57.76	50	GCCATAGAGTGCAAGTGGAT	5784	23	60.49	43.48	CGGACTCAAGCATAGGAATGTTA	511	Fragment	Multiple
copia983	1	3748	Retrotransposon-LTR-Copia, Retrotransposon-LTR-Copia	trep_complete	3735	20	58.67	45	TCGATGCAGGGAATGATAAG	4124	20	59.62	45	CAAACGACAATGCCACAAGT	390	Fragment	Multiple
copia983	2	4107	Retrotransposon-LTR-Copia, Retrotransposon-LTR-Copia	trep_complete	4091	23	59.7	47.83	TTTGAGTCCTACCTACTTGTGGC	4758	20	58.64	50	CCTTTCCAGTCCACATCTCA	668	Fragment	Multiple
copia983	3	5295	Retrotransposon-LTR-Copia, Retrotransposon-LTR-Copia	trep_complete	5280	20	57.76	50	GCCATAGAGTGCAAGTGGAT	5790	23	60.49	43.48	CGGACTCAAGCATAGGAATGTTA	511	Fragment	Multiple
copia984	1	4528	Retrotransposon-LTR-Copia, Retrotransposon-LTR-Copia	trep_complete	4513	20	57.76	50	GCCATAGAGTGCAAGTGGAT	5023	23	55.04	34.78	AAGACTCAAGCATAGGAATGTTA	511	Fragment	Unique
copia985	1	4405	Retrotransposon-LTR-Copia, Retrotransposon-LTR-Copia		4389	21	61.22	52.38	CGGTGTATCTGAGCGACGTAA	4728	20	58.34	50	GACAAACACTTTGCCCTCTG	340	Fragment	Multiple
copia987	1	3749	Retrotransposon-LTR-Copia, Retrotransposon-LTR-Copia	trep_complete	3736	20	58.67	45	TCGATGCAGGGAATGATAAG	4125	20	59.62	45	CAAACGACAATGCCACAAGT	390	Fragment	Multiple
copia988	1	3748	Retrotransposon-LTR-Copia, Retrotransposon-LTR-Copia	trep_complete	3735	20	58.67	45	TCGATGCAGGGAATGATAAG	4124	20	59.62	45	CAAACGACAATGCCACAAGT	390	Fragment	Multiple
copia988	2	5295	Retrotransposon-LTR-Copia, Retrotransposon-LTR-Copia	trep_complete	5280	20	57.76	50	GCCATAGAGTGCAAGTGGAT	5790	23	60.49	43.48	CGGACTCAAGCATAGGAATGTTA	511	Fragment	Multiple
copia99	1	3768	Retrotransposon-LTR-Copia, Retrotransposon-LTR-Copia	trep_complete	3755	20	58.67	45	TCGATGCAGGGAATGATAAG	4144	20	59.62	45	CAAACGACAATGCCACAAGT	390	Fragment	Multiple
copia99	2	5315	Retrotransposon-LTR-Copia, Retrotransposon-LTR-Copia	trep_complete	5300	20	57.76	50	GCCATAGAGTGCAAGTGGAT	5810	23	60.49	43.48	CGGACTCAAGCATAGGAATGTTA	511	Fragment	Multiple
copia991	1	4810	Retrotransposon-LTR-Copia, Retrotransposon-LTR-Copia	trep_complete	10497	22	59.22	40.91	TCGAATTTATCTTCACTCACCG	10915	20	58.01	45	CGACAAACACTTTGCCTTCT	419	Fragment	Unique
copia993	1	5306	Retrotransposon-LTR-Copia, Retrotransposon-LTR-Copia	trep_complete	5291	20	57.76	50	GCCATAGAGTGCAAGTGGAT	5801	23	60.49	43.48	CGGACTCAAGCATAGGAATGTTA	511	Fragment	Multiple
copia993	2	6275	Retrotransposon-LTR-Copia, Retrotransposon-LTR-Copia	trep_complete	6261	22	59.65	40.91	TTACACCGATGCTAGTTTCCAA	6794	22	56.83	40.91	TATCATCATCTCTACGATTGCC	534	Fragment	Multiple
copia995	1	5311	Retrotransposon-LTR-Copia, Retrotransposon-LTR-Copia	trep_complete	5296	20	57.76	50	GCCATAGAGTGCAAGTGGAT	5806	23	60.49	43.48	CGGACTCAAGCATAGGAATGTTA	511	Fragment	Multiple
copia998	1	2886	Retrotransposon-LTR-Copia, Retrotransposon-LTR-Copia	trep_complete	2873	18	61.96	61.11	ACCATCAGGCGGGTCAAC	3253	20	59.27	45	TACAACCGATCAGAAGGCAA	381	Fragment	Multiple
dna11143	1	129	DNA transposon-TIR-CACTA, DNA transposon-TIR-CACTA		116	20	60.64	50	GCCGTTTCTTATGTTGCAGG	616	20	62.14	60	ACCCGAGGATGTGTAGGTGG	501	Fragment	Unique
dna1120	1	2035	DNA transposon-TIR-CACTA, DNA transposon-TIR-CACTA	trep_complete	2021	20	60.33	50	GGTTGTAATGGAAGATGGCG	2231	19	58.03	42.11	TATCATGCGCTGCAACTTT	211	Fragment	Multiple
dna1120	2	2035	DNA transposon-TIR-CACTA, DNA transposon-TIR-CACTA	trep_complete	2021	20	60.33	50	GGTTGTAATGGAAGATGGCG	2443	21	59.42	42.86	AATCCGAGAGGGCAAATAATC	423	Fragment	Multiple
dna11428	1	4769	DNA transposon-TIR-CACTA, DNA transposon-TIR-CACTA	trep_complete	4755	19	63.38	57.89	GTGGCACTTTGGCTCCCAT	5063	20	58.6	50	CAGAATAGTGGTGTCCGCAT	309	Fragment	Multiple
dna11499	1	8812	DNA transposon-TIR-CACTA, DNA transposon-TIR-CACTA		8794	23	56.83	39.13	TCATATTCAACACCACGATAGAG	8996	18	61.33	50	TCTGCAATGGAAGGCCAA	203	Fragment	Unique
dna11852	1	2317	DNA transposon-TIR-CACTA, DNA transposon-TIR-CACTA	trep_complete	2303	21	56.53	38.1	TTTCCCTATAATACCGCTTGA	2492	23	55.81	34.78	CTTAAACCAAACCTTATGTTCCT	190	Fragment	Unique
dna11852	2	2871	DNA transposon-TIR-CACTA, DNA transposon-TIR-CACTA	trep_complete	2855	22	58.99	40.91	CAGACAGCATGTATTTGAAGCA	3347	22	59.31	50	GAGTGTAACTGGCAGGACGTAA	493	Fragment	Multiple
dna13703	1	2099	DNA transposon-TIR-CACTA, DNA transposon-TIR-CACTA	trep_complete	2087	19	60.41	47.37	TGCTGCCGAAATTGTGACT	2509	19	60.63	57.89	ATGGGCTACTCCGACCTGA	423	Fragment	Unique
dna13703	2	2099	DNA transposon-TIR-CACTA, DNA transposon-TIR-CACTA	trep_complete	2087	19	60.41	47.37	TGCTGCCGAAATTGTGACT	2540	20	58.74	55	ACCCGAGGATATGTAGGTGG	454	Fragment	Unique
dna14009	1	8806	DNA transposon-TIR-CACTA, DNA transposon-TIR-CACTA	trep_complete	8792	20	60.75	50	GCATCAACTTAGCATTCGCC	9077	20	57.3	45	GGGTTGTAATGGAAGATGGA	286	Fragment	Unique
dna14176	1	2256	DNA transposon-TIR-CACTA, DNA transposon-TIR-CACTA	trep_complete	2242	22	62.17	45.45	AAATTGTTGTACCCAGGTTGCC	2443	20	62.19	50	CCAATCCGAGAGGGCAAATA	202	Fragment	Multiple
dna14176	2	4587	DNA transposon-TIR-CACTA, DNA transposon-TIR-CACTA	trep_complete	4570	22	59.65	50	CAGAATAGTGGTGTCCGCATAG	4854	22	58.35	36.36	TTCTGAATTTCTCTTGGGTTTG	285	Fragment	Multiple
dna14317	1	2269	DNA transposon-TIR-CACTA, DNA transposon-TIR-CACTA		2254	19	55.03	36.84	TTGATGCAGGTTATGGAAA	2739	20	58.44	55	CCACACGAGGATGTGTAGGT	486	Fragment	Unique
dna14408	1	6989	DNA transposon-TIR-CACTA, DNA transposon-TIR-CACTA	trep_complete	6975	19	60.75	57.89	GGTGAGCAGGGAGAAATCG	7444	20	58.7	45	GGAAAGTGATGCAAGGAACA	470	Fragment	Unique
dna14408	2	6989	DNA transposon-TIR-CACTA, DNA transposon-TIR-CACTA		6975	19	60.75	57.89	GGTGAGCAGGGAGAAATCG	7500	23	57.29	39.13	CAAAGAAGAACGTAAGGAAGATG	526	Fragment	Unique
dna14497	1	2364	DNA transposon-TIR-CACTA, DNA transposon-TIR-CACTA		2346	23	60.15	43.48	CATGGAAACTAAACCCACCTACA	2834	19	61.29	68.42	GGTAGCCTCTGGCTCCTCC	489	Fragment	Unique
dna14498	1	155	DNA transposon-TIR-CACTA, DNA transposon-TIR-CACTA		140	19	55.03	36.84	TTGATGCAGGTTATGGAAA	552	21	57.19	42.86	TGTTCTCCAAATACACGTCCT	413	Fragment	Unique
dna14498	2	155	DNA transposon-TIR-CACTA, DNA transposon-TIR-CACTA		140	19	55.03	36.84	TTGATGCAGGTTATGGAAA	628	19	57.59	57.89	CCTGAGCATGTGTAGGTGG	489	Fragment	Unique
dna14498	3	614	DNA transposon-TIR-CACTA, DNA transposon-TIR-CACTA		596	23	60.15	43.48	CATGGAAACTAAACCCACCTACA	1084	19	61.29	68.42	GGTAGCCTCTGGCTCCTCC	489	Fragment	Unique
dna14858	1	569	DNA transposon-TIR-CACTA, DNA transposon-TIR-CACTA		555	21	58.57	38.1	TGCCATTTATTATGTTGCAGG	1066	20	62.14	60	ACCCGAGGATGTGTAGGTGG	512	Fragment	Unique
dna15585	1	4407	DNA transposon-TIR-CACTA, DNA transposon-TIR-CACTA	trep_complete	4392	23	56.66	39.13	AATAGCAAGGAGTCGTATTATGG	4664	19	59.66	52.63	TATGTGGCACTTTGGCTCC	273	Fragment	Multiple
dna15585	2	4441	DNA transposon-TIR-CACTA, DNA transposon-TIR-CACTA		4424	23	58.9	43.48	GGAGATATGGGAACTTGAATACG	4664	19	59.66	52.63	TATGTGGCACTTTGGCTCC	241	Fragment	Multiple
dna15829	1	3739	DNA transposon-TIR-CACTA, DNA transposon-TIR-CACTA	trep_complete	3722	23	55.7	39.13	GTCATCCATCCTCTAACATATCA	3937	22	58.93	45.45	TCTGATACACAATATCCCTGCC	216	Fragment	Unique
dna15866	1	805	DNA transposon-TIR-CACTA, DNA transposon-TIR-CACTA	trep_complete	791	22	62.17	45.45	AAATTGTTGTACCCAGGTTGCC	990	20	60.99	50	CAATCCGAGAGGGCACATAA	200	Fragment	Unique
dna15866	2	1719	DNA transposon-TIR-CACTA, DNA transposon-TIR-CACTA	trep_complete	1704	21	60.11	47.62	GCATCCACTATTTAGACGGCA	2149	20	57.27	45	TTGCCCTATGACTTTCAGGT	446	Fragment	Unique
dna15866	3	3249	DNA transposon-TIR-CACTA, DNA transposon-TIR-CACTA	trep_complete	3232	22	60.2	45.45	GGAACTCGAATATGGACCGTTA	3463	19	59.66	52.63	TATGTGGCACTTTGGCTCC	232	Fragment	Unique
dna16063	1	2059	DNA transposon-TIR-CACTA, DNA transposon-TIR-CACTA	trep_complete	2043	21	60.3	52.38	CGATCCTCCATCCTCTACCAT	2507	19	61.06	52.63	AAGGCTTTGCCGAGTGCTA	465	Fragment	Unique
dna16063	2	2238	DNA transposon-TIR-CACTA, DNA transposon-TIR-CACTA	trep_complete	2221	23	59.88	39.13	TTCTCCAAATACACGTCCTTGAT	2507	19	61.06	52.63	AAGGCTTTGCCGAGTGCTA	287	Fragment	Unique
dna16270	1	6749	DNA transposon-TIR-CACTA, DNA transposon-TIR-CACTA	trep_complete	6737	19	55.91	47.37	TTTAGGTCCTGTCGTGCTT	6990	23	55.52	39.13	GAGATGATAAAGGATGTAAGGGT	254	Fragment	Multiple
dna18166	1	4287	DNA transposon-TIR-CACTA, DNA transposon-TIR-CACTA		4273	21	58.08	33.33	AGCACAATCATCAAATTCCAA	4663	20	60.38	50	TGTGGTACTTTGGCTCCCAT	391	Fragment	Unique
dna18796	1	276	DNA transposon-TIR-CACTA, DNA transposon-TIR-CACTA		261	19	58.3	52.63	ACCGGAAGCAACTAGGTCA	559	19	59.19	47.37	TTCATGGGTGTTTATGGGC	299	Fragment	Multiple
dna19003	1	4559	DNA transposon-TIR-CACTA, DNA transposon-TIR-CACTA	trep_complete	4542	22	59.65	50	CAGAATAGTGGTGTCCGCATAG	4766	20	59.32	45	ATTGGCAAGTACGAATGGGT	225	Fragment	Multiple
dna19038	1	1757	DNA transposon-TIR-CACTA, DNA transposon-TIR-CACTA	trep_complete	1743	20	59.57	50	GCTAAACAGATTGGTTGCCC	2120	22	56.89	40.91	TTGTATCACCTTCAAACTCCAG	378	Fragment	Unique
dna19038	2	3997	DNA transposon-TIR-CACTA, DNA transposon-TIR-CACTA	trep_complete	3982	20	59.92	45	AAATCGAATATGGACCGCTG	4178	19	55.99	42.11	ATTGCTCTTGGGTTTGCTA	197	Fragment	Unique
dna19038	3	3997	DNA transposon-TIR-CACTA, DNA transposon-TIR-CACTA		3982	20	59.92	45	AAATCGAATATGGACCGCTG	4212	19	61.31	52.63	CTATGTGGCGCTTTGGCTT	231	Fragment	Unique
dna19213	1	8813	DNA transposon-TIR-CACTA, DNA transposon-TIR-CACTA	trep_complete	8798	19	57.69	47.37	TCCGAGAGGGCAAATAATC	9045	23	58.48	39.13	AAACTAAGAAGGAAGCAGCAAAG	248	Fragment	Multiple
dna1930	1	1089	DNA transposon-TIR-CACTA, DNA transposon-TIR-CACTA	trep_complete	1076	20	55.01	40	AAATTGTTGTACCCAGGTTG	1275	21	59.42	42.86	AATCCGAGAGGGCAAATAATC	200	Fragment	Multiple
dna1931	1	1401	DNA transposon-TIR-CACTA, DNA transposon-TIR-CACTA	trep_complete	1388	20	57.4	35	ATGCAATGGAAGGCTAAAAA	1957	20	59.32	55	CACAGGCCAAGTGCTATGAC	570	Fragment	Unique
dna1931	2	1540	DNA transposon-TIR-CACTA, DNA transposon-TIR-CACTA	trep_complete	1522	23	57.22	43.48	GGGATTGGAGATTTAGAGGATAC	1957	20	59.32	55	CACAGGCCAAGTGCTATGAC	436	Fragment	Unique
dna1931	3	1940	DNA transposon-TIR-CACTA, DNA transposon-TIR-CACTA	trep_complete	1924	23	57.58	43.48	TGAGTTGAGTAGTGGTCATAGCA	2296	22	55.93	36.36	AACCTTCTTACAGTGCTTCAAA	373	Fragment	Unique
dna1931	4	2278	DNA transposon-TIR-CACTA, DNA transposon-TIR-CACTA	trep_complete	2262	22	58.99	40.91	CAGACAGCATGTATTTGAAGCA	2755	22	58.28	50	GAGTGTAACTGGCAGGACGTAT	494	Fragment	Unique
dna1931	5	2278	DNA transposon-TIR-CACTA, DNA transposon-TIR-CACTA		2262	22	58.99	40.91	CAGACAGCATGTATTTGAAGCA	2954	20	58.86	50	AATCGGACATTCCCTGGTAG	693	Fragment	Unique
dna19342	1	4172	DNA transposon-TIR-CACTA, DNA transposon-TIR-CACTA	trep_complete	4155	22	59.65	50	CAGAATAGTGGTGTCCGCATAG	4441	21	60.06	47.62	TCTTCTGGATTCCTCTTGGGT	287	Fragment	Multiple
dna19381	1	8686	DNA transposon-TIR-CACTA, DNA transposon-TIR-CACTA	trep_complete	19596	20	59.69	50	TGATCTTATACCGCAGGGCT	19845	19	59.66	42.11	GTGCAATGGAAGGCAAAAA	250	Fragment	Multiple
dna19408	1	6114	DNA transposon-TIR-CACTA, DNA transposon-TIR-CACTA	trep_complete	6098	23	59.59	43.48	CACCACATCGTTATGTAGCTTTG	6523	19	59.19	47.37	TTCATGGGTGTTTATGGGC	426	Fragment	Unique
dna19408	2	6189	DNA transposon-TIR-CACTA, DNA transposon-TIR-CACTA		6176	18	58.02	50	CTTTACAAGCGGCAATCG	6523	19	59.19	47.37	TTCATGGGTGTTTATGGGC	348	Fragment	Unique
dna19488	1	2363	DNA transposon-TIR-CACTA, DNA transposon-TIR-CACTA		2350	20	57.11	50	ATCTCCTGTCAAGGACGTGT	2557	20	60.03	55	CGATCCTCCATCCTCTACCA	208	Fragment	Multiple
dna21954	1	6215	DNA transposon-TIR-CACTA, DNA transposon-TIR-CACTA	trep_complete	6202	20	60.41	60	GTCCTGGGCTCTCTCGTGTA	6618	23	60.42	43.48	GGTGATCGAGTTCTGTGTTGATT	417	Fragment	Unique
dna21954	2	7558	DNA transposon-TIR-CACTA, DNA transposon-TIR-CACTA	trep_complete	7543	20	57.74	50	TGGTGAGTAGGGAGAAATCG	7955	20	58.88	55	GGTGAGTTGAGTAGTCGCCA	413	Fragment	Unique
dna21954	3	8359	DNA transposon-TIR-CACTA, DNA transposon-TIR-CACTA		8346	19	64.11	52.63	ATCCAATCCGAGAGCGCAA	8773	20	59.25	50	GGGTTGTAATGGAAGATGGC	428	Fragment	Unique
dna22133	1	4395	DNA transposon-TIR-CACTA, DNA transposon-TIR-CACTA	trep_complete	4378	22	59.65	50	CAGAATAGTGGTGTCCGCATAG	4598	20	59.32	45	ATTGGCAAGTACGAATGGGT	221	Fragment	Unique
dna22133	2	4395	DNA transposon-TIR-CACTA, DNA transposon-TIR-CACTA	trep_complete	4378	22	59.65	50	CAGAATAGTGGTGTCCGCATAG	4658	22	60.45	40.91	TTCTGGATTTCTCTTGGGTTTG	281	Fragment	Unique
dna22258	1	8597	DNA transposon-TIR-CACTA, DNA transposon-TIR-CACTA	trep_complete	8582	19	57.69	47.37	TCCGAGAGGGCAAATAATC	8826	20	57.98	50	CTGAGAAGGAAGCAGCAAAG	245	Fragment	Multiple
dna22554	1	2464	DNA transposon-TIR-CACTA, DNA transposon-TIR-CACTA	trep_complete	2450	20	56.49	45	TACCACATCACCTTCTTGGA	2755	18	60.9	50	GCTGCAATGGAAGGCAAA	306	Fragment	Unique
dna22574	1	2157	DNA transposon-TIR-CACTA, DNA transposon-TIR-CACTA	trep_complete	9685	20	60.33	50	GGTTGTAATGGAAGATGGCG	9895	19	58.03	42.11	TATCATGCGCTGCAACTTT	211	Fragment	Multiple
dna22774	1	557	DNA transposon-TIR-CACTA, DNA transposon-TIR-CACTA	trep_complete	543	21	57.45	33.33	TTCTGCAATGGAAGGTAAAAA	775	20	60.94	55	CTCCACACACAGGACAAGCA	233	Fragment	Unique
dna22774	2	760	DNA transposon-TIR-CACTA, DNA transposon-TIR-CACTA		746	22	60	40.91	AGAAATTGGATGCTTGTCCTGT	1055	22	58.91	40.91	TCTTATGTTCCTTGCGTCACTT	310	Fragment	Unique
dna22864	1	1359	DNA transposon-TIR-CACTA, DNA transposon-TIR-CACTA	trep_complete	1342	23	55.7	39.13	GTCATCCATCCTCTAACATATCA	1556	20	58.17	50	CGGATACACAATCTCCTTGC	215	Fragment	Unique
dna3076	1	5484	DNA transposon-TIR-CACTA, DNA transposon-TIR-CACTA	trep_complete	5470	19	63.38	57.89	GTGGCACTTTGGCTCCCAT	5778	20	58.6	50	CAGAATAGTGGTGTCCGCAT	309	Fragment	Multiple
dna3076	2	5484	DNA transposon-TIR-CACTA, DNA transposon-TIR-CACTA	trep_complete	5470	19	63.38	57.89	GTGGCACTTTGGCTCCCAT	5862	22	60.73	45.45	GCTACCACAATCGTCAAATTCC	393	Fragment	Multiple
dna3076	3	7761	DNA transposon-TIR-CACTA, DNA transposon-TIR-CACTA	trep_complete	7747	21	60.11	42.86	CCATCGCATCAACTTAGCATT	8240	20	57.98	50	CTGAGAAGGAAGCAGCAAAG	494	Fragment	Multiple
dna3076	4	8011	DNA transposon-TIR-CACTA, DNA transposon-TIR-CACTA	trep_complete	7996	19	57.69	47.37	TCCGAGAGGGCAAATAATC	8240	20	57.98	50	CTGAGAAGGAAGCAGCAAAG	245	Fragment	Multiple
dna3375	1	2229	DNA transposon-TIR-CACTA, DNA transposon-TIR-CACTA	trep_complete	2214	23	58.28	43.48	CAATCTCCTATCAAGGACGTGTA	2656	22	58.13	50	TCTCAAGACCTCCTCTCTACCA	443	Fragment	Unique
dna3375	2	2268	DNA transposon-TIR-CACTA, DNA transposon-TIR-CACTA	trep_complete	2256	18	60.1	55.56	GTGCTGCCGAAATGCTCT	2656	22	58.13	50	TCTCAAGACCTCCTCTCTACCA	401	Fragment	Unique
dna3375	3	2309	DNA transposon-TIR-CACTA, DNA transposon-TIR-CACTA		2293	23	58.44	43.48	TGGATACTAAACCCACCTACACA	2656	22	58.13	50	TCTCAAGACCTCCTCTCTACCA	364	Fragment	Unique
dna3375	4	2334	DNA transposon-TIR-CACTA, DNA transposon-TIR-CACTA		2320	18	61.26	61.11	CGGGTGGGATTAGGAACG	2656	22	58.13	50	TCTCAAGACCTCCTCTCTACCA	337	Fragment	Unique
dna3403	1	3046	DNA transposon-TIR-CACTA, DNA transposon-TIR-CACTA	trep_complete	3030	22	58.99	40.91	CAGACAGCATGTATTTGAAGCA	3520	22	59.31	50	GAGTGTAACTGGCAGGACGTAA	491	Fragment	Multiple
dna3738	1	7795	DNA transposon-TIR-CACTA, DNA transposon-TIR-CACTA	trep_complete	7778	22	59.31	50	GAGTGTAACTGGCAGGACGTAA	8115	23	56.88	34.78	CTTCGAGATGATGAATGATGTAA	338	Fragment	Unique
dna3738	3	7871	DNA transposon-TIR-CACTA, DNA transposon-TIR-CACTA	trep_complete	7855	21	58.48	47.62	GCTTTCAGGTCCTATTGTGCT	8115	23	56.88	34.78	CTTCGAGATGATGAATGATGTAA	261	Fragment	Unique
dna3738	4	7871	DNA transposon-TIR-CACTA, DNA transposon-TIR-CACTA		7855	21	58.48	47.62	GCTTTCAGGTCCTATTGTGCT	8227	20	58.49	45	TGGGTCATTGTCGATTTCTC	373	Fragment	Unique
dna3738	2	7795	DNA transposon-TIR-CACTA, DNA transposon-TIR-CACTA	trep_complete	7778	22	59.31	50	GAGTGTAACTGGCAGGACGTAA	8227	20	58.49	45	TGGGTCATTGTCGATTTCTC	450	Fragment	Multiple
dna3770	1	2828	DNA transposon-TIR-CACTA, DNA transposon-TIR-CACTA	trep_complete	2814	22	59.42	45.45	CATGTCTAGCAAGCCCAGTAAA	3451	19	59.68	57.89	CAACCGGGACTAAAGGCTC	638	Fragment	Unique
dna4105	1	2341	DNA transposon-TIR-CACTA, DNA transposon-TIR-CACTA		2326	19	55.03	36.84	TTGATGCAGGTTATGGAAA	2860	19	58.66	57.89	CACGAGCATGTGTAGGTGG	535	Fragment	Unique
dna5089	1	5793	DNA transposon-TIR-CACTA, DNA transposon-TIR-CACTA		5779	21	57.94	47.62	CTAGATTCCTCTTGGGTTTGC	6061	20	58.6	50	CAGAATAGTGGTGTCCGCAT	283	Fragment	Multiple
dna6124	1	3995	DNA transposon-TIR-CACTA, DNA transposon-TIR-CACTA	trep_complete	3979	22	60.3	45.45	CAGTTTCTCGTATTCAGCACCA	4192	20	58.9	40	AATTTATGCAATGGAAGCCC	214	Fragment	Unique
dna6124	2	4062	DNA transposon-TIR-CACTA, DNA transposon-TIR-CACTA		4049	20	60.69	45	AATCCCAGAGGGCAAACAAT	4457	21	60.06	47.62	AATGGAAGAGGGTGAAGAGGA	409	Fragment	Unique
dna6233	1	2107	DNA transposon-TIR-CACTA, DNA transposon-TIR-CACTA	trep_complete	2093	20	57.52	45	GGGTTGTAATGAAAGACGGA	2520	20	59.26	50	CTCCAATCCTAGAGGGCAAA	428	Fragment	Unique
dna6233	2	3616	DNA transposon-TIR-CACTA, DNA transposon-TIR-CACTA	trep_complete	3603	20	59.65	50	GGGTGTTTATGGGACCTGAA	3810	19	58.5	47.37	CATGGGCCTTGAGATTTGT	208	Fragment	Unique
dna6233	3	4603	DNA transposon-TIR-CACTA, DNA transposon-TIR-CACTA	trep_complete	4586	22	59.65	50	CAGAATAGTGGTGTCCGCATAG	4870	22	55.38	36.36	TTCTTGATTTCTCTAGGGTTTG	285	Fragment	Unique
dna6276	1	2086	DNA transposon-TIR-CACTA, DNA transposon-TIR-CACTA	trep_complete	2072	22	62.17	45.45	AAATTGTTGTACCCAGGTTGCC	2273	20	62.19	50	CCAATCCGAGAGGGCAAATA	202	Fragment	Multiple
dna6276	2	4258	DNA transposon-TIR-CACTA, DNA transposon-TIR-CACTA		4245	20	59.52	40	GCACAATCGTCAAATTCCAA	4634	20	61.53	50	TGTGACACTTTGGCTCCCAT	390	Fragment	Multiple
dna6568	1	4555	DNA transposon-TIR-CACTA, DNA transposon-TIR-CACTA		4542	20	59.37	40	CCACAATCGTCAAATTCCAA	4933	19	59.66	52.63	TATGTGGCACTTTGGCTCC	392	Fragment	Multiple
dna8737	1	8896	DNA transposon-TIR-CACTA, DNA transposon-TIR-CACTA	trep_complete	12249	20	60.03	45	CAATCCGAGAGGGCAAATAA	12496	20	57.98	50	CTGAGAAGGAAGCAGCAAAG	248	Fragment	Multiple
dna8799	1	7214	DNA transposon-TIR-CACTA, DNA transposon-TIR-CACTA	trep_complete	7197	22	59.31	50	GAGTGTAACTGGCAGGACGTAA	7418	21	61.51	52.38	CGACGATAACAGACATGCACC	222	Fragment	Unique
dna8799	2	8390	DNA transposon-TIR-CACTA, DNA transposon-TIR-CACTA	trep_complete	8375	19	57.69	47.37	TCCGAGAGGGCAAATAATC	8619	20	57.98	50	CTGAGAAGGAAGCAGCAAAG	245	Fragment	Multiple
dna888	1	6777	DNA transposon-TIR-CACTA, DNA transposon-TIR-CACTA	trep_complete	6761	21	60.3	52.38	CGATCCTCCATCCTCTACCAT	6972	20	59.71	50	ACAATCTGCATCACAGGACG	212	Fragment	Unique
dna9011	1	3911	DNA transposon-TIR-CACTA, DNA transposon-TIR-CACTA	trep_complete	3898	19	56.1	52.63	TCCTCCAGCCTCTAGCATA	4439	18	60.56	61.11	GGCACTCGGCAAAGACAG	542	Fragment	Unique
dna9042	1	1532	DNA transposon-TIR-CACTA, DNA transposon-TIR-CACTA	trep_complete	1520	18	59.84	55.56	GGCACTCGGCAAACAACT	1737	20	62.14	60	ACCCGAGGATGTGTAGGTGG	218	Fragment	Unique
dna997	1	6319	DNA transposon-TIR-CACTA, DNA transposon-TIR-CACTA	trep_complete	6306	18	64.48	61.11	CGCCACTTTGGCTCCCAT	6697	22	60.73	45.45	GCTACCACAATCGTCAAATTCC	392	Fragment	Unique
dna997	2	8396	DNA transposon-TIR-CACTA, DNA transposon-TIR-CACTA	trep_complete	8381	21	58.8	42.86	TCCGAGAGGGCAAATAATCTA	8625	20	57.98	50	CTGAGAAGGAAGCAGCAAAG	245	Fragment	Multiple
gypsy230	1	13109	Retrotransposon-LTR-Gypsy, Retrotransposon-LTR-Gypsy	trep_complete	13095	21	57.99	47.62	GATCAGCGTAGATGTTGCAGT	13703	20	59.58	50	AGAGCGAAGAAGAACATGCC	609	Fragment	Unique
gypsy660	1	4084	Retrotransposon-LTR-Gypsy, Unknown	trep_complete	4070	20	60.96	55	AGGATGATGAGGACACCACG	4701	19	59.77	52.63	CGATCTTTCGGTGAGTGGA	632	Fragment	Multiple
gypsy664	1	9454	Retrotransposon-LTR-Gypsy, Retrotransposon-LTR-Gypsy	trep_complete	9437	22	61.54	50	CGTGTAGTTCTCCAACGGCTAA	10073	20	61.35	50	ATCTTCTCTGGCGCATGTTG	637	Fragment	Multiple
gypsy664	2	17873	Retrotransposon-LTR-Gypsy, Retrotransposon-LTR-Gypsy	trep_complete	17861	18	61.13	61.11	CACAGGGCATTGAGGTGG	18062	19	57.79	52.63	ACCTCTTGCGAATCACTCC	202	Fragment	Multiple
gypsy665	1	9375	Retrotransposon-LTR-Gypsy, Retrotransposon-LTR-Gypsy	trep_complete	9358	22	61.54	50	CGTGTAGTTCTCCAACGGCTAA	9994	20	61.35	50	ATCTTCTCTGGCGCATGTTG	637	Fragment	Multiple
gypsy665	2	17794	Retrotransposon-LTR-Gypsy, Retrotransposon-LTR-Gypsy	trep_complete	17782	18	61.13	61.11	CACAGGGCATTGAGGTGG	17983	19	57.79	52.63	ACCTCTTGCGAATCACTCC	202	Fragment	Multiple
