# Supplementary material for: Genome-wide development of transposable elements-based markers in foxtail millet and construction of an integrated database
Source: DNA Res. 2014 Nov 26;22(1):79–90. doi: 10.1093/dnares/dsu039 (PMC4379977; doi:10.1093/dnares/dsu039)
Supplement: Supplementary Data [file supp_dsu039_dsu039supp_table20.xls]

## Sheet: Sheet2
Supplementary Table S20: Details of ISBP primers designed in foxtail millet
Seq ID	Count	Junction	TE_type	TE_source	Forward Primer (F1)					Reverse Primer (R1)					Product Size (bp)	Insertion type	Primer Specificity
					Start	Length	Tm (oC)	GC%	Sequence	Start	Length	Tm (oC)	GC%	Sequence
copia1000	13	4449	1 Retrotransposon-LTR-Copia, Unknown	1 trep_complete	4414	20	59.92	45	AAATATGAGCAACCGATCCG	4824	20	59.97	50	ATGGGACGGAGAACTGTTTG	411	Fragment	Unique
copia1004	9	5296	Unknown, Retrotransposon-LTR-Copia	trep_complete	5164	20	60.23	50	GCAGAAGCAATGATGGACCT	5565	20	60.05	45	TTCGAATCGACAAAACCCTC	402	Fragment	Unique
copia1010	2	3807	Unknown, Retrotransposon-LTR-Copia	trep_complete	3282	20	60.09	50	TCTTTCGTCTCTTCCGCCTA	3842	20	59.92	45	AAATATGAGCAACCGATCCG	561	Fragment	Unique
copia1010	13	6832	1 Retrotransposon-LTR-Copia, Retrotransposon-LTR-Gypsy	1 trep_complete	6669	20	60.07	45	GTAATGCGGCGATTTCATCT	6877	20	59.72	60	CTCTAGGGCACACCTCCAAC	209	Fragment	Unique
copia1013	15	6285	1 Unknown, Retrotransposon-LTR-Copia	1 trep_complete	6180	20	59.98	45	GGACAGCGGTGAAAAACATT	6547	20	60.08	50	TTCTTCTGGTGGTTCCTTGG	368	Fragment	Unique
copia1015	12	10022	1 Retrotransposon-LTR-Copia, Unknown	1 trep_complete	9507	20	60.01	55	CTGCTGGACGTGATCGACTA	10127	20	59.98	45	GGACAGCGGTGAAAAACATT	621	Fragment	Unique
copia1015	14	10516	1 Retrotransposon-LTR-Copia, Retrotransposon-LTR-Copia	1 trep_complete	10441	20	60.06	50	TATGCCGCTTCCCATAAGTC	10730	20	60.02	40	GATCCGAAAAATGCTGGAAA	290	Fragment	Unique
copia1015	16	11026	1 Retrotransposon-LTR-Copia, Retrotransposon-LTR-Copia	1 trep_complete	10441	20	60.06	50	TATGCCGCTTCCCATAAGTC	11084	20	60.34	40	AGTGCCATGCAATCCAAAAT	644	Fragment	Unique
copia105	7	2238	Retrotransposon-LTR-Copia, Retrotransposon-LTR-Copia	trep_complete	2215	20	59.88	45	CCGCTTCAACACTTTGTCAA	2675	20	59.52	50	TATGGCAGGTGGATGTCAAG	461	Fragment	Unique
copia134	12	6703			6663	20	59.31	55	GTGCAAGTGGGAGACTGTTG	7148	20	59.95	45	TTCTTGACAAACCCGAAACC	486	Fragment	Unique
copia134	13	7122			6490	20	60.07	45	GTAATGCGGCGATTTCATCT	7148	20	59.95	45	TTCTTGACAAACCCGAAACC	659	Fragment	Unique
copia134	3	3629	Retrotransposon-LTR-Copia, Unknown	trep_complete	3488	20	59.97	50	ATGAACTTGGTCACCGGAAG	3664	20	59.92	45	AAATATGAGCAACCGATCCG	177	Fragment	Unique
copia136	3	3770	Retrotransposon-LTR-Copia, Retrotransposon-LTR-Copia	trep_complete	3386	20	60.09	50	TCTTTCGTCTCTTCCGCCTA	3805	20	59.92	45	AAATATGAGCAACCGATCCG	420	Fragment	Unique
copia137	4	4180	Unknown, Retrotransposon-LTR-Copia	trep_complete	3929	20	60.16	50	CATGTGAGGCTTGCTTGCTA	4379	20	59.98	45	AAGTTGTGGAACAATTCCGC	451	Fragment	Unique
copia139	15	6182			6138	20	59.72	50	GACACGCAGGTCACGAATAA	6582	20	60.1	50	CGCCATCGGAGTTAAGTGAT	445	Fragment	Unique
copia139	2	1369	Retrotransposon-LTR-Gypsy, Retrotransposon-LTR-Copia	trep_complete	715	20	60.21	50	CTATTCCCTTTGCCTCACGA	1395	20	59.73	55	CTGTTGGAGGTTTGCCCTAG	681	Fragment	Unique
copia139	10	3176	1 Unknown, Retrotransposon-LTR-Copia	1 trep_complete	2951	20	59.8	45	GTTTGGGTCCATCATTGCTT	3225	20	60.03	45	GCAAAGTGTTTGTCGCTCAA	275	Fragment	Unique
copia139	11	3414	1 Retrotransposon-LTR-Copia, Retrotransposon-LTR-Copia	1 trep_complete	2951	20	59.8	45	GTTTGGGTCCATCATTGCTT	3597	20	59.98	45	GCGGAATTGTTCCACAACTT	647	Fragment	Unique
copia142	2	4732	Unknown, Retrotransposon-LTR-Copia	trep_complete	4668	20	60	50	GCTTCTTGACAAACCGCTTC	5219	20	60.01	55	ACGAGACCTTCTCGCCTGTA	552	Fragment	Unique
copia142	6	5891	Retrotransposon-LTR-Copia, Retrotransposon-LTR-Copia	trep_complete	5428	20	59.93	50	GTCTGGGTCCATCATTGCTT	5946	20	59.98	55	GGATACGCTCGAGAAACAGC	519	Fragment	Unique
copia142	7	6274	Retrotransposon-LTR-Copia, Unknown	trep_complete	5927	20	59.98	55	GCTGTTTCTCGAGCGTATCC	6376	20	59.68	50	GACGCCTTTCACAGGATTTC	450	Fragment	Unique
copia143	4	1702	Unknown, Retrotransposon-LTR-Copia	trep_complete	1068	20	59.76	55	ACTTCTCGTGTCGGGTCAGT	1754	20	60.43	55	ACAGAAGCCGAGTACATCGC	687	Fragment	Unique
copia143	5	1751	Retrotransposon-LTR-Copia, Unknown	trep_complete	1701	20	58.62	45	TATCCAAACACCTTCGTTCG	2132	20	60.18	55	CAGTGTCCTTCGACTGCTGA	432	Fragment	Unique
copia143	20	4438	2 Retrotransposon-LTR-Copia, Unknown	2 trep_complete	4403	20	59.92	45	AAATATGAGCAACCGATCCG	5031	20	60.13	50	TCACCCAACAACAGGAGTCA	629	Fragment	Unique
copia154	2	1365	Retrotransposon-LTR-Gypsy, Retrotransposon-LTR-Copia	trep_complete	748	20	59.85	50	CAAACCAACCGCTCTTTCTC	1393	20	59.02	55	GACTGTTGGAGGTATGCCCT	646	Fragment	Unique
copia154	5	2250	Retrotransposon-LTR-Copia, Unknown	trep_complete	1702	20	59.93	50	TATCCAAACACCCTCCTTCG	2308	20	60.09	55	AGGACTTAGGGGAAGCGGTA	607	Fragment	Unique
copia154	6	2362	Unknown, Retrotransposon-LTR-Copia	trep_complete	2197	20	60.3	50	AACCGCTTCAACACTTCGTC	2576	20	60.02	40	GATCCGAAAAATGCTGGAAA	380	Fragment	Unique
copia154	7	2811	Retrotransposon-LTR-Copia, Unknown	trep_complete	2557	20	60.02	40	TTTCCAGCATTTTTCGGATC	3212	20	59.93	50	GCACATGGAACATGGAGATG	656	Fragment	Unique
copia159	3	627	Retrotransposon-LTR-Copia, Unknown	trep_complete	9474	20	59.31	55	CAACAGTCTCCCACTTGCAC	9626	20	60.07	45	GTAATGCGGCGATTTCATCT	153	Fragment	Unique
copia159	6	1467	Unknown, Retrotransposon-LTR-Copia	trep_complete	1002	20	60.15	50	TCCAACTAACAGCACCACCA	1528	20	60.04	45	TTTCGATGAAGGACTTTGGG	527	Fragment	Unique
copia159	7	1540	Retrotransposon-LTR-Copia, Unknown	trep_complete	1509	20	60.04	45	CCCAAAGTCCTTCATCGAAA	2120	20	60.51	50	AGTCCACGGGAGACAATCAA	612	Fragment	Unique
copia159	17	3648	1 Retrotransposon-LTR-Copia, Unknown	1 trep_complete	3616	20	59.78	45	AATATGAGCAACCAATCCGG	4072	20	60.09	50	TCTTTCGTCTCTTCCGCCTA	457	Fragment	Unique
copia159	23	9504	2 Retrotransposon-LTR-Copia, Unknown	2 trep_complete	9474	20	59.31	55	CAACAGTCTCCCACTTGCAC	9626	20	60.07	45	GTAATGCGGCGATTTCATCT	153	Fragment	Unique
copia159	37	12487	3 Retrotransposon-LTR-Copia, Unknown	3 trep_complete	12452	20	59.92	45	AAATATGAGCAACCGATCCG	13029	20	60.02	55	GGAGTGCAAGTTAGCGGAAG	578	Fragment	Unique
copia160	3	2766	Retrotransposon-LTR-Copia, Unknown	trep_complete	2736	20	59.31	55	CAACAGTCTCCCACTTGCAC	2888	20	60.07	45	GTAATGCGGCGATTTCATCT	153	Fragment	Unique
copia160	17	5749	1 Retrotransposon-LTR-Copia, Unknown	1 trep_complete	5714	20	59.92	45	AAATATGAGCAACCGATCCG	6291	20	60.02	55	GGAGTGCAAGTTAGCGGAAG	578	Fragment	Unique
copia161	3	627	Retrotransposon-LTR-Copia, Unknown	trep_complete	597	20	59.31	55	CAACAGTCTCCCACTTGCAC	749	20	60.07	45	GTAATGCGGCGATTTCATCT	153	Fragment	Unique
copia161	17	3610	1 Retrotransposon-LTR-Copia, Unknown	1 trep_complete	3575	20	59.92	45	AAATATGAGCAACCGATCCG	4152	20	60.02	55	GGAGTGCAAGTTAGCGGAAG	578	Fragment	Unique
copia162	11	5220	1 Retrotransposon-LTR-Copia, Retrotransposon-LTR-Copia	1 trep_complete	5188	20	59.93	50	AAGCAATGATGGACCCAGAC	5405	20	60.38	50	TCCTTGAACTGGTCGAAAGC	218	Fragment	Unique
copia162	12	5281	1 Retrotransposon-LTR-Copia, Retrotransposon-LTR-Copia	1 trep_complete	5225	20	59.52	40	TGCCATGCAATCCAAAATAG	5405	20	60.38	50	TCCTTGAACTGGTCGAAAGC	181	Fragment	Unique
copia162	15	5824	1 Retrotransposon-LTR-Copia, Unknown	1 trep_complete	5188	20	59.93	50	AAGCAATGATGGACCCAGAC	5876	20	60.14	50	GCCCAGAATATATGCCCCTT	689	Fragment	Unique
copia168	2	1430	Retrotransposon-LTR-Gypsy, Retrotransposon-LTR-Copia	trep_complete	937	20	60.11	50	TGACAAACCCGAAAGCTACC	1531	20	59.85	40	AGCGGCGAAAAACATTCTTA	595	Fragment	Unique
copia169	3	3706	Unknown, Retrotransposon-LTR-Copia	trep_complete	3161	20	59.78	50	TAGCAGAAGGCGCAACAGTA	3733	20	59.92	45	AATATGAGCAAACGATCCGG	573	Fragment	Unique
copia169	4	3751	Retrotransposon-LTR-Copia, Unknown	trep_complete	3714	20	59.92	45	CCGGATCGTTTGCTCATATT	3867	20	59.67	50	ATAAATCCTGACGGGTGGTG	154	Fragment	Unique
copia169	5	3979	Retrotransposon-LTR-Copia, Retrotransposon-LTR-Copia	trep_complete	3714	20	59.92	45	CCGGATCGTTTGCTCATATT	4248	20	59.92	40	TTTTTCGGATCGACAAAACC	535	Fragment	Unique
copia169	7	4485	Unknown, Retrotransposon-LTR-Copia	trep_complete	3848	20	59.67	50	CACCACCCGTCAGGATTTAT	4528	20	59.95	50	ATATGCCGCTTCCCCTAAGT	681	Fragment	Unique
copia172	8	2856	Retrotransposon-LTR-Copia, Unknown	trep_complete	2574	20	59.91	40	CCTTTCCAACATTTTTCGGA	3141	20	60.04	45	CTGATCGGGCAAGAATCAAT	568	Fragment	Unique
copia173	9	2886	Retrotransposon-LTR-Copia, Retrotransposon-LTR-Copia	1 trep_complete	2736	20	60.36	55	GGCGAGAAGGTCTCATCGTA	2942	20	59.66	40	TGCCATGCAATTCGAAATAG	207	Fragment	Unique
copia174	3	3765	Retrotransposon-LTR-Copia, Retrotransposon-LTR-Copia	trep_complete	3727	20	59.92	45	CGGATCGGTTGCTCATATTT	4240	20	60.04	50	AGTAAGCAAGCCTCGCATGT	514	Fragment	Unique
copia177	2	1365	Retrotransposon-LTR-Gypsy, Retrotransposon-LTR-Copia	trep_complete	755	20	60.1	50	TCGCTCTTTCTCGATCCTGT	1391	20	59.73	55	CTGTTGGAGGTTTGCCCTAG	637	Fragment	Unique
copia177	3	1416	Retrotransposon-LTR-Copia, Unknown	trep_complete	1365	20	60.1	50	ATTGCCTCTAGGGCAAACCT	1608	20	59.94	50	GAACCAAGGAACCACCAGAA	244	Fragment	Unique
copia177	7	2223	Retrotransposon-LTR-Copia, Retrotransposon-LTR-Copia	trep_complete	2177	20	59.82	40	TTCTTTGCCTTTTCCATGCT	2736	20	60.27	55	AAGACCTTCTCGCCCGTAGT	560	Fragment	Unique
copia177	15	3793	1 Retrotransposon-LTR-Copia, Retrotransposon-LTR-Copia	1 trep_complete	3577	20	59.98	45	AAGTTGTGGAACAATTCCGC	3930	20	60.16	50	AGATGTGAGGCTTGCTTGCT	354	Fragment	Unique
copia180	3	1398	Retrotransposon-LTR-Copia, Unknown	trep_complete	1368	20	59.31	55	CAACAGTCTCCCACTTGCAC	2003	20	60.01	50	CGCCAAGTATGACAAGCAGA	636	Fragment	Unique
copia180	4	1850	Unknown, Retrotransposon-LTR-Copia	trep_complete	1736	20	59.96	50	GTTGTAGAATCGGCCATCGT	1955	20	59.98	45	GGACAGCGGTGAAAAACATT	220	Fragment	Unique
copia180	14	3941	1 Retrotransposon-LTR-Copia, Retrotransposon-LTR-Copia	1 trep_complete	3613	20	60.06	50	ATATTCGCCTCCACGATCAG	4009	20	59.96	45	CTTGTGGCATTGTCATTTGG	397	Fragment	Unique
copia183	11	3421	1 Retrotransposon-LTR-Copia, Retrotransposon-LTR-Copia	1 trep_complete	2958	20	59.93	50	GTCTGGGTCCATCATTGCTT	3485	20	59.57	45	TCATTTTGGGGTTACGCTCT	528	Fragment	Unique
copia183	12	3482	1 Retrotransposon-LTR-Copia, Retrotransposon-LTR-Copia	1 trep_complete	3459	21	59.75	47.62	TGTTTCTAGAGCGTAACCCCA	3658	20	60.1	50	ATCGTGGAGGCGAGTATTTG	200	Fragment	Unique
copia185	4	1980	Retrotransposon-LTR-Copia, Unknown	trep_complete	1956	20	59.98	45	AATGTTTTTCACCGCTGTCC	2135	20	60.18	55	CACTGTCCTTCGACTGCTGA	180	Fragment	Unique
copia187	2	5391	Unknown, Retrotransposon-LTR-Copia	trep_complete	4765	20	60.18	60	GTAGAAGGCGCAGCAGTAGG	5426	20	59.92	45	AAATATGAGCAACCGATCCG	662	Fragment	Unique
copia188	2	3768	Unknown, Retrotransposon-LTR-Copia	trep_complete	3142	20	60.18	60	GTAGAAGGCGCAGCAGTAGG	3803	20	59.92	45	AAATATGAGCAACCGATCCG	662	Fragment	Unique
copia189	11	8118			7918	20	59.92	50	TATCAGACGACCCATCCACA	8184	20	60.11	50	GGTAGCTTTCGGGTTTGTCA	267	Fragment	Unique
copia190	18	7492			300	20	59.9	55	ATGGCTCGTCCTAGTGCTGT	958	20	60.11	50	GGTAGCTTTCGGGTTTGTCA	659	Fragment	Unique
copia190	2	1430	Unknown, Retrotransposon-LTR-Copia	trep_complete	1382	20	59.65	55	TCCTCTAGGGCATACCTCCA	2055	20	59.96	45	AGCATGGAAGAGGCAAAGAA	674	Fragment	Unique
copia190	7	2732	Retrotransposon-LTR-Copia, Unknown	trep_complete	2568	20	59.33	45	TAAGCATCACTACGGGCAAA	2790	20	60.34	40	AGTGCCATGCAATCCAAAAT	223	Fragment	Unique
copia193	14	3940	1 Retrotransposon-LTR-Copia, Retrotransposon-LTR-Copia	1 trep_complete	3607	20	60.1	50	CAAATACTCGCCTCCACGAT	3970	20	60.35	45	CGCATGAAGAAAGCTCCATT	364	Fragment	Unique
copia193	15	4006	1 Retrotransposon-LTR-Copia, Retrotransposon-LTR-Copia	1 trep_complete	3951	20	60.35	45	AATGGAGCTTTCTTCATGCG	4403	20	59.92	45	CGGATCGGTTGCTCATATTT	453	Fragment	Unique
copia196	6	2232	Unknown, Retrotransposon-LTR-Copia	trep_complete	2158	20	59.96	45	TTCTTTGCCTCTTCCATGCT	2707	20	60	55	CGCCCGTAGAGATGCTTAAG	550	Fragment	Unique
copia196	7	2819	Retrotransposon-LTR-Copia, Unknown	trep_complete	2688	20	60	55	CTTAAGCATCTCTACGGGCG	3281	20	59.96	50	CCCAAGTCGGATAAGTGCAT	594	Fragment	Unique
copia196	8	2929	Retrotransposon-LTR-Copia, Retrotransposon-LTR-Copia	trep_complete	2695	20	60.23	55	ATCTCTACGGGCGAGAAGGT	2981	20	59.5	45	TTGTTGGACAATGATGAGCC	287	Fragment	Unique
copia196	16	4418	1 Retrotransposon-LTR-Copia, Unknown	1 trep_complete	4385	20	59.92	45	AAATATGAGCAACCGATCCG	4640	20	60.11	50	TGGAACGTCTAAGCCAAACC	256	Fragment	Unique
copia198	5	4723	Unknown, Retrotransposon-LTR-Copia	trep_complete	4537	20	59.98	45	GCGGAATTGTTCCACAACTT	5186	20	59.93	45	CTTTGGGTCCATCATTGCTT	650	Fragment	Unique
copia198	6	5295	Retrotransposon-LTR-Copia, Unknown	trep_complete	5140	20	59.25	45	ACAATGATGAGCCTTCGACA	5575	20	60.02	40	TTTCCAGCATTTTTCGGATC	436	Fragment	Unique
copia201	3	3730	Retrotransposon-LTR-Copia, Unknown	trep_complete	3694	20	59.92	45	CGGATCGGTTGCTCATATTT	4211	20	59.98	55	GCCTATCAAGCAAGCCTCAC	518	Fragment	Unique
copia201	4	4092	Retrotransposon-LTR-Copia, Retrotransposon-LTR-Copia	trep_complete	3694	20	59.92	45	CGGATCGGTTGCTCATATTT	4144	20	60.12	45	TGGAGCTTCTTTATGCGCTT	451	Fragment	Unique
copia201	5	4159	Retrotransposon-LTR-Copia, Retrotransposon-LTR-Copia	trep_complete	4125	20	60.12	45	AAGCGCATAAAGAAGCTCCA	4488	20	60.1	50	CAAATACTCGCCTCCACGAT	364	Fragment	Unique
copia201	6	4340	Unknown, Retrotransposon-LTR-Copia	trep_complete	4192	20	59.98	55	GTGAGGCTTGCTTGATAGGC	4539	20	59.98	45	AAGTTGTGGAACAATTCCGC	348	Fragment	Unique
copia202	2	6539	Unknown, Retrotransposon-LTR-Copia	trep_complete	6270	20	60	55	CATGGTGTTCCTGGTGAGTG	6648	20	60.16	50	TGATCTCTTTCCTGATGGGC	379	Fragment	Unique
copia215	4	11562	Unknown, Unknown	trep_complete	11324	20	59.88	60	GAGGAGAGGGAGGAGAGGAA	11600	20	60.13	55	CCTGGTTGGTAACACCAACC	277	Fragment	Unique
copia215	5	13385	Unknown, Retrotransposon-LTR-Copia		13186	20	60	55	CCTTGGGAGTTCACTGGTGT	13408	20	59.99	50	TGTCCAGCTCAATGTGCTTC	223	Fragment	Unique
copia218	4	1867	Unknown, Retrotransposon-LTR-Copia	trep_complete	1669	20	59.97	50	GGGAACACACCAAGCTCAAT	1901	20	60.01	60	GAGGAGCTCGTCGTAACAGG	233	Fragment	Unique
copia218	5	1977	Retrotransposon-LTR-Copia, Unknown	trep_complete	1884	20	60.01	55	TGTTACGACGAGCTCCTCCT	2132	20	60.18	55	CAGTGTCCTTCGACTGCTGA	249	Fragment	Unique
copia218	7	2448	Retrotransposon-LTR-Copia, Retrotransposon-LTR-Copia	trep_complete	2286	20	59.95	50	ATATGCCGCTTCCCCTAAGT	2944	20	59.93	50	AAGCAATGATGGACCCAGAC	659	Fragment	Unique
copia222	2	3696	Unknown, Retrotransposon-LTR-Copia	trep_complete	3110	20	60.13	55	ACAGGCTAGGACCGAAAGGT	3728	20	59.88	45	AATATGAGCAATCGATCCGG	619	Fragment	Unique
copia222	3	3746	Retrotransposon-LTR-Copia, Retrotransposon-LTR-Copia	trep_complete	3709	20	59.88	45	CCGGATCGATTGCTCATATT	4211	20	59.87	50	AAGCCTCGCATGTCTCGTAT	503	Fragment	Unique
copia222	4	4719	Retrotransposon-LTR-Copia, Retrotransposon-LTR-Copia	trep_complete	4636	20	59.99	55	CCAGTCGGACCTATCGTTGT	5184	20	59.93	50	GTCTGGGTCCATCATTGCTT	549	Fragment	Unique
copia222	5	5129	Retrotransposon-LTR-Copia, Retrotransposon-LTR-Copia	trep_complete	4636	20	59.99	55	CCAGTCGGACCTATCGTTGT	5184	20	59.93	50	GTCTGGGTCCATCATTGCTT	549	Fragment	Unique
copia222	7	5799	Retrotransposon-LTR-Copia, Unknown	trep_complete	5207	20	60.6	45	TGCAATCCGAAAGAGTCCAT	5838	20	59.71	55	GTCGCTTCCCCTAAGTCCTT	632	Fragment	Unique
copia222	8	5878	Unknown, Retrotransposon-LTR-Copia	trep_complete	5819	20	59.71	55	AAGGACTTAGGGGAAGCGAC	6466	20	59.87	50	CAGGAACACACCAAGCTCAA	648	Fragment	Unique
copia222	10	6261	1 Unknown, Retrotransposon-LTR-Copia	1 trep_complete	6156	20	59.98	45	GGACAGCGGTGAAAAACATT	6549	20	60.08	50	TTCTTCTGGTGGTTCCTTGG	394	Fragment	Unique
copia240	9	4916	Retrotransposon-LTR-Copia, Retrotransposon-LTR-Copia	1 trep_complete	4648	20	60.03	55	CAAGTCGGACCTACCGTTGT	4954	20	59.93	55	CTCTAGGAAAACCCCGTTCC	307	Fragment	Unique
copia240	10	4966	1 Retrotransposon-LTR-Copia, Retrotransposon-LTR-Copia	1 trep_complete	4935	20	59.93	55	GGAACGGGGTTTTCCTAGAG	5423	20	59.59	55	CTACGGGTGAGAAGGTTTGG	489	Fragment	Unique
copia243	5	1994	Retrotransposon-LTR-Copia, Retrotransposon-LTR-Copia	trep_complete	1909	20	60.55	60	CGAGCTCCTCCTCACCTACA	2213	20	59.95	45	CAGCATGGAAGATGCAAAGA	305	Fragment	Unique
copia243	8	2381	Retrotransposon-LTR-Copia, Retrotransposon-LTR-Copia	trep_complete	2195	20	59.95	45	CTTTGCATCTTCCATGCTGA	2593	20	60.02	40	GATCCGAAAAATGCTGGAAA	399	Fragment	Unique
copia243	16	4048	1 Retrotransposon-LTR-Copia, Retrotransposon-LTR-Copia	1 trep_complete	4024	20	59.96	45	CCAAATGACAATGCCACAAG	4438	20	59.92	45	CGGATCGGTTGCTCATATTT	415	Fragment	Unique
copia243	17	4454	1 Retrotransposon-LTR-Copia, Unknown		4419	20	59.92	45	AAATATGAGCAACCGATCCG	4983	20	60.13	60	GGCGGAGTAGTAGGACCACA	565	Fragment	Unique
copia244	7	1980	Retrotransposon-LTR-Copia, Unknown	trep_complete	1956	20	59.98	45	AATGTTTTTCACCGCTGTCC	2105	20	60.03	55	CGCGTGAGTAGAGTGCCATA	150	Fragment	Unique
copia251	2	3730	Unknown, Retrotransposon-LTR-Copia	trep_complete	3123	20	60.25	55	GACACAGGCTAGGACCGAAA	3763	20	59.92	45	AAATATGAGCAACCGATCCG	641	Fragment	Unique
copia251	3	4230	Retrotransposon-LTR-Copia, Retrotransposon-LTR-Copia	trep_complete	4144	20	60.11	45	TGGCATTGTCGTTTAGGTCA	4595	20	59.9	50	TTCTAGGCGGCGTAAGTTGT	452	Fragment	Unique
copia253	14	3936	1 Retrotransposon-LTR-Copia, Retrotransposon-LTR-Copia	1 trep_complete	3537	20	60.04	55	GTGTTCCAGGCGGTGTAAGT	3966	20	59.84	45	ACGCATGAAGAAGCTCCATT	430	Fragment	Unique
copia253	16	4414	1 Retrotransposon-LTR-Copia, Unknown	1 trep_complete	4379	20	59.92	45	AAATATGAGCAACCGATCCG	5073	20	59.96	45	GCAGATGCAGATCGAAACAA	695	Fragment	Unique
copia254	1	4198	Retrotransposon-LTR-Copia, Retrotransposon-LTR-Copia	trep_complete	4159	20	58.87	45	TGCTCTTGCCTTCTCTTCAA	4702	20	60	50	CAAACTGGGTGTGTTCGATG	544	Fragment	Unique
copia254	2	4358	Retrotransposon-LTR-Copia, Retrotransposon-LTR-Copia	trep_complete	3882	20	59.97	40	TGTCAACACGCCATTCATTT	4443	20	59.07	55	GCCAGCAGTGAGCTGTATGT	562	Fragment	Unique
copia260	2	1457	Retrotransposon-LTR-Gypsy, Retrotransposon-LTR-Copia	trep_complete	919	20	60.38	50	GCTTCTTGACAGACCCGAAA	1492	20	59.92	45	AAATATGAGCAACCGATCCG	574	Fragment	Unique
copia260	8	3061	Unknown, Retrotransposon-LTR-Copia	trep_complete	2905	20	59.26	45	AATGATGAGCCTGCGACATA	3299	20	60.02	40	TTTCCAGCATTTTTCGGATC	395	Fragment	Unique
copia260	10	3527	1 Unknown, Retrotransposon-LTR-Copia	1 trep_complete	2930	20	59.93	50	AAGCAATGATGGACCCAGAC	3570	20	59.95	50	ATATGCCGCTTCCCCTAAGT	641	Fragment	Unique
copia265	3	3710	Retrotransposon-LTR-Copia, Retrotransposon-LTR-Copia	trep_complete	3672	20	59.92	45	CGGATCGGTTGCTCATATTT	4177	20	59.87	50	AGCCTTCGCATGTCTCGTAT	506	Fragment	Unique
copia265	5	4136	Retrotransposon-LTR-Copia, Retrotransposon-LTR-Copia	trep_complete	4100	20	59.46	45	AAAACCGCATGAAGAAGCTC	4276	20	59.95	50	CATTGGTCCGCATACATCAG	177	Fragment	Unique
copia267	15	4433	1 Retrotransposon-LTR-Copia, Unknown	1 trep_complete	4406	20	59.92	50	GAGCAACCGATCCGGTATAA	5034	20	59.93	50	GTTCCAAACATAGGCCAGGA	629	Fragment	Unique
copia268	9	3001	Retrotransposon-LTR-Copia, Retrotransposon-LTR-Copia	trep_complete	2946	20	59.93	50	GTCTGGGTCCATCATTGCTT	3645	20	60.13	50	AACGTGGAGGCGAGTATTTG	700	Fragment	Unique
copia268	13	4012	1 Retrotransposon-LTR-Copia, Retrotransposon-LTR-Copia	1 trep_complete	3975	20	59.74	45	AGCTTCTTCATGCGCTTTTC	4289	20	59.93	50	CCACCTTCCGTCAGGATTTA	315	Fragment	Unique
copia268	14	4437	1 Retrotransposon-LTR-Copia, Unknown	1 trep_complete	4402	20	59.92	45	AAATATGAGCAACCGATCCG	4959	20	59.88	55	GCCGTAGGACCACACGTAAT	558	Fragment	Unique
copia275	18	6788			6748	20	59.31	55	GTGCAACTGGGAGACTGTTG	7443	20	60.21	50	TCTATTCCCTTTGCCTCACG	696	Fragment	Unique
copia279	27	13852			13246	20	60.01	45	TATTTGCGCGTGTTCAAGAG	13918	20	60.11	50	GGTAGCTTTCGGGTTTGTCA	673	Fragment	Unique
copia279	2	770	Retrotransposon-LTR-Gypsy, Retrotransposon-LTR-Copia	trep_complete	330	20	60.11	50	TGACAAACCCGAAAGCTACC	808	20	60.44	50	TGCAAGTGGAGACTGTTGGA	479	Fragment	Unique
copia279	3	819	Retrotransposon-LTR-Copia, Unknown	trep_complete	789	20	60.44	50	TCCAACAGTCTCCACTTGCA	982	20	60.07	45	GTAATGCGGCGATTTCATCT	194	Fragment	Unique
copia282	8	4423	Retrotransposon-LTR-Copia, Unknown	trep_complete	4155	20	60.05	45	TTCGAATCGACAAAACCCTC	4634	20	60.15	55	ACCAGAACCACGAAGGTCAG	480	Fragment	Unique
copia282	9	4760	Unknown, Retrotransposon-LTR-Copia	1 trep_complete	4615	20	60.15	55	CTGACCTTCGTGGTTCTGGT	4791	20	59.93	55	GGAACGGGGTTTTCCTAGAG	177	Fragment	Unique
copia282	11	4995	1 Unknown, Retrotransposon-LTR-Copia	1 trep_complete	4615	20	60.15	55	CTGACCTTCGTGGTTCTGGT	5181	20	59.98	45	GCGGAATTGTTCCACAACTT	567	Fragment	Unique
copia283	14	3946	1 Retrotransposon-LTR-Copia, Retrotransposon-LTR-Copia	1 trep_complete	3551	20	59.9	50	TTCTAGGCGGCGTAAGTTGT	3979	20	60.13	45	AGCGCATGAAGAAGCTTCAT	429	Fragment	Unique
copia284	7	5091	Unknown, Unknown	trep_complete	4827	20	59.96	50	CCCAAGTCGGATAAGTGCAT	5146	20	59.93	50	GTCTGGGTCCATCATTGCTT	320	Fragment	Unique
copia284	3	4190	Retrotransposon-LTR-Copia, Retrotransposon-LTR-Copia	trep_complete	4104	20	60.11	45	TGGCATTGTCGTTTAGGTCA	4405	20	60.12	50	GTTTCGGACTTGTGCCTCAT	302	Fragment	Unique
copia284	13	6224	1 Retrotransposon-LTR-Copia, Unknown	1 trep_complete	6174	20	59.67	60	CGTCTATGGAGGTGAGGAGG	6764	20	60.01	55	AACCAGTCTGAACCCGTGTC	591	Fragment	Unique
copia284	18	20824	1 Unknown, Retrotransposon-LTR-Copia	1 trep_complete	20184	20	59.87	60	CAGCGTCTGTTAGGGAGGAC	20854	20	59.31	55	CAACAGTCTCCCACTTGCAC	671	Fragment	Unique
copia284	19	20875	1 Retrotransposon-LTR-Copia, Retrotransposon-LTR-Gypsy	2 trep_complete	20835	20	59.31	55	GTGCAAGTGGGAGACTGTTG	21322	20	59.95	45	GGTTCTTGACAAACCCGAAA	488	Fragment	Unique
copia285	10	5298	1 Unknown, Retrotransposon-LTR-Copia	1 trep_complete	5073	20	59.99	50	GCAAGAGAAGCACCATCACA	5578	20	60.02	40	TTTCCAGCATTTTTCGGATC	506	Fragment	Unique
copia285	11	5770	1 Retrotransposon-LTR-Copia, Unknown	1 trep_complete	5559	20	60.02	40	GATCCGAAAAATGCTGGAAA	5964	20	59.96	50	AGCCCTTTCTTTGCCTCTTC	406	Fragment	Unique
copia289	4	3330	Unknown, Retrotransposon-LTR-Copia	trep_complete	2793	20	60	50	AAATGGCACCTAGCAACACC	3359	20	59.62	45	CAAACGACAATGCCACAAGT	567	Fragment	Unique
copia290	7	2949	Retrotransposon-LTR-Copia, Retrotransposon-LTR-Copia	trep_complete	2645	20	59.06	45	TGCATCCATCTGCCATATCT	3001	20	59.5	45	TTGTTGGACAATGATGAGCC	357	Fragment	Unique
copia292	15	5180	1 Unknown, Retrotransposon-LTR-Copia	1 trep_complete	5005	20	59.93	50	GTCCTGGCCTATGTTTGGAA	5212	20	58.6	50	GCAGGAGCCATATGTGTTGT	208	Fragment	Unique
copia294	5	1979	Retrotransposon-LTR-Copia, Unknown	trep_complete	1955	20	59.98	45	AATGTTTTTCACCGCTGTCC	2116	20	60.18	55	CAGTGTCCTTCGACTGCTGA	162	Fragment	Unique
copia295	9	5146	Unknown, Retrotransposon-LTR-Copia	trep_complete	5019	20	60	50	GATGAGCCAATCGGGATAGA	5201	20	59.93	50	GTCTGGGTCCATCATTGCTT	183	Fragment	Unique
copia295	10	5310	1 Retrotransposon-LTR-Copia, Unknown	1 trep_complete	5019	20	60	50	GATGAGCCAATCGGGATAGA	5590	20	60.02	40	TTTCCAGCATTTTTCGGATC	572	Fragment	Unique
copia296	1	2859	Retrotransposon-LTR-Copia, Unknown	trep_complete	2824	20	59.92	45	AAATATGAGCAACCGATCCG	3030	20	59.99	60	CTCCTCCAGACAAGGAGTGC	207	Fragment	Unique
copia296	10	9225	1 Unknown, Retrotransposon-LTR-Copia	1 trep_complete	8729	20	59.84	50	TCCTTGCTTTAGCCCACCTA	9265	20	59.31	55	GTGCAAGTGGGAGACTGTTG	537	Fragment	Unique
copia297	2	3580	Unknown, Retrotransposon-LTR-Copia	trep_complete	3377	20	60.02	55	CAAGACAGCAGAGGTGGACA	3615	20	59.92	45	AAATATGAGCAACCGATCCG	239	Fragment	Unique
copia298	1	4405	Retrotransposon-LTR-Copia, Unknown	trep_complete	4373	20	59.88	45	AATATGAGCAATCGATCCGG	4745	20	60.16	60	GCTCAAGACAGCGGAGGTAG	373	Fragment	Unique
copia299	8	5312	Retrotransposon-LTR-Copia, Unknown	trep_complete	5103	20	60.3	50	TACAACCACGAAGGTCAGCA	5592	20	60.02	40	TTTCCAGCATTTTTCGGATC	490	Fragment	Unique
copia300	3	1374	Retrotransposon-LTR-Copia, Unknown	trep_complete	1344	20	59.31	55	CAACAGTCTCCCACTTGCAC	1856	20	60.07	50	TAAGAAGATGGCCCAACAGG	513	Fragment	Unique
copia301	10	4771	1 Retrotransposon-LTR-Copia, Unknown	1 trep_complete	4618	20	59.26	45	AATGATGAGCCTGCGACATA	5090	20	60.01	40	TGCTTCAATCCATCAATGGA	473	Fragment	Unique
copia301	11	5217	1 Retrotransposon-LTR-Copia, Unknown	1 trep_complete	5071	20	60.01	40	TCCATTGATGGATTGAAGCA	5481	20	60.18	55	CAGCACTCGAAGGACACTGA	411	Fragment	Unique
copia301	12	5274	1 Unknown, Retrotransposon-LTR-Copia	1 trep_complete	4643	20	59.93	50	AAGCAATGATGGACCCAGAC	5309	20	59.95	50	ATATGCCGCTTCCCCTAAGT	667	Fragment	Unique
copia301	16	6428	1 Unknown, Retrotransposon-LTR-Copia	1 trep_complete	6362	20	60.11	50	GGTAGCTTTCGGGTTTGTCA	6511	20	59.96	55	GCCTACCTCGTATCCCAACA	150	Fragment	Unique
copia301	17	8528	1 Retrotransposon-LTR-Copia, Unknown	1 trep_complete	8477	20	59.92	55	GCCTACCTCGTATCCCATCA	8752	20	59.91	45	GAGGGTTTTGTCAATCCGAA	276	Fragment	Unique
copia301	18	8976	1 Unknown, Retrotransposon-LTR-Copia	1 trep_complete	8733	20	59.91	45	TTCGGATTGACAAAACCCTC	9212	20	60.55	55	CCACAACCACGAAGGTTAGC	480	Fragment	Unique
copia301	20	9957	2 Retrotransposon-LTR-Copia, Retrotransposon-LTR-Copia	2 trep_complete	9741	20	59.98	45	AAGTTGTGGAACAATTCCGC	10075	20	60.07	55	TAGGCCAGATGACCAAGACC	335	Fragment	Unique
copia301	21	10190	2 Retrotransposon-LTR-Copia, Unknown	2 trep_complete	10141	20	59.74	45	AGCTTCTTCATGCGCTTTTC	10589	20	59.92	45	CGGATCGGTTGCTCATATTT	449	Fragment	Unique
copia304	5	4639	Retrotransposon-LTR-Copia, Unknown	trep_complete	4539	20	59.98	45	GCGGAATTGTTCCACAACTT	5111	20	60.12	45	TGTCGCAGGTTCATCATTGT	573	Fragment	Unique
copia304	9	5830	Retrotransposon-LTR-Copia, Unknown	trep_complete	5773	20	59.45	50	TGAAAGACTTAGGGGAAGCG	6384	20	59.97	50	GGGAACACACCAAGCTCAAT	612	Fragment	Unique
copia304	11	6216	1 Retrotransposon-LTR-Copia, Unknown	1 trep_complete	6111	20	59.98	45	GGACAGCGGTGAAAAACATT	6468	20	60.08	50	TTCTTCTGGTGGTTCCTTGG	358	Fragment	Unique
copia305	14	3956	1 Retrotransposon-LTR-Copia, Retrotransposon-LTR-Copia	1 trep_complete	3623	20	60.1	50	CAAATACTCGCCTCCACGAT	3993	20	59.99	40	TGAAAAGCGCATGAACAAAG	371	Fragment	Unique
copia305	15	4022	1 Retrotransposon-LTR-Copia, Retrotransposon-LTR-Copia	1 trep_complete	3974	20	59.99	40	CTTTGTTCATGCGCTTTTCA	4419	20	59.92	45	CGGATCGGTTGCTCATATTT	446	Fragment	Unique
copia307	2	3692	Unknown, Retrotransposon-LTR-Copia	trep_complete	3100	20	60.13	55	ACAGGCTAGGACCGAAAGGT	3729	20	60.07	40	TTGCAAATATGAGCAACCCA	630	Fragment	Unique
copia307	3	3742	Retrotransposon-LTR-Copia, Unknown	trep_complete	3710	20	60.07	40	TGGGTTGCTCATATTTGCAA	4328	20	60.12	60	CTCCTCTAGCCGTCATGCTC	619	Fragment	Unique
copia307	4	4103	Retrotransposon-LTR-Copia, Retrotransposon-LTR-Copia	trep_complete	3706	20	59.78	45	CGGATGGGTTGCTCATATTT	4152	20	59.74	45	AGCTTCTTCATGCGCTTTTC	447	Fragment	Unique
copia308	2	4179	Retrotransposon-LTR-Copia, Retrotransposon-LTR-Copia	trep_complete	4143	20	59.74	45	AAAAGCGCATGAAGAAGCTC	4607	20	59.99	50	TACGTCGTTCGGATACACCA	465	Fragment	Unique
copia308	3	4728	Retrotransposon-LTR-Copia, Retrotransposon-LTR-Copia	trep_complete	4588	20	59.99	50	TGGTGTATCCGAACGACGTA	5192	20	59.93	50	GTCTGGGTCCATCATTGCTT	605	Fragment	Unique
copia309	3	837	Retrotransposon-LTR-Copia, Unknown	trep_complete	787	20	59.98	55	CTCGGGCCATGTCTATACGT	1400	20	59.97	50	AAGCGGCTATGGCTCTGATA	614	Fragment	Unique
copia309	4	1858	Unknown, Retrotransposon-LTR-Copia	trep_complete	1520	20	60.1	50	CGCCATCGGAGTTAAGTGAT	1893	20	59.92	45	AAATATGAGCAACCGATCCG	374	Fragment	Unique
copia309	5	1912	Retrotransposon-LTR-Copia, Retrotransposon-LTR-Copia	trep_complete	1874	20	59.92	45	CGGATCGGTTGCTCATATTT	2289	20	60.04	50	CCAAACGACAACACCACAAG	416	Fragment	Unique
copia309	14	3932	1 Retrotransposon-LTR-Copia, Unknown	1 trep_complete	3720	20	60.02	40	GATCCGAAAAATGCTGGAAA	4182	20	59.98	50	CAGCAATCGAAGGACACTCA	463	Fragment	Unique
copia309	15	4046	1 Retrotransposon-LTR-Copia, Unknown	1 trep_complete	3991	20	59.95	50	ACTTAGGGGAAGCGGCATAT	4182	20	59.98	50	CAGCAATCGAAGGACACTCA	192	Fragment	Unique
copia309	16	4319	1 Unknown, Retrotransposon-LTR-Copia	1 trep_complete	4163	20	59.98	50	TGAGTGTCCTTCGATTGCTG	4343	20	59.98	45	AATGTTTTTCACCGCTGTCC	181	Fragment	Unique
copia312	1	4826	Retrotransposon-LTR-Copia, Unknown	trep_complete	4656	20	59.99	55	CAGAGAAGTGGCGAAGTTCC	4894	20	60.11	50	TGTGGGATGCTCTGGTTACA	239	Fragment	Unique
copia312	2	5165	Retrotransposon-LTR-Copia, Retrotransposon-LTR-Copia	trep_complete	4532	20	60.1	55	GGACCATGCTGGCACTAGAT	5199	21	58.82	33.33	TTTTCCAACATTCCAAAAACC	668	Fragment	Unique
copia313	6	4565	Retrotransposon-LTR-Copia, Retrotransposon-LTR-Copia	trep_complete	4234	20	59.8	55	CACGGGATTTCCTGAGAGAG	4605	23	59.87	39.13	CATTGATCGAACCATGTCTAACA	372	Fragment	Unique
copia313	13	6126	1 Unknown, Retrotransposon-LTR-Copia	1 trep_complete	5901	20	59.98	55	GCGGTTCAGCATAGAAGAGG	6150	20	59.98	45	AATGTTTTTCACCGCTGTCC	250	Fragment	Unique
copia315	2	4038	Retrotransposon-LTR-Copia, Retrotransposon-LTR-Copia	trep_complete	3652	20	59.78	45	CCGGATTGGTTGCTCATATT	4103	20	59.84	45	ATGGAGCTTCTTCATGCGTT	452	Fragment	Unique
copia315	8	5142	Retrotransposon-LTR-Copia, Retrotransposon-LTR-Copia	trep_complete	5090	20	59.97	50	TGAGCCTGCGACATATGAAG	5363	20	60.61	55	CATCACTATGGGCGAGAAGG	274	Fragment	Unique
copia316	17	7152			6519	20	59.94	50	GAACCAAGGAACCACCAGAA	7203	20	60.11	50	TGACAAACCCGAAAGCTACC	685	Fragment	Unique
copia316	9	5296	1 Retrotransposon-LTR-Copia, Unknown	1 trep_complete	5089	20	60.29	50	AAACCACGAAGGTCAGCAAG	5576	20	60.02	40	TTTCCAGCATTTTTCGGATC	488	Fragment	Unique
copia316	12	5883	1 Unknown, Retrotransposon-LTR-Copia	1 trep_complete	5828	20	59.95	50	ACTTAGGGGAAGCGGCATAT	6457	20	59.97	50	GGGAACACACCAAGCTCAAT	630	Fragment	Unique
copia316	14	6266	1 Unknown, Retrotransposon-LTR-Copia	1 trep_complete	6161	20	59.98	45	GGACAGCGGTGAAAAACATT	6538	20	59.94	50	TTCTGGTGGTTCCTTGGTTC	378	Fragment	Unique
copia316	15	6711	1 Retrotransposon-LTR-Copia, Retrotransposon-LTR-Gypsy	1 trep_complete	6519	20	59.94	50	GAACCAAGGAACCACCAGAA	6734	20	60.01	60	CTCCCACTTGCACTAGAGGC	216	Fragment	Unique
copia317	18	7154			6912	20	60.25	50	TCGGAGTTCATGTGAGGACA	7253	20	59.9	45	AGAGGGGCAAATCCAATCTT	342	Fragment	Unique
copia319	9	2838	Retrotransposon-LTR-Copia, Unknown	1 trep_complete	8501	20	60.02	40	TTTCCAGCATTTTTCGGATC	9040	20	60.05	50	TGCCAACGTAGCAGAACAAG	540	Fragment	Unique
copia319	11	3221	1 Retrotransposon-LTR-Copia, Retrotransposon-LTR-Copia	1 trep_complete	9130	20	59.93	55	CTCTAGGAAAACCCCGTTCC	9686	20	59.98	50	CGATGAGGCACAAGTCTGAA	557	Fragment	Unique
copia319	13	3789	1 Retrotransposon-LTR-Copia, Retrotransposon-LTR-Copia	1 trep_complete	9520	20	59.98	45	AAGTTGTGGAACAATTCCGC	9686	20	59.98	50	CGATGAGGCACAAGTCTGAA	167	Fragment	Unique
copia319	21	8781	2 Retrotransposon-LTR-Copia, Unknown	2 trep_complete	8501	20	60.02	40	TTTCCAGCATTTTTCGGATC	9040	20	60.05	50	TGCCAACGTAGCAGAACAAG	540	Fragment	Unique
copia319	25	9168	2 Retrotransposon-LTR-Copia, Retrotransposon-LTR-Copia	2 trep_complete	9130	20	59.93	55	CTCTAGGAAAACCCCGTTCC	9686	20	59.98	50	CGATGAGGCACAAGTCTGAA	557	Fragment	Unique
copia319	26	9353	2 Retrotransposon-LTR-Copia, Retrotransposon-LTR-Copia	2 trep_complete	9145	20	60.3	50	GTTCCGAGCGACAAACACTT	9686	20	59.98	50	CGATGAGGCACAAGTCTGAA	542	Fragment	Unique
copia319	27	9726	2 Retrotransposon-LTR-Copia, Retrotransposon-LTR-Copia	2 trep_complete	9667	20	59.98	50	TTCAGACTTGTGCCTCATCG	9969	20	60	45	CTTGTGGCATTGTTGTTTGG	303	Fragment	Unique
copia320	3	2416	Unknown, Retrotransposon-LTR-Copia	trep_complete	2207	20	59.15	55	CCTCTAGGGCATACCTCCAA	2630	20	60.02	40	GATCCGAAAAATGCTGGAAA	424	Fragment	Unique
copia320	4	2891	Retrotransposon-LTR-Copia, Unknown	trep_complete	2611	20	60.02	40	TTTCCAGCATTTTTCGGATC	3150	20	60.05	50	TGCCAACGTAGCAGAACAAG	540	Fragment	Unique
copia320	8	3278	Retrotransposon-LTR-Copia, Retrotransposon-LTR-Copia	trep_complete	3240	20	59.93	55	CTCTAGGAAAACCCCGTTCC	3796	20	59.98	50	CGATGAGGCACAAGTCTGAA	557	Fragment	Unique
copia320	9	3463	Retrotransposon-LTR-Copia, Retrotransposon-LTR-Copia	1 trep_complete	3255	20	60.3	50	GTTCCGAGCGACAAACACTT	3796	20	59.98	50	CGATGAGGCACAAGTCTGAA	542	Fragment	Unique
copia320	10	3836	1 Retrotransposon-LTR-Copia, Retrotransposon-LTR-Copia	1 trep_complete	3777	20	59.98	50	TTCAGACTTGTGCCTCATCG	4079	20	60	45	CTTGTGGCATTGTTGTTTGG	303	Fragment	Unique
copia321	6	3728	Unknown, Unknown	trep_complete	3396	20	59.73	55	CAGCAGAGGCTGACATCAAG	3761	20	60.06	50	AGATATGAGCAACCGATCCG	366	Fragment	Unique
copia321	3	839	Retrotransposon-LTR-Copia, Unknown	trep_complete	808	20	60.15	50	TATCCGAACCCATAGGGTCA	1455	20	60.07	45	TGCACACATCCCGAATCTAA	648	Fragment	Unique
copia321	13	5800	1 Retrotransposon-LTR-Copia, Retrotransposon-LTR-Copia	1 trep_complete	5427	20	59.84	50	ATGAGACTTTCTCGCCCGTA	5963	20	59.15	55	CCTCTAGGGCATACCTCCAA	537	Fragment	Unique
copia321	14	5916	1 Retrotransposon-LTR-Copia, Retrotransposon-LTR-Copia	1 trep_complete	5431	20	60.4	55	GACTTTCTCGCCCGTAGTGA	5946	20	59.31	55	CAACAGTCTCCCACTTGCAC	516	Fragment	Unique
copia324	3	3685	Unknown, Retrotransposon-LTR-Copia	trep_complete	3235	20	60	60	AGCTAGGCTTCCCACTAGGC	3720	20	59.92	45	AAATATGAGCAACCGATCCG	486	Fragment	Unique
copia324	12	5794	1 Unknown, Retrotransposon-LTR-Copia	1 trep_complete	5129	20	59.64	50	GGACAATGATGAGCCTGTGA	5825	20	60.19	50	CCCTCAGTCCTTCATCGAAA	697	Fragment	Unique
copia324	13	5873	1 Retrotransposon-LTR-Copia, Unknown	1 trep_complete	5806	20	60.19	50	TTTCGATGAAGGACTGAGGG	6454	20	59.97	50	GGGAACACACCAAGCTCAAT	649	Fragment	Unique
copia325	5	4183	Retrotransposon-LTR-Copia, Retrotransposon-LTR-Copia	trep_complete	4149	20	59.61	40	AAAAGCGCATGAAAAAGCTC	4580	20	59.9	50	TTCTAGGCGGCGTAAGTTGT	432	Fragment	Unique
copia325	6	4695	Retrotransposon-LTR-Copia, Unknown	trep_complete	4571	20	60.01	60	CCGCCTAGAACACCTCAGAG	5175	20	60.25	55	ACATAGGTCGCAGGCTCATC	605	Fragment	Unique
copia326	3	3743	Retrotransposon-LTR-Copia, Unknown	trep_complete	3693	20	59.78	50	TGGGTATTTGATACCGGAGC	4223	20	60.02	55	GCCTAGCAAACAAGCCTCAC	531	Fragment	Unique
copia327	19	7154			11918	20	60.16	50	GGTTGCTTCGTCACCTTTGT	12569	20	59.92	55	AGGGGCCCAGAGATATCACT	652	Fragment	Unique
copia327	3	3743	Retrotransposon-LTR-Copia, Unknown	trep_complete	3693	20	59.78	50	TGGGTATTTGATACCGGAGC	4223	20	60.02	55	GCCTAGCAAACAAGCCTCAC	531	Fragment	Unique
copia329	2	1375	Retrotransposon-LTR-Gypsy, Retrotransposon-LTR-Copia	trep_complete	969	20	60.16	50	GTTACCGCGTAGCGTTTGAT	1415	20	59.31	55	GTGCAAGTGGGAGACTGTTG	447	Fragment	Unique
copia329	15	4449	1 Retrotransposon-LTR-Copia, Unknown	1 trep_complete	4414	20	59.92	45	AAATATGAGCAACCGATCCG	4985	20	59.92	55	AGCAGAAGGCGTAGCAAGAG	572	Fragment	Unique
copia33	8	2957	Retrotransposon-LTR-Copia, Retrotransposon-LTR-Copia	trep_complete	2723	20	61.07	55	AACACTACGGGCGAGAAGGT	3009	20	59.5	45	TTGTTGGACAATGATGAGCC	287	Fragment	Unique
copia340	2	3705	Unknown, Retrotransposon-LTR-Copia	trep_complete	3239	20	60	60	AGCTAGGCTTCCCACTAGGC	3737	20	59.78	45	AATATGAGCAACCAATCCGG	499	Fragment	Unique
copia340	13	6274	1 Unknown, Retrotransposon-LTR-Copia	1 trep_complete	6169	20	59.98	45	GGACAGCGGTGAAAAACATT	6570	20	60.08	50	TTCTTCTGGTGGTTCCTTGG	402	Fragment	Unique
copia341	21	14027			13560	20	59.86	50	GGTTACACCGATGCCAGTTT	14057	20	59.31	55	CAACAGTCTCCCACTTGCAC	498	Fragment	Unique
copia341	22	14078			14038	20	59.31	55	GTGCAAGTGGGAGACTGTTG	14452	20	60.21	50	CTATTCCCTTTGCCTCACGA	415	Fragment	Unique
copia341	23	14225			13560	20	59.86	50	GGTTACACCGATGCCAGTTT	14248	20	60.65	50	GCATGCTTCTTGACAAACCC	689	Fragment	Unique
copia341	6	6270	Unknown, Retrotransposon-LTR-Copia	trep_complete	6141	20	60.04	50	TCTCCTTGGGATTGGTTCTG	6308	20	59.18	55	GCTCTTTGCCTCCTGCTATC	168	Fragment	Unique
copia341	12	11947	1 Unknown, Retrotransposon-LTR-Copia	1 trep_complete	11796	20	60.1	50	ATCGTGGAGGCGAGTATTTG	12495	20	60.46	45	TTGGGTCCATCATTGCTTCT	700	Fragment	Unique
copia341	14	12033	1 Unknown, Retrotransposon-LTR-Copia	1 trep_complete	11970	20	60.09	50	CGTTTTGGGGATACGCTCTA	12501	20	60.17	45	TGGAGTTTGGGTCCATCATT	532	Fragment	Unique
copia341	15	12602	1 Retrotransposon-LTR-Copia, Unknown	1 trep_complete	12481	20	60.17	50	CAATGATGGACCCAAACTCC	12711	20	60.01	55	TCTCGCCGTAGTCAACTCCT	231	Fragment	Unique
copia341	16	13079	1 Unknown, Retrotransposon-LTR-Copia	1 trep_complete	12692	20	60.01	55	AGGAGTTGACTACGGCGAGA	13267	20	59.96	45	TTCTTTGCCTCTTCCATGCT	576	Fragment	Unique
copia341	19	13466	2 Retrotransposon-LTR-Copia, Retrotransposon-LTR-Gypsy	2 trep_complete	13322	20	60.08	50	GACTGTTGATGAGCGGGATT	13550	20	60.76	60	GAGCTCCTCCTCACCTCCAT	229	Fragment	Unique
copia341	20	13565	2 Retrotransposon-LTR-Copia, Retrotransposon-LTR-Gypsy	2 trep_complete	13468	20	60.3	50	ACTCGACAGCGGTGAAAAAC	13773	20	59.97	50	GGGAACACACCAAGCTCAAT	306	Fragment	Unique
copia342	2	788	Retrotransposon-LTR-Gypsy, Retrotransposon-LTR-Copia	trep_complete	455	20	60.11	45	CGGGTTTGTCAAGAAGCATT	825	20	60.18	50	TGACCCTATGGGTTCGGTTA	371	Fragment	Unique
copia342	4	3706	Unknown, Retrotransposon-LTR-Copia	trep_complete	3184	20	60.13	55	CAGAAGGCGTAGGACCACAT	3741	20	59.92	45	AAATATGAGCAACCGATCCG	558	Fragment	Unique
copia346	3	3760	Retrotransposon-LTR-Copia, Retrotransposon-LTR-Copia	trep_complete	3726	20	60.22	40	TCGGTTGCTCATATTTGCAA	4135	20	59.82	45	TGACCCAAACGACAATACCA	410	Fragment	Unique
copia366	8	4750	Retrotransposon-LTR-Copia, Unknown	trep_complete	4564	20	59.98	45	GCGGAATTGTTCCACAACTT	5002	20	60.12	50	AGTCCGCCACAACTTTCATC	439	Fragment	Unique
copia366	9	5015	Retrotransposon-LTR-Copia, Retrotransposon-LTR-Copia	trep_complete	4513	20	60.1	50	ATCGTGGAGGCGAGTATTTG	5118	20	59.94	50	TCTTGGTGAAGTCAAACCCC	606	Fragment	Unique
copia366	10	5212	1 Retrotransposon-LTR-Copia, Unknown	1 trep_complete	5099	20	59.94	50	GGGGTTTGACTTCACCAAGA	5398	20	59.96	45	TTCTTTGCCTCTTCCATGCT	300	Fragment	Unique
copia366	11	5254	1 Retrotransposon-LTR-Copia, Retrotransposon-LTR-Copia	1 trep_complete	4672	20	59.85	50	CGGACCTACCGTTGTCATTT	5288	20	59.95	50	ATATGCCGCTTCCCCTAAGT	617	Fragment	Unique
copia373	6	2262	Unknown, Retrotransposon-LTR-Copia	trep_complete	1679	20	59.87	50	CAGGAACACACCAAGCTCAA	2305	20	59.79	45	GTGGCAAATATTCTGGGCAT	627	Fragment	Unique
copia373	7	2329	Retrotransposon-LTR-Copia, Retrotransposon-LTR-Copia	trep_complete	2286	20	59.79	45	ATGCCCAGAATATTTGCCAC	2976	20	59.93	50	AAGCAATGATGGACCCAGAC	691	Fragment	Unique
copia375	2	3696	Unknown, Retrotransposon-LTR-Copia	trep_complete	3064	20	60.14	50	GCAGATGCAGTTCGAGACAA	3731	20	59.92	45	AAATATGAGCAACCGATCCG	668	Fragment	Unique
copia375	7	5296	Unknown, Retrotransposon-LTR-Copia	trep_complete	5169	20	59.93	50	AAGCAATGATGGACCCAGAC	5724	20	60.01	55	TGCAGAGCTCCCACTAACCT	556	Fragment	Unique
copia375	13	6718	1 Unknown, Retrotransposon-LTR-Copia	1 trep_complete	6529	20	60.08	50	CCAAGGAACCACCAGAAGAA	6769	20	60.08	55	ATCGCCTCTAGGGCATACCT	241	Fragment	Unique
copia38	6	2181	Unknown, Unknown	trep_complete	1559	20	59.85	50	GTGGTTCCTTCGCTTCTTTG	2219	20	59.78	45	CGGCATATATTCTGGGCATT	661	Fragment	Unique
copia38	2	1330	Retrotransposon-LTR-Gypsy, Retrotransposon-LTR-Copia	trep_complete	678	20	60.21	50	CTATTCCCTTTGCCTCACGA	1369	20	59.31	50	TGCAAGTGGGAGACTGTTGT	692	Fragment	Unique
copia38	4	1811	Unknown, Retrotransposon-LTR-Copia	trep_complete	1635	20	59.97	50	GGGAACACACCAAGCTCAAT	1919	20	59.98	45	ACTGGAATGCGGTGAAAAAC	285	Fragment	Unique
copia38	5	1921	Retrotransposon-LTR-Copia, Unknown	trep_complete	1900	20	59.98	45	GTTTTTCACCGCATTCCAGT	2076	20	60.18	55	CAGTGTCCTTCGACTGCTGA	177	Fragment	Unique
copia38	8	2755	Retrotransposon-LTR-Copia, Unknown	trep_complete	2483	20	60.02	40	TTTCCAGCATTTTTCGGATC	3061	20	60.22	50	AGTTCAAGATGAGCCGATGG	579	Fragment	Unique
copia38	12	3153	1 Retrotransposon-LTR-Copia, Unknown	1 trep_complete	3132	20	59.72	50	GAGCGACAAACACTTTTCCC	3760	20	60.1	45	TGTATGCGGACCAATAAGCA	629	Fragment	Unique
copia38	16	3890	1 Unknown, Retrotransposon-LTR-Copia	1 trep_complete	3459	20	59.96	50	GTCGCTCGGATACACCATTT	3920	20	59.96	50	GAAACGCATGAAGAAGCTCC	462	Fragment	Unique
copia38	18	4365	1 Retrotransposon-LTR-Copia, Unknown		4330	20	59.92	45	AAATATGAGCAACCGATCCG	4791	20	60.09	50	TCTTTCGTCTCTTCCGCCTA	462	Fragment	Unique
copia381	8	4942	Retrotransposon-LTR-Copia, Unknown	trep_complete	4910	20	60.1	50	CGGAACGGTGTTTTCCTAGA	5166	20	60.23	50	AGGTCCATCATTGCTTCTGC	257	Fragment	Unique
copia381	11	5787	1 Retrotransposon-LTR-Copia, Retrotransposon-LTR-Copia	1 trep_complete	5516	20	60.71	50	ATGATACAGCCCGAGGGTTT	5825	20	59.71	55	ACGCTTCCCCTAAGTCCTTC	310	Fragment	Unique
copia382	5	16202	Retrotransposon-LTR-Copia, Retrotransposon-LTR-Copia	trep_complete	15947	20	59.96	50	ATAGACAAAACCCTCGGGCT	16338	20	59.93	50	AAGCAATGATGGACCCAGAC	392	Fragment	Unique
copia384	9	3176	Unknown, Retrotransposon-LTR-Copia	1 trep_complete	2951	20	59.52	50	TGGGTCCATCATTGCTACTG	3207	20	59.93	55	GGAACGGGGTTTTCCTAGAG	257	Fragment	Unique
copia384	12	3794	1 Retrotransposon-LTR-Copia, Retrotransposon-LTR-Copia	1 trep_complete	3475	20	59.99	55	ACAACGATAGGTCCGACTGG	4024	20	59.82	45	TGGTATTGTCGTTTGGGTCA	550	Fragment	Unique
copia386	14	6698	1 Retrotransposon-LTR-Copia, Retrotransposon-LTR-Gypsy	1 trep_complete	6536	20	60.07	45	GTAATGCGGCGATTTCATCT	6739	20	60	55	GGGCATACGTCCAACAGTCT	204	Fragment	Unique
copia388	11	6247	1 Unknown, Retrotransposon-LTR-Copia	1 trep_complete	6142	20	59.98	45	GGACAGCGGTGAAAAACATT	6424	20	60.02	50	CGAGAACACACCAAGCTCAA	283	Fragment	Unique
copia389	2	3549	Unknown, Retrotransposon-LTR-Copia	trep_complete	3032	20	60.12	50	GACCACACGCAATCAAGATG	3575	20	59.92	45	AAATATGAGCAACCGATCCG	544	Fragment	Unique
copia389	6	4569	Retrotransposon-LTR-Copia, Unknown	trep_complete	4332	20	60.1	50	ATCGTGGAGGCGAGTATTTG	4954	20	59.97	50	CCTTGATGACCTTCGTGGTT	623	Fragment	Unique
copia389	9	5141	Unknown, Retrotransposon-LTR-Copia	trep_complete	4935	20	59.97	50	AACCACGAAGGTCATCAAGG	5255	20	60.16	60	GCGAGAAGGTCTCGTCGTAG	321	Fragment	Unique
copia389	11	5649	1 Unknown, Retrotransposon-LTR-Copia	1 trep_complete	5013	20	59.93	50	AAGCAATGATGGACCCAGAC	5692	20	59.95	50	ATATGGCGCTTCCCCTAAGT	680	Fragment	Unique
copia389	12	5728	1 Retrotransposon-LTR-Copia, Unknown	1 trep_complete	5673	20	59.95	50	ACTTAGGGGAAGCGCCATAT	6309	20	59.97	50	GGGAACACACCAAGCTCAAT	637	Fragment	Unique
copia390	9	4309	Unknown, Retrotransposon-LTR-Copia	1 trep_complete	4276	20	60.23	55	ACGACGGCTAGAGGAGGATT	4607	20	60.01	45	TCCGACTGGATCATCATTGA	332	Fragment	Unique
copia390	10	4682	1 Retrotransposon-LTR-Copia, Unknown	1 trep_complete	4588	20	60.01	45	TCAATGATGATCCAGTCGGA	5049	20	59.87	50	TTGTGGTGGTGCTTCTCTTG	462	Fragment	Unique
copia390	15	5697	1 Unknown, Retrotransposon-LTR-Copia	1 trep_complete	5354	20	60.01	55	ACGAGACCTTCTCGCCTGTA	5742	20	59.96	45	TTCTTTGCCTCTTCCATGCT	389	Fragment	Unique
copia393	6	2236	Unknown, Unknown	trep_complete	1680	20	59.97	50	GGGAACACACCAAGCTCAAT	2291	20	59.95	50	ACTTAGGGGAAGCGGCATAT	612	Fragment	Unique
copia393	4	1853	Unknown, Retrotransposon-LTR-Copia	trep_complete	1596	20	60.08	50	TTCTTCTGGTGGTTCCTTGG	1958	20	59.98	45	GGACAGCGGTGAAAAACATT	363	Fragment	Unique
copia399	2	1374	Retrotransposon-LTR-Gypsy, Retrotransposon-LTR-Copia	trep_complete	786	20	60.18	50	CCGGAATCCCTTTGTAGGTT	1414	20	59.14	50	GTGCAAGTGGGAGATTGTTG	629	Fragment	Unique
copia399	3	1424	Retrotransposon-LTR-Copia, Unknown	trep_complete	1395	20	59.14	50	CAACAATCTCCCACTTGCAC	1580	20	60.04	45	GGCGATTTCATCTCATTCGT	186	Fragment	Unique
copia400	5	1973	Retrotransposon-LTR-Copia, Unknown	trep_complete	1949	20	59.98	45	AATGTTTTTCACCGCTGTCC	2152	20	59.82	50	CAGGGCATACATCTCAGCAA	204	Fragment	Unique
copia400	14	3405	1 Unknown, Retrotransposon-LTR-Copia	1 trep_complete	3294	20	60	55	GGTGTGATGTTGTCCGACTG	3591	20	59.98	45	GCGGAATTGTTCCACAACTT	298	Fragment	Unique
copia403	16	4373	1 Unknown, Retrotransposon-LTR-Copia	1 trep_complete	3808	20	59.81	50	CATTGGTCCGCATACATCAC	4414	20	60.26	50	TACTGGATCGGTTGCTCACA	607	Fragment	Unique
copia403	17	4427	1 Retrotransposon-LTR-Copia, Unknown	1 trep_complete	4395	20	60.26	50	TGTGAGCAACCGATCCAGTA	4855	20	60.09	50	TCTTTCGTCTCTTCCGCCTA	461	Fragment	Unique
copia404	8	2940	Retrotransposon-LTR-Copia, Retrotransposon-LTR-Copia	trep_complete	2570	20	59.96	55	GACAATACCCTCGGGCTGTA	2992	20	59.5	45	TTGTTGGACAATGATGAGCC	423	Fragment	Unique
copia407	8	2926	Retrotransposon-LTR-Copia, Retrotransposon-LTR-Copia	trep_complete	2696	20	59.72	60	CTACGGGTGAGAAGGTCTGG	2978	20	59.5	45	TTGTTGGACAATGATGAGCC	283	Fragment	Unique
copia410	4	3756	Retrotransposon-LTR-Copia, Unknown	trep_complete	3724	20	60.22	40	TCGGTTGCTCATATTTGCAA	4301	20	59.9	55	TGTACGAGTTCCAGCACGTC	578	Fragment	Unique
copia410	5	4184	Unknown, Retrotransposon-LTR-Copia	trep_complete	4148	20	59.74	45	AAAAGCGCATGAAGAAGCTC	4301	20	59.9	55	TGTACGAGTTCCAGCACGTC	154	Fragment	Unique
copia410	6	4360	Retrotransposon-LTR-Copia, Unknown	trep_complete	4282	20	59.9	55	GACGTGCTGGAACTCGTACA	4660	20	59.93	50	GGTCCAACTGGCTCATCATT	379	Fragment	Unique
copia410	7	4733	Unknown, Retrotransposon-LTR-Copia	trep_complete	4641	20	59.93	50	AATGATGAGCCAGTTGGACC	5141	20	59.92	45	AATATCTCCCGCATTTCACG	501	Fragment	Unique
copia410	8	4918	Retrotransposon-LTR-Copia, Unknown	trep_complete	4282	20	59.9	55	GACGTGCTGGAACTCGTACA	4956	20	59.93	55	CTCTAGGAAAACCCCGTTCC	675	Fragment	Unique
copia410	16	6728	1 Retrotransposon-LTR-Copia, Retrotransposon-LTR-Gypsy	1 trep_complete	6565	20	60.07	45	GTAATGCGGCGATTTCATCT	6757	20	59.78	55	CAACAGTCTCTCACTTGCGC	193	Fragment	Unique
copia411	4	4153	Retrotransposon-LTR-Copia, Retrotransposon-LTR-Copia	trep_complete	4121	20	59.84	45	ACGCATGAAGAAGCTCCATT	4477	20	60.15	50	ATCCCTTTCCAAGCCCATAC	357	Fragment	Unique
copia411	8	18502	Retrotransposon-LTR-Copia, Retrotransposon-LTR-Copia	trep_complete	18446	20	59.52	40	TGCCATGCAATCCAAAATAG	18708	20	59.14	40	AATCGAAACATGCAGCCATA	263	Fragment	Unique
copia417	5	1952	Retrotransposon-LTR-Copia, Unknown	trep_complete	1893	20	60.22	55	AAGCTCCTCCTCACCTCCAT	2133	20	60.18	55	CAGTGTCCTTCGACTGCTGA	241	Fragment	Unique
copia418	4	1858	Unknown, Retrotransposon-LTR-Copia	trep_complete	1578	20	59.94	50	TTCTGGTGGTTCCTTGGTTC	1963	20	59.98	45	GGACAGCGGTGAAAAACATT	386	Fragment	Unique
copia419	10	5798	1 Retrotransposon-LTR-Copia, Unknown	1 trep_complete	5586	20	60.02	40	GATCGGAAAAATGCTGGAAA	6087	20	60.01	55	CTGAGGCATGTGGCACTCTA	502	Fragment	Unique
copia419	12	5912	1 Retrotransposon-LTR-Copia, Unknown	1 trep_complete	5857	20	59.95	50	ACTTAGGGGAAGCGGCATAT	6087	20	60.01	55	CTGAGGCATGTGGCACTCTA	231	Fragment	Unique
copia422	13	4442	1 Retrotransposon-LTR-Copia, Retrotransposon-LTR-Copia	1 trep_complete	4066	20	60.04	55	GTGTTCCAGGCGGTGTAAGT	4528	20	60.11	45	TGGCATTGTCGTTTAGGTCA	463	Fragment	Unique
copia423	13	4442	1 Retrotransposon-LTR-Copia, Retrotransposon-LTR-Copia	1 trep_complete	4066	20	60.04	55	GTGTTCCAGGCGGTGTAAGT	4528	20	60.11	45	TGGCATTGTCGTTTAGGTCA	463	Fragment	Unique
copia424	13	4442	1 Retrotransposon-LTR-Copia, Retrotransposon-LTR-Copia	1 trep_complete	4066	20	60.04	55	GTGTTCCAGGCGGTGTAAGT	4528	20	60.11	45	TGGCATTGTCGTTTAGGTCA	463	Fragment	Unique
copia427	14	10429	1 Unknown, Retrotransposon-LTR-Copia	1 trep_complete	10383	20	60.51	50	ACTCACCGATCAACCTGGAA	10704	20	60.01	45	CTCTCAAACACGCGCAAATA	322	Fragment	Unique
copia427	15	11178	1 Retrotransposon-LTR-Copia, Retrotransposon-LTR-Copia	2 trep_complete	10685	20	60.01	45	TATTTGCGCGTGTTTGAGAG	11223	23	59.27	43.48	GCATCATCAAGTAGACATAGCCA	539	Fragment	Unique
copia427	16	11336	1 Unknown, Retrotransposon-LTR-Copia	2 trep_complete	10685	20	60.01	45	TATTTGCGCGTGTTTGAGAG	11369	20	60.04	55	GTGTTCCAGGCGGTGTAAGT	685	Fragment	Unique
copia427	18	11448	2 Unknown, Retrotransposon-LTR-Copia	2 trep_complete	10835	20	60.07	50	CCTGTTGGGCCATCTTCTTA	11474	20	60.1	50	GAGCGTATCACCGAAACGAT	640	Fragment	Unique
copia427	19	11520	2 Retrotransposon-LTR-Copia, Retrotransposon-LTR-Copia	2 trep_complete	11455	20	60.1	50	ATCGTTTCGGTGATACGCTC	11983	20	59.93	50	GTCTGGGTCCATCATTGCTT	529	Fragment	Unique
copia427	21	12092	2 Retrotransposon-LTR-Copia, Unknown	2 trep_complete	11964	20	59.93	50	AAGCAATGATGGACCCAGAC	12374	20	60.05	40	CGTTTCCAGAATTTTTCGGA	411	Fragment	Unique
copia427	22	12679	2 Unknown, Retrotransposon-LTR-Copia	2 trep_complete	12355	20	60.05	40	TCCGAAAAATTCTGGAAACG	12753	20	59.96	45	TTCTTTGCCTCTTCCATGCT	399	Fragment	Unique
copia427	41	20256	4 Retrotransposon-LTR-Copia, Retrotransposon-LTR-Gypsy		20197	20	59.85	55	AAGGACTTAGGGGAAGCAGC	20441	20	60.02	50	GATCCAATAGCCGAGCCATA	245	Fragment	Unique
copia428	2	4119	Unknown, Retrotransposon-LTR-Copia	trep_complete	3718	21	60.1	42.86	TTGAAAGTGGATTGGTTGCTC	4171	20	59.74	45	AGCTTCTTCATGCGCTTTTC	454	Fragment	Unique
copia428	5	4756	Retrotransposon-LTR-Copia, Retrotransposon-LTR-Copia	trep_complete	4552	20	59.98	45	GCGGAATTGTTCCACAACTT	5181	20	59.93	50	GTCTGGGTCCATCATTGCTT	630	Fragment	Unique
copia428	7	4973	Retrotransposon-LTR-Copia, Retrotransposon-LTR-Copia	trep_complete	4942	20	59.93	55	GGAACGGGGTTTTCCTAGAG	5181	20	59.93	50	GTCTGGGTCCATCATTGCTT	240	Fragment	Unique
copia428	8	5126	Unknown, Retrotransposon-LTR-Copia	trep_complete	4848	20	59.96	50	CCCAAGTCGGATAAGTGCAT	5181	20	59.93	50	GTCTGGGTCCATCATTGCTT	334	Fragment	Unique
copia428	10	5765	1 Retrotransposon-LTR-Copia, Retrotransposon-LTR-Copia	1 trep_complete	5551	20	60.02	40	GATCCGAAAAATGCTGGAAA	6141	20	59.47	50	TGGATCAGATTGGTGTCTGG	591	Fragment	Unique
copia43	16	4038	1 Retrotransposon-LTR-Copia, Unknown	1 trep_complete	4014	20	59.4	45	TATGACCCAAACGACAATGC	4570	20	60.39	55	GGACCTGCTCCAGACAAAGA	557	Fragment	Unique
copia431	3	1425	Retrotransposon-LTR-Copia, Unknown	trep_complete	1395	20	59.31	55	CAACAGTCTCCCACTTGCAC	1731	20	59.94	45	GCGAATGAAGGTGTTTGGAT	337	Fragment	Unique
copia431	15	4035	1 Retrotransposon-LTR-Copia, Unknown		3986	20	59.74	45	AGCTTCTTCATGCGCTTTTC	4438	20	60.33	45	TGATACCGGATTGGTTGCTT	453	Fragment	Unique
copia432	2	1376	Retrotransposon-LTR-Gypsy, Retrotransposon-LTR-Copia	trep_complete	966	20	60.15	50	CCTGTTACGGCATAGCGTTT	1416	20	59.31	55	GTGCAAGTGGGAGACTGTTG	451	Fragment	Unique
copia432	7	2849	Retrotransposon-LTR-Copia, Unknown	trep_complete	2569	20	60.02	40	TTTCCAGCATTTTTCGGATC	2977	20	60.12	55	AAGCACTGATGGACCCAGAC	409	Fragment	Unique
copia432	8	3450	Unknown, Retrotransposon-LTR-Copia	trep_complete	2958	20	60.12	55	GTCTGGGTCCATCAGTGCTT	3609	20	59.98	45	GCGGAATTGTTCCACAACTT	652	Fragment	Unique
copia432	11	4452	1 Retrotransposon-LTR-Copia, Unknown	1 trep_complete	4417	20	59.92	45	AAATATGAGCAACCGATCCG	4986	20	59.78	50	TAGCAGAAGGCGCAACAGTA	570	Fragment	Unique
copia433	10	5294	1 Retrotransposon-LTR-Copia, Unknown	1 trep_complete	5182	20	59.95	50	AGACTCCGAAAGATGGCAGA	5562	20	60.05	45	TTCGAATCGACAAAACCCTC	381	Fragment	Unique
copia435	5	1389	DNA transposon-TIR-CACTA, Retrotransposon-LTR-Copia	trep_complete	1364	20	59.29	55	TTGCCTCTAGGGCATACCTC	1940	20	60.79	60	GAGACCTTCTCGCCCGTAGT	577	Fragment	Unique
copia435	6	1455	Retrotransposon-LTR-Gypsy, Retrotransposon-LTR-Copia	trep_complete	923	20	60.11	50	TGACAAACCCGAAAGCTACC	1509	20	59.92	50	CTCAGGGGAAACGGCATATA	587	Fragment	Unique
copia435	7	1525	Retrotransposon-LTR-Copia, Retrotransposon-LTR-Copia	trep_complete	1490	20	59.92	50	TATATGCCGTTTCCCCTGAG	2170	20	59.93	50	AAGCAATGATGGACCCAGAC	681	Fragment	Unique
copia435	8	1569	Retrotransposon-LTR-Copia, Retrotransposon-LTR-Copia	trep_complete	1503	20	60.19	50	CCCTGAGTCCTTCATCGAAA	1781	20	60.02	40	GATCCGAAAAATGCTGGAAA	279	Fragment	Unique
copia435	9	2042	Retrotransposon-LTR-Copia, Unknown	1 trep_complete	1762	20	60.02	40	TTTCCAGCATTTTTCGGATC	2411	20	59.81	50	TCGGAACGAGGTTTCCTAGA	650	Fragment	Unique
copia435	13	2894	1 Retrotransposon-LTR-Copia, Retrotransposon-LTR-Copia	1 trep_complete	2780	20	59.98	45	AAGTTGTGGAACAATTCCGC	3144	20	59.55	50	GAAGCGTGGAAAGAGGAGAA	365	Fragment	Unique
copia435	14	3208	1 Retrotransposon-LTR-Copia, Unknown	1 trep_complete	3176	20	59.88	45	AATATGAGCAATCGATCCGG	3638	20	60.09	50	TCTTTCGTCTCTTCCGCCTA	463	Fragment	Unique
copia437	15	3911	1 Unknown, Retrotransposon-LTR-Copia	1 trep_complete	3796	20	59.95	50	TGGGTCCGCATACATCACTA	4002	20	59.62	45	ACTTGTGGCATTGTCGTTTG	207	Fragment	Unique
copia440	6	2137	Unknown, Retrotransposon-LTR-Copia	trep_complete	1644	20	59.97	50	GGGAACACACCAAGCTCAAT	2284	20	59.93	60	GAAGGACTTAGGGGAGGTGG	641	Fragment	Unique
copia440	7	2303	Retrotransposon-LTR-Copia, Retrotransposon-LTR-Copia	trep_complete	2265	20	59.93	60	CCACCTCCCCTAAGTCCTTC	2574	20	60.71	50	ATGATACAGCCCGAGGGTTT	310	Fragment	Unique
copia442	9	5253	Unknown, Retrotransposon-LTR-Copia	trep_complete	4760	20	60.02	50	TGTCAAGCGACTTCAGTTGG	5372	20	60.01	55	TACAGGCGAGAAGGTCTCGT	613	Fragment	Unique
copia442	14	6223	1 Retrotransposon-LTR-Copia, Unknown	1 trep_complete	6118	20	59.98	45	GGACAGCGGTGAAAAACATT	6593	20	60.12	45	TGTTCAGATCCGTGTGCATT	476	Fragment	Unique
copia443	3	1354	Unknown, Retrotransposon-LTR-Copia	trep_complete	1060	20	60.15	55	CTCACGTTTGGGTCAGTCCT	1394	20	59.31	55	GTGCAAGTGGGAGACTGTTG	335	Fragment	Unique
copia443	9	2824	Retrotransposon-LTR-Copia, Unknown	1 trep_complete	2547	20	60.02	40	TTTCCAGCATTTTTCGGATC	3033	20	60.25	50	AATCACGAAGGTCAGCAAGG	487	Fragment	Unique
copia45	3	1398	Retrotransposon-LTR-Copia, Unknown	trep_complete	1368	20	59.31	55	CAACAGTCTCCCACTTGCAC	1699	20	59.93	50	GGCAGGTGTTTGGATAAGGA	332	Fragment	Unique
copia45	4	1801	Unknown, Retrotransposon-LTR-Copia	trep_complete	1652	20	59.97	50	GGGAACACACCAAGCTCAAT	1889	20	59.6	55	CAACGAGCTCCTCCTCACTT	238	Fragment	Unique
copia45	5	1911	Retrotransposon-LTR-Copia, Unknown	trep_complete	1870	20	59.6	55	AAGTGAGGAGGAGCTCGTTG	2093	20	60.18	55	CAGTGTCCTTCGACTGCTGA	224	Fragment	Unique
copia45	6	2211	Unknown, Retrotransposon-LTR-Copia	trep_complete	1969	20	60.15	50	TGGTGGTGCTGTTAGTTGGA	2537	20	60.02	40	GATCCGAAAAATGCTGGAAA	569	Fragment	Unique
copia45	7	2798	Retrotransposon-LTR-Copia, Unknown	trep_complete	2518	20	60.02	40	TTTCCAGCATTTTTCGGATC	3119	20	59.84	50	GGAAAGACAGTGCATCGTGA	602	Fragment	Unique
copia45	9	2962	Retrotransposon-LTR-Copia, Retrotransposon-LTR-Copia	trep_complete	2914	20	60.22	45	TCCACCATTGCTTCTGCATA	3540	20	60.04	55	ACTTACACCGCCTGGAACAC	627	Fragment	Unique
copia45	12	3370	1 Unknown, Retrotransposon-LTR-Copia	1 trep_complete	3100	20	59.84	50	TCACGATGCACTGTCTTTCC	3556	20	59.98	45	GCGGAATTGTTCCACAACTT	457	Fragment	Unique
copia45	14	3919	1 Retrotransposon-LTR-Copia, Retrotransposon-LTR-Copia	1 trep_complete	3521	20	60.04	55	GTGTTCCAGGCGGTGTAAGT	3953	20	60.12	45	AAGCGCATAAAGAAGCTCCA	433	Fragment	Unique
copia46	11	3480	1 Unknown, Retrotransposon-LTR-Copia	1 trep_complete	3203	20	60.07	45	ATTTGCCTTCTGATCGGTTG	3541	20	60.3	55	AGAGAAACGGTGTGTCCGAG	339	Fragment	Unique
copia46	12	3560	1 Retrotransposon-LTR-Copia, Unknown	1 trep_complete	3522	20	60.3	55	CTCGGACACACCGTTTCTCT	4027	20	60.15	50	CCTTGTTGTGGCTCCTGTTT	506	Fragment	Unique
copia46	13	6766	1 Unknown, Retrotransposon-LTR-Copia	1 trep_complete	6197	20	59.96	55	AGGAGGAATCGTCGGGTAGT	6805	20	59.84	55	GAGGCGAGTATTTGAGCCAC	609	Fragment	Unique
copia48	4	1591	Unknown, Retrotransposon-LTR-Copia	trep_complete	1241	20	59.86	50	CGTGATCGTCTTCACTGCAT	1616	22	58.99	45.45	AAGTGACAACACATATGGCTCC	376	Fragment	Unique
copia48	11	4330	1 Retrotransposon-LTR-Copia, Unknown	1 trep_complete	4144	20	59.98	45	GCGGAATTGTTCCACAACTT	4721	20	59.84	55	GCGGAGCCTTACTGACATTC	578	Fragment	Unique
copia48	13	4565	1 Retrotransposon-LTR-Copia, Unknown	1 trep_complete	4534	20	59.93	55	GGAACGGGGTTTTCCTAGAG	4721	20	59.84	55	GCGGAGCCTTACTGACATTC	188	Fragment	Unique
copia48	17	5893	1 Retrotransposon-LTR-Copia, Unknown	1 trep_complete	5767	20	59.98	45	GGACAGCGGTGAAAAACATT	6094	20	60.08	50	AGATTCAATGGGCTCGACAC	328	Fragment	Unique
copia484	14	3806	1 Retrotransposon-LTR-Copia, Unknown	1 trep_complete	3591	20	59.98	45	AAGTTGTGGAACAATTCCGC	4278	20	59.96	55	GCCTACCTCGTATCCCAACA	688	Fragment	Unique
copia485	4	1855	Unknown, Retrotransposon-LTR-Copia	trep_complete	1631	20	59.93	50	AGTGATTCAATGGGCTGGAC	1960	20	59.98	45	GGACAGCGGTGAAAAACATT	330	Fragment	Unique
copia485	7	2824	Retrotransposon-LTR-Copia, Unknown	trep_complete	2545	20	60.02	40	TTTCCAGCATTTTTCGGATC	3033	20	59.72	50	CATAACCACGAAGGTCAGCA	489	Fragment	Unique
copia485	13	3779	1 Retrotransposon-LTR-Copia, Retrotransposon-LTR-Copia	1 trep_complete	3563	20	59.98	45	AAGTTGTGGAACAATTCCGC	4171	20	59.84	45	TTTGCGAGTGAGAACAATGG	609	Fragment	Unique
copia49	6	1839	Unknown, Retrotransposon-LTR-Copia	trep_complete	1641	20	59.97	50	GGGAACACACCAAGCTCAAT	1942	20	59.98	45	ACAGCGGTGAAAAACATTCC	302	Fragment	Unique
copia49	7	1949	Retrotransposon-LTR-Copia, Unknown	trep_complete	1923	20	59.98	45	GGAATGTTTTTCACCGCTGT	2104	20	60.18	55	CAGTGTCCTTCGACTGCTGA	182	Fragment	Unique
copia49	11	2809	1 Retrotransposon-LTR-Copia, Unknown	1 trep_complete	2529	20	60.02	40	TTTCCAGCATTTTTCGGATC	2961	20	59.83	45	CAATGATGAGCTTGCGACAT	433	Fragment	Unique
copia49	13	3194	1 Retrotransposon-LTR-Copia, Retrotransposon-LTR-Copia	1 trep_complete	3156	20	59.93	55	CTCTAGGAAAACCCCGTTCC	3616	20	59.92	45	ATCGTGGAGGCGATTATTTG	461	Fragment	Unique
copia49	16	4007	1 Retrotransposon-LTR-Copia, Retrotransposon-LTR-Copia	1 trep_complete	3946	20	59.74	45	AGCTTCTTCATGCGCTTTTC	4392	20	59.96	45	CGGAACGGTTGCTCATATTT	447	Fragment	Unique
copia49	17	4406	1 Retrotransposon-LTR-Copia, Unknown	1 trep_complete	4373	20	59.96	45	AAATATGAGCAACCGTTCCG	5023	20	60	50	AAATGGCACCTAGCAACACC	651	Fragment	Unique
copia50	12	3238	1 Retrotransposon-LTR-Copia, Unknown	1 trep_complete	3200	20	59.93	55	CTCTAGGAAAACCCCGTTCC	3854	20	59.99	50	TAGTGGTGTATGCGGACCAA	655	Fragment	Unique
copia50	14	3806	1 Retrotransposon-LTR-Copia, Unknown	1 trep_complete	3590	20	59.98	45	AAGTTGTGGAACAATTCCGC	3854	20	59.99	50	TAGTGGTGTATGCGGACCAA	265	Fragment	Unique
copia50	15	3950	1 Unknown, Retrotransposon-LTR-Copia	1 trep_complete	3835	20	59.99	50	TTGGTCCGCATACACCACTA	4041	20	59.62	45	ACTTGTGGCATTGTCGTTTG	207	Fragment	Unique
copia506	16	6140	1 Retrotransposon-LTR-Copia, Unknown	1 trep_complete	6119	20	58.6	50	ACAACACATATGGCTCCTGC	6730	20	60.04	55	GCCGTAGCTGCTTAGTTTGG	612	Fragment	Unique
copia507	2	1367	Retrotransposon-LTR-Gypsy, Retrotransposon-LTR-Copia	trep_complete	713	20	60.21	50	CTATTCCCTTTGCCTCACGA	1408	20	59.76	55	AGTGCAGGTGGGAGACTGTT	696	Fragment	Unique
copia507	3	1417	Retrotransposon-LTR-Copia, Unknown	trep_complete	1389	20	59.76	55	AACAGTCTCCCACCTGCACT	1580	20	60.07	45	GTAATGCGGCGATTTCATCT	192	Fragment	Unique
copia507	4	1870	Unknown, Retrotransposon-LTR-Copia	trep_complete	1772	20	59.99	55	CCGTCTCCTGCTTTGAACTC	1975	20	59.98	45	GGACAGCGGTGAAAAACATT	204	Fragment	Unique
copia507	5	1980	Retrotransposon-LTR-Copia, Unknown	trep_complete	1956	20	59.98	45	AATGTTTTTCACCGCTGTCC	2134	20	59.86	55	TCAGTGTCCTTCGACTGGTG	179	Fragment	Unique
copia507	6	2251	Unknown, Retrotransposon-LTR-Copia	trep_complete	2115	20	59.86	55	CACCAGTCGAAGGACACTGA	2577	20	60.02	40	GATCCGAAAAATGCTGGAAA	463	Fragment	Unique
copia508	14	4440	1 Retrotransposon-LTR-Copia, Unknown	1 trep_complete	4405	20	59.92	45	AAATATGAGCAACCGATCCG	4769	20	60.12	50	AGCAGAGGCTGGCATAAAGA	365	Fragment	Unique
copia509	4	4129	Unknown, Retrotransposon-LTR-Copia	trep_complete	3545	20	59.98	55	CCGCTCCAGATAAAGAGTGC	4153	20	59.4	45	TATGACCCAAACGACAATGC	609	Fragment	Unique
copia512	9	5764	Retrotransposon-LTR-Copia, Unknown	trep_complete	5392	20	60.01	55	ACGAGACCTTCTCGCCTGTA	5954	20	59.96	45	TTCTTTGCCTCTTCCATGCT	563	Fragment	Unique
copia515	3	1399	Retrotransposon-LTR-Copia, Unknown	trep_complete	1369	20	59.31	55	CAACAGTCTCCCACTTGCAC	1581	20	60.08	50	CCAAGGAACCACCAGAAGAA	213	Fragment	Unique
copia515	5	1954	Retrotransposon-LTR-Copia, Retrotransposon-LTR-Copia	trep_complete	1930	20	59.98	45	AATGTTTTTCACCGCTGTCC	2610	20	60.05	45	TTCCTGAATGGAAACCTTGC	681	Fragment	Unique
copia515	8	2924	Retrotransposon-LTR-Copia, Retrotransposon-LTR-Copia	trep_complete	2580	20	59.77	50	ACACGTCCTCAGCAAGGTTT	2976	20	59.5	45	TTGTTGGACAATGATGAGCC	397	Fragment	Unique
copia517	2	8941	Unknown, Retrotransposon-LTR-Copia	trep_complete	8459	20	60	50	AGACGGAACGGCAATACAAC	8977	20	59.29	55	TTGCCTCTAGGGCATACCTC	519	Fragment	Unique
copia518	9	5272	1 Retrotransposon-LTR-Copia, Unknown	1 trep_complete	5231	20	60.52	50	TGGTTGACCCGCTTGATAGT	5552	20	60.02	40	TTTCCAGCATTTTTCGGATC	322	Fragment	Unique
copia522	9	2961	Retrotransposon-LTR-Copia, Retrotransposon-LTR-Copia	1 trep_complete	2722	20	59.87	50	AAGCATTACTACGGGCGAGA	3013	20	59.5	45	TTGTTGGACAATGATGAGCC	292	Fragment	Unique
copia524	14	6177	1 Retrotransposon-LTR-Copia, Unknown	1 trep_complete	5950	20	59.84	45	AAGCGATTCAGCATGGAAGT	6201	20	59.98	45	AATGTTTTTCACCGCTGTCC	252	Fragment	Unique
copia525	8	2919	Unknown, Retrotransposon-LTR-Copia	1 trep_complete	2719	20	61.04	55	ATCACTACGGGCGAGAAGGT	2971	20	59.5	45	TTGTTGGACAATGATGAGCC	253	Fragment	Unique
copia527	15	6255	1 Unknown, Retrotransposon-LTR-Copia	1 trep_complete	6161	20	59.94	45	GGACAGCGGTGAAAATCATT	6548	20	60.08	50	TTCTTCTGGTGGTTCCTTGG	388	Fragment	Unique
copia529	14	15952	1 Unknown, Retrotransposon-LTR-Copia	1 trep_complete	15692	20	60.21	55	CAGCCTCCTGGGACTGATAA	15987	20	59.92	45	AAATATGAGCAACCGATCCG	296	Fragment	Unique
copia530	8	2249	Unknown, Retrotransposon-LTR-Copia	trep_complete	2108	20	60.14	60	CTCCTCAGCAGTCGAAGGAC	2575	20	60.02	40	GATCCGAAAAATGCTGGAAA	468	Fragment	Unique
copia530	10	2871	1 Retrotransposon-LTR-Copia, Retrotransposon-LTR-Copia	1 trep_complete	2717	20	59.84	50	TACGGGCGAGAAAGTCTCAT	2927	20	59.66	40	TGCCATGCAATTCGAAATAG	211	Fragment	Unique
copia530	16	3408	1 Retrotransposon-LTR-Copia, Retrotransposon-LTR-Copia	1 trep_complete	2945	20	59.93	50	GTCTGGGTCCATCATTGCTT	3639	20	59.98	55	GAGGCGAGTATTTGAGCGAC	695	Fragment	Unique
copia530	17	3781	1 Retrotransposon-LTR-Copia, Retrotransposon-LTR-Copia	1 trep_complete	3620	20	59.98	55	GTCGCTCAAATACTCGCCTC	3927	20	60.16	50	CATGTGAGGCTTGCTTGCTA	308	Fragment	Unique
copia532	7	4808	Retrotransposon-LTR-Copia, Retrotransposon-LTR-Copia	trep_complete	4486	20	59.87	50	TGTGTTCGAGCGACGTAATC	4833	20	59.22	45	CCGTTTTGAGCAACAAACAC	348	Fragment	Unique
copia532	8	4858	Retrotransposon-LTR-Copia, Unknown	trep_complete	4808	20	59.89	45	GGCAAAGTGTTTGTTGCTCA	4990	20	60.02	50	TTGTGTCGGTGCTTCTCTTG	183	Fragment	Unique
copia532	11	5670	1 Unknown, Retrotransposon-LTR-Copia	1 trep_complete	5456	20	60.02	40	GATCCGAAAAATGCTGGAAA	5857	20	60.18	55	CAGCAGTCGAAGGACACTGA	402	Fragment	Unique
copia533	2	1402	Unknown, Retrotransposon-LTR-Copia	trep_complete	1354	20	60.06	55	GCATCTAGGGCATACCTCCA	1561	20	60.07	45	GTAATGCGGCGATTTCATCT	208	Fragment	Unique
copia539	16	6709			6108	20	60.04	50	CCACCAGAACAACAAACACG	6760	20	60.11	50	TGACAAACCCGAAAGCTACC	653	Fragment	Unique
copia539	10	4867	1 Retrotransposon-LTR-Copia, Unknown	1 trep_complete	4739	20	59.93	50	AAGCAATGATGGACCCAGAC	5415	20	59.98	50	TGCCGCTTCTCATAAGTCCT	677	Fragment	Unique
copia539	11	5454	1 Unknown, Retrotransposon-LTR-Copia	1 trep_complete	5396	20	59.98	50	AGGACTTATGAGAAGCGGCA	6035	20	59.97	50	GGGAACACACCAAGCTCAAT	640	Fragment	Unique
copia541	5	4129	Retrotransposon-LTR-Copia, Retrotransposon-LTR-Copia	trep_complete	3553	20	60.39	55	GGACCTGCTCCAGACAAAGA	4166	20	60.59	45	ATATGACCCAAACGGCAATG	614	Fragment	Unique
copia541	10	5328	1 Retrotransposon-LTR-Copia, Unknown	1 trep_complete	5049	20	60.2	50	GGGCAAGAATCAAGGAGTGA	5608	20	60.02	40	TTTCCAGCATTTTTCGGATC	560	Fragment	Unique
copia541	11	5915	1 Unknown, Retrotransposon-LTR-Copia	1 trep_complete	5589	20	60.02	40	GATCCGAAAAATGCTGGAAA	6165	20	59.98	55	GCCTGCTTGTCATCCTTAGC	577	Fragment	Unique
copia542	1	3706	Retrotransposon-LTR-Copia, Retrotransposon-LTR-Copia	trep_complete	3681	23	59.01	39.13	TGGAACTAACCTCAATGTGATTG	4268	20	60.12	50	GCTTCCATTGTTGACCTCGT	588	Fragment	Unique
copia542	2	3732	Retrotransposon-LTR-Copia, Retrotransposon-LTR-Copia	trep_complete	3378	20	60.12	55	ACACGGTCTTCTCGTCCATC	3769	20	59.93	50	AAATCACATCAGCCACTCCC	392	Fragment	Unique
copia543	6	2347	Retrotransposon-LTR-Copia, Retrotransposon-LTR-Copia	trep_complete	1880	20	60.22	55	AAGCTCCTCCTCACCTCCAT	2559	20	60.02	40	GATCCGAAAAATGCTGGAAA	680	Fragment	Unique
copia544	9	5763	1 Retrotransposon-LTR-Copia, Retrotransposon-LTR-Copia	1 trep_complete	5549	20	60.02	40	GATCCGAAAAATGCTGGAAA	5961	21	59.82	52.38	GCTCATCATCAGTCGAAGGAC	413	Fragment	Unique
copia544	10	5796	1 Retrotransposon-LTR-Copia, Unknown	1 trep_complete	5159	20	59.93	50	AAGCAATGATGGACCCAGAC	5834	20	60.2	55	CCGCTTCCCTTAAGTCCTTC	676	Fragment	Unique
copia544	11	5875	1 Unknown, Retrotransposon-LTR-Copia	1 trep_complete	5815	20	60.2	55	GAAGGACTTAAGGGAAGCGG	6400	20	59.97	50	GGGAACACACCAAGCTCAAT	586	Fragment	Unique
copia546	9	2826	Retrotransposon-LTR-Copia, Unknown	trep_complete	2546	20	60.02	40	TTTCCAGCATTTTTCGGATC	3207	20	60.47	50	GTATTTGTCGCTCGGAATGG	662	Fragment	Unique
copia548	5	1969	Retrotransposon-LTR-Copia, Unknown	trep_complete	1945	20	59.98	45	AATGTTTTTCACCGCTGTCC	2094	20	60.03	55	CGCATGAGTAGAGTGCCGTA	150	Fragment	Unique
copia548	7	2829	Retrotransposon-LTR-Copia, Unknown	trep_complete	2549	20	60.02	40	TTTCCAGCATTTTTCGGATC	3213	20	59.34	50	GGCAAAGTGTTTGTCACTCG	665	Fragment	Unique
copia548	14	4427	1 Retrotransposon-LTR-Copia, Unknown	1 trep_complete	4392	20	59.92	45	AAATATGAGCAACCGATCCG	4855	20	60.09	50	TCTTTCGTCTCTTCCGGCTA	464	Fragment	Unique
copia549	7	2347	Retrotransposon-LTR-Copia, Retrotransposon-LTR-Copia	trep_complete	2312	20	59.95	50	ATATGCCGCTTCCCCTAAGT	2789	20	60.24	45	TGAAGTCAGTTCCCATGCAA	478	Fragment	Unique
copia549	9	2631	Retrotransposon-LTR-Copia, Unknown	trep_complete	2595	20	59.91	45	TTTGGATCGACAAAACCCTC	3023	20	60.01	55	CAGGTCCAGCTTTAGCCTTG	429	Fragment	Unique
copia549	10	2700	1 Unknown, Retrotransposon-LTR-Copia	1 trep_complete	2197	20	59.69	50	ACCCTTTCTTTGCCTCTTCC	2776	20	59.71	40	CATGCAAAAGGTTTTCGACA	580	Fragment	Unique
copia549	11	2774	1 Retrotransposon-LTR-Copia, Unknown	1 trep_complete	2721	20	60.36	55	GGCGAGAAGGTCTCGTCATA	3023	20	60.01	55	CAGGTCCAGCTTTAGCCTTG	303	Fragment	Unique
copia549	14	3691	1 Retrotransposon-LTR-Copia, Retrotransposon-LTR-Copia	1 trep_complete	3636	20	59.84	45	AGCGCATGAAGAAACTCCAT	4067	20	60.04	55	GTGTTCCAGGTGGCGTAAGT	432	Fragment	Unique
copia549	17	4790	1 Retrotransposon-LTR-Copia, Unknown	1 trep_complete	4726	20	60.05	50	GGGAGACGATCAAGTTTGGA	5057	20	59.91	45	TTTGGATCGACAAAACCCTC	332	Fragment	Unique
copia549	19	5297	2 Retrotransposon-LTR-Copia, Unknown	2 trep_complete	4726	20	60.05	50	GGGAGACGATCAAGTTTGGA	5336	20	59.71	55	GTCGCTTCCCCTAAGTCCTT	611	Fragment	Unique
copia551	10	5290	1 Retrotransposon-LTR-Copia, Unknown	1 trep_complete	5257	20	59.99	50	CCGCCTGATGGTGTTAAAGT	5558	20	59.91	45	TTTGGATCGACAAAACCCTC	302	Fragment	Unique
copia551	12	5798	1 Retrotransposon-LTR-Copia, Unknown	1 trep_complete	5257	20	59.99	50	CCGCCTGATGGTGTTAAAGT	5837	20	59.85	55	GCTGCTTCCCCTAAGTCCTT	581	Fragment	Unique
copia552	3	3733	Retrotransposon-LTR-Copia, Unknown	trep_complete	3695	20	59.92	45	CGGATCGGTTGCTCATATTT	4214	20	60.01	55	CTGCTGGACGTGATCGACTA	520	Fragment	Unique
copia552	10	6714	1 Unknown, Retrotransposon-LTR-Copia	1 trep_complete	6217	20	59.96	45	TTCTTTGCCTCTTCCATGCT	6755	20	60.16	60	CTACGACGAGACCTTCTCGC	539	Fragment	Unique
copia552	12	6960	1 Unknown, Retrotransposon-LTR-Copia	1 trep_complete	6686	20	59.48	50	CATCCATCTGCCATACCTCA	7012	20	59.5	45	TTGTTGGACAATGATGAGCC	327	Fragment	Unique
copia552	21	12242	2 Retrotransposon-LTR-Gypsy, Retrotransposon-LTR-Copia	2 trep_complete	11689	20	60.11	50	TGACAAACCCGAAAGCTACC	12294	20	59.74	45	AGCTTCTTCATGCGCTTTTC	606	Fragment	Unique
copia552	28	13433	2 Unknown, Retrotransposon-LTR-Copia	3 trep_complete	12971	20	59.96	50	CCCAAGTCGGATAAGTGCAT	13504	20	60.01	50	ACCTTTTGGGACAAGTCGTG	534	Fragment	Unique
copia552	29	14106	2 Retrotransposon-LTR-Copia, Unknown	3 trep_complete	13485	20	60.01	50	CACGACTTGTCCCAAAAGGT	14156	20	60.18	55	CAGCAGTCGAAGGACACTGA	672	Fragment	Unique
copia555	14	4407	1 Retrotransposon-LTR-Copia, Unknown	1 trep_complete	4360	20	59.69	40	CTGCATCGAATTGCAAATGT	4992	20	60.13	55	ACAGGCTAGGACCGAAAGGT	633	Fragment	Unique
copia556	3	3737	Retrotransposon-LTR-Copia, Unknown	trep_complete	3699	20	59.92	45	CGGATCGGTTGCTCATATTT	4107	20	60.17	55	CGACAAGGCCACAAGTAGGT	409	Fragment	Unique
copia556	4	4109	Retrotransposon-LTR-Copia, Retrotransposon-LTR-Copia	trep_complete	3699	20	59.92	45	CGGATCGGTTGCTCATATTT	4147	20	60.13	45	ATGAAGCTTCTTCATGCGCT	449	Fragment	Unique
copia556	6	4710	Retrotransposon-LTR-Copia, Retrotransposon-LTR-Copia	trep_complete	4479	20	60.02	60	GAGGCGAGTACTTGAGCCAC	5172	20	59.93	50	GTCTGGGTCCATCATTGCTT	694	Fragment	Unique
copia556	8	4944	Retrotransposon-LTR-Copia, Unknown	trep_complete	4913	20	59.93	55	GGAACGGGGTTTTCCTAGAG	5089	20	60.03	55	CCGACCTTCGTAGTTGTGGT	177	Fragment	Unique
copia556	10	5265	1 Retrotransposon-LTR-Copia, Unknown	1 trep_complete	5057	20	59.87	50	CAAGAGAAGCACCACCACAA	5545	20	60.02	40	TTTCCAGCATTTTTCGGATC	489	Fragment	Unique
copia556	11	5852	1 Unknown, Retrotransposon-LTR-Copia	1 trep_complete	5526	20	60.02	40	GATCCGAAAAATGCTGGAAA	6120	20	60.33	50	TCCCTGGATCAGATTGGTGT	595	Fragment	Unique
copia558	24	13607			13500	20	60.21	40	CAAATGAAGCGCAGGAATTT	13990	20	59.43	40	AAGAATGTGAATGGCGGTTT	491	Fragment	Unique
copia558	25	13760			13283	20	60.08	50	AATGTGAATGCCTCCTCGTC	13799	20	59.78	50	TAGGAACTTGGCCATATGGG	517	Fragment	Unique
copia558	7	4753	Unknown, Retrotransposon-LTR-Copia	trep_complete	4452	20	59.92	45	TACAATCCTTCATGCCCACA	4924	20	59.87	50	GCGGCAACTTGATGTACAGA	473	Fragment	Unique
copia558	8	5156	Retrotransposon-LTR-Copia, Unknown	trep_complete	4905	20	59.87	50	TCTGTACATCAAGTTGCCGC	5318	20	60.29	55	GGCTGAGTGCAGGTATTCGT	414	Fragment	Unique
copia558	14	6513	1 Retrotransposon-LTR-Copia, Unknown	1 trep_complete	6463	22	59.27	40.91	CCAGGTGAACTTGCTAAAATCA	6917	20	59.98	45	TTCGTCGCCTTGCTAAAGAT	455	Fragment	Unique
copia558	23	13441	2 Unknown, Retrotransposon-LTR-Copia	2 trep_complete	13283	20	60.08	50	AATGTGAATGCCTCCTCGTC	13519	20	60.21	40	AAATTCCTGCGCTTCATTTG	237	Fragment	Unique
copia559	24	13598			13491	20	60.21	40	CAAATGAAGCGCAGGAATTT	13981	20	59.43	40	AAGAATGTGAATGGCGGTTT	491	Fragment	Unique
copia559	25	13751			13274	20	60.08	50	AATGTGAATGCCTCCTCGTC	13790	20	59.78	50	TAGGAACTTGGCCATATGGG	517	Fragment	Unique
copia559	7	4744	Unknown, Retrotransposon-LTR-Copia	trep_complete	4443	20	59.92	45	TACAATCCTTCATGCCCACA	4915	20	59.87	50	GCGGCAACTTGATGTACAGA	473	Fragment	Unique
copia559	8	5147	Retrotransposon-LTR-Copia, Unknown	trep_complete	4896	20	59.87	50	TCTGTACATCAAGTTGCCGC	5309	20	60.29	55	GGCTGAGTGCAGGTATTCGT	414	Fragment	Unique
copia559	14	6504	1 Retrotransposon-LTR-Copia, Unknown	1 trep_complete	6454	22	59.27	40.91	CCAGGTGAACTTGCTAAAATCA	6908	20	59.98	45	TTCGTCGCCTTGCTAAAGAT	455	Fragment	Unique
copia559	23	13432	2 Unknown, Retrotransposon-LTR-Copia	2 trep_complete	13274	20	60.08	50	AATGTGAATGCCTCCTCGTC	13510	20	60.21	40	AAATTCCTGCGCTTCATTTG	237	Fragment	Unique
copia563	7	2825	Retrotransposon-LTR-Copia, Unknown	trep_complete	2545	20	60.02	40	TTTCCAGCATTTTTCGGATC	3014	20	61.57	50	CTTGATCTTTGCCGGATGTG	470	Fragment	Unique
copia563	10	5147	1 Retrotransposon-LTR-Copia, Unknown	1 trep_complete	5095	20	59.74	45	AGCTTCTTCATGCGCTTTTC	5668	20	59.64	55	AGCAGTACCTCGCTTCCTTG	574	Fragment	Unique
copia567	2	3708	Unknown, Retrotransposon-LTR-Copia	trep_complete	3474	20	59.84	50	AGAAGGACAAGGCTGGAACA	3743	20	59.92	45	AAATATGAGCAACCGATCCG	270	Fragment	Unique
copia57	15	5273	1 Retrotransposon-LTR-Copia, Unknown	1 trep_complete	5067	20	60.15	50	AACCACAAAGGTCAGCAAGG	5553	20	60.02	40	TTTCCAGCATTTTTCCGATC	487	Fragment	Unique
copia57	16	5746	1 Retrotransposon-LTR-Copia, Retrotransposon-LTR-Copia	1 trep_complete	5534	20	60.02	40	GATCGGAAAAATGCTGGAAA	6110	20	59.87	60	GAGCCACCGTCTCCTACTTG	577	Fragment	Unique
copia57	17	5790	1 Retrotransposon-LTR-Copia, Unknown	1 trep_complete	5161	20	59.95	50	AGACTCCGAAAGATGGCAGA	5821	20	59.85	55	GCTGCTTCCCCTAAGTCCTT	661	Fragment	Unique
copia57	18	5900	2 Unknown, Retrotransposon-LTR-Copia	2 trep_complete	5375	20	60.79	60	GAGACCTTCTCGCCCGTAGT	5980	20	60.76	60	GAGCTCCTCCTCACCTCCAT	606	Fragment	Unique
copia570	2	19760	Unknown, Retrotransposon-LTR-Copia	trep_complete	19494	20	59.86	55	TCTGGTGTCAACCGAGAGTG	19870	20	60	50	TTGATCTCCTCCTCAATGGG	377	Fragment	Unique
copia58	5	1954	Retrotransposon-LTR-Copia, Unknown	trep_complete	1930	20	59.98	45	ATTGTTTTTCACCGCTGTCC	2115	20	60.01	55	AACACCCAGTGTCCTTCGAC	186	Fragment	Unique
copia58	7	2341	Unknown, Retrotransposon-LTR-Copia	trep_complete	2153	20	59.96	45	TTCTTTGCCTCTTCCATGCT	2793	20	60.03	50	GGACATGGGTGGAAATGTTC	641	Fragment	Unique
copia58	8	2813	Retrotransposon-LTR-Copia, Unknown	trep_complete	2774	20	60.03	50	GAACATTTCCACCCATGTCC	3275	20	59.96	50	CCCAAGTCGGATAAGTGCAT	502	Fragment	Unique
copia58	14	3936	1 Retrotransposon-LTR-Copia, Unknown	1 trep_complete	3542	20	60.05	50	CAAGCAGCGTAAGTTGTGGA	3970	20	59.74	45	AAAAGCGCATGAAGAAGCTC	429	Fragment	Unique
copia58	35	12515	3 Retrotransposon-LTR-Copia, Unknown	3 trep_complete	12210	20	60.01	55	CTGCTGGACGTGATCGACTA	12551	20	59.92	45	CGGATCGGTTGCTCATATTT	342	Fragment	Unique
copia585	1	962	Retrotransposon-LTR-Copia, Retrotransposon-LTR-Copia	trep_complete	895	20	59.39	50	TCCACCTGCGAGAGTGAATA	1112	20	60.46	50	TTACCGGGATACTTGGCAGA	218	Fragment	Unique
copia585	2	1091	Retrotransposon-LTR-Copia, Retrotransposon-LTR-Copia	trep_complete	756	20	59.76	50	TGTTTGGCAGCACCACTTAC	1179	20	59.97	50	CCATATGCTTCAGCTGTCGA	424	Fragment	Unique
copia585	3	1254	Retrotransposon-LTR-Copia, Retrotransposon-LTR-Copia	trep_complete	1161	20	59.97	50	CGACAGCTGAAGCATATGGA	1695	20	59.96	45	TACATGGCACAACCCAAAGA	535	Fragment	Unique
copia585	4	1358	Unknown, Retrotransposon-LTR-Copia	trep_complete	1040	20	57.81	45	CGCAATGCCTTAGTTACCAT	1695	20	59.96	45	TACATGGCACAACCCAAAGA	656	Fragment	Unique
copia585	5	1947	Retrotransposon-LTR-Copia, Unknown	trep_complete	1676	20	59.96	45	TCTTTGGGTTGTGCCATGTA	2076	20	59.9	50	GGTCCCACCTCATTTGAAGA	401	Fragment	Unique
copia585	6	2337	Unknown, Retrotransposon-LTR-Copia	trep_complete	2022	20	59.8	45	CAAGCCATTTCGATGAGTGA	2385	20	60.11	60	GGGTACACATACCCACTCCG	364	Fragment	Unique
copia585	7	2476	Retrotransposon-LTR-Copia, Unknown	trep_complete	2367	20	60.11	60	GGAGTGGGTATGTGTACCCG	2528	20	59.71	50	CATTCGATGTGACAGGTGCT	162	Fragment	Unique
copia585	9	2690	DNA transposon-TIR-CACTA, Retrotransposon-LTR-Copia	trep_complete	2628	21	59.84	42.86	CATGATTTGACAATGTGGTGC	3175	20	60.11	55	CGAGCCTTAGCAGAATGGAG	548	Fragment	Unique
copia585	10	2843	1 Unknown, Retrotransposon-LTR-Copia	1 trep_complete	2199	20	59.58	55	GCAGCTCTTCCTCATGTGTG	2895	20	60.89	45	CGGTTGTCATTTCATTGGCT	697	Fragment	Unique
copia585	11	2893	1 Retrotransposon-LTR-Copia, Retrotransposon-LTR-Copia	1 trep_complete	2871	21	58.98	38.1	TGGATAGCCAATGAAATGACA	3455	20	59.95	55	CCTGTGACATCTGTGGATGG	585	Fragment	Unique
copia585	12	3045	1 Retrotransposon-LTR-Copia, Retrotransposon-LTR-Copia	1 trep_complete	2384	21	59.73	47.62	CCGTTTCTCCTCAAGGCTAAT	3079	20	59.94	45	TGGATGGAGGCGTTAAAAAC	696	Fragment	Unique
copia585	13	3082	1 Retrotransposon-LTR-Copia, Unknown	1 trep_complete	3061	20	59.94	45	TTTTTAACGCCTCCATCCAC	3468	20	58.77	45	ATGTGGTCCATTTCCTGTGA	408	Fragment	Unique
copia585	14	3120	1 Retrotransposon-LTR-Copia, Retrotransposon-LTR-Copia	1 trep_complete	3067	20	60.52	50	ACGCCTCCATCCACAAACTA	3276	20	59.99	60	GGGGAGTACTACGGTCGACA	210	Fragment	Unique
copia585	15	3444	1 Retrotransposon-LTR-Copia, Unknown	1 trep_complete	3257	20	59.99	60	TGTCGACCGTAGTACTCCCC	3848	20	59.35	45	GTTGTCATTTCGGTGATGGA	592	Fragment	Unique
copia585	16	4049	1 Unknown, Retrotransposon-LTR-Copia	1 trep_complete	3828	20	59.35	45	GTCCATCACCGAAATGACAA	4100	20	59.78	50	CCTGGTGGATTGATTGAGGT	273	Fragment	Unique
copia585	17	4109	1 Retrotransposon-LTR-Copia, Unknown	1 trep_complete	4082	20	59.78	50	CCTCAATCAATCCACCAGGT	4757	20	60.11	50	TGCAATCCCAGAGTGTACCA	676	Fragment	Unique
copia585	18	5262	1 Unknown, Retrotransposon-LTR-Copia	1 trep_complete	4925	20	60.03	55	GAGCTATGGGACAGGGATCA	5285	20	59.11	35	TGGAACCAATGGGAAAATTT	361	Fragment	Unique
copia586	1	2680			2242	20	59.92	55	TACAATGGAGGAGGGACTGG	2819	20	60.02	45	ACTTCAACGCATCTTTCGCT	578	Fragment	Unique
copia590	1	7083			6802	20	59.85	50	TCATGGTGTTCCTGGTGTGT	7119	20	59.99	55	ACTCACCCTAGCAATGGGTG	318	Fragment	Unique
copia591	18	11550			4362	20	59.97	50	GATTGCCTTGTGTTGGAGGT	4914	20	59.92	55	AGGGGCCCAGAGATATCACT	553	Fragment	Unique
copia597	8	2962	Retrotransposon-LTR-Copia, Retrotransposon-LTR-Copia	trep_complete	2557	20	60.21	50	TGGAGCTTGCATACCTTTCC	3014	20	59.5	45	TTGTTGGACAATGATGAGCC	458	Fragment	Unique
copia60	4	4637	Retrotransposon-LTR-Copia, Retrotransposon-LTR-Copia	trep_complete	4580	20	60	50	AAACGGTGTATCCAAGCGAC	5189	20	60.07	50	CTGGGTCCATCATTGCTTCT	610	Fragment	Unique
copia60	5	5136	Unknown, Retrotransposon-LTR-Copia	trep_complete	4833	20	59.96	50	CCCAAGTCGGATAAGTGCAT	5191	20	59.93	50	GTCTGGGTCCATCATTGCTT	359	Fragment	Unique
copia60	6	5300	Retrotransposon-LTR-Copia, Unknown	trep_complete	5172	20	59.93	50	AAGCAATGATGGACCCAGAC	5727	20	59.99	55	ACAGGGCTCCCACTAACCTT	556	Fragment	Unique
copia60	7	5773	Retrotransposon-LTR-Copia, Unknown	trep_complete	5708	20	59.99	55	AAGGTTAGTGGGAGCCCTGT	5961	20	60.1	50	TTCTCTGCCTCTTCCATGCT	254	Fragment	Unique
copia602	5	4169	Retrotransposon-LTR-Copia, Retrotransposon-LTR-Copia	trep_complete	4133	20	59.74	45	AAAAGCGCATGAAGAAGCTC	4327	20	60.01	60	CTCCTCTAACCGTCGTGCTC	195	Fragment	Unique
copia602	7	4903	Retrotransposon-LTR-Copia, Retrotransposon-LTR-Copia	trep_complete	4308	20	60.01	60	GAGCACGACGGTTAGAGGAG	4941	20	59.93	55	CTCTAGGAAAACCCCGTTCC	634	Fragment	Unique
copia606	2	1364	Retrotransposon-LTR-Gypsy, Retrotransposon-LTR-Copia	trep_complete	927	20	60.23	45	GCTTCTTGACAAACCCGAAA	1409	20	60.09	55	GGAAGTGGGAGACTGTTGGA	483	Fragment	Unique
copia606	3	1422	Retrotransposon-LTR-Copia, Retrotransposon-LTR-Copia	trep_complete	1390	20	60.09	55	TCCAACAGTCTCCCACTTCC	1768	20	59.98	50	TTCTATGGCAGAAGCCGAGT	379	Fragment	Unique
copia606	6	2371	Unknown, Retrotransposon-LTR-Copia	trep_complete	2183	20	59.96	45	TTCTTTGCCTCTTCCATGCT	2744	20	60.01	55	CGAGACTTTCTTGCCCGTAG	562	Fragment	Unique
copia606	7	2845	Retrotransposon-LTR-Copia, Unknown	trep_complete	2725	20	60.01	55	CTACGGGCAAGAAAGTCTCG	3298	20	59.96	50	CCCAAGTCGGATAAGTGCAT	574	Fragment	Unique
copia606	12	4435	1 Retrotransposon-LTR-Copia, Unknown	1 trep_complete	4387	20	59.83	45	CCTGCATCGACTTGCAAATA	4809	20	60.31	50	GGACGGAGAAGGGTTTGAAT	423	Fragment	Unique
copia608	2	6614	Retrotransposon-LTR-Copia, Retrotransposon-LTR-Copia	trep_complete	69	20	60.08	50	GATCTTGGTGAATGCCGAGT	441	20	60.01	45	TTGATCTCTTTCCCGATTGG	373	Fragment	Unique
copia609	2	3660	Unknown, Retrotransposon-LTR-Copia	trep_complete	3361	20	59.89	55	CGCTACTACCAGCCATGTGA	3695	20	59.92	45	AAATATGAGCAACCGATCCG	335	Fragment	Unique
copia61	16	6253	1 Unknown, Retrotransposon-LTR-Copia	1 trep_complete	6148	20	59.98	45	GGACAGCGGTGAAAAACATT	6317	20	60.03	50	ACCACCATGTAGCGTGAACA	170	Fragment	Unique
copia61	17	6705	1 Retrotransposon-LTR-Copia, DNA transposon-TIR-CACTA	1 trep_complete	6298	20	60.03	50	TGTTCACGCTACATGGTGGT	6735	20	59.31	55	CAACAGTCTCCCACTTGCAC	438	Fragment	Unique
copia611	2	3708	Unknown, Retrotransposon-LTR-Copia	trep_complete	3257	20	60.1	45	CAATAGTTGGCCGCTGATTT	3743	20	59.92	45	AAATATGAGCAACCGATCCG	487	Fragment	Unique
copia611	5	4188	Retrotransposon-LTR-Copia, Retrotransposon-LTR-Copia	trep_complete	4152	20	59.74	45	AAAAGCGCATGAAGAAGCTC	4583	20	60.04	55	GTCCAGGTGGCGTAAGTTGT	432	Fragment	Unique
copia611	7	4922	Retrotransposon-LTR-Copia, Retrotransposon-LTR-Copia	trep_complete	4564	20	60.04	55	ACAACTTACGCCACCTGGAC	4960	20	59.93	55	CTCTAGGAAAACCCCGTTCC	397	Fragment	Unique
copia615	8	2910	Retrotransposon-LTR-Copia, Retrotransposon-LTR-Copia	trep_complete	2722	20	61.04	55	ATCACTACGGGCGAGAAGGT	2966	20	59.94	50	GTGGACCCAGACTCCAAAAA	245	Fragment	Unique
copia615	9	3010	Retrotransposon-LTR-Copia, Retrotransposon-LTR-Copia	trep_complete	2947	20	59.94	50	TTTTTGGAGTCTGGGTCCAC	3497	20	59.85	50	CGGACCTACCGTTGTCATTT	551	Fragment	Unique
copia616	4	1874	Unknown, Retrotransposon-LTR-Copia	trep_complete	1596	20	60.08	50	TTCTTCTGGTGGTTCCTTGG	1979	20	59.98	45	GGACAGCGGTGAAAAACATT	384	Fragment	Unique
copia618	11	3468	1 Retrotransposon-LTR-Copia, Retrotransposon-LTR-Copia	1 trep_complete	3447	20	60.22	50	CCCAAAATGACAACGGTAGG	3626	20	60.1	50	ATCGTGGAGGCGAGTATTTG	180	Fragment	Unique
copia618	12	3479	1 Unknown, Retrotransposon-LTR-Copia	1 trep_complete	3281	20	60	55	GGTGTGATGTTGTCCGACTG	3575	20	59.98	45	GCGGAATTGTTCCACAACTT	295	Fragment	Unique
copia619	2	3685	Unknown, Retrotransposon-LTR-Copia	trep_complete	3313	20	59.65	50	ACGGAGAAGGGTCTGAATGA	3726	20	59.84	40	CGAATTGCAAATACGAGCAA	414	Fragment	Unique
copia619	3	3735	Retrotransposon-LTR-Copia, Retrotransposon-LTR-Copia	trep_complete	3707	20	59.84	40	TTGCTCGTATTTGCAATTCG	4324	20	60.23	55	AATCCTCCTCTAGCCGTCGT	618	Fragment	Unique
copia619	4	4162	Retrotransposon-LTR-Copia, Retrotransposon-LTR-Copia	trep_complete	4094	20	59.96	45	CTTGTGGCATTGTCATTTGG	4495	20	60.1	50	CAAATACTCGCCTCCACGAT	402	Fragment	Unique
copia619	5	4731	Retrotransposon-LTR-Copia, Unknown	trep_complete	4527	20	59.98	45	GCGGAATTGTTCCACAACTT	5013	20	60.04	50	TCTTACCCAATCGGCTCATC	487	Fragment	Unique
copia619	6	5121	Unknown, Retrotransposon-LTR-Copia	trep_complete	4994	20	60.04	50	GATGAGCCGATTGGGTAAGA	5176	20	59.93	50	GTCTGGGTCCATCATTGCTT	183	Fragment	Unique
copia619	7	5195	Retrotransposon-LTR-Copia, Retrotransposon-LTR-Copia	trep_complete	4994	20	60.04	50	GATGAGCCGATTGGGTAAGA	5253	20	59.28	50	GGGTCAACCAAGTTCCAAAC	260	Fragment	Unique
copia619	8	5250	Unknown, Retrotransposon-LTR-Copia	trep_complete	5194	20	59.52	40	TGCCATGCAATCCAAAATAG	5401	20	60.79	60	GGGAGAGAAGGTCTCGTCGT	208	Fragment	Unique
copia619	9	5285	1 Retrotransposon-LTR-Copia, Unknown	1 trep_complete	4994	20	60.04	50	GATGAGCCGATTGGGTAAGA	5565	20	60.02	40	TTTCCAGCATTTTTCGGATC	572	Fragment	Unique
copia619	11	6255	1 Retrotransposon-LTR-Copia, Retrotransposon-LTR-Gypsy	1 trep_complete	6148	20	59.84	45	CTGGACAGCGATGAAAAACA	6364	20	60.23	55	AGAATCGGCTACCGTCTCCT	217	Fragment	Unique
copia621	6	4737	Retrotransposon-LTR-Copia, Unknown	trep_complete	4533	20	59.98	45	GCGGAATTGTTCCACAACTT	5085	20	59.99	50	TGTGATGGTGCTTCTCTTGC	553	Fragment	Unique
copia621	8	5291	Retrotransposon-LTR-Copia, Unknown	trep_complete	5066	20	59.99	50	GCAAGAGAAGCACCATCACA	5402	20	60.01	55	AGAAGGTCTCGTCGTAGCCA	337	Fragment	Unique
copia621	9	5878	1 Unknown, Retrotransposon-LTR-Copia	1 trep_complete	5383	20	60.01	55	TGGCTACGACGAGACCTTCT	5952	20	59.96	45	TTCTTTGCCTCTTCCATGCT	570	Fragment	Unique
copia624	18	6725	1 Unknown, Retrotransposon-LTR-Copia	1 trep_complete	6545	20	60.04	45	GGCGATTTCATCTCATTCGT	6755	20	59.31	55	CAACAGTCTCCCACTTGCAC	211	Fragment	Unique
copia625	12	4449	1 Retrotransposon-LTR-Copia, Unknown	1 trep_complete	4414	20	59.92	45	AAATATGAGCAACCGATCCG	5041	20	59.73	50	AACACAGGCTAGGACCGAAA	628	Fragment	Unique
copia626	6	2243	Unknown, Retrotransposon-LTR-Copia	trep_complete	1733	20	59.9	60	GTACTCGGCTTCCGTCGTAG	2302	20	59.98	55	AAGGACTTAGGAGAAGCGGC	570	Fragment	Unique
copia626	8	2940	Retrotransposon-LTR-Copia, Retrotransposon-LTR-Copia	trep_complete	2542	20	60.47	45	TGCATACCTTTCCAGCCATT	2992	20	59.5	45	TTGTTGGACAATGATGAGCC	451	Fragment	Unique
copia628	2	1382	Retrotransposon-LTR-Gypsy, Retrotransposon-LTR-Copia	trep_complete	768	20	59.95	55	CCTGTGCTCTTTCTCGATCC	1422	20	59.31	55	GTGCAAGTGGGAGACTGTTG	655	Fragment	Unique
copia628	5	1970	Retrotransposon-LTR-Copia, Unknown	trep_complete	1911	20	60.76	60	GAGCTCCTCCTGACCTCCAT	2151	20	60.18	55	CAGTGTCCTTCGACTGCTGA	241	Fragment	Unique
copia628	14	4457	1 Retrotransposon-LTR-Copia, Unknown	1 trep_complete	4422	20	59.92	45	AAATATGAGCAACCGATCCG	5050	20	59.93	50	GTTCCAATAACAGGCCAGGA	629	Fragment	Unique
copia63	2	1378	Retrotransposon-LTR-Gypsy, Retrotransposon-LTR-Copia	trep_complete	934	20	60.23	45	GCTTCTTGACAAACCCGAAA	1416	20	60.39	55	GCAAGAGGGAGACTGTTGGA	483	Fragment	Unique
copia63	3	1429	Retrotransposon-LTR-Copia, Retrotransposon-LTR-Copia	trep_complete	1397	20	60.39	55	TCCAACAGTCTCCCTCTTGC	1930	20	60.05	55	GTCAATGGAGGTGAGGAGGA	534	Fragment	Unique
copia63	4	1881	Unknown, Retrotransposon-LTR-Copia	trep_complete	1599	20	60.08	50	TTCTTCTGGTGGTTCCTTGG	1930	20	60.05	55	GTCAATGGAGGTGAGGAGGA	332	Fragment	Unique
copia63	5	1987	Retrotransposon-LTR-Copia, Unknown	trep_complete	1911	20	60.05	55	TCCTCCTCACCTCCATTGAC	2146	20	59.98	50	CAATGTCCTTCGACTGCTGA	236	Fragment	Unique
copia63	6	2263	Retrotransposon-LTR-Copia, Unknown	trep_complete	1911	20	60.05	55	TCCTCCTCACCTCCATTGAC	2318	20	59.95	50	ACTTAGGGGAAGCGGCATAT	408	Fragment	Unique
copia63	7	2377	Unknown, Retrotransposon-LTR-Copia	trep_complete	2184	20	59.69	50	ACCCTTTCTTTGCCTCTTCC	2830	20	60.03	50	GGACATGGGTGGAAATGTTC	647	Fragment	Unique
copia63	11	3508	1 Retrotransposon-LTR-Copia, Retrotransposon-LTR-Copia	1 trep_complete	2959	20	59.93	50	GTCTGGGTCCATCATTGCTT	3565	20	59.98	55	ATACGGTGTATCCGAGCGAC	607	Fragment	Unique
copia63	12	3805	1 Retrotransposon-LTR-Copia, Unknown	1 trep_complete	3546	20	59.98	55	GTCGCTCGGATACACCGTAT	3830	20	60.01	55	ACACGACGGCTAGAGAAGGA	285	Fragment	Unique
copia63	13	3971	1 Unknown, Retrotransposon-LTR-Copia	1 trep_complete	3811	20	60.01	55	TCCTTCTCTAGCCGTCGTGT	4040	20	59.62	45	ACTTGTGGCATTGTCGTTTG	230	Fragment	Unique
copia63	14	4038	1 Retrotransposon-LTR-Copia, Unknown	1 trep_complete	4014	20	59.4	45	TATGACCCAAACGACAATGC	4702	20	60.01	45	GAAGATGGGCAATTCTTGGA	689	Fragment	Unique
copia631	4	1904	Unknown, Retrotransposon-LTR-Copia	trep_complete	1575	20	60.08	50	TTCTTCTGGTGGTTCCTTGG	1971	20	59.98	45	GGACAGCGGTGAAAAACATT	397	Fragment	Unique
copia631	6	2253	Unknown, Retrotransposon-LTR-Copia	trep_complete	1659	20	59.97	50	GGGAACACACCAAGCTCAAT	2304	20	59.95	50	ACTTAGGGGAAGCGGCATAT	646	Fragment	Unique
copia632	11	5792	1 Retrotransposon-LTR-Copia, Retrotransposon-LTR-Copia	1 trep_complete	5578	20	60.02	40	GATCCGAAAAATGCTGGAAA	6187	20	60.15	60	CTGTCCAGTGACTCCCACCT	610	Fragment	Unique
copia64	13	6272	1 Unknown, Retrotransposon-LTR-Copia	1 trep_complete	6167	20	59.98	45	GGACAGCGGTGAAAAACATT	6766	20	60	55	ACGGCATACCTCCAACAGTC	600	Fragment	Unique
copia64	14	6724	1 Retrotransposon-LTR-Copia, Retrotransposon-LTR-Gypsy	1 trep_complete	6562	20	60.07	45	GTAATGCGGCGATTTCATCT	6766	20	60	55	ACGGCATACCTCCAACAGTC	205	Fragment	Unique
copia65	7	2825	Retrotransposon-LTR-Copia, Unknown	trep_complete	2545	20	60.02	40	TTTCCAGCATTTTTCGGATC	3031	20	60.29	50	AACCACGAAAGTCAGCAAGG	487	Fragment	Unique
copia67	8	2376	Unknown, Retrotransposon-LTR-Copia	trep_complete	2189	20	59.96	45	TTCTTTGCCTCTTCCATGCT	2444	20	59.99	60	GAAGGTCAGTGGGAGCTCTG	256	Fragment	Unique
copia687	12	3265	1 Retrotransposon-LTR-Copia, Unknown	1 trep_complete	3227	20	59.93	55	CTCTAGGAAAACCCCGTTCC	3914	20	59.96	45	AGCATGGAAGAGGCAAAGAA	688	Fragment	Unique
copia687	14	3634	1 Retrotransposon-LTR-Copia, Unknown	1 trep_complete	3505	20	60.22	50	CCCAAAATGACAACGGTAGG	3914	20	59.96	45	AGCATGGAAGAGGCAAAGAA	410	Fragment	Unique
copia687	20	4943	2 Retrotransposon-LTR-Copia, Unknown	2 trep_complete	3227	20	59.93	55	CTCTAGGAAAACCCCGTTCC	3914	20	59.96	45	AGCATGGAAGAGGCAAAGAA	688	Fragment	Unique
copia687	22	5511	2 Retrotransposon-LTR-Copia, Unknown	2 trep_complete	3617	20	59.98	45	AAGTTGTGGAACAATTCCGC	3914	20	59.96	45	AGCATGGAAGAGGCAAAGAA	298	Fragment	Unique
copia688	18	4418	1 Retrotransposon-LTR-Copia, Unknown		4383	20	59.92	45	AAATATGAGCAACCGATCCG	4559	20	59.76	55	ACCTGCTCCACTTGGTCACT	177	Fragment	Unique
copia69	8	2934	Unknown, Retrotransposon-LTR-Copia	trep_complete	2835	20	59.99	50	ACGGCTTTAACACCATCAGG	2986	20	59.5	45	TTGTTGGACAATGATGAGCC	152	Fragment	Unique
copia69	10	3161	1 Unknown, Retrotransposon-LTR-Copia	1 trep_complete	2835	20	59.99	50	ACGGCTTTAACACCATCAGG	3192	20	59.93	55	GGAACGGGGTTTTCCTAGAG	358	Fragment	Unique
copia691	2	3688	Unknown, Retrotransposon-LTR-Copia	trep_complete	3258	20	60.09	50	TCTTTCGTCTCTTCCGCCTA	3715	20	59.92	50	GAGCAACCGATCCGGTATTA	458	Fragment	Unique
copia697	4	1982	Retrotransposon-LTR-Copia, Unknown	trep_complete	1900	20	59.97	60	GCTCCTCCTCACCTGCATAG	2198	20	59.95	50	CATGGAAGAGGCGAAGAAAG	299	Fragment	Unique
copia705	16	7170			6528	20	59.95	45	TAAGCAAAGGAGCCAAGGAA	7194	20	59.79	60	CTACCCTGTTACGGCGTAGC	667	Fragment	Unique
copia705	14	6729	1 Retrotransposon-LTR-Copia, Retrotransposon-LTR-Gypsy	1 trep_complete	6528	20	59.95	45	TAAGCAAAGGAGCCAAGGAA	6759	20	59.31	55	CAACAGTCTCCCACTTGCAC	232	Fragment	Unique
copia707	2	4097	Unknown, Retrotransposon-LTR-Copia	trep_complete	3824	20	60	55	GGGACGATGCAACTACACCT	4152	20	59.74	45	AGCTTCTTCATGCGCTTTTC	329	Fragment	Unique
copia708	11	3241	1 Retrotransposon-LTR-Copia, Unknown	1 trep_complete	3203	20	59.93	55	CTCTAGGAAAACCCCGTTCC	3406	20	59.97	50	ATGTGGACTGGAAAGGTTGC	204	Fragment	Unique
copia708	12	3426	1 Unknown, Retrotransposon-LTR-Copia	1 trep_complete	3387	20	59.97	50	GCAACCTTTCCAGTCCACAT	3612	20	59.98	45	GCGGAATTGTTCCACAACTT	226	Fragment	Unique
copia708	14	3953	1 Unknown, Retrotransposon-LTR-Copia	1 trep_complete	3387	20	59.97	50	GCAACCTTTCCAGTCCACAT	4037	20	59.4	45	GCATTGTCGTTTGGGTCATA	651	Fragment	Unique
copia709	6	4735	Retrotransposon-LTR-Copia, Unknown	trep_complete	4549	20	59.98	45	GCGGAATTGTTCCACAACTT	4833	20	59.98	50	TCCGACTGAAGTGCTTGATG	285	Fragment	Unique
copia709	7	4919	Retrotransposon-LTR-Copia, Retrotransposon-LTR-Copia	trep_complete	4321	20	59.97	50	CAATGAGCATGACGGCTAGA	4957	20	59.93	55	CTCTAGGAAAACCCCGTTCC	637	Fragment	Unique
copia709	8	4969	Retrotransposon-LTR-Copia, Unknown	trep_complete	4938	20	59.93	55	GGAACGGGGTTTTCCTAGAG	5169	20	59.79	50	TCGCAGTCTCATCATTGTCC	232	Fragment	Unique
copia709	9	5307	Retrotransposon-LTR-Copia, Retrotransposon-LTR-Copia	trep_complete	4909	20	60.25	50	CCGATCAGAAGGCAAAGTGT	5568	20	60.01	50	CAACAAAACCCTCGGACTGT	660	Fragment	Unique
copia709	10	5894	1 Retrotransposon-LTR-Copia, Unknown	1 trep_complete	5549	20	60.01	50	ACAGTCCGAGGGTTTTGTTG	5968	20	59.96	45	TTCTTTGCCTCTTCCATGCT	420	Fragment	Unique
copia712	16	10189			2818	20	60	50	AAATGGCACCTAGCAACACC	3483	20	60.11	50	TGACAAACCCGAAAGCTACC	666	Fragment	Unique
copia712	2	6728	Unknown, Retrotransposon-LTR-Copia	trep_complete	6352	20	59.89	50	TATGAATGGGACGGAGAAGG	6761	20	59.92	45	AAATATGAGCAACCGATCCG	410	Fragment	Unique
copia716	15	3509	1 Unknown, Retrotransposon-LTR-Copia	1 trep_complete	3317	20	59.81	55	GATCTTGTCCGCCTGAAGTC	3569	20	59.7	55	GAGAAACGGTGTATCCGAGC	253	Fragment	Unique
copia716	16	3607	1 Retrotransposon-LTR-Copia, Unknown	1 trep_complete	3550	20	59.7	55	GCTCGGATACACCGTTTCTC	4168	20	60.09	55	AGGCCCGTTAGGAACCTCTA	619	Fragment	Unique
copia716	18	4662	1 Retrotransposon-LTR-Gypsy, Retrotransposon-LTR-Copia	1 trep_complete	4589	20	59.86	50	CCATGTCTCACAGCATGCTT	5238	20	60.01	50	CAATGAGCACAACGGCTAGA	650	Fragment	Unique
copia716	19	5042	1 Unknown, Retrotransposon-LTR-Copia	2 trep_complete	4441	20	61.08	55	CGCTCTTTCTCGATCCTGTG	5103	20	59.81	40	TTGAAAATCAGCATGGCAAG	663	Fragment	Unique
copia716	22	5802	2 Retrotransposon-LTR-Copia, Retrotransposon-LTR-Copia	2 trep_complete	5215	20	60.16	60	CTCCTCTAGCCGTTGTGCTC	5838	20	59.92	45	CGGATCGGTTGCTCATATTT	624	Fragment	Unique
copia72	8	5297	Retrotransposon-LTR-Copia, Unknown	trep_complete	5257	20	60.38	55	GGTTGACCTGCCTTATGGTG	5577	20	60.02	40	TTTCCAGCATTTTTCGGATC	321	Fragment	Unique
copia721	2	2012	Unknown, Retrotransposon-LTR-Copia	trep_complete	1977	20	60.37	50	ATGGCAGGAGCCATATGTGT	2394	20	60.03	55	CCGACACAAACCCGTCTAGT	418	Fragment	Unique
copia721	11	5702	1 Unknown, Retrotransposon-LTR-Copia	1 trep_complete	5476	20	59.91	45	GAGGGTTTTGTCGATCCAAA	6078	20	59.79	50	TCGATCAGATTGGTGTCTGC	603	Fragment	Unique
copia723	5	4187	Retrotransposon-LTR-Copia, Retrotransposon-LTR-Copia	trep_complete	4151	20	59.74	45	AAAAGCGCATGAAGAAGCTC	4487	20	59.84	55	GCTCAAATACTCGCCTCCAC	337	Fragment	Unique
copia725	3	1431	Retrotransposon-LTR-Copia, Unknown	trep_complete	1401	20	59.31	55	CAACAGTCTCCCACTTGCAC	1578	20	60.07	45	GTAATGCGGCGATTTCATCT	178	Fragment	Unique
copia725	9	13147	Unknown, Retrotransposon-LTR-Copia	1 trep_complete	13095	20	60.02	50	TTCTAGCGCCAACAGAACCT	13333	20	59.98	45	GCGGAATTGTTCCACAACTT	239	Fragment	Unique
copia726	2	3440	Unknown, Retrotransposon-LTR-Copia	trep_complete	2788	20	59.9	50	AAATGGCACCTAGCAGCACT	3469	20	59.89	50	GAGAAACCGATCCGGTATCA	682	Fragment	Unique
copia726	3	3494	Retrotransposon-LTR-Copia, Retrotransposon-LTR-Copia	trep_complete	3451	20	59.89	50	GATACCGGATCGGTTTCTCA	3960	20	60.1	55	AGCCTCCCATGTCTCGTATG	510	Fragment	Unique
copia726	4	3853	Unknown, Retrotransposon-LTR-Copia	trep_complete	3283	20	59.55	50	TTTCATCTCTTCCGCCTAGC	3902	20	59.74	45	AGCTTCTTCATGCGCTTTTC	620	Fragment	Unique
copia726	15	9646	1 Unknown, Retrotransposon-LTR-Copia	1 trep_complete	9146	20	59.2	50	GCCTTGTTGTGGCTCCTATT	9676	20	59.31	55	CAACAGTCTCCCACTTGCAC	531	Fragment	Unique
copia727	15	6161	1 Retrotransposon-LTR-Copia, Unknown	1 trep_complete	6111	20	59.67	60	CGTCTATGGAGGTGAGGAGG	6606	20	59.98	55	GCTGTCTCGTAGCCGATTTC	496	Fragment	Unique
copia727	16	18725	1 Unknown, Retrotransposon-LTR-Copia	1 trep_complete	18241	20	60.07	50	TCTTTCCAAGCCCATACAGG	18755	20	59.31	55	CAACAGTCTCCCACTTGCAC	515	Fragment	Unique
copia727	17	18776	1 Retrotransposon-LTR-Copia, Retrotransposon-LTR-Gypsy	1 trep_complete	18736	20	59.31	55	GTGCAAGTGGGAGACTGTTG	19208	20	60.1	45	AACCCGAAAGCTGCCTTTAT	473	Fragment	Unique
copia729	14	4440	1 Retrotransposon-LTR-Copia, Unknown	1 trep_complete	4405	20	59.92	45	AAATATGAGCAACCGATCCG	4887	20	59.65	50	ACGGAGAAGGGTCTGAATGA	483	Fragment	Unique
copia73	14	6245	1 Retrotransposon-LTR-Copia, Retrotransposon-LTR-Gypsy	1 trep_complete	6149	20	59.72	50	CTGGACAGCGGTGAAATACA	6454	20	59.97	50	GGGAACACACCAAGCTCAAT	306	Fragment	Unique
copia730	4	1868	Unknown, Retrotransposon-LTR-Copia	trep_complete	1670	20	59.97	50	GGGAACACACCAAGCTCAAT	1920	20	59.83	60	CTCGTCTATGGAGGTCAGGC	251	Fragment	Unique
copia730	5	1978	Retrotransposon-LTR-Copia, Unknown	trep_complete	1901	20	59.83	60	GCCTGACCTCCATAGACGAG	2196	20	59.96	45	AGCATGGAAGAGGCAAAGAA	296	Fragment	Unique
copia730	7	2365	Retrotransposon-LTR-Copia, Retrotransposon-LTR-Copia	trep_complete	1901	20	59.83	60	GCCTGACCTCCATAGACGAG	2577	20	60.02	40	GATCCGAAAAATGCTGGAAA	677	Fragment	Unique
copia730	9	2934	Retrotransposon-LTR-Copia, Retrotransposon-LTR-Copia	1 trep_complete	2453	20	59.26	45	TCGTTCCTGGTGAAGTCAAA	2966	20	59.93	50	AAGCAATGATGGACCCAGAC	514	Fragment	Unique
copia734	9	2905	Retrotransposon-LTR-Copia, Retrotransposon-LTR-Copia	trep_complete	2867	21	59.92	47.62	TTGATTGTCTCCCATGGACTC	3465	20	60.03	55	CGGACCTACCGTTGTCAGTT	599	Fragment	Unique
copia734	11	2979	1 Retrotransposon-LTR-Copia, Retrotransposon-LTR-Copia	1 trep_complete	2924	20	59.93	50	GTCTGGGTCCATCATTGCTT	3465	20	60.03	55	CGGACCTACCGTTGTCAGTT	542	Fragment	Unique
copia734	13	3202	1 Retrotransposon-LTR-Copia, Retrotransposon-LTR-Copia	1 trep_complete	3164	20	59.93	55	CTCTAGGAAAACCCCGTTCC	3465	20	60.03	55	CGGACCTACCGTTGTCAGTT	302	Fragment	Unique
copia739	12	6940	1 Unknown, Retrotransposon-LTR-Copia	1 trep_complete	6873	20	59.9	45	TTTCAATGAAGGACTTGGGG	7346	20	60.11	50	AATCGTCTCTGTCGGTTTGG	474	Fragment	Unique
copia741	13	4427	1 Retrotransposon-LTR-Copia, Unknown	1 trep_complete	4390	20	60.22	40	TTGCAAATATGAGCAACCGA	4798	20	60.11	55	ATGGGACGGAGAAGTGTCTG	409	Fragment	Unique
copia744	6	2253	Unknown, Unknown	trep_complete	1672	20	59.97	50	GGGAACACACCAAGCTCAAT	2307	20	59.91	50	CTTAGGGGATGCGGCATATA	636	Fragment	Unique
copia744	5	1980	Retrotransposon-LTR-Copia, Unknown	trep_complete	1956	20	60.12	45	AATGTTTTTCACTGCTGCCC	2208	20	59.85	50	GAAGCGGTTTAGCATGGAAG	253	Fragment	Unique
copia744	9	3413	Unknown, Retrotransposon-LTR-Copia	1 trep_complete	2949	20	59.8	45	GTTTGGGTCCATCATTGCTT	3489	20	59.85	50	CGGACCTACCGTTGTCATTT	541	Fragment	Unique
copia744	12	3497	1 Unknown, Retrotransposon-LTR-Copia	1 trep_complete	2949	20	59.8	45	GTTTGGGTCCATCATTGCTT	3597	20	59.98	45	GCGGAATTGTTCCACAACTT	649	Fragment	Unique
copia744	14	4388	1 Unknown, Retrotransposon-LTR-Copia	1 trep_complete	3799	20	59.45	55	ATCCTTCTCTAGCCGTCGTG	4438	21	60.02	42.86	TGGGTATTTGATACCGGATCA	640	Fragment	Unique
copia745	12	5747			5196	20	60.07	45	GTAATGCGGCGATTTCATCT	5771	20	59.79	60	CTACCCTGTTACGGCGTAGC	576	Fragment	Unique
copia745	8	4410	Retrotransposon-LTR-Copia, Unknown	trep_complete	4186	20	59.91	45	GAGGGTTTTGTCAATCCGAA	4600	20	59.96	45	TTCTTTGCCTCTTCCATGCT	415	Fragment	Unique
copia746	12	5894	1 Unknown, Retrotransposon-LTR-Copia	1 trep_complete	5839	20	59.95	50	ACTTAGGGGAAGCGGCATAT	6400	20	59.97	50	CGGCTTCTTTCGTAGAATCG	562	Fragment	Unique
copia746	14	6278	1 Unknown, Retrotransposon-LTR-Copia	1 trep_complete	6173	20	59.98	45	GGACAGCGGTGAAAAACATT	6688	20	60.01	55	TGCTTAGCCTCAGGAGTGGT	516	Fragment	Unique
copia747	12	3397	1 Retrotransposon-LTR-Copia, Retrotransposon-LTR-Copia	1 trep_complete	2934	20	59.93	50	GTCTGGGTCCATCATTGCTT	3578	20	60	50	ATCGTTCCACAACTTACGCC	645	Fragment	Unique
copia747	13	3780	1 Retrotransposon-LTR-Copia, Retrotransposon-LTR-Copia	1 trep_complete	3559	20	60	50	GGCGTAAGTTGTGGAACGAT	3803	20	60.23	55	ACGACGGCTAGAGGAGGATT	245	Fragment	Unique
copia76	2	3689	Unknown, Retrotransposon-LTR-Copia	trep_complete	3325	20	59.83	55	ACGGAGAAGGGTCTGAGTGA	3724	20	59.92	45	AAATATGAGCAACCGATCCG	400	Fragment	Unique
copia77	11	3386	1 Unknown, Retrotransposon-LTR-Copia	1 trep_complete	3019	20	60.02	50	TTGTGTCGGTGCTTCTCTTG	3572	20	59.98	45	GCGGAATTGTTCCACAACTT	554	Fragment	Unique
copia786	5	1984	Retrotransposon-LTR-Copia, Unknown	trep_complete	1960	20	59.98	45	AATGTTTTTCACCGCTGTCC	2138	20	60.21	55	AGTGTCCTTCGACTGCTGCT	179	Fragment	Unique
copia786	7	2328	Retrotransposon-LTR-Copia, Retrotransposon-LTR-Copia	trep_complete	2297	20	59.98	55	GCCGCTTCTCCTAAGTCCTT	2744	20	59.84	50	ATGAGACTTTCTCGCCCGTA	448	Fragment	Unique
copia786	10	2940	1 Retrotransposon-LTR-Copia, Retrotransposon-LTR-Copia	1 trep_complete	2716	20	59.87	50	AAGCATTACTACGGGCGAGA	2979	20	59.65	45	TATGCAGAAGCAATGATGGG	264	Fragment	Unique
copia786	13	3234	1 Retrotransposon-LTR-Copia, Retrotransposon-LTR-Copia	1 trep_complete	3211	20	59.64	50	CTGAGCGACAAACACTTTGC	3588	20	59.9	55	CAACTTACGCCGCCTAGAAC	378	Fragment	Unique
copia79	10	5297	1 Retrotransposon-LTR-Copia, Unknown	1 trep_complete	5265	18	58.73	55.56	CGCCTGATGGTGTGAAAG	5957	20	59.96	45	TTCTTTGCCTCTTCCATGCT	693	Fragment	Unique
copia792	13	3805	1 Retrotransposon-LTR-Copia, Retrotransposon-LTR-Copia	1 trep_complete	3589	20	59.98	45	AAGTTGTGGAACAATTCCGC	3882	20	60.13	50	AGAGCAGAAGGCTTGTTGGA	294	Fragment	Unique
copia793	2	3712	Unknown, Retrotransposon-LTR-Copia	trep_complete	3347	20	60.31	50	GGACGGAGAAGGGTTTGAAT	3747	20	59.92	45	AAATATGAGCAACCGATCCG	401	Fragment	Unique
copia793	3	3766	Retrotransposon-LTR-Copia, Retrotransposon-LTR-Copia	trep_complete	3728	20	59.92	45	CGGATCGGTTGCTCATATTT	4343	20	60.16	60	CTCCTCTAGCCGTTGTGCTC	616	Fragment	Unique
copia793	4	4118	Unknown, Retrotransposon-LTR-Copia	trep_complete	3617	20	60.25	50	GTTGAAGAACGGCGGAAGTA	4142	20	59.4	45	TATGACCCAAACGACAATGC	526	Fragment	Unique
copia793	13	6728	1 Unknown, Retrotransposon-LTR-Copia	1 trep_complete	6539	20	60.08	50	CCAAGGAACCACCAGAAGAA	6758	20	59.31	55	CAACACTCTCCCACTTGCAC	220	Fragment	Unique
copia793	14	6779	1 Retrotransposon-LTR-Copia, Retrotransposon-LTR-Gypsy	1 trep_complete	6739	20	59.31	55	GTGCAAGTGGGAGAGTGTTG	7219	20	60.11	50	TGACAAACCCGAAAGCTACC	481	Fragment	Unique
copia794	5	4702	Retrotransposon-LTR-Copia, Unknown	trep_complete	4543	20	59.98	45	GCGGAATTGTTCCACAACTT	5071	20	60.13	55	ACAAGGCTACAGGGATCGTG	529	Fragment	Unique
copia80	5	1946	Retrotransposon-LTR-Copia, Unknown	trep_complete	1925	20	60.3	50	GTTTTTCACCGCTGTCGAGT	2327	21	59.69	42.86	TCCTATGCTTGAGCCCATAAA	403	Fragment	Unique
copia80	7	2765	Retrotransposon-LTR-Copia, Unknown	trep_complete	2526	20	60.02	40	TTTCCAGCATTTTTCGGATC	2872	20	59.39	45	TGGGACACAATCAAGTTTGG	347	Fragment	Unique
copia80	13	4355	1 Unknown, Retrotransposon-LTR-Copia	1 trep_complete	3783	20	59.86	50	CGTGCTCATTAGTCCGCATA	4388	20	59.93	45	ATCGGTTGCTCATATTTGCC	606	Fragment	Unique
copia80	14	4405	1 Retrotransposon-LTR-Copia, Unknown	1 trep_complete	4369	20	59.93	45	GGCAAATATGAGCAACCGAT	4770	20	60.19	50	CGGAGAAGGGTCTGAATGAA	402	Fragment	Unique
copia802	4	4207	Retrotransposon-LTR-Copia, Unknown	trep_complete	4171	20	59.74	45	AAAAGCGCATGAAGAAGCTC	4791	20	60.03	50	CCTTTCCAGGCCATATCTCA	621	Fragment	Unique
copia802	5	4756	Retrotransposon-LTR-Copia, Unknown	trep_complete	4570	20	59.98	45	GCGGAATTGTTCCACAACTT	4791	20	60.03	50	CCTTTCCAGGCCATATCTCA	222	Fragment	Unique
copia802	6	5164	Unknown, Retrotransposon-LTR-Copia	trep_complete	4772	20	60.03	50	TGAGATATGGCCTGGAAAGG	5219	20	59.93	50	GTCTGGGTCCATCATTGCTT	448	Fragment	Unique
copia802	7	5238	Retrotransposon-LTR-Copia, Retrotransposon-LTR-Copia	trep_complete	4772	20	60.03	50	TGAGATATGGCCTGGAAAGG	5296	20	59.28	50	GGGTCAACCAAGTTCCAAAC	525	Fragment	Unique
copia802	15	6751	1 Retrotransposon-LTR-Copia, Retrotransposon-LTR-Gypsy	1 trep_complete	6121	20	60.02	50	GTACTCGCGCAGATGTTTCA	6781	20	59.31	55	CAACAGTCTCCCACTTGCAC	661	Fragment	Unique
copia804	14	7188			6567	20	60.07	45	GTAATGCGGCGATTTCATCT	7223	20	59.99	50	TCTTGACAGACCCGAAAGCT	657	Fragment	Unique
copia804	2	2629	Unknown, Retrotransposon-LTR-Copia	trep_complete	2601	21	58.5	47.62	TGCTAGCAGTGATGCTAAAGC	3135	20	60.13	55	ACCTTTCGGTCCTAGCCTGT	535	Fragment	Unique
copia805	1	7469	Retrotransposon-LTR-Gypsy, Retrotransposon-LTR-Copia	trep_complete	7436	20	60.22	55	TTGATAGAGTCGGAGTGCCC	8107	20	60.28	50	CCGTACCAACACCATGAACA	672	Fragment	Unique
copia805	2	8077	Unknown, Retrotransposon-LTR-Copia	trep_complete	7921	20	60.44	50	CTGGGCCTTCGTTCCTTAAT	8213	20	59.78	50	CCATCCCTACACAAAAGGGA	293	Fragment	Unique
copia807	11	6174	1 Unknown, Retrotransposon-LTR-Copia	1 trep_complete	6019	20	60.18	55	CAGTGTCCTTCGACTGCTGA	6198	20	60.26	45	AATGTTTTTCGCTGCTGTCC	180	Fragment	Unique
copia807	12	6284	1 Retrotransposon-LTR-Copia, Unknown	1 trep_complete	6179	20	60.26	45	GGACAGCAGCGAAAAACATT	6566	20	60.08	50	TTCTTCTGGTGGTTCCTTGG	388	Fragment	Unique
copia808	3	1421	Retrotransposon-LTR-Copia, Unknown	trep_complete	1391	20	59.31	55	CAACAGTCTCCCACTTGCAC	1963	20	59.57	50	GTATGACAAGCGGACACCAA	573	Fragment	Unique
copia808	7	2785	Retrotransposon-LTR-Copia, Unknown	trep_complete	2506	20	60.02	40	TTTCCAGCATTTTTCGGATC	2827	20	60.61	50	TTGGTTGACCCACCTAATGG	322	Fragment	Unique
copia814	2	3709	Unknown, Retrotransposon-LTR-Copia	trep_complete	3236	20	60	60	AGCTAGGCTTCCCACTAGGC	3758	20	59.96	45	CCCTGCGTCGAATTACAAAT	523	Fragment	Unique
copia814	3	4210	Retrotransposon-LTR-Copia, Retrotransposon-LTR-Copia	trep_complete	4151	20	59.74	45	AAAAGCGCATGAAGAAGCTC	4349	20	59.96	55	AATCCTCCTCTACCCGTCGT	199	Fragment	Unique
copia814	5	4921	Retrotransposon-LTR-Copia, Retrotransposon-LTR-Copia	trep_complete	4330	20	59.96	55	ACGACGGGTAGAGGAGGATT	4959	20	59.93	55	CTCTAGGAAAACCCCGTTCC	630	Fragment	Unique
copia815	2	3709	Unknown, Retrotransposon-LTR-Copia	trep_complete	3236	20	60	60	AGCTAGGCTTCCCACTAGGC	3758	20	59.96	45	CCCTGCGTCGAATTACAAAT	523	Fragment	Unique
copia815	3	4210	Retrotransposon-LTR-Copia, Retrotransposon-LTR-Copia	trep_complete	4151	20	59.74	45	AAAAGCGCATGAAGAAGCTC	4349	20	59.96	55	AATCCTCCTCTACCCGTCGT	199	Fragment	Unique
copia815	5	4921	Retrotransposon-LTR-Copia, Retrotransposon-LTR-Copia	trep_complete	4330	20	59.96	55	ACGACGGGTAGAGGAGGATT	4959	20	59.93	55	CTCTAGGAAAACCCCGTTCC	630	Fragment	Unique
copia816	9	6262	1 Retrotransposon-LTR-Copia, Retrotransposon-LTR-Copia	1 trep_complete	5935	20	59.93	50	GTCTGGGCATCCAAATCACT	6516	20	60.02	40	TTTCCAGCATTTTTCGGATC	582	Fragment	Unique
copia816	10	6823	1 Unknown, Retrotransposon-LTR-Copia	1 trep_complete	6497	20	60.02	40	GATCCGAAAAATGCTGGAAA	7167	20	60.1	55	CCTCCATAGACGAGGCACAT	671	Fragment	Unique
copia816	13	7658	1 Retrotransposon-LTR-Copia, Retrotransposon-LTR-Gypsy	1 trep_complete	7496	20	60.07	45	GTAATGCGGCGATTTCATCT	7694	20	60.11	60	TACCTCCGACAGTCTCCCAC	199	Fragment	Unique
copia817	2	1325	Retrotransposon-LTR-Gypsy, Retrotransposon-LTR-Copia	trep_complete	748	20	59.93	50	CGGAATCCCTTTGTAGGTCA	1365	20	59.31	55	GTGCAAGTGGGAGACTGTTG	618	Fragment	Unique
copia817	3	1376	Retrotransposon-LTR-Copia, Unknown	trep_complete	1346	20	59.31	55	CAACAGTCTCCCACTTGCAC	1532	20	60.08	50	CCAAGGAACCACCAGAAGAA	187	Fragment	Unique
copia817	11	3155	1 Retrotransposon-LTR-Copia, Retrotransposon-LTR-Copia	1 trep_complete	3114	20	59.93	55	CTCTAGGAAAACCCCGTTCC	3471	20	60.24	50	CCGAGCGACATAATCGAACT	358	Fragment	Unique
copia817	12	3366	1 Unknown, Retrotransposon-LTR-Copia	1 trep_complete	3233	20	59.81	55	GATCTTGTCCGGCTGAAGTC	3404	20	59.9	45	TTCATTTTGGGGATACGCTC	172	Fragment	Unique
copia817	15	3958	1 Retrotransposon-LTR-Copia, Unknown	1 trep_complete	3906	20	59.74	45	AGCTTCTTCATGCGCTTTTC	4431	20	60.45	55	CCTCAGGTACGCTTGTTGCT	526	Fragment	Unique
copia817	16	4366	1 Retrotransposon-LTR-Copia, Unknown	1 trep_complete	4318	20	59.66	40	CCTGCATCGAATTGCAAATA	4963	20	59.87	50	CAAACACAGGCCAGAACTGA	646	Fragment	Unique
copia818	8	2333	Unknown, Retrotransposon-LTR-Copia	trep_complete	2069	20	59.83	55	GCGATCCCGCTCATTAGTAG	2545	20	60.02	40	GATCCGAAAAATGCTGGAAA	477	Fragment	Unique
copia818	12	2916	1 Retrotransposon-LTR-Copia, Retrotransposon-LTR-Copia	1 trep_complete	2682	20	61.04	55	ATCAGTACGGGCGAGAAGGT	2968	20	59.5	45	TTGTTGGACAATGATGAGCC	287	Fragment	Unique
copia818	17	4000	1 Retrotransposon-LTR-Copia, Unknown	1 trep_complete	3976	20	59.96	45	CCAAATGACAATGCCACAAG	4318	20	60.06	45	GATTTCCGCGTAGGCAATAA	343	Fragment	Unique
copia819	4	4182	Retrotransposon-LTR-Copia, Retrotransposon-LTR-Copia	trep_complete	4150	20	59.84	45	ACGCATGAAGAAGCTCCATT	4612	20	59.9	55	TTACGTCGCTCAGACACACC	463	Fragment	Unique
copia824	12	4896			4280	20	59.08	45	CGGTGATTTCATCTCATTCG	4950	20	59.86	50	CCATGTCTCACAGCATGCTT	671	Fragment	Unique
copia824	2	2069	Unknown, Retrotransposon-LTR-Copia	trep_complete	1611	20	60.2	55	CTACTACCGGGTCGGGATTT	2224	20	60.1	50	CAAATACTCGCCTCCACGAT	614	Fragment	Unique
copia824	10	4436	1 Retrotransposon-LTR-Copia, Retrotransposon-LTR-Gypsy	1 trep_complete	4079	20	60	55	ACCGTGACCGATTCTACGAC	4466	20	59.31	55	CAACAGTCTCCCACTTGCAC	388	Fragment	Unique
copia825	3	3765	Retrotransposon-LTR-Copia, Retrotransposon-LTR-Copia	trep_complete	3729	20	59.92	45	CGGATCGGTTGCTCATATTT	4356	20	59.94	55	GAATCCTGCTCTAGCCATCG	628	Fragment	Unique
copia825	5	4193	Retrotransposon-LTR-Copia, Retrotransposon-LTR-Copia	trep_complete	4157	20	59.74	45	AAAAGCGCATGAAGAAGCTC	4356	20	59.94	55	GAATCCTGCTCTAGCCATCG	200	Fragment	Unique
copia825	7	4925	Retrotransposon-LTR-Copia, Retrotransposon-LTR-Copia	trep_complete	4328	20	59.97	50	CAATGAGCACGATGGCTAGA	4963	20	59.93	55	CTCTAGGAAAACCCCGTTCC	636	Fragment	Unique
copia825	10	5312	1 Retrotransposon-LTR-Copia, Unknown	1 trep_complete	5035	20	59.38	45	GCAAGAATCAATGAGCGATG	5592	20	60.02	40	TTTCCAGCATTTTTCGGATC	558	Fragment	Unique
copia825	14	6282	1 Unknown, Retrotransposon-LTR-Copia	1 trep_complete	6177	20	59.98	45	GGACAGCGGTGAAAAACATT	6560	20	60.09	55	TCTGGTGGTTCCTTGTCTCC	384	Fragment	Unique
copia826	5	2018	Retrotransposon-LTR-Copia, Unknown	trep_complete	1986	20	58.6	50	GCAGGAGCCATATGTGTTGT	2638	20	60.01	55	CAGGTCCAGCTTTAGCCTTG	653	Fragment	Unique
copia826	9	3315	Retrotransposon-LTR-Copia, Unknown	1 trep_complete	3224	20	59.62	45	ACTTGTGGCATTGTCGTTTG	3878	20	59.97	55	ACCGTTCCAGTCCACATCTC	655	Fragment	Unique
copia826	10	3842	1 Retrotransposon-LTR-Copia, Unknown	1 trep_complete	3656	20	59.98	45	GCGGAATTGTTCCACAACTT	3878	20	59.97	55	ACCGTTCCAGTCCACATCTC	223	Fragment	Unique
copia827	15	4447	1 Retrotransposon-LTR-Copia, Unknown	1 trep_complete	4397	20	59.66	40	CCTGCATCGAATTGCAAATA	4983	20	59.92	55	AGCAGAAGGCGCAGAAGTAG	587	Fragment	Unique
copia83	7	5316	Retrotransposon-LTR-Copia, Unknown	trep_complete	5188	20	59.93	50	AAGCAATGATGGACCCAGAC	5686	20	59.94	50	TTGGTCCCTTTGACCACTTC	499	Fragment	Unique
copia83	8	5782	Retrotransposon-LTR-Copia, Unknown	trep_complete	5671	20	59.94	50	TGGTCAAAGGGACCAAGAAC	6030	20	60.18	55	CAGCAGTCGAAGGACACTGA	360	Fragment	Unique
copia830	6	4649	Retrotransposon-LTR-Copia, Unknown	trep_complete	4555	20	60.05	45	TCAATGATGAACCAGTCGGA	5017	20	60.16	50	GTTGTGGCGGTGTTTCTCTT	463	Fragment	Unique
copia830	8	5895	Retrotransposon-LTR-Copia, Unknown	trep_complete	5482	20	60.02	40	GATCCGAAAAATGCTGGAAA	6072	20	59.83	55	TGGATCAGAGTGGTGTCTGC	591	Fragment	Unique
copia831	15	4006	1 Retrotransposon-LTR-Copia, Retrotransposon-LTR-Copia	1 trep_complete	3957	20	59.74	45	AGCTTCTTCATGCGCTTTTC	4403	20	60.2	45	CGGATCGCTTGCTCATATTT	447	Fragment	Unique
copia831	16	4417	1 Retrotransposon-LTR-Copia, Unknown		4393	20	59.92	45	CAAGCGATCCGGTATCAAAT	4847	20	60.09	50	TCTTTCGTCTCTTCCGCCTA	455	Fragment	Unique
copia86	3	3743	Retrotransposon-LTR-Copia, Retrotransposon-LTR-Copia	trep_complete	3705	20	59.92	45	CGGATCGGTTGCTCATATTT	4291	20	59.81	50	CATTGGTCCGCATACATCAC	587	Fragment	Unique
copia86	4	4085	Retrotransposon-LTR-Copia, Retrotransposon-LTR-Copia	trep_complete	3705	20	59.92	45	CGGATCGGTTGCTCATATTT	4134	20	59.74	45	AGCTTCTTCATGCGCTTTTC	430	Fragment	Unique
copia87	17	4451	1 Retrotransposon-LTR-Copia, Unknown	1 trep_complete	4416	20	59.92	45	AAATATGAGCAACCGATCCG	4845	20	60.14	55	AGTGCGTCGAGTGGTAATCC	430	Fragment	Unique
copia903	8	2291	Unknown, Unknown	trep_complete	1676	20	59.97	50	GGGAACACACCAAGCTCAAT	2346	20	59.85	55	AAGGACTTAGGGGAAGCAGC	671	Fragment	Unique
copia903	6	1904	Unknown, Retrotransposon-LTR-Copia	trep_complete	1592	20	60.08	50	TTCTTCTGGTGGTTCCTTGG	2009	20	59.98	45	GGACAGCGGTGAAAAACATT	418	Fragment	Unique
copia903	10	2874	1 Retrotransposon-LTR-Copia, Unknown	1 trep_complete	2594	20	60.02	40	TTTCCAGCATTTTTCGGATC	3254	20	59.9	50	TGTTTGTCGCTCGTAACAGG	661	Fragment	Unique
copia903	11	3446	1 Unknown, Retrotransposon-LTR-Copia	1 trep_complete	2976	20	59.91	45	TTTCGGAGTTTGGGTTCATC	3632	20	59.98	45	GCGGAATTGTTCCACAACTT	657	Fragment	Unique
copia903	13	3995	1 Retrotransposon-LTR-Copia, Retrotransposon-LTR-Copia	1 trep_complete	3519	20	59.93	50	GGTCCAACTGGCTCATCATT	4028	20	60.01	50	AGCGCATGTAGAAGCTCCAT	510	Fragment	Unique
copia903	14	4062	1 Retrotransposon-LTR-Copia, Retrotransposon-LTR-Copia	1 trep_complete	4009	20	60.01	50	ATGGAGCTTCTACATGCGCT	4459	20	59.92	45	CGGATCGGTTGCTCATATTT	451	Fragment	Unique
copia924	2	3589	Unknown, Retrotransposon-LTR-Copia	trep_complete	3260	20	59.73	55	CAGCAGAGGCTGACATCAAG	3624	20	59.92	45	AATATGAGCAACCGATTCGG	365	Fragment	Unique
copia924	3	3642	Retrotransposon-LTR-Copia, Retrotransposon-LTR-Copia	trep_complete	3605	20	59.92	45	CCGAATCGGTTGCTCATATT	4219	20	60.23	55	AATCCTCCTCTAGCCGTCGT	615	Fragment	Unique
copia924	4	3990	Unknown, Retrotransposon-LTR-Copia	trep_complete	3397	21	60.12	47.62	AAGGTTAAAGCTGGACCTGGA	4039	20	59.74	45	AGCTTCTTCATGCGCTTTTC	643	Fragment	Unique
copia929	4	1856	Unknown, Retrotransposon-LTR-Copia	trep_complete	1655	20	60.07	50	TTCGGGAACATACCAAGCTC	1964	20	59.87	50	ACTGGACACCGGTGAAAAAC	310	Fragment	Unique
copia932	2	1376	Retrotransposon-LTR-Gypsy, Retrotransposon-LTR-Copia	trep_complete	973	20	60.16	55	ACGGTGTAGCGTTGGATAGC	1416	20	59.31	55	GTGCAAGTGGGAGACTGTTG	444	Fragment	Unique
copia933	9	2833	Retrotransposon-LTR-Copia, Unknown	trep_complete	2565	20	59.91	45	TTTGGATCGACAAAACCCTC	3058	20	59.99	50	GCAAGAGAAGCACCATCACA	494	Fragment	Unique
copia933	10	3384	1 Unknown, Retrotransposon-LTR-Copia	1 trep_complete	3039	20	59.99	50	TGTGATGGTGCTTCTCTTGC	3621	20	60.1	50	ATCGTGGAGGCGAGTATTTG	583	Fragment	Unique
copia935	16	4403	1 Retrotransposon-LTR-Copia, Unknown	1 trep_complete	4368	20	59.92	45	AAATATGAGCAACCGATCCG	4637	20	60.13	50	AGAAGAGCAAGGCTGGAACA	270	Fragment	Unique
copia936	9	5154	Unknown, Retrotransposon-LTR-Copia	trep_complete	4854	20	60	55	ACACCCAAGTCGGATAGTGC	5209	20	59.93	50	GTCTGGGTCCATCATTGCTT	356	Fragment	Unique
copia936	16	6740	1 Retrotransposon-LTR-Copia, Retrotransposon-LTR-Gypsy	1 trep_complete	6389	20	59.98	55	GCCGAATCTACGACAGAAGC	6770	20	59.31	55	CAACAGTCTCCCACTTGCAC	382	Fragment	Unique
copia938	8	3162	Unknown, Retrotransposon-LTR-Copia	trep_complete	2966	20	59.97	50	CAGGCACATCATTGTCCAAC	3193	20	59.93	55	GGAACGGGGTTTTCCTAGAG	228	Fragment	Unique
copia944	11	5981	1 Unknown, Retrotransposon-LTR-Copia	1 trep_complete	5568	20	60.02	40	GATCCGAAAAATGCTGGAAA	6237	20	60.07	55	GACCTCCGACGAGGAACATA	670	Fragment	Unique
copia945	2	1367	Retrotransposon-LTR-Gypsy, Retrotransposon-LTR-Copia	trep_complete	925	20	60.24	50	CTTGACAAACCCGGAAGCTA	1407	20	59.31	55	GTGCAAGTGGGAGACTGTTG	483	Fragment	Unique
copia945	8	2777	Retrotransposon-LTR-Copia, Retrotransposon-LTR-Copia	trep_complete	2560	20	60.02	40	TTTCCAGCATTTTTCGGATC	2951	20	59.26	45	AATGATGAGCCTGCGACATA	392	Fragment	Unique
copia945	9	2908	Retrotransposon-LTR-Copia, Retrotransposon-LTR-Copia	1 trep_complete	2716	20	61.04	55	ATCACTACGGGCGAGAAGGT	2960	20	59.5	45	TTGTTGGACAATGATGAGCC	245	Fragment	Unique
copia949	15	7585			669	20	59.96	45	CCCTTTGCGTCACGATATTT	897	20	60.11	50	GGTAGCTTTCGGGTTTGTCA	229	Fragment	Unique
copia949	2	1318	Retrotransposon-LTR-Gypsy, Retrotransposon-LTR-Copia	trep_complete	669	20	59.96	45	CCCTTTGCGTCACGATATTT	1361	20	59.72	55	TCTAGTGCAAGTGGGGGACT	693	Fragment	Unique
copia949	3	1367	Retrotransposon-LTR-Copia, Unknown	trep_complete	1345	20	59.72	60	CCCCCACTTGCACTAGAGTC	1530	20	60.07	45	GTAATGCGGCGATTTCATCT	186	Fragment	Unique
copia949	7	2790	Retrotransposon-LTR-Copia, Unknown	trep_complete	2239	20	59.95	50	ATATGCCGCTTCCCCTAAGT	2912	21	59.55	42.86	TGATAAACCCAGACTCCGAAA	674	Fragment	Unique
copia950	2	881	Retrotransposon-LTR-Gypsy, Retrotransposon-LTR-Copia	trep_complete	232	20	59.96	45	CCCTTTGCGTCACGATATTT	924	20	59.72	55	TCTAGTGCAAGTGGGGGACT	693	Fragment	Unique
copia950	3	930	Retrotransposon-LTR-Copia, Unknown	trep_complete	908	20	59.72	60	CCCCCACTTGCACTAGAGTC	1093	20	60.07	45	GTAATGCGGCGATTTCATCT	186	Fragment	Unique
copia950	7	2353	Retrotransposon-LTR-Copia, Unknown	trep_complete	1802	20	59.95	50	ATATGCCGCTTCCCCTAAGT	2475	21	59.55	42.86	TGATAAACCCAGACTCCGAAA	674	Fragment	Unique
copia950	15	7148	1 Retrotransposon-LTR-Gypsy, Retrotransposon-LTR-Copia	1 trep_complete	232	20	59.96	45	CCCTTTGCGTCACGATATTT	460	20	60.11	50	GGTAGCTTTCGGGTTTGTCA	229	Fragment	Unique
copia950	17	7698	1 Retrotransposon-LTR-Copia, Unknown	1 trep_complete	7189	20	60.23	45	GCTTCTTGACAAACCCGAAA	7761	20	59.48	50	AGCTTGCATACCTTTCCAGC	573	Fragment	Unique
copia950	18	7942	1 Unknown, Retrotransposon-LTR-Copia	1 trep_complete	7742	20	59.48	50	GCTGGAAAGGTATGCAAGCT	8180	20	59.57	55	CACGGAGTCTTGCTGAGATG	439	Fragment	Unique
copia950	19	7987	2 Retrotransposon-LTR-Copia, Unknown	2 trep_complete	7341	20	60.71	55	TCTCGTGTTGGGTCAGTCCT	8020	20	60.33	55	ATGCCACTTCCCCTAAGTCC	680	Fragment	Unique
copia950	27	12052	2 Retrotransposon-LTR-Gypsy, Retrotransposon-LTR-Copia	2 trep_complete	232	20	59.96	45	CCCTTTGCGTCACGATATTT	460	20	60.11	50	GGTAGCTTTCGGGTTTGTCA	229	Fragment	Unique
copia951	5	1943	Retrotransposon-LTR-Copia, Unknown	trep_complete	1886	20	59.67	60	CCTGACCTCCATAGACGAGG	2238	20	59.96	45	AGCATGGAAGAGGCAAAGAA	353	Fragment	Unique
copia951	6	1943	Unknown, Retrotransposon-LTR-Copia	trep_complete	1570	20	60.08	50	TTCTTCTGGTGGTTCCTTGG	2015	20	59.98	45	GGACAGCGGTGAAAAACATT	446	Fragment	Unique
copia951	8	2294	Unknown, Retrotransposon-LTR-Copia	trep_complete	1654	20	59.97	50	GGGAACACACCAAGCTCAAT	2349	20	59.95	50	ACTTAGGGGAAGCGGCATAT	696	Fragment	Unique
copia952	3	3749	Retrotransposon-LTR-Copia, Retrotransposon-LTR-Copia	trep_complete	3715	20	60.22	40	TCGGTTGCTCATATTTGCAA	4324	20	60.07	50	CCATCATGCTCATTGGTCTG	610	Fragment	Unique
copia952	4	4105	Unknown, Retrotransposon-LTR-Copia	trep_complete	3520	20	60.39	55	GGACCTGCTCCAGACAAAGA	4129	20	60.02	50	GACACAAACGACAATGCCAC	610	Fragment	Unique
copia952	5	4175	Retrotransposon-LTR-Copia, Retrotransposon-LTR-Copia	trep_complete	4110	20	60.02	50	GTGGCATTGTCGTTTGTGTC	4324	20	60.07	50	CCATCATGCTCATTGGTCTG	215	Fragment	Unique
copia952	11	5296	1 Retrotransposon-LTR-Copia, Unknown	1 trep_complete	5168	20	59.93	50	AAGCAATGATGGACCCAGAC	5564	20	60.01	45	TCGGATCGACAAAAATCCTC	397	Fragment	Unique
copia952	12	5770	1 Unknown, Retrotransposon-LTR-Copia	1 trep_complete	5545	20	60.01	45	GAGGATTTTTGTCGATCCGA	6021	20	60.18	55	CAGCAGTCGAAGGACACTGA	477	Fragment	Unique
copia952	17	6720	1 Retrotransposon-LTR-Copia, Retrotransposon-LTR-Gypsy	1 trep_complete	6550	20	60.03	45	ACAAACACGTAATGCGGTGA	6751	20	59.57	50	CCAACAGTATCCCACTTGCA	202	Fragment	Unique
copia953	2	1413	Retrotransposon-LTR-Copia, Retrotransposon-LTR-Copia	trep_complete	1162	20	59.99	50	TGCTTGATGAGGCACAAGTC	1689	20	60.64	45	TTTGCCTTCTGATCGGTTGT	528	Fragment	Unique
copia953	10	2931	1 Retrotransposon-LTR-Copia, Unknown	1 trep_complete	2342	20	60.1	50	ATGCTGGGAAGGTATGCAAG	2955	20	59.98	45	AATGTTTTTCACCGCTGTCC	614	Fragment	Unique
copia983	9	5295	Unknown, Retrotransposon-LTR-Copia	trep_complete	5174	20	60.05	50	GATGGACCAAGACTCCGAAA	5558	20	59.96	50	ATAGACAAAACCCTCGGGCT	385	Fragment	Unique
copia984	3	2963	Retrotransposon-LTR-Copia, Unknown	trep_complete	2935	20	59.65	45	ATTTGATACCGGATCGGTTG	3549	20	60.07	50	GCTCATTGGTCCGCATAGAT	615	Fragment	Unique
copia984	4	3340	Retrotransposon-LTR-Copia, Retrotransposon-LTR-Copia	trep_complete	2944	20	59.92	45	CGGATCGGTTGCTCATATTT	3388	20	60.33	45	GCTTCTTCATGCCCTTTTCA	445	Fragment	Unique
copia984	5	3393	Retrotransposon-LTR-Copia, Unknown	trep_complete	3369	20	60.33	45	TGAAAAGGGCATGAAGAAGC	3549	20	60.07	50	GCTCATTGGTCCGCATAGAT	181	Fragment	Unique
copia984	11	4528	1 Retrotransposon-LTR-Copia, Unknown	1 trep_complete	4375	20	59.26	45	AATGATGAGCCTGCGACATA	4648	20	60.01	55	CTACGGGCGAGAAAGTCTTG	274	Fragment	Unique
copia984	12	5003	1 Retrotransposon-LTR-Copia, Retrotransposon-LTR-Copia	1 trep_complete	4629	20	60.01	55	CAAGACTTTCTCGCCCGTAG	5188	20	59.96	45	TTCTTTGCCTCTTCCATGCT	560	Fragment	Unique
copia984	13	5043	1 Retrotransposon-LTR-Copia, Unknown	1 trep_complete	4629	20	60.01	55	CAAGACTTTCTCGCCCGTAG	5078	20	59.95	50	ATATGCCGCTTCCCCTAAGT	450	Fragment	Unique
copia985	2	3677	Unknown, Retrotransposon-LTR-Copia	trep_complete	3269	20	59.84	55	GCTACGGGAACTTCATCTCG	3712	20	59.92	45	AAATATGAGCAACCGATCCG	444	Fragment	Unique
copia985	4	4336	Unknown, Retrotransposon-LTR-Copia	trep_complete	4221	20	59.68	50	GACGCCTTTCACAGGATTTC	4381	23	58.23	43.48	GGATCATCAAGTAGACATAGCCA	161	Fragment	Unique
copia985	5	4405	Retrotransposon-LTR-Copia, Unknown	trep_complete	4296	20	60.12	60	GAGCACGATGGCTAGAGGAG	4446	20	59.61	45	GCTCATCATTGATCGAACCA	151	Fragment	Unique
copia985	6	4443	Retrotransposon-LTR-Copia, Unknown	trep_complete	4418	23	59.87	39.13	TGTTAGACATGGTTCGATCAATG	4827	20	59.81	45	TTGCCTAATCGGCTCATCTT	410	Fragment	Unique
copia985	7	4529	Retrotransposon-LTR-Copia, Unknown	trep_complete	4471	21	59.72	47.62	TGGGGATACGCTCTAGAAACA	4827	20	59.81	45	TTGCCTAATCGGCTCATCTT	357	Fragment	Unique
copia985	8	4711	1 Retrotransposon-LTR-Copia, Unknown	1 trep_complete	4292	20	59.97	50	CAATGAGCACGATGGCTAGA	4752	20	59.93	55	CTCTAGGAAAACCCCGTTCC	461	Fragment	Unique
copia985	13	5609	1 Retrotransposon-LTR-Copia, Retrotransposon-LTR-Copia	1 trep_complete	4973	20	59.93	50	AAGCAATGATGGACCCAGAC	5661	20	60.05	50	GCCCAGAATATATGCCGCTA	689	Fragment	Unique
copia985	14	5688	1 Retrotransposon-LTR-Copia, Unknown	1 trep_complete	5642	20	60.05	50	TAGCGGCATATATTCTGGGC	6269	20	59.97	50	GGGAACACACCAAGCTCAAT	628	Fragment	Unique
copia985	17	5965	1 Unknown, Retrotransposon-LTR-Copia	2 trep_complete	5743	20	59.96	45	AGCATGGAAGAGGCAAAGAA	6046	20	60.52	55	CAAGCTCCTCCTCACCTTCA	304	Fragment	Unique
copia986	2	1331	Retrotransposon-LTR-Gypsy, Retrotransposon-LTR-Copia	trep_complete	699	20	60.21	50	CTATTCCCTTTGCCTCACGA	1371	20	59.31	55	GTGCAAGTGGGAGACTGTTG	673	Fragment	Unique
copia987	18	7165			6730	20	60.44	50	TGCAAGTGGGAGACTGTTGA	7287	20	59.92	55	AGGGGCCCAGAGATATCACT	558	Fragment	Unique
copia987	17	6769	1 Retrotransposon-LTR-Copia, DNA transposon-TIR-CACTA	1 trep_complete	6730	20	60.44	50	TGCAAGTGGGAGACTGTTGA	7210	20	60.11	50	TGACAAACCCGAAAGCTACC	481	Fragment	Unique
copia991	1	4240	Retrotransposon-LTR-Copia, Unknown	trep_complete	4195	20	60.1	50	ATCGTGGAGGCGAGTATTTG	4574	20	60.01	45	TATTTGCGCGTGTTCAAGAG	380	Fragment	Unique
copia991	3	4874	Retrotransposon-LTR-Copia, Unknown	trep_complete	10526	20	60.22	55	GGGCACTCCGACTCTATCAA	11100	20	60.01	50	CCTTGTTGACCTTCGTGGTT	575	Fragment	Unique
copia991	17	10900	1 Unknown, Retrotransposon-LTR-Copia	1 trep_complete	10257	20	60.01	45	CTCTTGAACACGCGCAAATA	10938	20	59.93	55	CTCTAGGAAAACCCCGTTCC	682	Fragment	Unique
copia991	22	12257	2 Retrotransposon-LTR-Copia, Retrotransposon-LTR-Gypsy	2 trep_complete	12216	20	59.6	55	AGGTGAAGAGGAGCTCGTTG	12390	20	59.33	50	CCAAACACACTTGGCTTCTG	175	Fragment	Unique
copia992	5	1948	Retrotransposon-LTR-Copia, Unknown	trep_complete	1872	20	59.67	60	CCTCACCTCCATAGACGAGG	2170	20	60	45	GTTCAGCACGAAAGATGCAA	299	Fragment	Unique
copia992	6	2221	Unknown, Retrotransposon-LTR-Copia	trep_complete	1640	20	59.97	50	GGGAACACACCAAGCTCAAT	2263	20	60.86	50	GGCGTACATTCTGGGCATTA	624	Fragment	Unique
copia992	7	2300	Retrotransposon-LTR-Copia, Retrotransposon-LTR-Copia	trep_complete	2244	20	60.86	50	TAATGCCCAGAATGTACGCC	2936	20	59.93	50	AAGCAATGATGGACCCAGAC	693	Fragment	Unique
copia993	16	7168			6565	20	60.07	45	GTAATGCGGCGATTTCATCT	7261	20	60.04	45	AGCAAATCCCATCTCGATTG	697	Fragment	Unique
copia993	2	3707	Unknown, Retrotransposon-LTR-Copia	trep_complete	3513	20	59.73	50	AGGTTAAAGCTGGACGTGGA	3734	20	59.92	50	GAGCAACCGATCCGGTATAA	222	Fragment	Unique
copia993	6	4734	Retrotransposon-LTR-Copia, Unknown	trep_complete	4654	20	60	55	GTTGGACCTACCGCTGTCAT	4942	20	60.3	50	GTTCCGAGCGACAAACACTT	289	Fragment	Unique
copia993	12	6165	1 Retrotransposon-LTR-Copia, Unknown	1 trep_complete	5949	20	59.96	50	GCATGGAAGAGGCAAGAAAG	6275	20	60.02	55	CTAGCATCGGTGTAACCCGT	327	Fragment	Unique
copia993	14	6727	1 Retrotransposon-LTR-Copia, Retrotransposon-LTR-Gypsy	1 trep_complete	6257	20	60.02	55	CGGGTTACACCGATGCTAGT	6780	20	59.69	55	CGATTGCCTCTAGGGCATAC	524	Fragment	Unique
copia995	9	5311	1 Retrotransposon-LTR-Copia, Unknown	1 trep_complete	5033	20	60.23	45	GCAAGAATCAATGCGTGATG	5591	20	60.02	40	TTTCCAGCATTTTTCGGATC	559	Fragment	Unique
copia997	2	1327	Retrotransposon-LTR-Gypsy, Retrotransposon-LTR-Copia	trep_complete	771	20	60.18	50	CCGGAATCCCTTTGTAGGTT	1366	20	58.88	55	TGCTAGTGGGAGACTGTTGG	596	Fragment	Unique
copia997	3	1376	Retrotransposon-LTR-Copia, Unknown	trep_complete	1347	20	58.88	55	CCAACAGTCTCCCACTAGCA	1540	20	60.07	45	GTAATGCGGCGATTTCATCT	194	Fragment	Unique
copia997	10	15054	1 Unknown, Retrotransposon-LTR-Copia	1 trep_complete	14429	20	60.24	50	GATAGCGCGGAACAACAGAT	15126	20	60.3	50	ACTCGACAGCGGTGAAAAAC	698	Fragment	Unique
copia997	11	15128	1 Retrotransposon-LTR-Copia, Unknown	1 trep_complete	15107	20	60.3	50	GTTTTTCACCGCTGTCGAGT	15348	20	59.95	45	TCAGCATGGAAGATGCAAAG	242	Fragment	Unique
copia997	13	15515	1 Unknown, Retrotransposon-LTR-Copia	1 trep_complete	15329	20	59.95	45	CTTTGCATCTTCCATGCTGA	15776	20	60.1	55	TGGAAACCTACCTGAGGACG	448	Fragment	Unique
copia997	14	15988	1 Retrotransposon-LTR-Copia, Unknown	1 trep_complete	15757	20	60.1	55	CGTCCTCAGGTAGGTTTCCA	16450	20	59.96	50	CCCAAGTCGGATAAGTGCAT	694	Fragment	Unique
copia997	15	16325	1 Retrotransposon-LTR-Copia, Retrotransposon-LTR-Copia	1 trep_complete	15757	20	60.1	55	CGTCCTCAGGTAGGTTTCCA	16356	20	59.93	55	GGAACGGGGTTTTCCTAGAG	600	Fragment	Unique
dna10472	1	1683	Unknown, DNA transposon-TIR-CACTA	trep_complete	1234	20	60.18	50	GTGAGCACTCGCAAAGAACA	1707	20	60.03	55	ATAGGTCCTAATCCCACCCG	474	Fragment	Unique
dna10832	3	2272			2232	20	58.81	40	TTGCAACGCATGATAGATGA	2880	20	59.99	55	ACATAGGGTCACAGGCCAAG	649	Fragment	Unique
dna10832	4	2441			1910	20	60.04	40	TCCATGCTTCCAATGCAATA	2588	20	60.04	50	ATCACCAGAATCATCTCGCC	679	Fragment	Unique
dna10943	1	1472	Unknown, DNA transposon-TIR-CACTA	trep_complete	980	20	60.16	45	TGCAACACAGATTGGTTCGT	1510	18	61.77	61.11	GTTCTTTGCCGAGTGCCC	531	Fragment	Unique
dna10947	1	3862	DNA transposon-TIR-CACTA, DNA transposon-TIR-CACTA	trep_complete	3840	20	60.07	55	CACTGACGATCCTCCATCCT	4484	20	59.73	45	TCGTGCCGTTTCTTATGTTG	645	Fragment	Unique
dna10947	2	3916	DNA transposon-TIR-CACTA, DNA transposon-TIR-CACTA	trep_complete	3762	20	59.96	50	GCTCGTTCCAAGAAAGCATC	3956	20	60.96	55	ACATCCTGGGGTGGGATTAG	195	Fragment	Unique
dna10947	3	3960	DNA transposon-TIR-CACTA, Unknown	trep_complete	3937	20	60.96	55	CTAATCCCACCCCAGGATGT	4356	20	60.01	50	CGTCACTTTGCAGGATAGCA	420	Fragment	Unique
dna10947	4	4418	DNA transposon-TIR-CACTA, DNA transposon-TIR-CACTA	trep_complete	3846	20	60.03	55	CGATCCTCCATCCTCTACCA	4467	20	60.09	45	TTGCAGGTTTTGGAAACCTC	622	Fragment	Unique
dna11027	2	8869	DNA transposon-TIR-CACTA, DNA transposon-TIR-CACTA	trep_complete	8199	20	60.12	50	ACGGTCTTCTTTGTGCCATC	8898	20	59.99	55	GCACGGTGAACTAGGGGTTA	700	Fragment	Unique
dna11034	1	6143	DNA transposon-TIR-CACTA, Unknown	trep_complete	6121	20	60.07	55	CACTGACGATCCTCCATCCT	6647	20	60.27	55	AGAGGCTTCGTTACCGTCCT	527	Fragment	Unique
dna11034	2	6198	DNA transposon-TIR-CACTA, DNA transposon-TIR-CACTA	trep_complete	6074	20	59.9	40	TCCATTCATCGGTCAACAAA	6231	20	60.03	55	CGGGTGGGATTAGGACCTAT	158	Fragment	Unique
dna11034	3	6243	DNA transposon-TIR-CACTA, Unknown	trep_complete	6212	20	60.03	55	ATAGGTCCTAATCCCACCCG	6622	20	60.01	50	CGTCACTTTGCAGGATAGCA	411	Fragment	Unique
dna11034	4	7397	Unknown, DNA transposon-TIR-CACTA	trep_complete	7013	20	60.35	55	TGAGGAATGTCGGCCTAGAG	7432	19	60.82	52.63	ACTTTGCCGAGTGCCAGAT	420	Fragment	Unique
dna11065	2	1886			1378	20	60.13	55	AGGGAGGTGCTACCGAAACT	1920	18	59.94	55.56	CTTTGCCGAGTGCCAGAT	543	Fragment	Unique
dna11065	1	1166	DNA transposon-TIR-CACTA, Unknown	trep_complete	1144	20	60.07	55	CACTGACGATCCTCCATCCT	1828	20	59.99	50	GCCGCTTGTTCTGCTATTTC	685	Fragment	Unique
dna11143	1	178	DNA transposon-TIR-CACTA, DNA transposon-TIR-CACTA	trep_complete	129	20	60.09	45	TTGCAGGTTTTGGAAACCTC	715	20	60.03	55	CGATCCTCCATCCTCTACCA	587	Fragment	Unique
dna1120	6	3235	DNA transposon-TIR-CACTA, Unknown	trep_complete	2906	20	60	45	GTGCATGAAGCGAAAGTTCA	3260	20	60.02	55	TCTCAGTTGGTGGTGAGCAG	355	Fragment	Unique
dna1120	8	3586	DNA transposon-TIR-CACTA, DNA transposon-TIR-CACTA	trep_complete	3371	20	59.99	55	AGGGACTTGGTAGCCAACCT	3808	20	59.86	50	TGTGGCAGTCATTAGCCTTG	438	Fragment	Unique
dna1120	9	3653	Unknown, DNA transposon-TIR-CACTA	trep_complete	3241	20	60.02	55	CTGCTCACCACCAACTGAGA	3743	20	60.1	55	TTCAAGGAGTACCCAGACGG	503	Fragment	Unique
dna1120	10	4123	1 DNA transposon-TIR-CACTA, Unknown	1 trep_complete	3724	20	60.1	55	CCGTCTGGGTACTCCTTGAA	4276	20	60.04	55	AGCTACCATCTGCCTGTGCT	553	Fragment	Unique
dna1120	11	4426	1 DNA transposon-TIR-CACTA, DNA transposon-TIR-CACTA	1 trep_complete	3901	20	60.22	45	GTGATTTCGCAGAAGGCAAT	4478	20	60.07	55	GGTCCTGGGCTCTCATGTAA	578	Fragment	Unique
dna1120	13	4726	1 Unknown, DNA transposon-TIR-CACTA	1 trep_complete	4301	20	60.1	50	GCTTGGCTTACCCGTCATTA	4763	20	59.42	50	TGGGTTTGCTACACATGTCC	463	Fragment	Unique
dna1131	1	1263	Unknown, DNA transposon-TIR-CACTA	trep_complete	1102	20	60.4	50	AACTTCGACAGCGAATGGAG	1304	20	59.53	45	CCAATGATGTGCATCGAGTT	203	Fragment	Unique
dna11428	5	5046	Unknown, DNA transposon-TIR-CACTA	trep_complete	4647	20	60.08	45	GATCAACTTCAACGGCGAAT	5086	20	59.87	55	CCCAGGACTAGAAAAGCACG	440	Fragment	Unique
dna11493	2	1358	DNA transposon-TIR-CACTA, DNA transposon-TIR-CACTA	trep_complete	944	20	59.87	50	GTGCATCATCGAAGTGTGCT	1391	20	60.03	55	CGGGTGGGATTAGGACCTAT	448	Fragment	Unique
dna11493	4	1497	DNA transposon-TIR-CACTA, DNA transposon-TIR-CACTA	trep_complete	941	20	59.71	50	GACGTGCATCATCGAAGTGT	1526	20	60.3	55	CAGCACCTCCCTGTTGTTCT	586	Fragment	Unique
dna11493	5	1532	DNA transposon-TIR-CACTA, Unknown	trep_complete	1507	20	60.3	55	AGAACAACAGGGAGGTGCTG	1749	20	59.7	55	GATAGCAAGGTGAGGCAACC	243	Fragment	Unique
dna11493	6	1823	DNA transposon-TIR-CACTA, DNA transposon-TIR-CACTA	trep_complete	1419	20	60.65	55	TGGTCTACTCCGACCCAAGA	1860	19	59.51	52.63	TACAAACCTCCCCATGCAG	442	Fragment	Unique
dna11499	1	6377	Unknown, DNA transposon-TIR-CACTA	trep_complete	6239	20	59.55	50	ATGATCGCGGTGTGAGTATG	6408	20	60.27	50	CCAAAGCGCCACATAGTTCT	170	Fragment	Unique
dna11499	2	6411	DNA transposon-TIR-CACTA, Unknown	trep_complete	6389	20	60.27	50	AGAACTATGTGGCGCTTTGG	6674	20	59.98	55	GCAATAGGAGCAAGGACTCG	286	Fragment	Unique
dna11499	3	6623	Unknown, DNA transposon-TIR-CACTA	trep_complete	6274	20	59.86	50	CTAGCATGTTGCTTGGGTCA	6649	23	59.34	43.48	TGGTTTCATAGAGGAGATATGGG	376	Fragment	Unique
dna11499	5	7103	Unknown, DNA transposon-TIR-CACTA	trep_complete	6655	20	59.98	55	CGAGTCCTTGCTCCTATTGC	7214	20	59.83	60	CGAGAGGTTCAGGTCAGTCC	560	Fragment	Unique
dna11499	6	7356	DNA transposon-TIR-CACTA, Unknown	trep_complete	7195	20	59.83	60	GGACTGACCTGAACCTCTCG	7422	20	60.01	45	AGCTATGCGCGTTTCTCAAT	228	Fragment	Unique
dna11499	7	7527	DNA transposon-TIR-CACTA, DNA transposon-TIR-CACTA	trep_complete	7195	20	59.83	60	GGACTGACCTGAACCTCTCG	7578	20	59.95	55	CCGTATGGGTACTCCTCGAA	384	Fragment	Unique
dna11499	8	7638	DNA transposon-TIR-CACTA, Unknown	trep_complete	7561	20	59.95	55	CGAGGAGTACCCATACGGAA	8080	20	60.04	50	TGGGCCATAGTCGATTTCTC	520	Fragment	Unique
dna11499	9	8122	Unknown, DNA transposon-TIR-CACTA	trep_complete	8050	20	60.21	50	TGGTTAGCTGGGAGAAATCG	8437	20	59.99	55	CTTGGCCTGTGACCCTATGT	388	Fragment	Unique
dna11499	10	8510	1 DNA transposon-TIR-CACTA, DNA transposon-TIR-CACTA	1 trep_complete	8419	20	59.99	55	CATAGGGTCACAGGCCAAGT	8723	20	60.03	50	AAGGGATAGCCTCCCAAGAA	305	Fragment	Unique
dna11499	11	8587	1 DNA transposon-TIR-CACTA, DNA transposon-TIR-CACTA	1 trep_complete	8418	20	59.99	55	ACATAGGGTCACAGGCCAAG	8723	20	60.03	50	AAGGGATAGCCTCCCAAGAA	306	Fragment	Unique
dna11499	12	8757	1 DNA transposon-TIR-CACTA, DNA transposon-TIR-CACTA	1 trep_complete	8704	20	60.03	50	TTCTTGGGAGGCTATCCCTT	9040	20	60.04	45	GATTGAAAGCAGGGCCATAA	337	Fragment	Unique
dna11499	14	8867	1 DNA transposon-TIR-CACTA, DNA transposon-TIR-CACTA	1 trep_complete	8844	19	59.75	57.89	CTTCTGAGCCTCCAATCCC	9039	20	59.55	40	ATTGAAAGCAGGGCCATAAA	196	Fragment	Unique
dna11499	15	8982	1 DNA transposon-TIR-CACTA, DNA transposon-TIR-CACTA	1 trep_complete	8418	20	59.99	55	ACATAGGGTCACAGGCCAAG	9040	20	60.04	45	GATTGAAAGCAGGGCCATAA	623	Fragment	Unique
dna11615	1	354	DNA transposon-TIR-CACTA, DNA transposon-TIR-CACTA	trep_complete	294	20	60.04	50	TGGGATTGGAGGTTCAGAAG	807	20	59.96	50	CCTTGGATAAGCACCGTCAT	514	Fragment	Unique
dna11615	2	484	DNA transposon-TIR-CACTA, DNA transposon-TIR-CACTA	trep_complete	25	20	60.02	55	GGTGCTACGAGATGCACAGA	549	20	59.3	50	GTGCCATCGCATCAACTTAG	525	Fragment	Unique
dna11615	3	552	DNA transposon-TIR-CACTA, DNA transposon-TIR-CACTA	trep_complete	530	20	59.3	50	CTAAGTTGATGCGATGGCAC	807	20	59.96	50	CCTTGGATAAGCACCGTCAT	278	Fragment	Unique
dna11615	4	647	DNA transposon-TIR-CACTA, DNA transposon-TIR-CACTA	trep_complete	276	20	60.15	50	AACAGGTTGTTTGCCCTCTG	807	20	59.96	50	CCTTGGATAAGCACCGTCAT	532	Fragment	Unique
dna11647	2	1656	DNA transposon-TIR-CACTA, DNA transposon-TIR-CACTA	trep_complete	1223	20	59.95	50	TACGGAGCCTCTTCTTTGGA	1707	20	59.97	55	TTACACGAGAACCCAGGACC	485	Fragment	Unique
dna1351	2	3095			3058	20	59.93	55	TCCTCGTGTGGGATTAGGAC	3650	20	60.15	50	AGGCGTTTCGACTCAAGCTA	593	Fragment	Unique
dna1351	1	1479	DNA transposon-TIR-CACTA, Unknown	trep_complete	1443	18	59.94	55.56	CTTTGCCGAGTGCCAGAT	1686	20	59.79	45	CAATCCCACCAAATCGAAGT	244	Fragment	Unique
dna13557	1	3295	DNA transposon-TIR-CACTA, DNA transposon-TIR-CACTA	trep_complete	3273	20	60.07	55	CACTGACGATCCTCCATCCT	3430	20	61.57	60	ATCTCGGGTCGGAGTAGACG	158	Fragment	Unique
dna13557	2	3349	DNA transposon-TIR-CACTA, DNA transposon-TIR-CACTA	trep_complete	2909	20	59.98	60	GGTAGCCTCTGGCTCCTTCT	3382	20	60.03	55	CGGGTGGGATTAGGACCTAT	474	Fragment	Unique
dna13665	1	2522	Unknown, Unknown	trep_complete	2495	23	59.34	43.48	CCCATATCTCCTCTATGAAACCA	2839	20	59.99	50	CAACCTTTGTGCCTCCGTAT	345	Fragment	Unique
dna13665	3	2986	DNA transposon-TIR-CACTA, Unknown	trep_complete	2826	20	59.91	50	AGGCACAAAGGTTGACTGCT	3031	20	60.25	45	TCGCCAAGGGATATGGAATA	206	Fragment	Unique
dna13665	5	3393	DNA transposon-TIR-CACTA, DNA transposon-TIR-CACTA	trep_complete	2826	20	59.91	50	AGGCACAAAGGTTGACTGCT	3455	20	59.77	55	CCCATATGGGTACTCCTCGA	630	Fragment	Unique
dna13665	6	3514	DNA transposon-TIR-CACTA, DNA transposon-TIR-CACTA		3437	20	59.77	55	CGAGGAGTACCCATATGGGA	4072	20	60.05	50	TTAACCTGCGAGCACTGTTG	636	Fragment	Unique
dna1367	4	2890			2405	20	59.99	60	CAGGAGAGGCTCACAAGGAC	2913	20	60.07	55	CTCACGGTCATCCATCCTCT	509	Fragment	Unique
dna1367	1	2375	Unknown, DNA transposon-TIR-CACTA	trep_complete	2330	20	59.55	50	GGTTTTGGTAAAACCTCCCC	2913	20	60.07	55	CTCACGGTCATCCATCCTCT	584	Fragment	Unique
dna13678	1	1389	DNA transposon-TIR-CACTA, Unknown	trep_complete	1367	20	60.07	55	CACTGACGATCCTCCATCCT	1778	20	60.3	55	CAGCACCTCCCTGTTGTTCT	412	Fragment	Unique
dna13678	2	1443	DNA transposon-TIR-CACTA, DNA transposon-TIR-CACTA	trep_complete	1292	20	60.07	45	CGTTCCAAGAAAGCATCCAT	1486	20	60.32	50	TATACATCCTCGGGTGCGAT	195	Fragment	Unique
dna13678	3	1483	DNA transposon-TIR-CACTA, Unknown	trep_complete	1457	20	61.21	55	ATAGGTCCTAATCGCACCCG	2016	20	60.01	50	CGTCACTTTGCAGGATAGCA	560	Fragment	Unique
dna13678	4	1749	DNA transposon-TIR-CACTA, Unknown	trep_complete	1373	20	60.03	55	CGATCCTCCATCCTCTACCA	1794	20	59.82	45	CGAGATAAAATTTCGGCAGC	422	Fragment	Unique
dna13703	5	2623			2132	20	59.99	60	CAGGAGAGGCTCACAAGGAC	2646	20	59.36	55	CCACTAACGATCCTCCATCC	515	Fragment	Unique
dna13703	2	2492	Unknown, DNA transposon-TIR-CACTA	trep_complete	2469	20	60.21	45	GAGGTGCTGCCGAAATTTTA	3076	20	60.07	45	TCACATCCATTAGGCGTTCA	608	Fragment	Unique
dna13703	3	2525	DNA transposon-TIR-CACTA, DNA transposon-TIR-CACTA	trep_complete	2163	20	60.01	50	CGTCACTTTGCAGGATAGCA	2555	20	60.03	55	ATAGGTCCTATTCCCACCCG	393	Fragment	Unique
dna13703	4	2569	Unknown, DNA transposon-TIR-CACTA	trep_complete	2536	20	60.03	55	CGGGTGGGAATAGGACCTAT	3076	20	60.07	45	TCACATCCATTAGGCGTTCA	541	Fragment	Unique
dna1375	1	4952	DNA transposon-TIR-CACTA, Unknown	trep_complete	4900	20	60.07	50	CGTGGGAGTCGAGGATAAAA	5495	20	60.68	55	CTGTTAGCACCGGGACAAAG	596	Fragment	Unique
dna1375	2	11089	Unknown, DNA transposon-TIR-CACTA	trep_complete	10747	20	60.02	55	CACTCCTCTCAGCAACACCA	11127	20	60.18	50	CCTTTAGTCCCGGTTGGATT	381	Fragment	Unique
dna13806	1	3291	Unknown, DNA transposon-TIR-CACTA	trep_complete	3010	22	60.01	50	CCTCCGGTAAGTTTCTATGTCG	3343	20	60.63	45	GTCAAAATTTCGGCAGCAAC	334	Fragment	Unique
dna13876	1	191	Unknown, DNA transposon-TIR-CACTA	trep_complete	28	20	60.21	55	CGGTTGGTAGGGTGCATATC	230	20	60.47	50	CCTTTAGTCCCGGTTGCTTT	203	Fragment	Unique
dna13876	2	230	DNA transposon-TIR-CACTA, Unknown	trep_complete	207	20	59.09	50	GGTAAAAGCAACCGGGACTA	659	20	60.1	50	AGCGGCAATATGTGAAGGTC	453	Fragment	Unique
dna14009	11	9062			8695	20	59.81	45	TCAAAGTTCGGGAATGCTCT	9089	20	60.23	50	ACGGTGAATGAGGGGTTGTA	395	Fragment	Unique
dna14009	5	7900	DNA transposon-TIR-CACTA, Unknown	trep_complete	7512	20	59.97	50	GACATTGCACCACATCGTTC	8101	20	59.99	50	ATGGTAGCCAACCTGTTTCG	590	Fragment	Unique
dna14009	6	8117	DNA transposon-TIR-CACTA, DNA transposon-TIR-CACTA	trep_complete	8082	20	59.99	50	CGAAACAGGTTGGCTACCAT	8714	20	59.81	45	AGAGCATTCCCGAACTTTGA	633	Fragment	Unique
dna14009	7	8283	DNA transposon-TIR-CACTA, Unknown	trep_complete	7940	20	60.01	50	TGAAGCCTAGCACATTCACG	8332	20	60.04	55	GATATCGGGCATACACCCAC	393	Fragment	Unique
dna14009	8	8681	Unknown, DNA transposon-TIR-CACTA	trep_complete	8313	20	60.04	55	GTGGGTGTATGCCCGATATC	8714	20	59.81	45	AGAGCATTCCCGAACTTTGA	402	Fragment	Unique
dna14009	10	8806	1 Unknown, DNA transposon-TIR-CACTA	1 trep_complete	8745	20	60.08	55	GGGGTGTCTCAGCATCTCAT	9202	20	60.04	40	TCCATGCTTCCAATGCAATA	458	Fragment	Unique
dna14053	1	4616	Unknown, DNA transposon-TIR-CACTA	trep_complete	4094	20	60.06	50	ACTTTCGTCTGCTGCCTGTT	4705	20	60.27	50	CCAAAGCGCCACATAGTTCT	612	Fragment	Unique
dna14053	2	4708	DNA transposon-TIR-CACTA, Unknown	trep_complete	4686	20	60.27	50	AGAACTATGTGGCGCTTTGG	5343	20	60.05	45	GCACCTTTGGAAGGAAATCA	658	Fragment	Unique
dna14053	3	5001	Unknown, DNA transposon-TIR-CACTA	trep_complete	4589	20	59.84	45	CAACTTCAACAGCGAATGGA	5038	20	59.27	45	TTTTACACGAGAGCCCATGA	450	Fragment	Unique
dna14053	4	5059	DNA transposon-TIR-CACTA, Unknown	trep_complete	5019	20	59.27	45	TCATGGGCTCTCGTGTAAAA	5343	20	60.05	45	GCACCTTTGGAAGGAAATCA	325	Fragment	Unique
dna14053	5	5412	Unknown, DNA transposon-TIR-CACTA	trep_complete	5105	20	59.98	50	AGCGAGCTGTGGATGAATCT	5466	20	59.8	50	AAGGAAGCATCACTGAGGGA	362	Fragment	Unique
dna14072	1	4576	DNA transposon-TIR-CACTA, DNA transposon-TIR-CACTA	trep_complete	4547	23	60.08	43.48	TGGTTTCATACAGGAGATATGGG	4902	20	59.95	50	TACGGAGCCTCTTCTTTGGA	356	Fragment	Unique
dna14072	2	4745	DNA transposon-TIR-CACTA, DNA transposon-TIR-CACTA	trep_complete	4238	20	60.39	50	TCCGTATATCGAGCAGCACA	4859	20	60.11	50	CAACTGTGAATGGAGGCATG	622	Fragment	Unique
dna14092	1	237	DNA transposon-TIR-CACTA, Unknown	trep_complete	216	20	59.71	45	TAAAAGCGACCGGGACTAAA	681	20	59.93	55	GGACGAGGTGGTAGATCCAA	466	Fragment	Unique
dna14106	1	2475	DNA transposon-TIR-CACTA, Unknown	trep_complete	2444	20	60.04	50	CTTCTCAACCTCCAATCCCA	2798	20	59.67	50	TACAATGGGCGAGACTGATG	355	Fragment	Unique
dna14106	2	2846	Unknown, DNA transposon-TIR-CACTA	trep_complete	2550	20	60.03	45	CCCTGAAATGCCTTATCGAA	2870	20	59.01	55	GGAAGACGACGAAGAAGAGG	321	Fragment	Unique
dna14176	5	2739	DNA transposon-TIR-CACTA, DNA transposon-TIR-CACTA	trep_complete	2632	20	60.01	45	ATATCACGCTTGAAGCGCTT	3034	20	60	55	CCCACACACACCTTCTTCCT	403	Fragment	Unique
dna14176	6	2847	DNA transposon-TIR-CACTA, DNA transposon-TIR-CACTA	trep_complete	2423	20	60.03	45	TTATTTGCCCTCTCGGATTG	3034	20	60	55	CCCACACACACCTTCTTCCT	612	Fragment	Unique
dna14176	7	3183	DNA transposon-TIR-CACTA, Unknown	trep_complete	3015	20	60	55	AGGAAGAAGGTGTGTGTGGG	3609	20	59.95	55	CCGGATGTAGGTCATCTCGT	595	Fragment	Unique
dna14176	11	4190	1 DNA transposon-TIR-CACTA, DNA transposon-TIR-CACTA	1 trep_complete	3794	20	59.97	50	CATGTTGATGACCCAGTTGC	4475	20	59.96	50	GCTAACCAGGCAACCCATAA	682	Fragment	Unique
dna14176	12	4587	1 DNA transposon-TIR-CACTA, Unknown	1 trep_complete	4542	20	59.81	50	TAGAGCCCAGGACCAGAAAA	4792	20	59.92	45	TGGCAAGTATGAATGGGTCA	251	Fragment	Unique
dna14176	13	4803	1 DNA transposon-TIR-CACTA, DNA transposon-TIR-CACTA	1 trep_complete	4456	20	59.96	50	TTATGGGTTGCCTGGTTAGC	4840	20	59.42	50	TGGGTTTGCTACACATGTCC	385	Fragment	Unique
dna14176	15	11531	1 Unknown, DNA transposon-TIR-CACTA		11369	20	59.89	45	TCATCCCACCTTGAACATGA	11554	20	59.09	50	GGTAAAAGCAACCGGGAGTA	186	Fragment	Unique
dna14179	1	2423	DNA transposon-TIR-CACTA, Unknown	trep_complete	2390	20	60.03	55	CGGGTGGGATTAGGACCTAT	2605	20	60.11	50	TGGGACACGCTTCTTTAACC	216	Fragment	Unique
dna14179	2	2666	Unknown, DNA transposon-TIR-CACTA	trep_complete	2520	20	59.83	50	TCAGAGTTCGTTGACCGATG	2895	20	60	40	TGCCGCAAACAACATATTGT	376	Fragment	Unique
dna14233	2	3216	Unknown, DNA transposon-TIR-CACTA	trep_complete	2722	20	60.21	50	TTTCGATGCAGGACTTAGGG	3244	20	60.11	50	TGACAAACCCGAAAGCTACC	523	Fragment	Unique
dna14290	3	2893	DNA transposon-TIR-CACTA, DNA transposon-TIR-CACTA	trep_complete	2856	20	59.93	55	TCCTCGTGTGGGATTAGGAC	3114	20	59.97	40	TGACGCATGTTTCCACATTT	259	Fragment	Unique
dna14290	4	2948	Unknown, DNA transposon-TIR-CACTA	trep_complete	2454	20	60.02	50	TTTGCAGGAGAGGCTACGTT	2985	20	59.59	55	CAGCCCGTGTACATCCACTA	532	Fragment	Unique
dna14317	1	2269	Unknown, DNA transposon-TIR-CACTA	trep_complete	2146	20	60.31	40	AAATGATGGTTGGCTTTGGA	2309	20	60.07	40	TTAAAAATTTCGGCAGCACC	164	Fragment	Unique
dna14317	2	2306	DNA transposon-TIR-CACTA, Unknown	trep_complete	2274	19	59.97	63.16	CTCCACGTGTAGGGGAGGT	2620	20	60.15	50	AAACAGGAGCCACAACAAGG	347	Fragment	Unique
dna14317	3	2722	Unknown, DNA transposon-TIR-CACTA	trep_complete	2329	20	60.02	50	TTTGCAGGAGAGGCTACGTT	2748	20	59.93	55	GTCCTAATCCCACACGAGGA	420	Fragment	Unique
dna14335	2	3422	DNA transposon-TIR-CACTA, DNA transposon-TIR-CACTA	trep_complete	2873	20	60.03	55	CCTCCTCTATCCCACGATCA	3454	20	58.12	35	TTCGAATTGTCCACGTTTTT	582	Fragment	Unique
dna14335	3	3451	DNA transposon-TIR-CACTA, DNA transposon-TIR-CACTA	trep_complete	3421	18	57.28	50	CCTCAGGCTGTCCAAAAA	3728	20	59.87	45	TGCCGTTTCTTATGTTGCAG	308	Fragment	Unique
dna14335	4	3665	Unknown, DNA transposon-TIR-CACTA	trep_complete	3362	20	60.12	55	GCTGCCGAAACTCTATCTCG	3714	20	60.37	45	TTGCAGGTTTTGGAAAGCTC	353	Fragment	Unique
dna14338	2	1095	Unknown, DNA transposon-TIR-CACTA	trep_complete	713	20	59.83	45	ACGAACCTTTGGTTGAATGG	1121	20	59.93	55	GTCCTAATCCCACACGAGGA	409	Fragment	Unique
dna14348	1	1188	DNA transposon-TIR-CACTA, DNA transposon-TIR-CACTA	trep_complete	1166	20	60.07	55	CACTGACGATCCTCCATCCT	1637	20	60.02	50	AGAGCTGATTTGCCGAGTGT	472	Fragment	Unique
dna14348	3	1285	DNA transposon-TIR-CACTA, DNA transposon-TIR-CACTA	trep_complete	1256	20	60.03	55	ATAGGTCCTAATCCCACCCG	1527	20	60.12	60	CCGAGTGCTCCTGATCTAGC	272	Fragment	Unique
dna14348	4	1483	DNA transposon-TIR-CACTA, DNA transposon-TIR-CACTA	trep_complete	1172	20	60.03	55	CGATCCTCCATCCTCTACCA	1512	19	60.68	57.89	CTAGCACTCGGCAAAGCCT	341	Fragment	Unique
dna14351	1	6982	DNA transposon-TIR-CACTA, DNA transposon-TIR-CACTA	trep_complete	6951	20	59.97	55	CTGCCGAAACTCTATCTCGG	7349	20	60	50	GCCGTTCCGTTGTTGTAGAT	399	Fragment	Unique
dna14351	2	7249	DNA transposon-TIR-CACTA, DNA transposon-TIR-CACTA	trep_complete	6607	20	59.96	50	CTTGCTCCTTTGATCCTTGC	7297	20	59.93	50	TGCAGGTTATGGAAACCTCC	691	Fragment	Unique
dna14408	5	6029	Unknown, Unknown	trep_complete	5836	20	59.94	55	AACTACCGTCTGCCTGTGCT	6072	20	59.89	50	GCCAAGGGATATGGAACAGA	237	Fragment	Unique
dna14408	1	5281	Unknown, DNA transposon-TIR-CACTA	trep_complete	4683	19	60.71	52.63	TTGTCCCTGTTGCTGTTGG	5327	20	60.27	50	CCAAAGCGCCACATAGTTCT	645	Fragment	Unique
dna14408	2	5330	DNA transposon-TIR-CACTA, Unknown	trep_complete	5308	20	60.27	50	AGAACTATGTGGCGCTTTGG	5854	20	60.32	55	GCACAGGCAGACGGTAGTTT	547	Fragment	Unique
dna14408	3	5603	Unknown, DNA transposon-TIR-CACTA	trep_complete	5210	20	59.84	45	CAACTTCAACAGCGAATGGA	5654	20	60.25	55	TTTACACGAGAGCCCAGGAC	445	Fragment	Unique
dna14408	6	6381	Unknown, DNA transposon-TIR-CACTA	trep_complete	5836	20	59.94	55	AACTACCGTCTGCCTGTGCT	6422	20	59.93	50	GCCACATGTTGATGATCCAG	587	Fragment	Unique
dna14408	8	6683	Unknown, DNA transposon-TIR-CACTA	trep_complete	6089	20	59.86	45	CGCGCATGATTAAGAACGTA	6706	20	60.01	50	CGTGAATGTGCTAGGCTTCA	618	Fragment	Unique
dna14408	12	7480	1 Unknown, DNA transposon-TIR-CACTA	1 trep_complete	6964	20	60.02	55	TCTCAACTGGTGGTGAGCAG	7589	20	60	50	TCCTGTGAACGTGATGTGGT	626	Fragment	Unique
dna14408	13	7649	1 DNA transposon-TIR-CACTA, Unknown	1 trep_complete	7570	20	60	50	ACCACATCACGTTCACAGGA	8090	20	59.96	50	CTACAATGGGCGAGGTTGAT	521	Fragment	Unique
dna14408	14	7762	1 DNA transposon-TIR-CACTA, Unknown		7736	20	60.04	50	CTTCTGAACCTCCAATCCCA	8190	20	60.25	50	ACCAAGCACGATGAAAGAGG	455	Fragment	Unique
dna14430	1	165	DNA transposon-TIR-CACTA, Unknown	trep_complete	109	20	60.23	55	AACCGGGAGTAAAGGTCACC	657	20	59.93	55	GGACGAGGTGGTAGATCCAA	549	Fragment	Unique
dna14432	1	4570	DNA transposon-TIR-CACTA, Unknown	trep_complete	4534	20	60.25	55	TTTACACGAGAGCCCAGGAC	5033	20	60.12	50	ATTGCGGCGTAAGTATGGAG	500	Fragment	Unique
dna14432	2	4863	DNA transposon-TIR-CACTA, DNA transposon-TIR-CACTA	trep_complete	4352	20	60.21	40	TTTCAAACACCCGACCAAAT	4923	20	60.07	50	TTTTATCCTCGACTCCCACG	572	Fragment	Unique
dna14432	4	11419	Unknown, DNA transposon-TIR-CACTA	trep_complete	11257	20	59.96	50	ATGCAGGGTGCCATTTAGTC	11457	20	60.55	55	CTTTCGTCCTGGTTGGTGTC	201	Fragment	Unique
dna14485	1	274	Unknown, DNA transposon-TIR-CACTA	trep_complete	100	20	59.45	50	AGCATTACTCCCGGTTGGTA	316	20	60.05	50	GACACCCTTTTATCCCGGTT	217	Fragment	Unique
dna14485	2	313	DNA transposon-TIR-CACTA, Unknown	trep_complete	273	20	61.29	55	AGTTTAGTCCCGGTTGGTGC	608	20	59.92	45	AGCAAACCTTCGCAACACTT	336	Fragment	Unique
dna14485	9	4238	1 Unknown, DNA transposon-TIR-CACTA		4216	20	59.85	45	AAGGACCAGAAAAGCACGAA	4688	20	59.95	50	TACGGAGCCTCTTCTTTGGA	473	Fragment	Unique
dna14497	2	2284	Unknown, Unknown	trep_complete	2015	20	59.66	55	GATAGCAAGGTGAGGCATCC	2324	20	60.44	50	AATTTCAGAAGCACCTCCCC	310	Fragment	Unique
dna14497	1	1942	DNA transposon-TIR-CACTA, DNA transposon-TIR-CACTA	trep_complete	1920	20	60.88	50	AGGGGAGGTGCTGTCAAAAT	2390	20	60.07	55	GTCCTAATCCCACCTGAGCA	471	Fragment	Unique
dna14497	3	2364	Unknown, DNA transposon-TIR-CACTA	trep_complete	2240	20	60.3	55	CAGCACCTCCCTGTTGTTCT	2390	20	60.07	55	GTCCTAATCCCACCTGAGCA	151	Fragment	Unique
dna14497	4	2403	DNA transposon-TIR-CACTA, Unknown	trep_complete	2371	20	60.07	55	TGCTCAGGTGGGATTAGGAC	2558	20	59.81	45	TTCCAAGAAAGCATCGGTCT	188	Fragment	Unique
dna14497	5	2820	DNA transposon-TIR-CACTA, DNA transposon-TIR-CACTA		2371	20	60.07	55	TGCTCAGGTGGGATTAGGAC	2902	20	59.93	50	TGAGAAACCTTGGTATGCCC	532	Fragment	Unique
dna14498	1	192	Unknown, Unknown	trep_complete	170	20	60.88	50	AGGGGAGGTGCTGTCAAAAT	640	20	60.07	55	GTCCTAATCCCACCTGAGCA	471	Fragment	Unique
dna14498	5	1070			621	20	60.07	55	TGCTCAGGTGGGATTAGGAC	1152	20	59.93	50	TGAGAAACCTTGGTATGCCC	532	Fragment	Unique
dna14498	2	534	Unknown, DNA transposon-TIR-CACTA	trep_complete	265	20	59.66	55	GATAGCAAGGTGAGGCATCC	574	20	60.44	50	AATTTCAGAAGCACCTCCCC	310	Fragment	Unique
dna14498	3	614	DNA transposon-TIR-CACTA, Unknown	trep_complete	490	20	60.3	55	CAGCACCTCCCTGTTGTTCT	640	20	60.07	55	GTCCTAATCCCACCTGAGCA	151	Fragment	Unique
dna14498	4	653	DNA transposon-TIR-CACTA, DNA transposon-TIR-CACTA		621	20	60.07	55	TGCTCAGGTGGGATTAGGAC	808	20	59.81	45	TTCCAAGAAAGCATCGGTCT	188	Fragment	Unique
dna14499	1	77	DNA transposon-TIR-CACTA, Unknown	trep_complete	36	20	60.42	45	CTTTGCCGAGTGCTTTTTGT	199	20	59.7	45	TCAAATTGTTGCCGAGTGTC	164	Fragment	Unique
dna14499	2	1988	Unknown, DNA transposon-TIR-CACTA	trep_complete	1620	20	60.02	50	TTTGCAGGAGAGGCTACGTT	2018	20	60.57	60	GTAGGTCCTAATCCCACCCG	399	Fragment	Unique
dna14499	3	2017	DNA transposon-TIR-CACTA, DNA transposon-TIR-CACTA	trep_complete	1992	20	61.1	55	ACATCCTCGGGTGGGATTAG	2429	20	59.87	60	GGGTGTACCAGCTTCTCAGC	438	Fragment	Unique
dna14504	1	6542	Unknown, Unknown	trep_complete	5984	19	60	57.89	GCTGTTAGCACCCGAGACA	6599	20	59.67	45	AAAATCGTGGGAGTCGAGAA	616	Fragment	Unique
dna14606	2	2240	DNA transposon-TIR-CACTA, DNA transposon-TIR-CACTA	trep_complete	2078	20	59.62	50	ACGAACCAGAATAGCGGTGT	2315	20	60.14	50	GCACATCATTGGCAAGTACG	238	Fragment	Unique
dna14612	1	1424	DNA transposon-TIR-CACTA, Unknown	trep_complete	1389	19	60.82	52.63	ACTTTGCCGAGTGCCAGAT	1797	20	59.7	60	GAGAGACGCCGACCTAGAGA	409	Fragment	Unique
dna14612	2	2450	Unknown, DNA transposon-TIR-CACTA	trep_complete	2167	20	60.01	50	CGTCACTTTGCAGGATAGCA	2493	20	60.35	50	TAGAATTTCGGCAGCACCTC	327	Fragment	Unique
dna14642	3	7259			6719	20	60.07	55	CTCACGGTCATCCATCCTCT	7282	20	60.25	55	CAGGGGAGGTGCTACTGAAA	564	Fragment	Unique
dna14642	2	6918	DNA transposon-TIR-CACTA, DNA transposon-TIR-CACTA	trep_complete	6808	20	60.03	55	ATAGGTCCTAATCCCACCCG	7430	20	60.01	55	GTCCCACACCTTCGACTTGT	623	Fragment	Unique
dna14673	8	4237			4032	20	60.11	45	TGGCAAGTACGAATGGTTCA	4284	20	59.8	50	ATGAGAGCCCAAGACCAGAA	253	Fragment	Unique
dna14673	1	698	Unknown, DNA transposon-TIR-CACTA	trep_complete	184	20	59.7	55	GCAGGATTGGTAAGGCACTC	737	20	61.05	50	ATGATGAGCTCACATTGGCC	554	Fragment	Unique
dna14673	3	3911	Unknown, DNA transposon-TIR-CACTA	trep_complete	3801	21	59.89	52.38	AGTACGGAGCCTCTTCTTTGG	3950	20	59.96	50	GCCACATAATGCTTCCAGGT	150	Fragment	Unique
dna14673	4	3960	DNA transposon-TIR-CACTA, DNA transposon-TIR-CACTA	trep_complete	3931	20	59.96	50	ACCTGGAAGCATTATGTGGC	4551	20	59.88	50	TTCGACAAGGCACACTTCAC	621	Fragment	Unique
dna14673	7	4200	DNA transposon-TIR-CACTA, DNA transposon-TIR-CACTA	trep_complete	4157	20	59.75	50	GGTCCATATTCGAGTTCCCA	4551	20	59.88	50	TTCGACAAGGCACACTTCAC	395	Fragment	Unique
dna14858	1	569	Unknown, DNA transposon-TIR-CACTA	trep_complete	366	22	60.25	54.55	GAGGTGGTAGGATGTGGTAGGA	621	20	60.63	45	GTCAAAATTTCGGCAGCAAC	256	Fragment	Unique
dna14858	2	618	DNA transposon-TIR-CACTA, DNA transposon-TIR-CACTA	trep_complete	569	20	60.09	45	TTGCAGGTTTTGGAAACCTC	1165	20	60.03	55	CGATCCTCCATCCTCTACCA	597	Fragment	Unique
dna14858	3	1051	Unknown, DNA transposon-TIR-CACTA	trep_complete	680	20	60.01	50	CGTCACTTTGCAGGATAGCA	1079	20	60.32	55	AAGTCCTAATCCCACCCGAG	400	Fragment	Unique
dna14858	4	1095	DNA transposon-TIR-CACTA, DNA transposon-TIR-CACTA	trep_complete	1060	20	60.32	55	CTCGGGTGGGATTAGGACTT	1445	20	60.08	45	AAATTCCTCGATGCGTTGTC	386	Fragment	Unique
dna14858	5	1149	Unknown, DNA transposon-TIR-CACTA	trep_complete	680	20	60.01	50	CGTCACTTTGCAGGATAGCA	1186	20	59.44	55	CGACCCGTGTACATCCACTA	507	Fragment	Unique
dna14964	1	2273	Unknown, DNA transposon-TIR-CACTA	trep_complete	1812	18	60.03	61.11	GTCGGCTCTCCCGGTAAT	2301	20	60.11	50	GCACGAGGAGGTTTTACCAA	490	Fragment	Unique
dna14964	2	2323	DNA transposon-TIR-CACTA, Unknown	trep_complete	2282	20	60.11	50	TTGGTAAAACCTCCTCGTGC	2630	20	59.88	50	AAGGTGCTGCCCAAACTCTA	349	Fragment	Unique
dna14964	3	3276	Unknown, DNA transposon-TIR-CACTA	trep_complete	2611	20	59.88	50	TAGAGTTTGGGCAGCACCTT	3304	20	60.03	55	ATAGGTCCTAATCCCACCCG	694	Fragment	Unique
dna14964	4	3318	DNA transposon-TIR-CACTA, DNA transposon-TIR-CACTA	trep_complete	3285	20	60.03	55	CGGGTGGGATTAGGACCTAT	3746	20	59.8	45	CCTCATCGAATTGTGCTTCA	462	Fragment	Unique
dna14964	5	3366	Unknown, DNA transposon-TIR-CACTA	trep_complete	3099	20	60.38	50	AGAGGCTTGGGCTTCTTGTT	3389	20	60.07	55	CTCACGGTCATCCATCCTCT	291	Fragment	Unique
dna1516	1	1515	DNA transposon-TIR-CACTA, Unknown	trep_complete	1480	18	59.75	55.56	ATTGCCGAGTGCCAGATC	1725	20	59.97	50	GGTTGTTGGTAGGCAGGAAA	246	Fragment	Unique
dna1516	2	3245	Unknown, DNA transposon-TIR-CACTA	trep_complete	3058	20	59.46	45	AAATGCCCATACCAAGCACT	3272	20	60.29	55	AGGTCCTAATCCCATCCGAG	215	Fragment	Unique
dna15420	1	4897	DNA transposon-TIR-CACTA, DNA transposon-TIR-CACTA	trep_complete	4848	20	60.14	50	CGTACTTGCCAATGATGTGC	5074	20	59.84	45	TCAACTTCAACTGCGAATGG	227	Fragment	Unique
dna15457	1	6449	Unknown, DNA transposon-TIR-CACTA	trep_complete	5896	19	60	57.89	GCTGTTAGCACCCGAGACA	6506	20	59.67	45	AAAATCGTGGGAGTCGAGAA	611	Fragment	Unique
dna15497	1	2338	Unknown, DNA transposon-TIR-CACTA	trep_complete	2288	22	58.91	45.45	CCCATACAGCCATAAGTGTGTT	2446	20	60.03	55	ATAGGTCCTAATCCCACCCG	159	Fragment	Unique
dna15541	1	3946	DNA transposon-TIR-CACTA, DNA transposon-TIR-CACTA	trep_complete	3924	20	60.07	55	CACTGACGATCCTCCATCCT	4091	20	59.5	45	TGATGTTTGATCTCGGGTTG	168	Fragment	Unique
dna15585	1	2094	DNA transposon-TIR-CACTA, DNA transposon-TIR-CACTA	trep_complete	2023	20	59.96	45	TTGTTGTACCCAGATTGCCA	2632	20	59.99	55	ACATAGGGTCACAGGCCAAG	610	Fragment	Unique
dna15585	3	2484	DNA transposon-TIR-CACTA, DNA transposon-TIR-CACTA	trep_complete	2444	20	59.98	45	CGAATGCTAAGTTGATGCGA	2632	20	59.99	55	ACATAGGGTCACAGGCCAAG	189	Fragment	Unique
dna15585	4	2540	DNA transposon-TIR-CACTA, DNA transposon-TIR-CACTA	trep_complete	2201	20	60.03	45	TTATTTGCCCTCTCGGATTG	2631	20	59.99	55	CATAGGGTCACAGGCCAAGT	431	Fragment	Unique
dna15585	5	3326	DNA transposon-TIR-CACTA, DNA transposon-TIR-CACTA	trep_complete	3268	20	60.01	50	CGTGAATGTGCTAGGCTTCA	3893	20	60.07	50	CCTTCTGGACAGGCATGATT	626	Fragment	Unique
dna15585	7	3944	DNA transposon-TIR-CACTA, Unknown	trep_complete	3630	20	60.01	45	AGCTATGCGCGTTTCTCAAT	4250	20	59.87	50	AGCAAGCTGTGGGTGAATCT	621	Fragment	Unique
dna15585	10	4407	1 DNA transposon-TIR-CACTA, DNA transposon-TIR-CACTA	1 trep_complete	3875	20	60.62	50	ATCATGCCTGTCCAGAAGGA	4434	23	59.34	43.48	CCCATATCTCCTCTATGAAACCA	560	Fragment	Unique
dna15662	3	2966			2841	20	60.08	45	GGCATCTTTCCACATTTGCT	3000	21	59.98	52.38	AGGATGGATGACTGTGAGTGG	160	Fragment	Unique
dna15662	1	2195	DNA transposon-TIR-CACTA, Unknown	trep_complete	2176	18	61.16	55.56	GGAGGTGCTGCCGAAATT	2789	20	59.99	50	CATTGTACGAGGCATTGGTG	614	Fragment	Unique
dna15668	2	4559	DNA transposon-TIR-CACTA, DNA transposon-TIR-CACTA	trep_complete	4313	20	60.1	50	GCTTGGCTTACCCGTCATTA	4602	20	59.75	50	GGTCCATATTCGAGTTCCCA	290	Fragment	Unique
dna15673	1	1116	DNA transposon-TIR-CACTA, DNA transposon-TIR-CACTA	trep_complete	1041	20	60.14	50	GCACATCATTGGCAAGTACG	1484	20	59.77	45	TACCCGTCATCACATGGAAA	444	Fragment	Unique
dna15673	2	1271	Unknown, DNA transposon-TIR-CACTA	trep_complete	1121	20	60.02	50	TTGGAGACGGCAGTTAGCTT	1307	20	60.25	55	TTTACACGAGAGCCCAGGAC	187	Fragment	Unique
dna15802	1	6331	Unknown, DNA transposon-TIR-CACTA	trep_complete	5816	19	59.8	47.37	TTTCTTCTCCCGCCTGTTT	6426	20	59.93	50	GGGAGCCAAAGTTCCACATA	611	Fragment	Unique
dna15809	2	11031	Unknown, DNA transposon-TIR-CACTA	trep_complete	10567	20	59.93	55	GGACGAGGTGGTAGATCCAA	11093	20	60.18	55	TAACCGGGAGTAAAGGTCCC	527	Fragment	Unique
dna15862	2	6478	Unknown, DNA transposon-TIR-CACTA	trep_complete	6206	20	59.92	45	AGCAAACCTTCGCAACACTT	6499	18	60.8	55.56	GCCTCCAACCGGGATAAA	294	Fragment	Unique
dna15866	1	761	Unknown, DNA transposon-TIR-CACTA	trep_complete	447	20	60.04	40	TCCATGCTTCCAATGCAATA	784	20	60.36	45	ATCATCTATCATGCGCTGCA	338	Fragment	Unique
dna15866	2	805	DNA transposon-TIR-CACTA, DNA transposon-TIR-CACTA	trep_complete	765	20	60.36	45	TGCAGCGCATGATAGATGAT	1453	20	60.11	50	ACAGCCAATGAGGAAGGTTG	689	Fragment	Unique
dna15866	4	1087	Unknown, DNA transposon-TIR-CACTA	trep_complete	553	20	60.17	55	ACCAAGCACGGTGAACTAGG	1251	20	60.12	50	ACGGTCTTCTTTGTGCCATC	699	Fragment	Unique
dna15866	5	1298	DNA transposon-TIR-CACTA, DNA transposon-TIR-CACTA	trep_complete	1232	20	60.12	50	GATGGCACAAAGAAGACCGT	1453	20	60.11	50	ACAGCCAATGAGGAAGGTTG	222	Fragment	Unique
dna15866	7	1907	DNA transposon-TIR-CACTA, DNA transposon-TIR-CACTA	trep_complete	1434	20	60.11	50	CAACCTTCCTCATTGGCTGT	2086	20	60.01	50	CATGAAGCCTAGCACGTTCA	653	Fragment	Unique
dna15866	13	3204	1 Unknown, DNA transposon-TIR-CACTA	1 trep_complete	2910	20	60.16	55	TCGAGTAGCACAGGCAGATG	3249	20	59.75	50	GGTCCATATTCGAGTTCCCA	340	Fragment	Unique
dna15866	17	3539	1 DNA transposon-TIR-CACTA, Unknown		3487	20	60.07	50	CGTGGGAGTCGAGGATAAAA	3987	19	60.41	52.63	CCGGGTCCCATCACATATT	501	Fragment	Unique
dna15866	18	9091	1 Unknown, DNA transposon-TIR-CACTA		8724	20	60.27	55	ACTCCGATCAGCAACACCTC	9119	20	60.53	50	CGGTTGGTAAAAGCAACTGG	396	Fragment	Unique
dna15918	1	3860	DNA transposon-TIR-CACTA, Unknown	trep_complete	3838	20	60.07	55	CACTGACGATCCTCCATCCT	4011	20	59.74	55	GAGCCGACGAAACCTTACAC	174	Fragment	Unique
dna15918	3	3958	DNA transposon-TIR-CACTA, Unknown	trep_complete	3928	20	60.03	55	ATAGGTCCTAATCCCACCCG	4092	20	60.13	45	TGAACCCTTCGTCAACAACA	165	Fragment	Unique
dna15918	4	4946	Unknown, DNA transposon-TIR-CACTA	trep_complete	4324	19	60.06	52.63	CGCTTGAGAGCGGATCATA	4975	19	60.68	57.89	CTAGCACTCGGCAAAGGCT	652	Fragment	Unique
dna16037	2	9225	Unknown, DNA transposon-TIR-CACTA	trep_complete	8920	20	60.21	55	CTCGGTGGGAAGATCGTAGA	9253	20	60.25	50	CGGTTGGTAAAACCAACTGG	334	Fragment	Unique
dna16052	2	10694	Unknown, DNA transposon-TIR-CACTA	trep_complete	10377	20	59.92	45	AACCTTCGCAGCACTTGTTT	10731	20	60.05	50	GACACCCTTTTATCCCGGTT	355	Fragment	Unique
dna16053	2	6454	Unknown, DNA transposon-TIR-CACTA	trep_complete	6343	20	61.05	50	TTTGTCCCGGTTGCTGTTAG	6500	20	60.14	50	CGTACTTGCCAATGATGTGC	158	Fragment	Unique
dna16053	4	6615	Unknown, DNA transposon-TIR-CACTA	trep_complete	6355	19	60	57.89	GCTGTTAGCACCCGAGACA	6653	23	60.08	43.48	TGGTTTCATACAGGAGATATGGG	299	Fragment	Unique
dna16053	6	6711	Unknown, DNA transposon-TIR-CACTA	trep_complete	6556	20	60.12	50	GATCTTTGGTGACGGCAGTT	6736	20	60	55	GCTCAGGACCAGAAAAGCAC	181	Fragment	Unique
dna16063	1	2059	DNA transposon-TIR-CACTA, DNA transposon-TIR-CACTA	trep_complete	2037	20	60.07	55	CACTGACGATCCTCCATCCT	2535	20	60.12	60	CCGAGTGCTCCTGATCTAGC	499	Fragment	Unique
dna16063	3	2238	DNA transposon-TIR-CACTA, DNA transposon-TIR-CACTA	trep_complete	2127	20	60.03	55	ATAGGTCCTAATCCCACCCG	2523	20	59.98	55	GATCTAGCACTCGGCAAAGG	397	Fragment	Unique
dna16063	4	2491	DNA transposon-TIR-CACTA, DNA transposon-TIR-CACTA	trep_complete	1964	20	59.81	45	TTCCAAGAAAGCATCCGTCT	2520	19	60.68	57.89	CTAGCACTCGGCAAAGGCT	557	Fragment	Unique
dna16071	1	2308	DNA transposon-TIR-CACTA, Unknown	trep_complete	2275	18	60.25	61.11	GAAACCTCCACGTGCAGG	2610	20	59.97	55	CCTGCCGAAACTCTATCTCG	336	Fragment	Unique
dna16090	1	309	Unknown, DNA transposon-TIR-CACTA	trep_complete	51	20	59.69	45	CATCGTGCCGTCTTATTTGA	360	20	60.03	45	CCCAAGATAGAATTTCGGCA	310	Fragment	Unique
dna16090	2	434	DNA transposon-TIR-CACTA, DNA transposon-TIR-CACTA	trep_complete	341	20	60.03	45	TGCCGAAATTCTATCTTGGG	655	20	59.97	40	TGACGCATGTTTCCACATTT	315	Fragment	Unique
dna16097	1	3855	DNA transposon-TIR-CACTA, DNA transposon-TIR-CACTA	trep_complete	3833	20	60.07	55	CACTGACGATCCTCCATCCT	4359	20	60.3	50	GTGTCGCCTTGACTTCGTTT	527	Fragment	Unique
dna16097	2	3909	DNA transposon-TIR-CACTA, DNA transposon-TIR-CACTA	trep_complete	3486	20	59.83	55	CCTCCCTATGTGCTTCTTCG	3942	20	60.03	55	CGGGTGGGATTAGGACCTAT	457	Fragment	Unique
dna16238	1	6070	DNA transposon-TIR-CACTA, DNA transposon-TIR-CACTA	trep_complete	6047	20	59.36	55	CCACTAACGATCCTCCATCC	6688	20	60.21	55	GGGCCGTTGTGATATGGTAG	642	Fragment	Unique
dna16238	2	6126	DNA transposon-TIR-CACTA, DNA transposon-TIR-CACTA	trep_complete	5551	20	59.99	45	CAAACGCATCTCGACTCAAA	6159	20	60.03	55	CGGGTGGGATTAGGACCTAT	609	Fragment	Unique
dna16270	5	5768	Unknown, Unknown	trep_complete	5630	20	59.76	55	ACACCACCTCCAGTCAGCTT	5810	20	60.22	45	CAAGAGCCCAAGACCAAAAA	181	Fragment	Unique
dna16270	1	5407	Unknown, DNA transposon-TIR-CACTA	trep_complete	4833	19	60.02	52.63	GCCTTTAGTCCCGATTGGA	5462	20	59.97	50	GCCACATTGTTCTTCCAGGT	630	Fragment	Unique
dna16270	2	5462	DNA transposon-TIR-CACTA, Unknown	trep_complete	5410	20	59.26	45	TGTTTTGTCCTCGACTTCCA	5758	20	60.41	50	TGCCATAGACAGCAACAGGA	349	Fragment	Unique
dna16270	3	5507	Unknown, DNA transposon-TIR-CACTA	trep_complete	5342	20	59.7	45	ATGCTTGGGTCAGCTTCAAT	5553	20	60.2	40	AATGATGTGCATCGGGTTTT	212	Fragment	Unique
dna16270	4	5618	DNA transposon-TIR-CACTA, Unknown	trep_complete	5534	20	60.2	40	AAAACCCGATGCACATCATT	6163	20	60	55	GGTTCCAGTATCACGCCACT	630	Fragment	Unique
dna16270	6	6199	Unknown, DNA transposon-TIR-CACTA	trep_complete	6029	20	60.46	50	GGAGCCACAAAGGATGATTG	6574	20	59.98	50	TGATGACTCAGTTGCTTCCG	546	Fragment	Unique
dna16270	7	6599	DNA transposon-TIR-CACTA, DNA transposon-TIR-CACTA	trep_complete	6555	20	59.98	50	CGGAAGCAACTGAGTCATCA	6757	20	60.25	55	GGAAGCACGACAGGACCTAA	203	Fragment	Unique
dna16270	8	6749	DNA transposon-TIR-CACTA, DNA transposon-TIR-CACTA	trep_complete	6482	20	60.27	40	TTGCATTGAGAAACGTGCAT	6956	20	60	50	AGGGTTTTGGTAGCGAACCT	475	Fragment	Unique
dna16270	9	6970	DNA transposon-TIR-CACTA, DNA transposon-TIR-CACTA	1 trep_complete	6937	20	60	50	AGGTTCGCTACCAAAACCCT	7299	20	60.29	55	GGTGTACGTGTGTGGGATGA	363	Fragment	Unique
dna16270	10	7181	1 DNA transposon-TIR-CACTA, DNA transposon-TIR-CACTA	1 trep_complete	6738	20	60.25	55	TTAGGTCCTGTCGTGCTTCC	7386	20	60.02	45	ATCCAAGGCCCAAAATAACC	649	Fragment	Unique
dna16270	11	7473	1 DNA transposon-TIR-CACTA, DNA transposon-TIR-CACTA	1 trep_complete	7367	20	60.02	45	GGTTATTTTGGGCCTTGGAT	7638	20	60.17	45	CACAAAGAAGAACGCAAGCA	272	Fragment	Unique
dna16270	12	7631	1 DNA transposon-TIR-CACTA, DNA transposon-TIR-CACTA		7280	20	60.29	55	TCATCCCACACACGTACACC	7694	20	59.77	45	TACCACGTTTGAAGCGTTTG	415	Fragment	Unique
dna16280	2	6592	Unknown, DNA transposon-TIR-CACTA	trep_complete	6028	20	58.82	45	TTTGTTCCGGTTGCTGTTAG	6644	20	60.07	50	CGTGGGAGTCGAGGATAAAA	617	Fragment	Unique
dna17332	1	6858	DNA transposon-TIR-CACTA, DNA transposon-TIR-CACTA	trep_complete	6836	20	60.07	55	CACTGACGATCCTCCATCCT	7156	20	60.66	55	CCGCGAGTGCAGTTTATACC	321	Fragment	Unique
dna17785	1	2950	DNA transposon-TIR-CACTA, Unknown	trep_complete	2914	18	59.18	61.11	GAAACCTCCCTGTGCAGG	3223	20	59.98	50	AGCGGAGTAGAGCATGGAAA	310	Fragment	Unique
dna17785	2	3285	Unknown, DNA transposon-TIR-CACTA	trep_complete	3177	20	59.99	55	AGCCCAAGGATGTGTAGGTG	3364	20	60.14	50	GTGCGGTTAGTTTCCATGCT	188	Fragment	Unique
dna17785	3	3409	DNA transposon-TIR-CACTA, DNA transposon-TIR-CACTA	trep_complete	3345	20	60.14	50	AGCATGGAAACTAACCGCAC	3964	20	60.3	55	AGGCGTCTCGACTCAAGCTA	620	Fragment	Unique
dna17785	4	3464	DNA transposon-TIR-CACTA, DNA transposon-TIR-CACTA	trep_complete	3278	20	59.99	50	AAGCCTGGACGTGTATTTGG	3489	20	60.21	50	ATCCACTCACGGTCATCCAT	212	Fragment	Unique
dna17786	1	135	DNA transposon-TIR-CACTA, Unknown	trep_complete	99	18	59.18	61.11	GAAACCTCCCTGTGCAGG	408	20	59.98	50	AGCGGAGTAGAGCATGGAAA	310	Fragment	Unique
dna17786	2	470	Unknown, DNA transposon-TIR-CACTA	trep_complete	362	20	59.99	55	AGCCCAAGGATGTGTAGGTG	549	20	60.14	50	GTGCGGTTAGTTTCCATGCT	188	Fragment	Unique
dna17786	3	594	DNA transposon-TIR-CACTA, DNA transposon-TIR-CACTA	trep_complete	530	20	60.14	50	AGCATGGAAACTAACCGCAC	1149	20	60.3	55	AGGCGTCTCGACTCAAGCTA	620	Fragment	Unique
dna17786	4	649	DNA transposon-TIR-CACTA, DNA transposon-TIR-CACTA	trep_complete	463	20	59.99	50	AAGCCTGGACGTGTATTTGG	674	20	60.21	50	ATCCACTCACGGTCATCCAT	212	Fragment	Unique
dna17873	1	167	DNA transposon-TIR-CACTA, Unknown	trep_complete	129	20	60.35	55	CCCCTTTAGTCTCGGTTGGT	568	20	60.1	50	AGCGGCAATATGTGAAGGTC	440	Fragment	Unique
dna17882	1	7023	DNA transposon-TIR-CACTA, Unknown	trep_complete	7001	20	60.07	55	CACTGACGATCCTCCATCCT	7366	20	60.36	55	CACGTCACTTTGGACAGCAC	366	Fragment	Unique
dna17882	3	7122	DNA transposon-TIR-CACTA, Unknown	trep_complete	7096	20	59.93	55	GTCCTAATCCCACACGAGGA	7360	20	59.73	50	ACTTTGGACAGCACGAGGAT	265	Fragment	Unique
dna17882	4	8247	Unknown, DNA transposon-TIR-CACTA	trep_complete	7654	20	59.96	55	GCCGACTCCCATACCTACAA	8285	20	60.8	50	TACTTTGCCGAGTGCCAGAT	632	Fragment	Unique
dna17943	1	1550	DNA transposon-TIR-CACTA, Unknown	trep_complete	1514	18	59.94	55.56	CTTTGCCGAGTGCCAGAT	2150	19	60.87	57.89	TCATTACCGGGAGGGTGAG	637	Fragment	Unique
dna17943	2	2755	Unknown, DNA transposon-TIR-CACTA	trep_complete	2649	20	59.99	55	GCACGAGGATGTGTATGTGG	2866	20	60.03	55	ATAGGTCCTAATCCCACCCG	218	Fragment	Unique
dna17954	1	3861	DNA transposon-TIR-CACTA, DNA transposon-TIR-CACTA	trep_complete	3839	20	60.07	55	CACTGACGATCCTCCATCCT	4381	20	60.04	40	TCATGGCATTAGGCATCAAA	543	Fragment	Unique
dna17957	3	3131	Unknown, DNA transposon-TIR-CACTA	trep_complete	2511	20	60.02	50	TTTGCAGGAGAGGCTACGTT	3178	20	59.94	50	CGAGATAGAATTTCGGCAGC	668	Fragment	Unique
dna18002	1	2788	Unknown, DNA transposon-TIR-CACTA	trep_complete	2330	20	60.24	50	GCCATCTGCCTTGTAATGCT	2896	20	60.03	55	ATAGGTCCTAATCCCACCCG	567	Fragment	Unique
dna18002	2	2910	DNA transposon-TIR-CACTA, DNA transposon-TIR-CACTA	trep_complete	2877	20	60.03	55	CGGGTGGGATTAGGACCTAT	3195	20	59.81	55	CCACCGGGTATAGTCTTCCA	319	Fragment	Unique
dna18002	3	2960	Unknown, DNA transposon-TIR-CACTA	trep_complete	2376	20	60	45	CATTGGTTTGTTGCAGGTTG	2983	20	60.07	55	CTCACGGTCATCCATCCTCT	608	Fragment	Unique
dna18003	3	658			74	20	60	45	CATTGGTTTGTTGCAGGTTG	681	20	60.07	55	CTCACGGTCATCCATCCTCT	608	Fragment	Unique
dna18003	1	486	DNA transposon-TIR-CACTA, DNA transposon-TIR-CACTA	trep_complete	28	20	60.24	50	GCCATCTGCCTTGTAATGCT	594	20	60.03	55	ATAGGTCCTAATCCCACCCG	567	Fragment	Unique
dna18003	2	608	Unknown, DNA transposon-TIR-CACTA	trep_complete	575	20	60.03	55	CGGGTGGGATTAGGACCTAT	893	20	59.81	55	CCACCGGGTATAGTCTTCCA	319	Fragment	Unique
dna18005	3	660			27	20	59.96	50	GGCCATCTGCCTTGTAATGT	683	20	60.07	55	CTCACGGTCATCCATCCTCT	657	Fragment	Unique
dna18005	1	488	DNA transposon-TIR-CACTA, DNA transposon-TIR-CACTA	trep_complete	27	20	59.96	50	GGCCATCTGCCTTGTAATGT	596	20	60.03	55	ATAGGTCCTAATCCCACCCG	570	Fragment	Unique
dna18009	1	277			125	20	59.92	45	TGCATACCAATCAGGGAACA	365	20	60.17	45	TGAAAAGAATATCGCCGAGG	241	Fragment	Unique
dna18011	2	5203	Unknown, DNA transposon-TIR-CACTA	trep_complete	4995	20	59.87	60	CACCGGAGAGTAGGTGAAGC	5238	20	60.53	50	GAACCCTTTTATCCCGGTTG	244	Fragment	Unique
dna18034	1	1988	Unknown, DNA transposon-TIR-CACTA	trep_complete	1362	20	59.98	55	GATCTAGCACTCGGCAAAGG	2025	20	59.17	45	AAAATTTCGACAGCACCTCC	664	Fragment	Unique
dna18034	2	2025	DNA transposon-TIR-CACTA, Unknown	trep_complete	2005	19	60.07	52.63	GGGAGGTGCTGTCGAAATT	2388	20	59.87	50	GCATGTACGCTGTTCTCCAA	384	Fragment	Unique
dna18111	1	157	DNA transposon-TIR-CACTA, Unknown	trep_complete	134	20	59.09	55	CTAAAGGCCCCCTTTAGTCC	324	20	60.23	55	GTCCCGGTTGAAGGGTTAGT	191	Fragment	Unique
dna18137	1	569	DNA transposon-TIR-CACTA, DNA transposon-TIR-CACTA	trep_complete	538	20	59.65	45	GAATTTCTGCAATGGAAGGC	849	20	59.84	55	CGTGGGAACTCTCTTCTTGG	312	Fragment	Unique
dna18137	2	685	DNA transposon-TIR-CACTA, DNA transposon-TIR-CACTA	trep_complete	58	20	60.01	50	ACCGACCAAGGAGTTTGTTG	719	20	58.03	50	CAGTCATTAGAGCATGCGTG	662	Fragment	Unique
dna18137	4	782	DNA transposon-TIR-CACTA, DNA transposon-TIR-CACTA	trep_complete	673	20	60.04	50	CCTCTGGAATTGGAGGTTCA	849	20	59.84	55	CGTGGGAACTCTCTTCTTGG	177	Fragment	Unique
dna18137	5	934	DNA transposon-TIR-CACTA, DNA transposon-TIR-CACTA	trep_complete	830	20	59.84	55	CCAAGAAGAGAGTTCCCACG	1154	20	59.99	45	CATGCACAGCCAAAGAGAAA	325	Fragment	Unique
dna18137	6	1436	DNA transposon-TIR-CACTA, Unknown	trep_complete	1135	20	59.99	45	TTTCTCTTTGGCTGTGCATG	1468	20	60.21	50	TGGCCCATATACACGACCTT	334	Fragment	Unique
dna18137	7	1598	DNA transposon-TIR-CACTA, DNA transposon-TIR-CACTA	trep_complete	1410	20	60.32	50	TTGGACGACACAGACAGCAT	1631	20	60	50	AGGTTCGCTACCAAAACCCT	222	Fragment	Unique
dna18137	8	1808	DNA transposon-TIR-CACTA, DNA transposon-TIR-CACTA	trep_complete	1612	20	60	50	AGGGTTTTGGTAGCGAACCT	1973	20	59.29	50	CCCAAACGGAACCTTGATAC	362	Fragment	Unique
dna18137	9	1900	Unknown, DNA transposon-TIR-CACTA	trep_complete	1482	20	59.59	55	CCTGCTATCCACCCGTTAAG	2067	20	59.97	50	GCAACTGGGTCATCAACATG	586	Fragment	Unique
dna18137	10	2436	1 DNA transposon-TIR-CACTA, Unknown	1 trep_complete	2048	20	59.97	50	CATGTTGATGACCCAGTTGC	2486	20	60.07	50	CCTCCTGGCATAAAGTTGGA	439	Fragment	Unique
dna18137	11	2780	1 Unknown, DNA transposon-TIR-CACTA	1 trep_complete	2626	20	60.05	45	ATTGTCCCAATACCCGACAA	2835	21	59.5	47.62	TTTTGGTCTTAGGCTCTCGTG	210	Fragment	Unique
dna18137	12	2863	1 DNA transposon-TIR-CACTA, Unknown	1 trep_complete	2815	21	59.5	47.62	CACGAGAGCCTAAGACCAAAA	2968	20	60.12	50	GCAACGAAACAGAGGGATGT	154	Fragment	Unique
dna18137	15	3146	1 Unknown, DNA transposon-TIR-CACTA	1 trep_complete	2982	20	59.99	50	TACATGGAGGTGGCGTAACA	3169	20	60.26	45	AAAAACTATGTGGCGCTTCG	188	Fragment	Unique
dna18137	16	3239	1 DNA transposon-TIR-CACTA, Unknown	1 trep_complete	3150	20	60.26	45	CGAAGCGCCACATAGTTTTT	3304	20	58.93	55	GTACGGAGCCTCTTCTTTGG	155	Fragment	Unique
dna18137	17	6651	1 Unknown, DNA transposon-TIR-CACTA	1 trep_complete	6161	20	59.95	45	TCCTAAAGGCGTCGAAGAAA	6678	20	60.85	50	GCACCAATGTGAGCTCATCA	518	Fragment	Unique
dna18162	1	2399	DNA transposon-TIR-CACTA, Unknown	trep_complete	2351	20	60.09	45	TTGCAGGTTTTGGAAACCTC	2577	20	60.1	45	TCTGCATATTGCCAACCGTA	227	Fragment	Unique
dna18162	3	2862	DNA transposon-TIR-CACTA, DNA transposon-TIR-CACTA	trep_complete	2829	20	60.03	55	CGGGTGGGATTAGGACCTAT	3407	20	59.95	50	TGGGACTTTACGGCCATTAG	579	Fragment	Unique
dna18162	4	3104	Unknown, DNA transposon-TIR-CACTA	trep_complete	2630	20	60.1	55	AGCCCGAGGATGTGTAGATG	3206	20	59.84	50	TCCTTGATGCGTTGTCTCAC	577	Fragment	Unique
dna18166	4	2178	Unknown, Unknown	trep_complete	1841	20	60.05	55	GGAGGAGGAAGATGACACCA	2435	20	59.98	45	TCGCATCAACTTAGCATTCG	595	Fragment	Unique
dna18166	2	1962	Unknown, DNA transposon-TIR-CACTA	trep_complete	1691	20	60.04	40	TCCATGCTTCCAATGCAATA	1985	20	59.55	45	ATCTTCTATCATGCGCTGCA	295	Fragment	Unique
dna18166	3	2006	DNA transposon-TIR-CACTA, DNA transposon-TIR-CACTA	trep_complete	1964	20	59.6	50	GTTGCAGCGCATGATAGAAG	2195	20	59.63	45	ATCCAATCTGAGAGGGCAAA	232	Fragment	Unique
dna18166	7	3412	DNA transposon-TIR-CACTA, DNA transposon-TIR-CACTA	trep_complete	3261	20	59.9	50	TCTTTGCGTGAACGTGGTAG	3637	20	60.03	55	CGTATAGCTTTACGAGCGGC	377	Fragment	Unique
dna18189	2	4530	DNA transposon-TIR-CACTA, DNA transposon-TIR-CACTA	trep_complete	4389	20	59.72	50	CCTGCTACCACAATCGTCAA	4564	21	57.81	47.62	TCGAGTTCCCATATCTCCTCT	176	Fragment	Unique
dna18189	3	4561	DNA transposon-TIR-CACTA, Unknown	trep_complete	4535	23	59.34	43.48	TGGTTTCATAGAGGAGATATGGG	4891	20	60.08	45	GATCAACTTCAACGGCGAAT	357	Fragment	Unique
dna18190	2	5011	DNA transposon-TIR-CACTA, DNA transposon-TIR-CACTA	trep_complete	4773	20	59.77	45	TACCCGTCATCACATGGAAA	5045	21	57.81	47.62	TCGAGTTCCCATATCTCCTCT	273	Fragment	Unique
dna18194	1	421	DNA transposon-TIR-CACTA, DNA transposon-TIR-CACTA	trep_complete	391	21	58.68	47.62	TGCTATCCTTCTCTTCCTTGC	592	20	59.84	50	GTGATGTGCCTGACGAAGAA	202	Fragment	Unique
dna18194	2	518	DNA transposon-TIR-CACTA, DNA transposon-TIR-CACTA	trep_complete	191	20	60.04	45	ATGGATTGATTGCCTTCAGC	624	20	60.04	55	GGGAAATCCTAGAGTTCCGC	434	Fragment	Unique
dna18198	1	241	DNA transposon-TIR-CACTA, Unknown	trep_complete	211	20	59.61	50	CTCGGTTGGTAAAAGCAACC	711	20	60.1	50	AGCGGCAATATGTGAAGGTC	501	Fragment	Unique
dna18198	2	6330	Unknown, DNA transposon-TIR-CACTA	trep_complete	5775	19	60.39	47.37	TTTGTCCCGGTTGTTGTTG	6382	20	60.07	50	CGTGGGAGTCGAGGATAAAA	608	Fragment	Unique
dna18202	1	236	Unknown, DNA transposon-TIR-CACTA	trep_complete	67	20	59.67	40	TGAATTTGTTGATGGCTTGC	267	20	60.25	50	ACAACCTCTCTTTCGCCATG	201	Fragment	Unique
dna18202	2	304	DNA transposon-TIR-CACTA, DNA transposon-TIR-CACTA	trep_complete	248	20	60.25	50	CATGGCGAAAGAGAGGTTGT	934	20	60.07	45	TGTCCCATCGCATCAACTTA	687	Begining	Unique
dna18202	3	476	Unknown, DNA transposon-TIR-CACTA	trep_complete	67	20	59.67	40	TGAATTTGTTGATGGCTTGC	511	20	59.86	50	CTGCTTGCAATCTGGGTACA	445	Fragment	Unique
dna18202	4	557	DNA transposon-TIR-CACTA, DNA transposon-TIR-CACTA	trep_complete	492	20	59.86	50	TGTACCCAGATTGCAAGCAG	973	20	59.98	55	CAGGGTGTCTCAGCATCTCA	482	Fragment	Unique
dna18214	4	6806	DNA transposon-TIR-CACTA, DNA transposon-TIR-CACTA	trep_complete	6731	20	60.14	50	GCACATCATTGGCAAGTACG	7077	20	60.03	55	ACCCACAGTTGCCTGGTTAG	347	Fragment	Unique
dna18214	6	6908	DNA transposon-TIR-CACTA, DNA transposon-TIR-CACTA	trep_complete	6865	20	59.79	50	GGTCCGTATTCAAGTTCCCA	7379	20	60.01	45	AGCTATGCGCGTTTCTCAAT	515	Fragment	Unique
dna18214	8	7029	DNA transposon-TIR-CACTA, DNA transposon-TIR-CACTA	trep_complete	6945	20	60	55	GCGGACACCACTATTCTGGT	7379	20	60.01	45	AGCTATGCGCGTTTCTCAAT	435	Fragment	Unique
dna18214	9	7899	DNA transposon-TIR-CACTA, DNA transposon-TIR-CACTA	1 trep_complete	7870	20	59.99	55	AGGTTGGCTACCAAGTCCCT	8375	20	60.04	50	TGTTCATCCTTCCTCCTTGG	506	Fragment	Unique
dna18274	2	6397	Unknown, DNA transposon-TIR-CACTA	trep_complete	6166	20	59.92	45	AAACCTTCGCAGCACTTGTT	6421	20	59.09	55	GGACTAAAGGCCCCCTTTAG	256	Fragment	Unique
dna18314	2	2303	DNA transposon-TIR-CACTA, DNA transposon-TIR-CACTA	trep_complete	2257	20	60.21	40	TGCAGCGCATGATAAATGAT	2921	20	59.99	55	ACATAGGGTCACAGGCCAAG	665	Fragment	Unique
dna18342	4	3344	Unknown, DNA transposon-TIR-CACTA	trep_complete	3177	20	60.1	50	GGGTGAAGCTAATTGCCGTA	3458	20	60.11	50	CAACTGTGAATGGAGGCATG	282	Fragment	Unique
dna18342	5	3456	DNA transposon-TIR-CACTA, Unknown	trep_complete	3380	20	59.53	45	AAAATTGTGGGAGTCGAGGA	4067	20	60.83	55	GTGGGAATCGAAAGCTACCC	688	Fragment	Unique
dna18342	6	9815	Unknown, DNA transposon-TIR-CACTA	trep_complete	9327	20	59.79	50	GGACGAGGTGGTAAATCCAA	9862	20	60.23	55	GTCACCCTTTAGTCCCGGTT	536	Fragment	Unique
dna18353	1	6624	DNA transposon-TIR-CACTA, Unknown	trep_complete	6602	20	60.07	55	CACTGACGATCCTCCATCCT	7167	20	60.1	50	GGCATTCCGTTGCTGTAGAT	566	Fragment	Unique
dna18353	2	6687	DNA transposon-TIR-CACTA, DNA transposon-TIR-CACTA	trep_complete	6529	20	59.81	45	TTCCAAGAAAGCATCGGTCT	6714	20	59.72	55	AGAACAGTGGGGAGGTGCTA	186	Fragment	Unique
dna18353	3	6727	DNA transposon-TIR-CACTA, Unknown	trep_complete	6695	20	59.72	55	TAGCACCTCCCCACTGTTCT	7167	20	60.1	50	GGCATTCCGTTGCTGTAGAT	473	Fragment	Unique
dna18353	4	7775	Unknown, DNA transposon-TIR-CACTA	trep_complete	7245	20	60.23	55	AAGCCCTGCCACCTCTCTAT	7810	20	60.26	50	ACTTTGCCAAGTGCCAGATC	566	Fragment	Unique
dna18357	1	227	Unknown, DNA transposon-TIR-CACTA	trep_complete	103	20	59.82	50	GCATTAGTCCCGGTTGGTAA	264	20	60.05	50	GACACCCTTTTATCCCGGTT	162	Fragment	Unique
dna18462	2	11310	Unknown, DNA transposon-TIR-CACTA	trep_complete	10983	20	60.07	50	CGACGGGAAGATTGTAGGAA	11354	20	60.53	55	AAAGGTCCCCCTTTAGTCCC	372	Fragment	Unique
dna18480	1	206	Unknown, DNA transposon-TIR-CACTA	trep_complete	7	22	57.52	45.45	AGAGAACTGACTTTCGATCCAC	243	20	60.05	50	GACACCCTTTTATCCCGGTT	237	Fragment	Unique
dna18499	1	4110	DNA transposon-TIR-CACTA, DNA transposon-TIR-CACTA	trep_complete	4078	20	60.61	55	TATACGAGAGCCCAGGACCA	4562	20	59.95	50	TACGGAGCCTCTTCTTTGGA	485	Fragment	Unique
dna18533	1	93	DNA transposon-TIR-CACTA, DNA transposon-TIR-CACTA	trep_complete	58	20	60.32	55	CTCGGGTGGGATTAGGACTT	346	20	59.93	50	ACCAGATGTTTGCCCATCTC	289	Fragment	Unique
dna18543	5	3228			2755	20	60.25	50	CTTTGCCGAGTGTTGGATCT	3267	23	59.26	39.13	TCATATGTGGAGGTTGTGGTAAA	513	Fragment	Unique
dna18543	1	1626	DNA transposon-TIR-CACTA, Unknown	trep_complete	1167	20	60.05	55	CTCGTCCACGTACAGCAAGA	1659	20	60.03	55	CGGGTGGGATTAGGACCTAT	493	Fragment	Unique
dna18913	1	2245	Unknown, DNA transposon-TIR-CACTA	trep_complete	2085	20	60.16	50	GGATGTATTTGTCGGCCATC	2282	20	59.6	45	AAAATTTCAGCAGCAGCTCC	198	Fragment	Unique
dna18923	1	5765	DNA transposon-TIR-CACTA, DNA transposon-TIR-CACTA	trep_complete	5739	20	60.12	55	CCACTCACAGTCATGCATCC	5892	23	57.75	39.13	CGAATAGGAGTAGAGCATTGAAA	154	Fragment	Unique
dna18923	2	5815	DNA transposon-TIR-CACTA, DNA transposon-TIR-CACTA	trep_complete	5393	20	60.04	60	GGCTCTTCCTCCCTACATCC	5867	21	59.27	47.62	AACCCCATCTACACATCCTCA	475	Fragment	Unique
dna18930	1	4598	Unknown, DNA transposon-TIR-CACTA	trep_complete	4424	20	59.71	50	GGCAATTCGGTGAAGCTAAC	4653	20	59.48	45	TCCTCGACTCCCATGATTTT	230	Fragment	Unique
dna18946	1	2150	Unknown, DNA transposon-TIR-CACTA	trep_complete	1640	20	59.96	45	TTAGGCGGCACAAATAAACC	2235	20	59.93	50	TCTTCCATTACAACCCCTCG	596	Fragment	Unique
dna18955	1	6231	Unknown, DNA transposon-TIR-CACTA	trep_complete	5652	20	60.86	45	TTTATCCCGGTTGCAGTTTG	6288	20	59.53	45	AAAATCGTGGGAGTTGAGGA	637	Fragment	Unique
dna18958	1	171	DNA transposon-TIR-CACTA, Unknown	trep_complete	149	20	59.96	50	TTCACCAACCGGGACTAAAG	548	20	59.97	50	CACCTTGACGGGAAGATTGT	400	Fragment	Unique
dna18958	2	5377	Unknown, DNA transposon-TIR-CACTA	trep_complete	4768	20	59.94	45	AACATGAATCCCGCAAAGTC	5410	20	60.07	45	CCTCCATTCGCAGTTGAAAT	643	Fragment	Unique
dna18960	3	6619			6231	20	59.95	50	TACGGAGCCTCTTCTTTGGA	6670	20	59.87	60	CTACACGAGAGCCCAAGACC	440	Fragment	Unique
dna18960	1	202	Unknown, DNA transposon-TIR-CACTA	trep_complete	30	21	58.54	52.38	GGTTCGTAGGGTGCATATCTC	228	20	60.09	45	ATTTGTAACACCAACCGGGA	199	Fragment	Unique
dna18960	2	240	DNA transposon-TIR-CACTA, Unknown	trep_complete	213	20	60.09	50	GGTTGGTGTTACAAATCGGG	483	20	59.61	45	TTAAGAAGCACCGAGCAACA	271	Fragment	Unique
dna18967	1	6700	Unknown, DNA transposon-TIR-CACTA	trep_complete	6138	18	60.47	55.56	TATCCCGGTTGCTGTTGG	6752	20	60.07	50	CGTGGGAGTCGAGGATAAAA	615	Fragment	Unique
dna19003	1	3710	DNA transposon-TIR-CACTA, DNA transposon-TIR-CACTA	trep_complete	3668	20	59.92	55	CCCATCTGGGTACTCCTTGA	3848	20	59.98	45	CGCATTGAGAAACGCTCATA	181	Fragment	Unique
dna19003	4	4139	DNA transposon-TIR-CACTA, Unknown	trep_complete	3991	20	59.96	55	TCGGACCCTTATACCTGCAC	4368	20	59.87	50	GATGACGTGTAAGCCAAGCA	378	Fragment	Unique
dna19003	5	4476	DNA transposon-TIR-CACTA, DNA transposon-TIR-CACTA	trep_complete	3991	20	59.96	55	TCGGACCCTTATACCTGCAC	4559	20	60	55	GCGGACACCACTATTCTGGT	569	Fragment	Unique
dna19003	10	4929	1 DNA transposon-TIR-CACTA, Unknown	1 trep_complete	4877	20	60.07	50	CGTGGGAGTCGAGGATAAAA	5447	20	59.77	50	ACTTTCACCTCCTGCGTGTT	571	Fragment	Unique
dna19003	11	11215	1 Unknown, DNA transposon-TIR-CACTA	1 trep_complete	10721	20	60.1	50	AGCGGCAATATGTGAAGGTC	11262	20	60.23	55	GTCACCCTTTAGTCCCGGTT	542	Fragment	Unique
dna19038	3	1757	Unknown, Unknown	trep_complete	1226	20	59.85	50	ATGCGCCCAATACAGTAACC	1783	20	60.04	50	TTCTGAACCTCCAATCCCAG	558	Fragment	Unique
dna19038	1	1341	Unknown, DNA transposon-TIR-CACTA	trep_complete	1226	20	59.85	50	ATGCGCCCAATACAGTAACC	1384	20	60.2	55	TCATCCTCGTCCTCTTCACC	159	Fragment	Unique
dna19038	2	1387	DNA transposon-TIR-CACTA, Unknown	trep_complete	1365	20	60.2	55	GGTGAAGAGGACGAGGATGA	1672	20	59.82	50	AATGCCTTATCGGACACACC	308	Fragment	Unique
dna19038	4	2101	Unknown, DNA transposon-TIR-CACTA	trep_complete	1908	20	60.04	55	GGGAAACCTCCCAAGAAGAG	2242	20	60.05	40	TTTCATGCACATCCAAGGAA	335	Fragment	Unique
dna19038	5	2475	DNA transposon-TIR-CACTA, Unknown	trep_complete	2223	20	60.05	40	TTCCTTGGATGTGCATGAAA	2501	20	60.05	55	TGTCTAAGCAGTGGGTGCAG	279	Fragment	Unique
dna19038	6	2690	DNA transposon-TIR-CACTA, DNA transposon-TIR-CACTA	trep_complete	2357	20	60.29	55	GGTGTACGTGTGTGGGATGA	2812	20	59.97	50	TGCATTGCGGACATCTAGAG	456	Fragment	Unique
dna19038	7	2878	DNA transposon-TIR-CACTA, DNA transposon-TIR-CACTA	trep_complete	2793	20	59.97	50	CTCTAGATGTCCGCAATGCA	3475	20	59.77	50	CCATATCCCTTGGTGATGCT	683	Fragment	Unique
dna19038	8	3267	DNA transposon-TIR-CACTA, DNA transposon-TIR-CACTA	trep_complete	2858	20	60.19	50	GGCTTCATGGGTGTTTATGG	3472	20	59.89	50	TATCCCTTGGTGATGCTTCC	615	Fragment	Unique
dna19038	9	3512	DNA transposon-TIR-CACTA, DNA transposon-TIR-CACTA	1 trep_complete	3453	20	59.89	50	GGAAGCATCACCAAGGGATA	4001	20	59.92	45	CAGCGGTCCATATTCGATTT	549	Fragment	Unique
dna19038	10	3849	1 DNA transposon-TIR-CACTA, DNA transposon-TIR-CACTA	1 trep_complete	3453	20	59.89	50	GGAAGCATCACCAAGGGATA	3894	20	60.1	45	GGGCTTTCGCGTAAAATGTA	442	Fragment	Unique
dna19038	11	3898	1 DNA transposon-TIR-CACTA, DNA transposon-TIR-CACTA	1 trep_complete	3875	20	60.1	45	TACATTTTACGCGAAAGCCC	4351	20	59.95	50	TACGGAGCCTCTTCTTTGGA	477	Fragment	Unique
dna19038	12	3954	1 Unknown, DNA transposon-TIR-CACTA	1 trep_complete	3525	20	59.87	45	TCGATTGGGTTTCCATCTTC	3997	20	59.58	45	GGTCCATATTCGATTTCCCA	473	Fragment	Unique
dna19104	1	8804	Unknown, DNA transposon-TIR-CACTA	trep_complete	8315	20	60.18	50	GGGACAAATTGACGATGACC	8843	20	60.08	55	ATGAGATGCTGAGACACCCC	529	Fragment	Unique
dna19104	2	8885	DNA transposon-TIR-CACTA, DNA transposon-TIR-CACTA	trep_complete	8824	20	60.08	55	GGGGTGTCTCAGCATCTCAT	9030	20	59.26	45	ATTGGATGTTTGTCCCGTCT	207	Fragment	Unique
dna19104	3	8885	DNA transposon-TIR-CACTA, DNA transposon-TIR-CACTA	trep_complete	8851	20	60.12	50	ACGGTCTTCTTTGTGCCATC	9033	20	60.17	45	GAAATTGGATGTTTGTCCCG	183	Fragment	Unique
dna19131	1	238	DNA transposon-TIR-CACTA, Unknown	trep_complete	215	20	59.09	50	GGTAAAAGCAACCGGGACTA	627	20	59.93	55	GGACGAGGTGGTAGATCCAA	413	Fragment	Unique
dna19131	2	6820	Unknown, DNA transposon-TIR-CACTA	trep_complete	6225	19	59.97	47.37	GCAGTTTGCAGCCGAAATA	6872	20	60.07	50	CGTGGGAGTCGAGGATAAAA	648	Fragment	Unique
dna19145	1	3862	DNA transposon-TIR-CACTA, Unknown	trep_complete	3840	20	60.07	55	CACTGACGATCCTCCATCCT	4110	20	60.03	45	TAGCGGGATTCATTCCTTTG	271	Fragment	Unique
dna19145	3	3960	DNA transposon-TIR-CACTA, Unknown	trep_complete	3937	20	60.96	55	CTAATCCCACCCCAGGATGT	4533	20	60.01	50	CGTCACTTTGCAGGATAGCA	597	Fragment	Unique
dna19145	4	4595	Unknown, DNA transposon-TIR-CACTA	trep_complete	3974	20	60.33	50	CCATGATTTACTCGGGCAAC	4644	20	60.09	45	TTGCAGGTTTTGGAAACCTC	671	Fragment	Unique
dna19170	1	237	DNA transposon-TIR-CACTA, Unknown	trep_complete	216	20	59.71	45	TAAAAGCGACCGGGACTAAA	655	20	59.93	55	GGACGAGGTGGTAGATCCAA	440	Fragment	Unique
dna19170	3	6630	DNA transposon-TIR-CACTA, DNA transposon-TIR-CACTA	trep_complete	6606	20	60.14	50	GCACATCATTGGCAAGTACG	7079	20	60.16	50	TTAAGCAGCACAGGCAGATG	474	Fragment	Unique
dna19209	1	1120	Unknown, DNA transposon-TIR-CACTA	trep_complete	999	19	59.49	57.89	GAGTGTCAACCCTGGGACA	1149	19	60.68	57.89	CTAGCACTCGGCAAAGCCT	151	Fragment	Unique
dna19209	2	1882	DNA transposon-TIR-CACTA, DNA transposon-TIR-CACTA	trep_complete	1745	20	60.15	50	CTGTTTCCCACCTTTGCAGT	1993	20	60.03	55	ATAGGTCCTAATCCCACCCG	249	Fragment	Unique
dna19213	7	8813	DNA transposon-TIR-CACTA, DNA transposon-TIR-CACTA	trep_complete	20025	20	59.98	45	TCGCATCAACTTAGCATTCG	20621	20	60.04	50	GTAATGGAAGATGGCGAGGA	597	Fragment	Unique
dna19213	10	10609	1 Unknown, DNA transposon-TIR-CACTA	1 trep_complete	10408	20	59.87	60	CACCGGAGAGTAGGTGAAGC	10646	20	60.05	50	GACACCCTTTTATCCCGGTT	239	Fragment	Unique
dna19254	2	7576	Unknown, DNA transposon-TIR-CACTA	trep_complete	7162	20	59.93	50	ACACCTCGATGGGAAGATTG	7599	20	59.96	50	TGTGTCATCAACCGGGACTA	438	Fragment	Unique
dna19288	2	4538	DNA transposon-TIR-CACTA, DNA transposon-TIR-CACTA	trep_complete	15169	20	60.01	45	AGCTATGCGCGTTTCTCAAT	15386	20	60.07	50	TTTTATCCTCGACTCCCACG	218	Fragment	Unique
dna1930	10	3593			3202	20	60.14	55	GCACAGGCAGATGGTAGGTT	3668	20	60.14	50	GCACATCATTGGCAAGTACG	467	Fragment	Unique
dna1930	5	1258	Unknown, DNA transposon-TIR-CACTA	trep_complete	877	20	60.05	55	GGAGGAGGAAGATCACACCA	1497	20	60	40	TTTTTCCTGAACAAGCGCTT	621	Fragment	Unique
dna19304	1	3359	DNA transposon-TIR-CACTA, DNA transposon-TIR-CACTA	trep_complete	3336	20	59.36	55	CCACTAACGATCCTCCATCC	3491	20	60.47	55	TCGGGTCGGAGTAGACCATA	156	Fragment	Unique
dna1931	1	1401	DNA transposon-TIR-CACTA, DNA transposon-TIR-CACTA	trep_complete	1339	20	59.71	50	CCCAAATTGCTAGCAAGGTC	1738	20	60.05	50	CAAGCACTTCAAGCGTGGTA	400	Fragment	Unique
dna1931	2	1540	DNA transposon-TIR-CACTA, DNA transposon-TIR-CACTA	trep_complete	1127	20	60.01	60	GAGGAGGAGGAGGATGGAAC	1771	20	59.98	45	TCGCATCAACTTAGCATTCG	645	Fragment	Unique
dna1931	4	1940	DNA transposon-TIR-CACTA, DNA transposon-TIR-CACTA	trep_complete	1574	20	59.86	50	CGTGGTGCTGAATACGAGAA	2041	20	59.94	40	TTTTGGGCCTTGAATAAACG	468	Fragment	Unique
dna1931	5	2278	DNA transposon-TIR-CACTA, Unknown	trep_complete	2022	20	59.94	40	CGTTTATTCAAGGCCCAAAA	2333	20	60.2	50	GGTGAGCAGGGAGAAATTGA	312	Fragment	Unique
dna1931	6	2442	DNA transposon-TIR-CACTA, DNA transposon-TIR-CACTA	trep_complete	1971	20	60.08	50	TCAACCTTCCTCCTTGGTTG	2502	20	60	45	TGCACGTCCGTCATAATTGT	532	Fragment	Unique
dna1931	7	2662	DNA transposon-TIR-CACTA, DNA transposon-TIR-CACTA	trep_complete	2484	20	60	50	CAATTATGACGGACGTGCAC	3058	20	59.71	45	TGACAAGACATTGCACCACA	575	Fragment	Unique
dna1931	9	2939	DNA transposon-TIR-CACTA, Unknown	trep_complete	2907	20	60.03	50	GTTGCTTCCAGTTGCACTGA	3436	20	59.97	50	ATGGAGCCACAAAGGTTGAC	530	Fragment	Unique
dna1931	10	3281	1 DNA transposon-TIR-CACTA, Unknown	1 trep_complete	3156	20	59.82	45	GCACAATATGTGGCCATTTG	3579	20	60.02	50	AGCAAGCTGTCGGTGAATCT	424	Fragment	Unique
dna1931	11	3616	1 Unknown, DNA transposon-TIR-CACTA	1 trep_complete	3417	20	59.97	50	GTCAACCTTTGTGGCTCCAT	3667	20	60.25	55	GGTCTTGGGCTCTCGTGTAA	251	Fragment	Unique
dna1931	13	3736	1 Unknown, DNA transposon-TIR-CACTA	1 trep_complete	3558	20	59.98	50	TGAGATTCACCGACAGCTTG	3770	21	57.81	47.62	TCGAGTTCCCATATCTCCTCT	213	Fragment	Unique
dna19312	2	6842	DNA transposon-TIR-CACTA, DNA transposon-TIR-CACTA	trep_complete	6340	20	59.99	50	ACCTTGGTATTGCCGTGAAG	6875	20	60.03	55	CGGGTGGGATTAGGACCTAT	536	Fragment	Unique
dna19342	1	4172	DNA transposon-TIR-CACTA, Unknown	trep_complete	4130	20	59.84	50	AGTCCAGGACCAGAAAAGCA	4572	20	60.08	45	GATCAACTTCAACGGCGAAT	443	Fragment	Unique
dna19342	4	4449	Unknown, DNA transposon-TIR-CACTA	trep_complete	4282	20	60.27	55	GGGTGAAGCTAACTGCCGTA	4509	20	59.89	45	TTTTATCCTCGATTCCCACG	228	Fragment	Unique
dna19342	5	4542	DNA transposon-TIR-CACTA, Unknown	trep_complete	4490	20	59.89	45	CGTGGGAATCGAGGATAAAA	5106	19	59.7	52.63	TTGTCCCGGTTGCTGTTAG	617	Fragment	Unique
dna19342	6	10675	Unknown, DNA transposon-TIR-CACTA	trep_complete	10158	20	60.1	50	AGCGGCAATATGTGAAGGTC	10699	20	59.45	55	GTCACCAACCGGGACTAAAG	542	Fragment	Unique
dna19408	1	2025	Unknown, DNA transposon-TIR-CACTA	trep_complete	1510	20	60.04	40	TTCATATTGCCGATCAACGA	2050	19	60.61	57.89	CTTGGGAATCCTGAGCACC	541	Fragment	Unique
dna19408	3	5214	Unknown, DNA transposon-TIR-CACTA	trep_complete	4615	23	57.63	47.83	CCCTCTCCTATTTCTCATCTCTC	5263	21	59.91	47.62	CGTACTCGCTAATGATGTGCA	649	Fragment	Unique
dna19408	4	5274	DNA transposon-TIR-CACTA, DNA transposon-TIR-CACTA	trep_complete	5243	21	59.91	47.62	TGCACATCATTAGCGAGTACG	5716	20	60.06	50	CGAGCAACACAAGCAGATGT	474	Fragment	Unique
dna19408	5	5458	Unknown, DNA transposon-TIR-CACTA	trep_complete	5331	20	60.1	45	CGCCATTTAGCTTCACCAAT	5500	20	59.96	45	AGCCCAAGATCAGAAAAGCA	170	Fragment	Unique
dna19408	6	5541	DNA transposon-TIR-CACTA, Unknown	trep_complete	5458	20	60	55	GCGGACACCACTATTCTGGT	6137	20	59.86	40	TGATCCATCGAATCCAACAA	680	Fragment	Unique
dna19408	7	6114	DNA transposon-TIR-CACTA, DNA transposon-TIR-CACTA	trep_complete	5906	20	59.97	55	CGATGCTTCCTTCTAGACGG	6334	20	59.95	55	CCGTATGGGTACTCCTCGAA	429	Fragment	Unique
dna19408	8	6189	Unknown, DNA transposon-TIR-CACTA	trep_complete	6148	20	60.32	45	GTGAAATCGCATTGGGAAAC	6334	20	59.95	55	CCGTATGGGTACTCCTCGAA	187	Fragment	Unique
dna19408	10	6506	1 Unknown, DNA transposon-TIR-CACTA	1 trep_complete	6114	20	60.07	45	AGCTTTGTTGGATTCGATGG	6537	20	60.01	50	TGAACGTGCTAGGCTTCATG	424	Fragment	Unique
dna19408	11	6568	1 DNA transposon-TIR-CACTA, Unknown	1 trep_complete	6518	20	60.01	50	CATGAAGCCTAGCACGTTCA	7127	20	60.06	45	AATGCCGATGCTTATCCAAG	610	Fragment	Unique
dna19408	13	7364	1 Unknown, DNA transposon-TIR-CACTA	1 trep_complete	6791	20	59.79	55	GCTTTCTCGTAGCTGGTGCT	7389	20	59.98	45	CGAATGCTAAGTTGATGCGA	599	Fragment	Unique
dna19408	14	7444	1 DNA transposon-TIR-CACTA, DNA transposon-TIR-CACTA		7370	20	59.98	45	TCGCATCAACTTAGCATTCG	7983	20	60.19	55	TGGTGAAGAGGAGGAGGATG	614	Fragment	Unique
dna19408	15	7444	1 Unknown, DNA transposon-TIR-CACTA		7108	20	60.06	45	CTTGGATAAGCATCGGCATT	7519	20	60.06	50	AATACGAGGATCTGGATGCG	412	Fragment	Unique
dna19412	1	4947	DNA transposon-TIR-CACTA, Unknown	trep_complete	4890	20	59.48	45	AAAATCATGGGAGTCGAGGA	5555	20	60.72	45	TTTATCCCGGTTGTCGTTTG	666	Fragment	Unique
dna19451	1	5000	DNA transposon-TIR-CACTA, Unknown	trep_complete	4949	20	60.07	50	CGTGGGAGTCGAGGATAAAA	5639	19	59.19	47.37	CATCACCAACCGGGATAAA	691	Fragment	Unique
dna19451	2	10745	Unknown, DNA transposon-TIR-CACTA	trep_complete	10367	20	59.97	50	CACCAAGACGGGAAGATTGT	10800	20	60.18	55	TAACCGGGAGTAAAGGTCCC	434	Fragment	Unique
dna19464	1	5483	DNA transposon-TIR-CACTA, DNA transposon-TIR-CACTA	trep_complete	5461	20	60.07	55	CACTGACGATCCTCCATCCT	5939	20	60.13	55	GATCTAGCACTCGGCAAAGC	479	Fragment	Unique
dna19464	3	5661	DNA transposon-TIR-CACTA, DNA transposon-TIR-CACTA	trep_complete	5551	20	60.03	55	ATAGGTCCTAATCCCACCCG	6128	20	60.01	45	AACACTGGTTTGCACATGGA	578	Fragment	Unique
dna19464	4	5921	Unknown, DNA transposon-TIR-CACTA	trep_complete	5694	20	59.85	55	GGAAGGTGCTGTCGAAACTC	5947	20	59.83	60	GTGCCCCTGATCTAGCACTC	254	Fragment	Unique
dna19474	1	2371	DNA transposon-TIR-CACTA, DNA transposon-TIR-CACTA	trep_complete	2338	18	60.25	61.11	GAAACCTCCACGTGCAGG	2847	20	59.81	45	TTCCAAGAAAGCATCGGTCT	510	Fragment	Unique
dna19474	2	2653	Unknown, DNA transposon-TIR-CACTA	trep_complete	2400	20	60.02	50	TTTGCAGGAGAGGCTACGTT	2683	20	60.03	55	ATAGGTCCTAATCCCACCCG	284	Fragment	Unique
dna19484	1	2121	DNA transposon-TIR-CACTA, DNA transposon-TIR-CACTA	trep_complete	2101	19	60.07	52.63	GGGAGGTGCTGTCGAAATT	2749	20	60.32	55	CGATCCTCCATCCTCTAGCA	649	Fragment	Unique
dna19484	2	2555	Unknown, DNA transposon-TIR-CACTA	trep_complete	2172	20	60.01	50	CGTCACTTTGCAGGATAGCA	2665	20	60.03	55	ATAGGTCCTTATCCCACCCG	494	Fragment	Unique
dna19484	3	2679	DNA transposon-TIR-CACTA, DNA transposon-TIR-CACTA	trep_complete	2646	20	60.03	55	CGGGTGGGATAAGGACCTAT	3181	20	59.96	50	ATCTTGGTATGGCCGTGAAG	536	Fragment	Unique
dna19509	1	891	DNA transposon-TIR-CACTA, Unknown	trep_complete	869	20	60.21	50	ATCCACTCACGGTCATCCAT	1022	20	58.98	50	TCGGAGTAGGGATTGGAAAC	154	Fragment	Unique
dna19509	2	950	DNA transposon-TIR-CACTA, DNA transposon-TIR-CACTA	trep_complete	538	20	59.98	50	CCTCATCGAACTGTGCTTCA	982	20	60.03	55	CGGGTGGGATTAGGACCTAT	445	Fragment	Unique
dna19509	3	993	DNA transposon-TIR-CACTA, Unknown	trep_complete	963	20	60.03	55	ATAGGTCCTAATCCCACCCG	1661	20	60.01	50	CGTCACTTTGCAGGATAGCA	699	Fragment	Unique
dna19509	4	3905	Unknown, DNA transposon-TIR-CACTA	trep_complete	3503	20	59.88	45	AAACTTTGCCGAGTGCCTAA	3938	20	59.04	50	TTGCCGAGTGCTATCTATCG	436	Fragment	Unique
dna19642	1	4843	DNA transposon-TIR-CACTA, DNA transposon-TIR-CACTA	trep_complete	4821	20	60.07	55	CTCACGGTCATCCATCCTCT	5076	20	60.02	50	AGACAGAGTTTCGGCAGCAT	256	Fragment	Unique
dna19642	3	5025	DNA transposon-TIR-CACTA, DNA transposon-TIR-CACTA	trep_complete	4970	20	59.85	50	CGAGGTAGAATTTTGGCAGC	5298	20	60.02	50	CTCGTCACTTTGCAGGACAA	329	Fragment	Unique
dna19642	4	5025	DNA transposon-TIR-CACTA, DNA transposon-TIR-CACTA	trep_complete	4821	20	60.07	55	CTCACGGTCATCCATCCTCT	5064	20	60.26	50	GGCAGCATCTCCTTGTTGTT	244	Fragment	Unique
dna19642	5	5073	DNA transposon-TIR-CACTA, DNA transposon-TIR-CACTA	trep_complete	5045	20	60.26	50	AACAACAAGGAGATGCTGCC	5298	20	60.02	50	CTCGTCACTTTGCAGGACAA	254	Fragment	Unique
dna19665	2	210	Unknown, DNA transposon-TIR-CACTA	trep_complete	16	20	59.68	50	TCTCCAATCAAGGACGTGTG	233	20	59.93	55	ACATCCACTGACGATCCTCC	218	Fragment	Unique
dna19899	1	4808	DNA transposon-TIR-CACTA, Unknown	trep_complete	4751	20	59.53	45	AAAATCGTGGGAGTCAAGGA	5416	20	60.72	45	TTTATCCCGGTTGTCGTTTG	666	Fragment	Unique
dna19899	2	11066	Unknown, DNA transposon-TIR-CACTA	trep_complete	10698	20	60.02	55	CACTCCTCTCAGCAACACCA	11104	20	60.18	50	CCTTTAGTCCCGGTTGGATT	407	Fragment	Unique
dna2013	1	3745	DNA transposon-TIR-CACTA, DNA transposon-TIR-CACTA	trep_complete	3723	20	60.07	55	CACTGACGATCCTCCATCCT	3880	20	60.33	55	ATCTCGGGTCGGAGTAAACC	158	Fragment	Unique
dna2013	3	3924	DNA transposon-TIR-CACTA, Unknown	trep_complete	3813	20	60.03	55	ATAGGTCCTAATCCCACCCG	4300	20	60.01	50	CGTCACTTTGCAGGATAGCA	488	Fragment	Unique
dna2013	4	4362	DNA transposon-TIR-CACTA, DNA transposon-TIR-CACTA	trep_complete	3729	20	60.03	55	CGATCCTCCATCCTCTACCA	4411	20	60.09	45	TTGCAGGTTTTGGAAACCTC	683	Fragment	Unique
dna21454	1	1753	DNA transposon-TIR-CACTA, Unknown	trep_complete	1716	20	60.39	55	TAGAAACCTCCTCGTGCAGG	2012	20	59.38	60	CCCTCCACCTACACATCCTC	297	Fragment	Unique
dna21454	2	2375	Unknown, DNA transposon-TIR-CACTA	trep_complete	1814	20	60.01	50	CGTCACTTTGCAGGATAGCA	2423	20	59.94	50	CGAGATAGAATTTCGGCAGC	610	Fragment	Unique
dna21622	1	237	Unknown, DNA transposon-TIR-CACTA	trep_complete	32	20	59.4	45	TCGGCAATGGATGTATAACG	262	20	60.11	50	CCTCTTTCACCATGCTTGGT	231	Fragment	Unique
dna21622	2	305	DNA transposon-TIR-CACTA, Unknown	trep_complete	243	20	60.11	50	ACCAAGCATGGTGAAAGAGG	442	20	59.98	50	TCAGGTTCGCAATCTCTGTG	200	Begining	Unique
dna21835	1	2135	DNA transposon-TIR-CACTA, Unknown	trep_complete	2497	19	60.07	52.63	GGGAGGTGCTGTCGAAATT	2794	20	59.82	45	ATGTAAATGCCCGTTCCAAG	298	Fragment	Unique
dna21835	2	2475	DNA transposon-TIR-CACTA, DNA transposon-TIR-CACTA	trep_complete	1818	20	60.15	50	CATCCCTCCGGGTAATTCTT	2501	20	60.41	50	CTCCCCGCTATTCTCCAAAT	684	Fragment	Unique
dna21835	3	2524	DNA transposon-TIR-CACTA, Unknown	trep_complete	2482	20	60.41	50	ATTTGGAGAATAGCGGGGAG	2794	20	59.82	45	ATGTAAATGCCCGTTCCAAG	313	Fragment	Unique
dna21953	3	888	DNA transposon-TIR-CACTA, DNA transposon-TIR-CACTA	trep_complete	858	20	60.04	50	TTCTGAACCTCCAATCCCAG	1278	20	60.07	55	ACGGTGAAGAGGAGGAGGAT	421	Fragment	Unique
dna21954	15	10664			10410	20	60.01	60	CCGGAGAGTAGGTGAAGCTG	10692	20	60.65	50	TTTGTCCCGGTTGGTAACAC	283	Fragment	Unique
dna21954	1	3254	Unknown, DNA transposon-TIR-CACTA	trep_complete	3002	20	60.13	55	CTCAAGAGGCGTTGAGAAGG	3298	20	59.64	50	TGATGAGCTCACAATGGTCC	297	Fragment	Unique
dna21954	2	3305	DNA transposon-TIR-CACTA, Unknown	trep_complete	3279	20	59.64	50	GGACCATTGTGAGCTCATCA	3654	20	59.96	55	AGGGACTACTGGGAGGCATT	376	Fragment	Unique
dna21954	3	6215	Unknown, DNA transposon-TIR-CACTA	trep_complete	6083	20	61.18	55	TACAGCGGTCCGTATTCGAG	6254	23	59.49	39.13	TTCCAAGGCTATGAGATAAATGG	172	Fragment	Unique
dna21954	6	7433	DNA transposon-TIR-CACTA, DNA transposon-TIR-CACTA	trep_complete	7252	20	59.99	50	CCCATGAAACCTAGCACGTT	7909	20	60.08	50	TGTTCAACCTTCCTCCTTGG	658	Fragment	Unique
dna21954	10	8359	1 Unknown, DNA transposon-TIR-CACTA	1 trep_complete	8106	20	59.98	45	TCGCATCAACTTAGCATTCG	8624	20	60.01	55	CTACGAGATGCACACCGAGA	519	Fragment	Unique
dna21954	11	8475	1 DNA transposon-TIR-CACTA, Unknown	1 trep_complete	8017	20	60.04	50	TCCGGGAATGCTCTATCAAC	8544	20	59.96	50	ATTGTACCCAGATTGCCAGC	528	Fragment	Unique
dna21954	13	8758	1 DNA transposon-TIR-CACTA, Unknown	1 trep_complete	8605	20	60.01	55	TCTCGGTGTGCATCTCGTAG	8784	20	59.96	50	CGGTGAAAGAGGGGTTGTAA	180	Fragment	Unique
dna21954	14	8798	1 Unknown, DNA transposon-TIR-CACTA	1 trep_complete	8765	20	59.96	50	TTACAACCCCTCTTTCACCG	8991	20	59.85	50	TGCAGGCAGATAGAGCAAGA	227	Fragment	Unique
dna21999	1	4836	DNA transposon-TIR-CACTA, Unknown	trep_complete	4784	20	60.07	50	CGTGGGAGTCGAGGATAAAA	5356	20	60.07	45	CAATTTCATCTCCCGCTTGT	573	Fragment	Unique
dna21999	2	7134	Unknown, DNA transposon-TIR-CACTA	trep_complete	6640	20	60.1	50	GCGGCAATATGTGAAGGTCT	7180	20	59.93	50	TCACCCTTTAGTCCCGATTG	541	Fragment	Unique
dna22008	1	3917	DNA transposon-TIR-CACTA, Unknown	trep_complete	3895	20	60.07	55	CACTGACGATCCTCCATCCT	4264	20	60.11	45	TTGCCGAGTGGTTCAACATA	370	Fragment	Unique
dna22008	3	4016	DNA transposon-TIR-CACTA, Unknown	trep_complete	3990	20	59.93	55	GTCCTAATCCCACACGAGGA	4264	20	60.11	45	TTGCCGAGTGGTTCAACATA	275	Fragment	Unique
dna22129	1	915	Unknown, DNA transposon-TIR-CACTA	trep_complete	448	21	60.07	42.86	TTTCACTGGATTTCAGGATGC	967	20	60.07	50	CGTGGGAGTCGAGGATAAAA	520	Fragment	Unique
dna22129	2	1009	DNA transposon-TIR-CACTA, Unknown	trep_complete	948	20	60.07	50	TTTTATCCTCGACTCCCACG	1199	20	60.12	50	ACATCCCTCTGTTTCGTTGC	252	Fragment	Unique
dna22129	4	1094	DNA transposon-TIR-CACTA, DNA transposon-TIR-CACTA	trep_complete	1065	20	59.03	45	CCTGATGCACATCATTGACA	1426	20	60.4	50	TGAGATTCACCCACAGCTCA	362	Fragment	Unique
dna22129	6	1368	DNA transposon-TIR-CACTA, DNA transposon-TIR-CACTA	trep_complete	1306	20	59.87	55	CGTGCTTTTCTGGTCCTAGG	1567	20	60.41	50	GTCATTCTTTGCGGCTCTGT	262	Fragment	Unique
dna22129	8	2143	DNA transposon-TIR-CACTA, DNA transposon-TIR-CACTA	trep_complete	1548	20	60.41	50	ACAGAGCCGCAAAGAATGAC	2184	20	60.07	55	CCATCTGGGTACTCCTCGAA	637	Fragment	Unique
dna22129	9	2244	DNA transposon-TIR-CACTA, DNA transposon-TIR-CACTA	trep_complete	2165	20	60.07	55	TTCGAGGAGTACCCAGATGG	2415	20	59.88	50	GTGACGCACCTGACAAAGAA	251	Fragment	Unique
dna22129	10	2366	1 Unknown, DNA transposon-TIR-CACTA	1 trep_complete	2087	20	59.81	45	TGGGTCATTAACATGCGGTA	2389	20	60.01	50	CGTGAATGTGCTAGGCTTCA	303	Fragment	Unique
dna22129	11	2550	1 DNA transposon-TIR-CACTA, Unknown	1 trep_complete	2370	20	60.01	50	TGAAGCCTAGCACATTCACG	2697	20	60.17	55	GGCCATCTATGTGGGTCATC	328	Fragment	Unique
dna22129	12	2728	1 DNA transposon-TIR-CACTA, Unknown	1 trep_complete	2370	20	60.01	50	TGAAGCCTAGCACATTCACG	2762	20	60.06	55	GGATATCAGGCCTGCACCTA	393	Fragment	Unique
dna22129	13	3210	1 Unknown, DNA transposon-TIR-CACTA	1 trep_complete	2638	20	60.15	55	CCGCTCTTTCTTAGCTGGTG	3311	20	60.11	55	AGGAGAGTTCCCACGAAGGT	674	Fragment	Unique
dna22129	14	3367	1 DNA transposon-TIR-CACTA, Unknown	1 trep_complete	3292	20	60.11	55	ACCTTCGTGGGAACTCTCCT	3751	20	59.99	55	ACCTTGGTCAGGTGCTATGG	460	Fragment	Unique
dna22133	1	4395	DNA transposon-TIR-CACTA, DNA transposon-TIR-CACTA	trep_complete	4353	20	59.84	50	AGTCCAGGACCAGAAAAGCA	4789	20	59.84	45	TCAACTTCAACTGCGAATGG	437	Fragment	Unique
dna22133	2	4581	DNA transposon-TIR-CACTA, DNA transposon-TIR-CACTA	trep_complete	4178	20	60.1	50	ATCCGATGCTTGGCTTACAC	4605	20	60.14	50	GCACATCATTGGCAAGTACG	428	Fragment	Unique
dna22133	4	4668	DNA transposon-TIR-CACTA, DNA transposon-TIR-CACTA	trep_complete	4178	20	60.1	50	ATCCGATGCTTGGCTTACAC	4696	20	59.86	50	CCTGCAAGAACTATGTGGCA	519	Fragment	Unique
dna22190	2	2633	DNA transposon-TIR-CACTA, DNA transposon-TIR-CACTA	trep_complete	2195	20	59.8	55	ACCCGAGGATGTGTAGATGG	2676	20	59.46	50	AGGTTTTAGAAACCTCCCCG	482	Fragment	Unique
dna22258	3	6590	Unknown, DNA transposon-TIR-CACTA	trep_complete	6435	20	60.12	50	GATCTTTGGTGACGGCAGTT	6627	20	59.82	45	TTTTAAACGAGAGCCCAGGA	193	Fragment	Unique
dna22258	4	6658	DNA transposon-TIR-CACTA, DNA transposon-TIR-CACTA	trep_complete	6608	20	59.82	45	TCCTGGGCTCTCGTTTAAAA	7249	20	59.97	50	GAACGATGTGGTGCAATGTC	642	Fragment	Unique
dna22258	5	7539	DNA transposon-TIR-CACTA, Unknown	trep_complete	7297	20	60.01	45	ATTGAGAAACGCGCATAGCT	7629	20	60.13	50	CGAACGACGATAACGGACTT	333	Fragment	Unique
dna22258	6	7788	Unknown, DNA transposon-TIR-CACTA	trep_complete	7610	20	60.13	50	AAGTCCGTTATCGTCGTTCG	8289	20	59.98	55	CAGATGAGGCACAGTGGAGA	680	Fragment	Unique
dna22460	1	3117	DNA transposon-TIR-CACTA, DNA transposon-TIR-CACTA	trep_complete	3059	20	59.93	40	TTCGTCATTGCCAATGATGT	3211	20	59.06	45	TTTGTCCTTGACTCCCATGA	153	Fragment	Unique
dna22468	1	3901	DNA transposon-TIR-CACTA, DNA transposon-TIR-CACTA	trep_complete	3879	20	60.07	55	CACTGACGATCCTCCATCCT	4336	20	59.84	55	GGAAGCTACGCCAAGTCATC	458	Fragment	Unique
dna22492	1	327	DNA transposon-TIR-CACTA, DNA transposon-TIR-CACTA	trep_complete	209	20	60.3	45	TATTTGGAGAACAACGGGGA	456	20	59.86	40	TTCAATCCATTCATCGGTCA	248	Fragment	Unique
dna22492	2	382	DNA transposon-TIR-CACTA, DNA transposon-TIR-CACTA	trep_complete	64	20	60.47	50	CTTATCCGGCAAACGATGTC	415	20	59.83	55	CCGTGTACATCCACTCATGG	352	Fragment	Unique
dna22493	1	119	DNA transposon-TIR-CACTA, DNA transposon-TIR-CACTA	trep_complete	40	20	59.26	55	CTCAGATCGGAGTAGGGCAT	248	20	59.86	40	TTCAATCCATTCATCGGTCA	209	Fragment	Unique
dna22493	2	174	DNA transposon-TIR-CACTA, DNA transposon-TIR-CACTA	trep_complete	54	20	60.75	50	GGGCATGGAAACTAACCACA	207	20	59.83	55	CCGTGTACATCCACTCATGG	154	Fragment	Unique
dna22554	1	2464	DNA transposon-TIR-CACTA, Unknown	trep_complete	2419	20	59.77	45	CAAACGCTTCAAACGTGGTA	2633	20	59.89	45	TTATTTGCCCTCTGGGATTG	215	Fragment	Unique
dna22554	2	2741	Unknown, DNA transposon-TIR-CACTA	trep_complete	2614	20	59.89	45	CAATCCCAGAGGGCAAATAA	2801	20	60.1	50	CAGATTGCAAGTAGGGGCAT	188	Fragment	Unique
dna22774	1	455	Unknown, DNA transposon-TIR-CACTA	trep_complete	107	20	60	40	AAAGCGAACAAGCCAAAGAA	517	20	60.1	50	ATGGCCCTACTTGCAATCTG	411	Fragment	Unique
dna22774	2	557	DNA transposon-TIR-CACTA, DNA transposon-TIR-CACTA	trep_complete	498	20	60.1	50	CAGATTGCAAGTAGGGCCAT	1133	20	59.99	55	ACATAGGGTCACAGGCCAAG	636	Fragment	Unique
dna22774	3	670	Unknown, DNA transposon-TIR-CACTA	trep_complete	107	20	60	40	AAAGCGAACAAGCCAAAGAA	693	20	60.04	50	TTGAACCTCCAATCCCTGAG	587	Fragment	Unique
dna22774	4	728	DNA transposon-TIR-CACTA, DNA transposon-TIR-CACTA	trep_complete	674	20	60.04	50	CTCAGGGATTGGAGGTTCAA	1133	20	59.99	55	ACATAGGGTCACAGGCCAAG	460	Fragment	Unique
dna22774	5	760	Unknown, DNA transposon-TIR-CACTA	trep_complete	107	20	60	40	AAAGCGAACAAGCCAAAGAA	786	20	60.33	50	ATACTGCAACGCTCCACACA	680	Fragment	Unique
dna22774	6	900	DNA transposon-TIR-CACTA, DNA transposon-TIR-CACTA	trep_complete	767	20	60.33	50	TGTGTGGAGCGTTGCAGTAT	1133	20	59.99	55	ACATAGGGTCACAGGCCAAG	367	Fragment	Unique
dna22774	7	1037	Unknown, DNA transposon-TIR-CACTA	trep_complete	951	20	60.08	55	AGATGAGATGCTGGGACACC	1132	20	59.99	55	CATAGGGTCACAGGCCAAGT	182	Fragment	Unique
dna22774	8	1438	DNA transposon-TIR-CACTA, DNA transposon-TIR-CACTA	trep_complete	1114	20	59.99	55	CTTGGCCTGTGACCCTATGT	1660	20	59.96	45	TGCATGTCCGTTATCATCGT	547	Fragment	Unique
dna22774	9	1820	DNA transposon-TIR-CACTA, Unknown	trep_complete	1764	20	60.01	50	TGAACGTGCTAGGCTTCATG	2287	20	60.22	55	GCAGGAATACTGGACCGAGA	524	Fragment	Unique
dna22774	10	1895	1 DNA transposon-TIR-CACTA, DNA transposon-TIR-CACTA	1 trep_complete	1642	20	59.96	50	CGATGATAACGGACATGCAC	1952	20	57.7	35	TTCATGCATTCAAACATGCT	311	Fragment	Unique
dna22800	1	4180	DNA transposon-TIR-CACTA, DNA transposon-TIR-CACTA	trep_complete	4144	20	60.25	55	TTTACACGAGAGGCCAGGAC	4596	20	60.08	45	GATCAACTTCAACGGCGAAT	453	Fragment	Unique
dna22801	2	10909	Unknown, DNA transposon-TIR-CACTA	trep_complete	10488	20	59.93	55	GGACGAGGTGGTAGATCCAA	10932	20	59.09	50	GGTAAAAGCAACCGGGACTA	445	Fragment	Unique
dna22849	2	1473	DNA transposon-TIR-CACTA, DNA transposon-TIR-CACTA	trep_complete	954	20	59.96	50	CCATTCCTTGCTCCGTACAT	1499	20	59.93	55	GTCCTAATCCCACACGAGGA	546	Fragment	Unique
dna22864	1	1359	DNA transposon-TIR-CACTA, DNA transposon-TIR-CACTA	trep_complete	1336	20	60.07	55	CTCACGGTCATCCATCCTCT	1591	20	59.88	45	AGACAAAGTTTCGGCAGCAT	256	Fragment	Unique
dna22864	4	1540	DNA transposon-TIR-CACTA, DNA transposon-TIR-CACTA	trep_complete	1336	20	60.07	55	CTCACGGTCATCCATCCTCT	1589	20	59.88	45	ACAAAGTTTCGGCAGCATCT	254	Fragment	Unique
dna22864	5	1639	DNA transposon-TIR-CACTA, Unknown	trep_complete	1618	20	60.1	55	AGCCCATCTACACATCCTCG	1943	21	60.01	42.86	TGCAGTTCTTCTCAGCCATTT	326	Fragment	Unique
dna23065	1	3073	DNA transposon-TIR-CACTA, Unknown	trep_complete	3012	20	60.05	45	TGATGAACCATTCGTCCTCA	3173	21	59.44	42.86	TTTGTCCTTGACTCCCACATT	162	Fragment	Unique
dna23065	2	8424	Unknown, DNA transposon-TIR-CACTA	trep_complete	8150	20	60.22	50	TGAGGAAACCAAAGGACGAG	8449	20	59.84	55	CCCTTGTTCCTGTCTCAAGC	300	Fragment	Unique
dna232	2	6972	DNA transposon-TIR-CACTA, DNA transposon-TIR-CACTA	trep_complete	6542	20	60.03	55	TGGCTCATCCTCCCTACATC	7037	20	59.93	50	GAGCATGGAAACTAACCCCA	496	Fragment	Unique
dna23290	1	164	DNA transposon-TIR-CACTA, Unknown	trep_complete	137	20	59.71	55	TAGTCCCGGTTGGTGTTACC	522	20	60.1	50	GCGGCAATATGTGAAGGTCT	386	Fragment	Unique
dna3076	10	8223			8195	21	60.05	42.86	TGGTGATCATCTATCATGCGA	8659	20	59.97	45	GGCGTTTATTGATGGCTTGT	465	Fragment	Unique
dna3076	1	285	DNA transposon-TIR-CACTA, Unknown	trep_complete	247	20	60.18	50	CCTTTAGTCCCGGTTGGATT	614	20	60.07	50	CGACCGGAAGATTGTAGGAA	368	Fragment	Unique
dna3076	2	5391	Unknown, DNA transposon-TIR-CACTA	trep_complete	4933	20	58.26	40	TTTCACTGCATTTCACGATG	5443	20	60.07	50	CGTGGGAGTCGAGGATAAAA	511	Fragment	Unique
dna3076	8	8011	DNA transposon-TIR-CACTA, DNA transposon-TIR-CACTA	1 trep_complete	7777	20	60.13	55	CCTGAACAAGCTCTCCAAGC	8392	20	60.05	55	GGAGGAGGAAGATGACACCA	616	Fragment	Unique
dna3076	9	8180	1 DNA transposon-TIR-CACTA, Unknown		7993	20	60.03	45	CAATCCGAGAGGGCAAATAA	8215	21	60.05	42.86	TCGCATGATAGATGATCACCA	223	Fragment	Unique
dna3077	1	4209	DNA transposon-TIR-CACTA, Unknown	trep_complete	4174	20	60.25	55	TTTACACGAGAGCCCAGGAC	4490	20	60.01	45	TGGATTCCTCTTGGATTTGC	317	Fragment	Unique
dna3077	3	4467	DNA transposon-TIR-CACTA, Unknown	trep_complete	4421	20	60.14	50	CGTACTTGCCAATGATGTGC	5048	20	60.08	55	GATGGAGGACGACGATGTCT	628	Fragment	Unique
dna3077	5	4594	DNA transposon-TIR-CACTA, Unknown	trep_complete	4542	20	60.07	50	CGTGGGAGTCGAGGATAAAA	5048	20	60.08	55	GATGGAGGACGACGATGTCT	507	Fragment	Unique
dna3245	2	9876	Unknown, DNA transposon-TIR-CACTA	trep_complete	9626	20	59.96	50	TGGAAGTTTAGTCCCGGTTG	9911	19	60	52.63	GGACCCTTTTATCCCGGTT	286	Fragment	Unique
dna3266	1	168	DNA transposon-TIR-CACTA, Unknown	trep_complete	147	20	59.71	45	TAAAAGCGACCGGGACTAAA	580	20	59.93	55	GGACGAGGTGGTAGATCCAA	434	Fragment	Unique
dna3266	3	6504	DNA transposon-TIR-CACTA, DNA transposon-TIR-CACTA	trep_complete	6444	20	60.07	50	TTTTATCCTCGACTCCCACG	7121	20	59.89	50	GCCAAGGGATATGGAACAGA	678	Fragment	Unique
dna3266	4	6642	DNA transposon-TIR-CACTA, DNA transposon-TIR-CACTA	trep_complete	6567	20	60.14	50	GCACATCATTGGCAAGTACG	7036	20	60.39	50	TCCGTATATCGAGCAGCACA	470	Fragment	Unique
dna3266	5	6785	Unknown, DNA transposon-TIR-CACTA	trep_complete	6347	20	59.95	50	TACGGAGCCTCTTCTTTGGA	6821	20	60.25	55	TTTACACGAGAGCCCAGGAC	475	Fragment	Unique
dna3296	1	2361	DNA transposon-TIR-CACTA, Unknown	trep_complete	2325	20	59.83	55	CCGTGTACATCCACTCATGG	2581	20	59.87	50	AGCAGCATCTCCCTGTTGTT	257	Fragment	Unique
dna3296	4	4487	Unknown, DNA transposon-TIR-CACTA	trep_complete	3913	20	59.73	50	AACCTTTGTCGAGTGCCCTA	4514	20	59.17	45	TGTGGAGGCTGTGGTAAAAA	602	Fragment	Unique
dna3367	2	6482	DNA transposon-TIR-CACTA, Unknown	trep_complete	6454	20	59.72	50	CGTGGAAGAACTATGTGGCA	6961	20	59.77	45	TACCCGTCATCACATGGAAA	508	Fragment	Unique
dna3375	1	1890	DNA transposon-TIR-CACTA, Unknown	trep_complete	1870	19	60.07	52.63	GGGAGGTGCTGTCGAAATT	2475	20	60.07	45	CGTTCCAAGAAAGCATCCAT	606	Fragment	Unique
dna3375	2	2229	DNA transposon-TIR-CACTA, DNA transposon-TIR-CACTA	trep_complete	1848	20	60.11	55	TGTAGGAAACCTCCCTGTGC	2252	20	61.02	50	CCCGCTGTTCTCCAAATACA	405	Fragment	Unique
dna3375	3	2268	DNA transposon-TIR-CACTA, Unknown	trep_complete	2231	20	59.34	50	CGTGTATTTGGAGAACAGCG	2475	20	60.07	45	CGTTCCAAGAAAGCATCCAT	245	Fragment	Unique
dna3375	5	2334	DNA transposon-TIR-CACTA, Unknown	trep_complete	2313	20	61.1	55	ACATCCTCGGGTGGGATTAG	2475	20	60.07	45	CGTTCCAAGAAAGCATCCAT	163	Fragment	Unique
dna3377	1	2010	DNA transposon-TIR-CACTA, Unknown	trep_complete	1958	20	60.07	50	CGTGGGAGTCGAGGATAAAA	2562	20	59.87	50	CTGTTGGCACCTGAGACAAA	605	Fragment	Unique
dna3377	2	7572	DNA transposon-TIR-CACTA, DNA transposon-TIR-CACTA	trep_complete	13021	20	60.1	50	AGCGGCAATATGTGAAGGTC	13488	20	60.18	50	CCTTTAGTCCCGGTTGGATT	468	Fragment	Unique
dna3403	7	3195	DNA transposon-TIR-CACTA, DNA transposon-TIR-CACTA	trep_complete	2739	20	60.08	50	TCAACCTTCCTCCTTGGTTG	3388	20	60.01	50	TGAAGCCTAGCACATTCACG	650	Fragment	Unique
dna3403	15	4843	1 DNA transposon-TIR-CACTA, Unknown		4791	20	60.07	50	CGTGGGAGTCGAGGATAAAA	5167	20	60.1	45	CTGCATCGCTGAATCAAGAA	377	Fragment	Unique
dna3408	1	4676	DNA transposon-TIR-CACTA, Unknown	trep_complete	4624	20	60.07	50	CGTGGGAGTCGAGGATAAAA	5240	19	59.53	47.37	TTTGTCCCGGTTTCTGTTG	617	Fragment	Unique
dna3408	2	10877	Unknown, DNA transposon-TIR-CACTA	trep_complete	10449	20	59.93	55	GGACGAGGTGGTAGATCCAA	10900	20	58.95	50	GGTAAAAACGACCGGGACTA	452	Fragment	Unique
dna3444	4	1492	DNA transposon-TIR-CACTA, Unknown	trep_complete	1293	20	60.03	45	TTATTTGCCCTCTCGGATTG	1915	20	60.29	55	TCATCCCACACACGTACACC	623	Fragment	Unique
dna3444	5	1863	DNA transposon-TIR-CACTA, Unknown	trep_complete	1404	20	59.69	55	CCCTGCGGTATAAGATCAGC	2011	20	59.93	50	CCCTTATTTGTCTGTCCCGA	608	Fragment	Unique
dna3738	1	6609	DNA transposon-TIR-CACTA, Unknown	trep_complete	6573	21	58.97	47.62	GGGTTTGCTACACATGTCCTT	7030	20	60.18	55	GGCTTACACGTCATCACACG	458	Fragment	Unique
dna3738	4	7252	Unknown, DNA transposon-TIR-CACTA	trep_complete	7010	20	60.18	55	CCGTGTGATGACGTGTAAGC	7319	20	60.01	55	CGTGCCCGTCTAGAAGAAAG	310	Fragment	Unique
dna3738	5	7795	DNA transposon-TIR-CACTA, DNA transposon-TIR-CACTA	trep_complete	7300	20	60.01	55	CTTTCTTCTAGACGGGCACG	7922	20	60.14	55	GTGCTAGGCTTCATGGGTGT	623	Fragment	Unique
dna3738	11	9017	1 DNA transposon-TIR-CACTA, DNA transposon-TIR-CACTA	1 trep_complete	8974	20	59.83	50	GGCATGCGTGTATCTTCTGA	9582	20	59.99	45	AAAGCCAACAAGCCAGAGAA	609	Fragment	Unique
dna3770	15	2956			2866	20	60.27	50	CCAAAGCGCCACATAGTTCT	3448	20	60.09	60	CCGGGACTAAAGGCTCCTAC	583	Fragment	Unique
dna3770	16	3436			3018	20	60.12	50	ATACTTACGCCGCGATCAAC	3463	20	59.02	50	GGTTGGTATTATCAACCGGG	446	Fragment	Unique
dna3770	1	493	DNA transposon-TIR-CACTA, Unknown	trep_complete	447	22	60.25	40.91	TGCAGTGCATGATAGATGATCA	752	20	60.22	45	GCAAGCATCCAATTTCTCGT	306	Fragment	Unique
dna3770	2	654	DNA transposon-TIR-CACTA, DNA transposon-TIR-CACTA	trep_complete	384	20	60.29	55	ATCTTGGTCAGGTGCTACGC	677	20	59.26	50	CCTCTAATCCCAGAAGGCAA	294	Fragment	Unique
dna3770	3	718	DNA transposon-TIR-CACTA, DNA transposon-TIR-CACTA	trep_complete	658	20	59.26	50	TTGCCTTCTGGGATTAGAGG	1154	20	60	45	GAACTTTCGCTTCATGCACA	497	Fragment	Unique
dna3770	4	773	DNA transposon-TIR-CACTA, DNA transposon-TIR-CACTA	trep_complete	173	20	59.3	55	GGGACTCTTCACAGCCACTT	853	20	59.96	50	TACCACATCACCTTCACGGA	681	Fragment	Unique
dna3770	5	943	DNA transposon-TIR-CACTA, DNA transposon-TIR-CACTA	trep_complete	834	20	59.96	50	TCCGTGAAGGTGATGTGGTA	1155	20	60	45	TGAACTTTCGCTTCATGCAC	322	Fragment	Unique
dna3770	6	1086	DNA transposon-TIR-CACTA, DNA transposon-TIR-CACTA	trep_complete	834	20	59.96	50	TCCGTGAAGGTGATGTGGTA	1154	20	60	45	GAACTTTCGCTTCATGCACA	321	Fragment	Unique
dna3770	7	1424	DNA transposon-TIR-CACTA, DNA transposon-TIR-CACTA	trep_complete	1136	20	60	45	GTGCATGAAGCGAAAGTTCA	1684	20	59.97	50	CACCCAGACGAAACCTTGAT	549	Fragment	Unique
dna3770	8	2009	DNA transposon-TIR-CACTA, DNA transposon-TIR-CACTA	trep_complete	1665	20	59.97	50	ATCAAGGTTTCGTCTGGGTG	2310	20	59.96	50	ATACGGAGCCACAAAGGATG	646	Fragment	Unique
dna3770	9	2065	1 DNA transposon-TIR-CACTA, Unknown	1 trep_complete	1813	20	60.2	45	ATGATTGGCGCTCATAAAGC	2110	20	59.93	45	CATCCCTTGGCAATGTTTCT	298	Fragment	Unique
dna3770	10	2143	1 Unknown, DNA transposon-TIR-CACTA	1 trep_complete	2091	20	59.93	45	AGAAACATTGCCAAGGGATG	2310	20	59.96	50	ATACGGAGCCACAAAGGATG	220	Fragment	Unique
dna3770	12	2570	1 Unknown, DNA transposon-TIR-CACTA	1 trep_complete	2524	20	59.81	45	ACGAGAGCCCAAGATCAAAA	2707	20	60.1	50	TTACGCCACCTCCAATTAGC	184	Fragment	Unique
dna3770	13	2762	1 DNA transposon-TIR-CACTA, Unknown	1 trep_complete	2291	20	59.96	50	CATCCTTTGTGGCTCCGTAT	2799	20	60.4	45	AACGTGATGCACATCATTGG	509	Fragment	Unique
dna3770	14	2828	1 DNA transposon-TIR-CACTA, DNA transposon-TIR-CACTA	1 trep_complete	2761	20	59.94	45	AATGAACCATTCGTCCTTGC	3037	20	60.12	50	GTTGATCGCGGCGTAAGTAT	277	Fragment	Unique
dna5646	1	1439	Unknown, DNA transposon-TIR-CACTA	trep_complete	825	20	60.13	55	GATCTAGCACTCGGCAAAGC	1476	20	59.17	45	AAAATTTCGACAGCACCTCC	652	Fragment	Unique
dna5646	2	1476	DNA transposon-TIR-CACTA, DNA transposon-TIR-CACTA	trep_complete	1456	19	60.07	52.63	GGGAGGTGCTGTCGAAATT	2102	20	59.81	45	TTCCAAGAAAGCATCCGTCT	647	Fragment	Unique
dna5646	3	1814	Unknown, DNA transposon-TIR-CACTA	trep_complete	1533	20	60.01	50	CGTCACTTTGCAGGATAGCA	1864	20	60.03	45	CCCGAGATAGAATTTTGGCA	332	Fragment	Unique
dna5877	1	2066	DNA transposon-TIR-CACTA, DNA transposon-TIR-CACTA	trep_complete	2030	20	61.58	55	AGAAACCTCCTTGTGCAGGG	2413	20	59.93	50	ACGTCCTTGATGGGAGATTG	384	Fragment	Unique
dna5877	2	2409	Unknown, DNA transposon-TIR-CACTA	trep_complete	2125	20	59.44	50	CTCGTCACTTTGCAGGATTG	2432	20	61.02	50	CCCGCTGTTCTCCAAATACA	308	Fragment	Unique
dna5941	1	3983	DNA transposon-TIR-CACTA, Unknown	trep_complete	3962	20	60.03	55	ATAGGTCCTAATCCCACCCG	4406	20	59.96	55	GAAGGACTGCTTGCCATCTC	445	Fragment	Unique
dna5975	2	6286	Unknown, DNA transposon-TIR-CACTA	trep_complete	5722	19	59.7	52.63	TTTGTCCCGGTGCTGTTAG	6338	20	60.07	50	CGTGGGAGTCGAGGATAAAA	617	Fragment	Unique
dna6124	1	3953	DNA transposon-TIR-CACTA, DNA transposon-TIR-CACTA	trep_complete	3841	20	59.91	50	GCACTTCAAGCGTGGTGTTA	4072	20	60.11	50	ACAGATTGTTTGCCCTCTGG	232	Fragment	Unique
dna6124	3	4062	DNA transposon-TIR-CACTA, DNA transposon-TIR-CACTA	trep_complete	4040	20	60.04	50	TGAACCTTCAATCCCAGAGG	4614	20	59.76	50	AAAGCGAACAAGCCAGAGAG	575	Fragment	Unique
dna6124	4	4176	DNA transposon-TIR-CACTA, DNA transposon-TIR-CACTA	trep_complete	3759	20	59.98	55	CAGGGTGTCTCAGCATCTCA	4244	20	59.96	45	TTGTTGTACCCAGATTGCCA	486	Fragment	Unique
dna6124	5	4277	DNA transposon-TIR-CACTA, DNA transposon-TIR-CACTA	trep_complete	4225	20	59.96	45	TGGCAATCTGGGTACAACAA	4671	20	60.22	55	GTGGATAGACGGAGCAAGGA	447	Fragment	Unique
dna6124	6	4440	DNA transposon-TIR-CACTA, DNA transposon-TIR-CACTA	trep_complete	4225	20	59.96	45	TGGCAATCTGGGTACAACAA	4483	20	60.11	50	ACCAAGCATGGTGAAAGAGG	259	Fragment	Unique
dna6152	3	2442			2265	20	60.03	45	TTATTTGCCCTCTCGGATTG	2519	20	59.98	45	TCGCATCAACTTAGCATTCG	255	Fragment	Unique
dna6152	2	2325	DNA transposon-TIR-CACTA, DNA transposon-TIR-CACTA	trep_complete	2273	20	59.12	50	CCTCTCGGATTGGAGGTTTA	2450	20	59.93	55	TATCACCTTCGTGGGACCTC	178	Fragment	Unique
dna6179	1	1427	DNA transposon-TIR-CACTA, Unknown	trep_complete	1392	19	60.82	52.63	ACTTTGCCGAGTGCCAGAT	2086	20	59.89	60	CGGTAACGTAGCCTCTCCTG	695	Fragment	Unique
dna6179	2	2378	Unknown, DNA transposon-TIR-CACTA	trep_complete	2081	20	60.26	50	TTACCGTCGTCGAGTCATCA	2420	20	59.43	50	AGAATTTCAGCAGCACCTCC	340	Fragment	Unique
dna6179	3	2427	DNA transposon-TIR-CACTA, DNA transposon-TIR-CACTA	trep_complete	2401	20	59.43	50	GGAGGTGCTGCTGAAATTCT	2720	20	60.12	40	TGCATGTTTCCACATTTGCT	320	Fragment	Unique
dna6187	1	60	DNA transposon-TIR-CACTA, Unknown	trep_complete	24	20	59.78	60	CCTCGGGTAGGATTAGGACC	182	20	60.11	50	TGACAAGATCGTCCCGTGTA	159	Fragment	Unique
dna6205	1	3715	DNA transposon-TIR-CACTA, Unknown	trep_complete	3640	20	59.83	60	CAAGACCTCGTCTCTCCCAC	4136	20	59.7	55	GCACCTCCCTGTTGTTCTTC	497	Fragment	Unique
dna6205	3	4014	DNA transposon-TIR-CACTA, DNA transposon-TIR-CACTA	trep_complete	3984	20	60.03	55	ATAGGTCCTAATCCCACCCG	4363	20	59.98	50	CGACTCATCACTTTGCAGGA	380	Fragment	Unique
dna6233	3	2547	Unknown, Unknown	trep_complete	2504	20	59.54	55	GCCCTCTAGGATTGGAGGTT	2841	20	60.04	50	GTCCGGGAATGCTCTATCAA	338	Fragment	Unique
dna6233	14	4884			4759	20	60.02	55	TGTGGACCTGAGCAAGACTG	4940	20	60.07	50	TTTTATCCTCGACTCCCACG	182	Fragment	Unique
dna6233	1	2070	Unknown, DNA transposon-TIR-CACTA	trep_complete	1563	20	59.84	55	CCAGAACCTTCGTCTTCGTC	2103	21	60.71	47.62	CATTACAACCCCTCTTTTGCC	541	Fragment	Unique
dna6233	4	2607	Unknown, DNA transposon-TIR-CACTA	trep_complete	2404	20	60.03	45	TCCGATAAGGCATTTCAAGG	2751	20	59.98	45	TCGCATCAACTTAGCATTCG	348	Fragment	Unique
dna6233	6	3616	DNA transposon-TIR-CACTA, DNA transposon-TIR-CACTA	trep_complete	3434	20	59.99	55	AGGGTCTTGGTAGCCAACCT	3948	20	59.97	50	GACATTGCACCACATCGTTC	515	Fragment	Unique
dna6233	7	3705	DNA transposon-TIR-CACTA, DNA transposon-TIR-CACTA	trep_complete	3578	20	59.91	50	TTTGTGTGAACGTGCTAGGC	3749	20	59.03	60	GGAGTACACAGACGGGACCT	172	Fragment	Unique
dna6233	8	3796	DNA transposon-TIR-CACTA, Unknown	1 trep_complete	3731	20	59.03	60	GGTCCCGTCTGTGTACTCCT	3948	20	59.97	50	GACATTGCACCACATCGTTC	218	Fragment	Unique
dna6233	11	4603	1 Unknown, DNA transposon-TIR-CACTA	1 trep_complete	4548	20	58.77	45	CATTTTACACGAGAGCCCAA	4778	20	60.02	55	CAGTCTTGCTCAGGTCCACA	231	Fragment	Unique
dna6233	12	4742	1 DNA transposon-TIR-CACTA, DNA transposon-TIR-CACTA	1 trep_complete	4323	20	59.96	50	CATCCTTTGTGGCTCCGTAT	4778	20	60.02	55	CAGTCTTGCTCAGGTCCACA	456	Fragment	Unique
dna6233	13	4854	1 DNA transposon-TIR-CACTA, DNA transposon-TIR-CACTA		4759	20	60.02	55	TGTGGACCTGAGCAAGACTG	5037	20	59.95	50	TACGGAGCCTCTTCTTTGGA	279	Fragment	Unique
dna6244	4	5363			5019	20	59.93	45	CTGGGAGGCATTTGTTGAAT	5403	20	60.07	55	CTCAGGATTACCGAGGTCCA	385	Fragment	Unique
dna6244	2	2277	DNA transposon-TIR-CACTA, Unknown	trep_complete	2110	20	60.1	50	GGGTGAAGCTAATTGCCGTA	2306	20	60.16	55	ACCTGGAAGAACTGTGTGGC	197	Fragment	Unique
dna6244	3	2370	Unknown, DNA transposon-TIR-CACTA	trep_complete	2287	20	60.16	55	GCCACACAGTTCTTCCAGGT	2697	19	59.99	52.63	TACTGCATCGCTGTGACCA	411	Fragment	Unique
dna6276	14	4619			3982	20	59.89	50	GCCAAGGGATATGGAACAGA	4674	20	59.48	45	TCCTCGACTCCCATGATTTT	693	Fragment	Unique
dna6276	1	306	Unknown, DNA transposon-TIR-CACTA	trep_complete	275	20	61.29	55	AGTTTAGTCCCGGTTGGTGC	919	20	59.99	55	ACCCTCCTTCGTGACATACG	645	Fragment	Unique
dna6276	4	2258	DNA transposon-TIR-CACTA, Unknown	trep_complete	1850	20	60.04	50	GTAATGGAAGATGGCGAGGA	2517	20	59.98	45	TCGCATCAACTTAGCATTCG	668	Fragment	Unique
dna6276	9	4025	1 DNA transposon-TIR-CACTA, DNA transposon-TIR-CACTA	1 trep_complete	3710	20	60.01	45	AGCTATGCGCGTTTCTCAAT	4123	20	60.13	45	GGTCGGGATTTGATTTCCTT	414	Fragment	Unique
dna6276	10	4258	1 DNA transposon-TIR-CACTA, DNA transposon-TIR-CACTA	1 trep_complete	3710	20	60.01	45	AGCTATGCGCGTTTCTCAAT	4321	20	59.87	55	CGTGCTTTTCTGGTCCTAGG	612	Fragment	Unique
dna6294	1	1461	DNA transposon-TIR-CACTA, DNA transposon-TIR-CACTA	trep_complete	1381	20	59.98	55	CCTCGTCTCTCACACGATCA	1880	20	60.13	55	CGGTAGCATCTCCCTGTTGT	500	Fragment	Unique
dna6294	2	1701	DNA transposon-TIR-CACTA, DNA transposon-TIR-CACTA	trep_complete	1381	20	59.98	55	CCTCGTCTCTCACACGATCA	1796	20	59.94	50	GCTGCCGAAATTCTATCTCG	416	Fragment	Unique
dna6296	14	11074			10846	20	59.98	55	GGCAGCATCTACCTTGCTTC	11098	20	60.13	55	CCTGGTTGGTAACACCAACC	253	Fragment	Unique
dna6296	1	6242	Unknown, DNA transposon-TIR-CACTA	trep_complete	5699	20	61.02	50	ACTTTCATCTCCCGCCTGTT	6292	20	60.3	40	ATCAATTTGATGGCATGCCT	594	Fragment	Unique
dna6296	2	6374	DNA transposon-TIR-CACTA, Unknown	trep_complete	6273	20	60.3	40	AGGCATGCCATCAAATTGAT	6793	20	59.98	55	CTAAGATTCGCCCACAGCTC	521	Fragment	Unique
dna6296	11	8996	1 DNA transposon-TIR-CACTA, DNA transposon-TIR-CACTA	1 trep_complete	8956	20	60.46	45	GCCTTCCATTGCACAAATTC	9402	20	59.85	45	AGCCAAAGAATGGCTTCGTA	447	Fragment	Unique
dna6296	13	9273	1 Unknown, DNA transposon-TIR-CACTA	1 trep_complete	9245	20	59.96	50	TTACAACCCCTCTTTCACCG	9412	20	60	40	AAAGCGAACAAGCCAAAGAA	168	Fragment	Unique
dna6298	1	1815	Unknown, DNA transposon-TIR-CACTA	trep_complete	1571	20	59.81	45	ATTGCGAAACTCAGGAGGAA	1848	23	59.53	39.13	TGTGTGTATCTTTTGAACCTCCA	278	Fragment	Unique
dna6298	2	1880	DNA transposon-TIR-CACTA, DNA transposon-TIR-CACTA	trep_complete	1815	21	60.44	52.38	CCCTCTAGGATTGGAGGTTCA	2466	20	59.47	45	TAGTGCTCGCCGATTAAACA	652	Fragment	Unique
dna6298	3	1940	Unknown, DNA transposon-TIR-CACTA	trep_complete	1599	20	60.4	50	GTTGCAGCGCATGATAGATG	1988	20	60.01	55	GGAAATCTCTTCCTGGGAGG	390	Fragment	Unique
dna6307	1	5020	DNA transposon-TIR-CACTA, Unknown	trep_complete	4968	20	60.07	50	CGTGGGAGTCGAGGATAAAA	5667	18	59.78	50	AACACCAACCGGGACAAA	700	Fragment	Unique
dna6307	2	11350	Unknown, DNA transposon-TIR-CACTA	trep_complete	10885	20	60.1	50	AGCGGCAATATGTGAAGGTC	11397	20	60.23	55	GTCACCCTTTAGTCCCGGTT	513	Fragment	Unique
dna6371	1	4260	DNA transposon-TIR-CACTA, Unknown	trep_complete	4214	20	60.14	50	CGTACTTGCCAATGATGTGC	4418	20	59.84	45	TGCTTGGATCAACTTCAACG	205	Fragment	Unique
dna6371	3	4361	DNA transposon-TIR-CACTA, Unknown	trep_complete	4337	20	60.07	50	CGTGGGAGTCGAGGATAAAA	4947	20	61.05	50	TTTGTCCCGGTTGCTGTTAG	611	Fragment	Unique
dna6373	1	4462	DNA transposon-TIR-CACTA, Unknown	trep_complete	4410	20	60.07	50	CGTGGGAGTCGAGGATAAAA	4932	20	59.69	45	TTTCACTGCATTCCAGGTTG	523	Fragment	Unique
dna6408	3	2318	DNA transposon-TIR-CACTA, Unknown	trep_complete	2211	20	60.03	55	ATAGGTCCTAATCCCACCCG	2680	20	60.02	50	TTTGCAGGAGAGGCTACGTT	470	Fragment	Unique
dna6408	4	2710	DNA transposon-TIR-CACTA, DNA transposon-TIR-CACTA	trep_complete	2047	20	59.81	45	TTCCAAGAAAGCATCGGTCT	2743	18	60.25	61.11	GAAACCTCCACGTGCAGG	697	Fragment	Unique
dna6419	2	4378	DNA transposon-TIR-CACTA, DNA transposon-TIR-CACTA	trep_complete	4237	20	59.72	50	CCTGCTACCACAATCGTCAA	4421	20	59.75	50	GGTCCATATTCGAGTTCCCA	185	Fragment	Unique
dna6485	1	3870	DNA transposon-TIR-CACTA, Unknown	trep_complete	3848	20	60.07	55	CACTGACGATCCTCCATCCT	4364	20	59.59	50	TGTTGCAGGAGAGGCTTACA	517	Fragment	Unique
dna6485	3	3968	DNA transposon-TIR-CACTA, Unknown	trep_complete	3938	20	60.03	55	ATAGGTCCTAATCCCACCCG	4364	20	59.59	50	TGTTGCAGGAGAGGCTTACA	427	Fragment	Unique
dna6485	4	4390	DNA transposon-TIR-CACTA, DNA transposon-TIR-CACTA	trep_complete	3854	20	60.03	55	CGATCCTCCATCCTCTACCA	4439	20	60.09	45	TTGCAGGTTTTGGAAACCTC	586	Fragment	Unique
dna6486	1	3072	DNA transposon-TIR-CACTA, Unknown	trep_complete	3050	20	60.07	55	CACTGACGATCCTCCATCCT	3566	20	59.59	50	TGTTGCAGGAGAGGCTTACA	517	Fragment	Unique
dna6486	3	3170	DNA transposon-TIR-CACTA, Unknown	trep_complete	3140	20	60.03	55	ATAGGTCCTAATCCCACCCG	3566	20	59.59	50	TGTTGCAGGAGAGGCTTACA	427	Fragment	Unique
dna6486	4	3592	DNA transposon-TIR-CACTA, DNA transposon-TIR-CACTA	trep_complete	3056	20	60.03	55	CGATCCTCCATCCTCTACCA	3641	20	60.09	45	TTGCAGGTTTTGGAAACCTC	586	Fragment	Unique
dna6568	1	206	Unknown, Unknown	trep_complete	98	20	60.68	55	GGAGATTTACTCCCGGTTGG	247	20	60.53	50	GAACCCTTTTATCCCGGTTG	150	Fragment	Unique
dna6568	9	5009			4948	20	60.25	45	AAGAAAAATCGTGGCAGTCG	5562	19	60	57.89	GCTGTTAGCACCCGAGACA	615	Fragment	Unique
dna6568	10	11056			10594	20	60.1	50	AGCGGCAATATGTGAAGGTC	11106	20	60.3	55	TGAAGGTCCCCCTTTAGTCC	513	Fragment	Unique
dna6568	8	4916	1 Unknown, DNA transposon-TIR-CACTA		4702	20	59.7	55	GGAACTCGAATACGGACTGC	4967	20	60.25	45	CGACTGCCACGATTTTTCTT	266	Fragment	Unique
dna6575	1	1689	Unknown, DNA transposon-TIR-CACTA	trep_complete	1376	20	60.02	50	TCTAGCACTCGGCAAAGGTT	1722	20	60.88	50	ATTTTGACAGCACCTCCCCT	347	Fragment	Unique
dna6575	2	1725	DNA transposon-TIR-CACTA, DNA transposon-TIR-CACTA	trep_complete	1703	20	60.88	50	AGGGGAGGTGCTGTCAAAAT	2297	20	60.03	55	CGATCCTCCATCCTCTACCA	595	Fragment	Unique
dna6575	3	2113	Unknown, DNA transposon-TIR-CACTA	trep_complete	1779	20	60.01	50	CGTCACTTTGCAGGATAGCA	2153	20	59.9	40	CCCGAGATAAAATTTTGGCA	375	Fragment	Unique
dna6632	1	6769	DNA transposon-TIR-CACTA, Unknown	trep_complete	6733	20	59.55	55	GGCCTGTGTACATCCACTCA	7360	20	59.66	55	GATAGCAAGGTGAGGCATCC	628	Fragment	Unique
dna6632	2	6829	DNA transposon-TIR-CACTA, DNA transposon-TIR-CACTA	trep_complete	6700	20	59.9	40	TCCATTCATCGGTCAACAAA	6868	20	60.11	50	TTACACATGCTCAGGTGGGA	169	Fragment	Unique
dna6632	3	7053	DNA transposon-TIR-CACTA, Unknown	trep_complete	6700	20	59.9	40	TCCATTCATCGGTCAACAAA	7084	20	60.41	50	ATTTGGAGAATAGCGGGGAG	385	Fragment	Unique
dna6758	4	6723			6105	20	60.06	50	ATTCTTCGTCTCCCGCCTAT	6749	23	57.31	39.13	AGGTTTTCTATGTGAAGGACATG	645	Fragment	Unique
dna6758	1	173	Unknown, DNA transposon-TIR-CACTA	trep_complete	30	20	59.93	50	TTGGTAGGGTGCAAATCTCC	211	20	58.95	50	CCTTTACTCCCGGTTGGTAA	182	Fragment	Unique
dna6758	2	211	DNA transposon-TIR-CACTA, Unknown	trep_complete	173	20	60.21	50	CCTTTACTCCCGGTTGGTTT	531	20	60.18	55	CTCTGAGCAACACCTCGACA	359	Fragment	Unique
dna6758	3	6686	Unknown, DNA transposon-TIR-CACTA	trep_complete	6638	20	59.67	45	TCGACTCCCACGATTTTTCT	7226	20	59.98	50	ATCGAGAAGCACAGGCAGAT	589	Fragment	Unique
dna6806	1	143	DNA transposon-TIR-CACTA, Unknown	trep_complete	111	18	60.45	61.11	CAACCGGGACTAAAGCCC	509	20	59.87	60	CACCGGAGAGTAGGTGAAGC	399	Fragment	Unique
dna6813	1	2834	DNA transposon-TIR-CACTA, DNA transposon-TIR-CACTA	trep_complete	2808	20	60.5	50	CATCCACTCACGATCATCCA	3065	20	59.81	45	TTCCAAGAAAGCATCGGTCT	258	Fragment	Unique
dna6813	2	2869	DNA transposon-TIR-CACTA, DNA transposon-TIR-CACTA	trep_complete	2501	20	59.71	55	ACCATCCTCGACTCGTCACT	2898	20	60.55	55	GGTCCTAATCCCACCCAAAG	398	Fragment	Unique
dna6813	4	2970	DNA transposon-TIR-CACTA, DNA transposon-TIR-CACTA	trep_complete	2507	20	59.77	55	CTCGACTCGTCACTTTGCAG	2996	20	60.5	50	CATCCACTCACGATCATCCA	490	Fragment	Unique
dna6816	2	6481	Unknown, DNA transposon-TIR-CACTA	trep_complete	5927	18	59.62	50	GTTTGCAGCCGGGATAAA	6533	20	60.07	50	CGTGGGAGTCGAGGATAAAA	607	Fragment	Unique
dna6821	2	2454	DNA transposon-TIR-CACTA, DNA transposon-TIR-CACTA	trep_complete	2406	20	60.09	45	TTGCAGGTTTTGGAAACCTC	2992	20	60.5	50	CATCCACTCACGATCATCCA	587	Fragment	Unique
dna6821	3	2788	Unknown, DNA transposon-TIR-CACTA	trep_complete	2133	20	59.86	50	CGACCGCATACTGCATAAGA	2828	20	59.53	50	GAATTTTGACAGCACCTCCC	696	Fragment	Unique
dna6821	4	2911	DNA transposon-TIR-CACTA, DNA transposon-TIR-CACTA	trep_complete	2809	20	59.53	50	GGGAGGTGCTGTCAAAATTC	3061	20	59.81	45	TTCCAAGAAAGCATCGGTCT	253	Fragment	Unique
dna6821	5	2966	Unknown, DNA transposon-TIR-CACTA	trep_complete	2507	20	59.77	55	CTCGACTCGTCACTTTGCAG	2992	20	60.5	50	CATCCACTCACGATCATCCA	486	Fragment	Unique
dna6824	1	167	DNA transposon-TIR-CACTA, Unknown	trep_complete	111	20	60.18	55	TAACCGGGAGTAAAGGTCCC	524	20	59.93	55	GGACGAGGTGGTAGATCCAA	414	Fragment	Unique
dna6824	2	6415	Unknown, DNA transposon-TIR-CACTA	trep_complete	5852	19	60.71	52.63	TTGTCCTGGTTGCTGTTGG	6467	20	60.07	50	CGTGGGAGTCGAGGATAAAA	616	Fragment	Unique
dna7212	1	1969	DNA transposon-TIR-CACTA, Unknown	trep_complete	1926	20	59.46	50	AGGTTTTAGAAACCTCCCCG	2432	20	60.17	45	TGGTTCTCCCATGTTCCAAT	507	Fragment	Unique
dna7212	2	3026	Unknown, DNA transposon-TIR-CACTA	trep_complete	2648	20	59.85	45	TTGCCTAGCGAATCCTTTGT	3058	20	61.21	55	ATAGGTCCTAATCGCACCCG	411	Fragment	Unique
dna731	2	9116	DNA transposon-TIR-CACTA, DNA transposon-TIR-CACTA	trep_complete	8707	20	60.03	45	CAATCCGAGAGGGCAAATAA	9145	20	59.99	55	GCACGGTGAACTAGGGGTAA	439	Fragment	Unique
dna734	1	2377	Unknown, DNA transposon-TIR-CACTA	trep_complete	1873	20	59.48	50	CCAGCGCCTTGTAATTCTCT	2403	20	60.51	40	ATGGGGAGGTTTTTCCAAAA	531	Fragment	Unique
dna734	2	2427	DNA transposon-TIR-CACTA, DNA transposon-TIR-CACTA	trep_complete	2377	20	59.95	40	TTGCAGGTTTTGGAAAAACC	2966	20	60.07	55	CTCACGGTCATCCATCCTCT	590	Fragment	Unique
dna734	3	2895	DNA transposon-TIR-CACTA, DNA transposon-TIR-CACTA	trep_complete	2862	20	60.03	55	CGGGTGGGATTAGGACCTAT	3535	20	60.02	45	TTAAGCGCACGAAGGAGTTT	674	Fragment	Unique
dna734	4	2943	DNA transposon-TIR-CACTA, DNA transposon-TIR-CACTA	trep_complete	2489	20	60.01	50	CGTCACTTTGCAGGATAGCA	2966	20	60.07	55	CTCACGGTCATCCATCCTCT	478	Fragment	Unique
dna7487	1	3684	DNA transposon-TIR-CACTA, DNA transposon-TIR-CACTA	trep_complete	3663	20	59.34	50	CGCTGTTCTCCAAATACACG	4128	20	59.75	45	GGCCATCATGCCATTCTATT	466	Fragment	Unique
dna7487	2	3698	DNA transposon-TIR-CACTA, DNA transposon-TIR-CACTA	trep_complete	3130	20	59.98	60	GCTCCTCCTCCCTACTTGCT	3732	20	59.87	50	TTGACAGCACCTCCTTGTTG	603	Fragment	Unique
dna7488	1	3664	DNA transposon-TIR-CACTA, DNA transposon-TIR-CACTA	trep_complete	3643	20	59.34	50	CGCTGTTCTCCAAATACACG	4108	20	59.75	45	GGCCATCATGCCATTCTATT	466	Fragment	Unique
dna7488	2	3678	DNA transposon-TIR-CACTA, DNA transposon-TIR-CACTA	trep_complete	3110	20	59.98	60	GCTCCTCCTCCCTACTTGCT	3712	20	59.87	50	TTGACAGCACCTCCTTGTTG	603	Fragment	Unique
dna8083	1	265	Unknown, DNA transposon-TIR-CACTA	trep_complete	100	20	58.5	50	GAAGATTTACTCCCGGTTGG	300	20	60.89	50	TACCCTTTTATCCCGGTTGG	201	Fragment	Unique
dna8083	2	299	DNA transposon-TIR-CACTA, Unknown	trep_complete	279	19	59.37	52.63	CTCCAACCGGGATAAAAGG	862	20	59.8	45	CATCCTCGCTGAAATGAACA	584	Fragment	Unique
dna8091	1	874	DNA transposon-TIR-CACTA, Unknown	trep_complete	852	20	60.07	55	CACTGACGATCCTCCATCCT	1095	20	58.57	45	GCATCGGTCTTGTTTATCCA	244	Fragment	Unique
dna8091	3	973	DNA transposon-TIR-CACTA, Unknown	trep_complete	947	20	59.93	55	GTCCTAATCCCACACGAGGA	1589	19	61.95	63.16	ACACCTCCACGTCCCACAC	643	Fragment	Unique
dna8091	4	1711	Unknown, DNA transposon-TIR-CACTA	trep_complete	1076	20	58.57	45	TGGATAAACAAGACCGATGC	1747	18	59.94	55.56	CTTTGCCGAGTGCCAGAT	672	Fragment	Unique
dna8381	1	1528	DNA transposon-TIR-CACTA, Unknown	trep_complete	1492	18	59.94	55.56	CTTTGCCGAGTGCCAGAT	2157	23	58.07	34.78	TTTCAACAACTAAAGCCCTACAA	666	Fragment	Unique
dna8381	2	2376	Unknown, DNA transposon-TIR-CACTA	trep_complete	2197	20	60.11	45	TTGTAGGGCATTCGTTGTGA	2425	20	59.94	50	CGAGATAGAATTTCGGCAGC	229	Fragment	Unique
dna8415	1	7778	DNA transposon-TIR-CACTA, DNA transposon-TIR-CACTA	trep_complete	7615	20	59.93	45	TGTTTTGGGCCTTGGATAAG	8238	20	60.4	50	GTTGCAGCGCATGATAGATG	624	Fragment	Unique
dna8415	2	7822	DNA transposon-TIR-CACTA, DNA transposon-TIR-CACTA	trep_complete	7183	20	60	55	ACAGGTTGGCTACGATGACC	7861	20	60.08	55	ATGAGATGCTGAGACACCCC	679	Fragment	Unique
dna8428	1	3930	DNA transposon-TIR-CACTA, Unknown	trep_complete	3907	20	59.36	55	CCACTAACGATCCTCCATCC	4224	19	60.03	42.11	TGCAAACTCCCATTCCAAA	318	Fragment	Unique
dna8428	3	4025	DNA transposon-TIR-CACTA, Unknown	trep_complete	4004	20	59.36	55	CCTAATCCCACCTGAGGATG	4224	19	60.03	42.11	TGCAAACTCCCATTCCAAA	221	Fragment	Unique
dna8430	1	277	Unknown, DNA transposon-TIR-CACTA	trep_complete	99	20	60.68	55	GGAGATTTACTCCCGGTTGG	313	19	59.37	52.63	CTTTTATCCCGGTTGGAGG	215	Fragment	Unique
dna8430	2	315	DNA transposon-TIR-CACTA, Unknown	trep_complete	276	20	61.29	55	AGTTTAGTCCCGGTTGGTGC	602	20	59.92	45	AGCAAACCTTCGCAACACTT	327	Fragment	Unique
dna8442	1	4656	DNA transposon-TIR-CACTA, Unknown	trep_complete	4620	20	60.25	55	TTTACACGAGAGCCCAGGAC	4801	20	59.96	45	ATGCACATCATTGGCCTGTA	182	Fragment	Unique
dna8442	2	4862	DNA transposon-TIR-CACTA, DNA transposon-TIR-CACTA	trep_complete	4507	20	60.1	50	GCGCCAAGAACTTATGGGTA	4922	20	60.07	50	TTTTATCCTCGACTCCCACG	416	Fragment	Unique
dna8463	1	2830	DNA transposon-TIR-CACTA, DNA transposon-TIR-CACTA	trep_complete	2272	20	60	50	GAAGGCGTTTCAACTCAAGC	2867	20	59.93	55	TCCTCGTGTGGGATTAGGAC	596	Fragment	Unique
dna8464	1	2739	DNA transposon-TIR-CACTA, Unknown	trep_complete	2717	20	60.07	55	CACTGACGATCCTCCATCCT	3324	20	60.15	50	GCATAGGCAACATGCAACAC	608	Fragment	Unique
dna8464	2	2794	DNA transposon-TIR-CACTA, DNA transposon-TIR-CACTA	trep_complete	2236	20	60	50	GAAGGCGTTTCAACTCAAGC	2831	20	59.93	55	TCCTCGTGTGGGATTAGGAC	596	Fragment	Unique
dna8464	3	2838	DNA transposon-TIR-CACTA, Unknown	trep_complete	2812	20	59.93	55	GTCCTAATCCCACACGAGGA	3324	20	60.15	50	GCATAGGCAACATGCAACAC	513	Fragment	Unique
dna8465	1	6905	DNA transposon-TIR-CACTA, DNA transposon-TIR-CACTA	trep_complete	6852	20	59.24	50	CGGTCCATATTCAAGTTCCC	7149	20	60.03	50	ATCCGATGCCTAGATGATGC	298	Fragment	Unique
dna8493	1	6369	DNA transposon-TIR-CACTA, DNA transposon-TIR-CACTA	trep_complete	6311	20	59.99	50	TCGATGCGTTGTCTCAAGAC	6792	20	59.93	50	AATCTCCCATCAAGGACGTG	482	Fragment	Unique
dna8493	2	6654	DNA transposon-TIR-CACTA, DNA transposon-TIR-CACTA	trep_complete	6214	20	59.98	60	GGTAGCCTCTGGCTCTTCCT	6687	20	60.03	55	CGGGTGGGATTAGGACCTAT	474	Fragment	Unique
dna8493	4	6729	DNA transposon-TIR-CACTA, DNA transposon-TIR-CACTA	trep_complete	6160	20	59.87	50	ATGGCTGTGAAGAGGTTGCT	6776	20	59.34	50	CGTGTATTTGGAGAACAGCG	617	Fragment	Unique
dna8493	5	6778	DNA transposon-TIR-CACTA, Unknown	trep_complete	6728	20	60.03	45	CCCGAGATAGAATTTTGGCA	7093	20	60.02	50	TTTGCAGGAGAGGCTACGTT	366	Fragment	Unique
dna8493	6	6793	DNA transposon-TIR-CACTA, DNA transposon-TIR-CACTA	trep_complete	6214	20	59.98	60	GGTAGCCTCTGGCTCTTCCT	6822	20	60.3	55	CAGCACCTCCCTGTTGTTCT	609	Fragment	Unique
dna8493	7	6828	DNA transposon-TIR-CACTA, Unknown	trep_complete	6803	20	60.3	55	AGAACAACAGGGAGGTGCTG	7093	20	60.02	50	TTTGCAGGAGAGGCTACGTT	291	Fragment	Unique
dna8493	8	7119	DNA transposon-TIR-CACTA, DNA transposon-TIR-CACTA		6774	20	59.93	50	ACGTCCTTGATGGGAGATTG	7142	20	60.17	50	CAGGGGAGATGCTATCGAAA	369	Fragment	Unique
dna8545	1	6665	DNA transposon-TIR-CACTA, Unknown	trep_complete	6643	20	60.07	55	CACTGACGATCCTCCATCCT	6904	20	59.85	45	AAAGAATAGCAACGGGAGCA	262	Fragment	Unique
dna8545	3	6763	DNA transposon-TIR-CACTA, Unknown	trep_complete	6735	20	60.32	55	AAGTCCTAATCCCACCCGAG	7388	20	60.02	50	TAGAGTTTCGGCAGCACCTT	654	Fragment	Unique
dna855	1	2226	DNA transposon-TIR-CACTA, DNA transposon-TIR-CACTA	trep_complete	2177	20	60.09	45	TTGCAGGTTTTGGAAACCTC	2381	20	60.03	55	CGATCCTCCATCCTCTACCA	205	Fragment	Unique
dna855	2	2269	DNA transposon-TIR-CACTA, DNA transposon-TIR-CACTA	trep_complete	1784	20	59.97	45	GTTTCCATGCCGCTACAAAT	2297	20	60.03	55	ATAGGTCCTAATCCCACCCG	514	Fragment	Unique
dna8571	1	1957			1454	20	59.86	50	CAAGCCAAGTGCTATGACCA	2010	20	60.01	45	AACAGGGGCACAAAAAGTTG	557	Fragment	Unique
dna8582	1	4304	DNA transposon-TIR-CACTA, Unknown	trep_complete	4264	20	59.87	55	CCTAGGACCAGAAAAGCACG	4569	20	60.05	45	TGGATTTCTCTTGGGTTTGC	306	Fragment	Unique
dna8583	2	4834	Unknown, DNA transposon-TIR-CACTA	trep_complete	4430	20	59.92	45	AGCAAACCTTCGCAACACTT	4857	20	59.09	55	CTAAAGGCCCCCTTTAGTCC	428	Fragment	Unique
dna8584	2	3558	DNA transposon-TIR-CACTA, DNA transposon-TIR-CACTA	trep_complete	3012	20	59.91	45	TCGATTGGGTTTCCAACTTC	3633	20	60.14	50	GCACATCATTGGCAAGTACG	622	Fragment	Unique
dna860	1	2390	Unknown, DNA transposon-TIR-CACTA	trep_complete	2046	20	59.64	50	TCCACCCATTTCCTATACCG	2413	20	59.93	55	GTCCTAATCCCACACGAGGA	368	Fragment	Unique
dna860	3	2486	Unknown, DNA transposon-TIR-CACTA	trep_complete	2046	20	59.64	50	TCCACCCATTTCCTATACCG	2520	20	59.83	55	CCCGTGTACATCCACTGATG	475	Fragment	Unique
dna863	1	848	Unknown, DNA transposon-TIR-CACTA	trep_complete	458	20	59.84	55	GCGCCTCACTGGTAATTCTC	874	20	60.23	45	GCACGGAGAGGTTTTCAAAA	417	Fragment	Unique
dna863	2	897	DNA transposon-TIR-CACTA, DNA transposon-TIR-CACTA	trep_complete	855	20	60.23	45	TTTTGAAAACCTCTCCGTGC	1522	20	59.94	45	AACATCCGTTCCAAGAATGC	668	Fragment	Unique
dna863	3	1364	DNA transposon-TIR-CACTA, DNA transposon-TIR-CACTA	trep_complete	1281	20	59.82	60	CTGTCTCGGATCGGAGTAGG	1858	20	59.9	55	TGACCGTGTAGGAGTTGCTG	578	Fragment	Unique
dna8651	2	4811	DNA transposon-TIR-CACTA, DNA transposon-TIR-CACTA	trep_complete	4471	20	59.77	45	TACCCGTCATCACATGGAAA	4877	20	60.11	45	TGGCAAGTACGAATGGTTCA	407	Fragment	Unique
dna8700	3	3814			3781	20	60.03	55	CGGGTGGGATTAGGACCTAT	4458	20	60.01	50	TGCCTCGTACATGCTCTTTG	678	Fragment	Unique
dna8700	1	1927	Unknown, DNA transposon-TIR-CACTA	trep_complete	1395	20	60.13	55	GATCTAGCACTCGGCAAAGC	1964	20	59.17	45	AAAATTTCGACAGCACCTCC	570	Fragment	Unique
dna8737	4	7626	DNA transposon-TIR-CACTA, DNA transposon-TIR-CACTA	trep_complete	7439	20	60.01	45	ATTGAGAAACGCGCATAGCT	7802	20	59.85	55	GTGCTAGGGTTCATGGGTGT	364	Fragment	Unique
dna8737	5	7967	DNA transposon-TIR-CACTA, DNA transposon-TIR-CACTA	trep_complete	7806	20	59.99	45	CACGCAAAGATTCTTCGTCA	8439	20	59.84	50	TCAACCTTCTCCTTGGCTGT	634	Fragment	Unique
dna8737	6	8896	DNA transposon-TIR-CACTA, Unknown	trep_complete	8331	20	60.05	55	CAACGGCCTTAGGTACACGT	9025	20	57.05	35	TTTGTGCAATAGAAGGCAAA	695	Fragment	Unique
dna8737	9	11243	Unknown, DNA transposon-TIR-CACTA	trep_complete	10948	20	59.87	55	AGTCCTCTGTCTTGGCCGTA	11266	20	59.09	55	CTAAAGGCCCCCTTTAGTCC	319	Fragment	Unique
dna8771	2	6510	Unknown, Unknown	trep_complete	5905	19	59.7	52.63	TTGTCCCGGCTGTAGTTTG	6562	20	60.07	50	CGTGGGAGTCGAGGATAAAA	658	Fragment	Unique
dna8771	3	6800	Unknown, DNA transposon-TIR-CACTA	trep_complete	6446	20	59.95	50	TACGGAGCCTCTTCTTTGGA	6838	23	60.05	43.48	TGGATTCATACAGGAGATATGGG	393	Fragment	Unique
dna8771	4	6843	DNA transposon-TIR-CACTA, DNA transposon-TIR-CACTA	trep_complete	6799	20	59.24	50	CGGTCCATATTCAAGTTCCC	7127	20	59.93	50	GGCAGATGGTAGTTCCCAAA	329	Fragment	Unique
dna8791	1	169	DNA transposon-TIR-CACTA, Unknown	trep_complete	141	20	60.53	50	CGGTTGGTAAAAGCAACTGG	584	20	60.1	50	GCGGCAATATGTGAAGGTCT	444	Fragment	Unique
dna8791	2	6118	Unknown, DNA transposon-TIR-CACTA	trep_complete	5687	20	60.86	45	TTTATCCCGGTTGCAGTTTG	6170	20	60.25	55	TTTACACGAGAGCCCAGGAC	484	Fragment	Unique
dna8799	10	10428			10258	20	59.96	50	TGGAAGTTTAGTCCCGGTTG	10451	20	59.09	55	CTAAAGGCCCCCTTTAGTCC	194	Fragment	Unique
dna8799	1	6244	Unknown, DNA transposon-TIR-CACTA	trep_complete	5684	20	59.93	50	CCTTTCATCCCGGTTAGTGA	6296	20	60.25	55	TTTACACGAGAGCCCAGGAC	613	Fragment	Unique
dna8799	6	7400	DNA transposon-TIR-CACTA, DNA transposon-TIR-CACTA	trep_complete	7329	20	60.01	50	TGAAGCCTAGCACGTTCATG	7932	20	60.08	50	TGTTCAACCTTCCTCCTTGG	604	Fragment	Unique
dna888	4	7295	Unknown, DNA transposon-TIR-CACTA	trep_complete	6997	20	60.02	55	GCCGTCGAAACTCTAACTCG	7334	20	60.94	55	TGGAAACCTCCACGTGTAGG	338	Fragment	Unique
dna890	1	3920	Unknown, DNA transposon-TIR-CACTA	trep_complete	3584	20	59.99	50	ATCCCGGTTGCTGTTTGTAG	3977	20	59.48	45	AAAATCATGGGAGTCGAGGA	394	Fragment	Unique
dna890	2	4013	DNA transposon-TIR-CACTA, Unknown	trep_complete	3958	20	59.48	45	TCCTCGACTCCCATGATTTT	4179	20	60.27	55	GGGTGAAGCTAACTGCCGTA	222	Fragment	Unique
dna898	1	6426	DNA transposon-TIR-CACTA, DNA transposon-TIR-CACTA	trep_complete	6352	20	59.95	55	CGAGGAGTAACCATACGGGA	6627	20	60	55	ACCCTAGATGTCCGCAACAC	276	Fragment	Unique
dna898	2	6515	DNA transposon-TIR-CACTA, DNA transposon-TIR-CACTA	trep_complete	6126	20	59.97	50	GACATTGCACCACATCGTTC	6627	20	60	55	ACCCTAGATGTCCGCAACAC	502	Fragment	Unique
dna898	3	6726	DNA transposon-TIR-CACTA, DNA transposon-TIR-CACTA	trep_complete	6608	20	60	55	GTGTTGCGGACATCTAGGGT	7259	20	60.07	45	AATCCATTTGGCGAGTTGAG	652	Fragment	Unique
dna898	4	6940	Unknown, DNA transposon-TIR-CACTA	trep_complete	6836	20	59.93	50	GGTGGTGAGCATGGAGAAAT	7268	20	59.95	45	GATGGATCCAATCCATTTGG	433	Fragment	Unique
dna898	5	7292	DNA transposon-TIR-CACTA, DNA transposon-TIR-CACTA	trep_complete	7249	20	59.95	45	CCAAATGGATTGGATCCATC	7403	20	59.84	45	TGATGGCACAAAGAAGAACG	155	Fragment	Unique
dna898	6	7390	DNA transposon-TIR-CACTA, DNA transposon-TIR-CACTA	trep_complete	7177	20	60.07	50	ATGCACATCCAAGGAGGAAG	7453	20	59.87	45	TACCATGCTTGAAGCGTTTG	277	Fragment	Unique
dna898	7	7530	DNA transposon-TIR-CACTA, DNA transposon-TIR-CACTA	trep_complete	7434	20	59.87	45	CAAACGCTTCAAGCATGGTA	7596	20	60.07	50	GCGGTGCTGAATATGAGGAT	163	Fragment	Unique
dna898	8	7662	DNA transposon-TIR-CACTA, DNA transposon-TIR-CACTA	trep_complete	7632	20	60.04	50	TTCTGAACCTCCAATCCCAG	8226	20	60	40	AAAGCGAACAAGCCAAAGAA	595	Fragment	Unique
dna898	9	7770	DNA transposon-TIR-CACTA, DNA transposon-TIR-CACTA	trep_complete	7647	20	60.07	50	CCCAGAGGGCAAACAATCTA	7821	20	59.84	50	CAGGAGGCCATAAAAAGCTG	175	Fragment	Unique
dna8982	1	275	Unknown, Unknown	trep_complete	100	20	59.45	50	AGCATTACTCCCGGTTGGTA	317	20	60.05	50	GACACCCTTTTATCCCGGTT	218	Fragment	Unique
dna9010	1	4016	DNA transposon-TIR-CACTA, DNA transposon-TIR-CACTA	trep_complete	3991	20	60.07	55	ATCCACTGACGATCCTCCAG	4169	20	59.67	50	GGTGCTGCCGAAATTCTATC	179	Fragment	Unique
dna9011	1	3911	DNA transposon-TIR-CACTA, DNA transposon-TIR-CACTA	trep_complete	3886	20	60.07	55	ATCCACTGACGATCCTCCAG	4103	20	59.97	55	GTCTCCATTCCAGGACGTGT	218	Fragment	Unique
dna9011	3	4091	DNA transposon-TIR-CACTA, DNA transposon-TIR-CACTA	trep_complete	3980	20	60.03	55	ATAGGTCCTAATCCCACCCG	4432	20	59.86	50	GGCAAAGACAGAAGGTTTGC	453	Fragment	Unique
dna9011	4	4425	DNA transposon-TIR-CACTA, DNA transposon-TIR-CACTA	trep_complete	4084	20	59.97	55	ACACGTCCTGGAATGGAGAC	4450	18	61.81	66.67	GCCTGGGATCTGGCACTC	367	Fragment	Unique
dna9037	3	4032	DNA transposon-TIR-CACTA, Unknown	trep_complete	3922	20	60.03	55	ATAGGTCCTAATCCCACCCG	4293	20	60	55	GGTGAGGCATCGTACACCTT	372	Fragment	Unique
dna9037	4	4047	DNA transposon-TIR-CACTA, DNA transposon-TIR-CACTA	trep_complete	3838	20	60.03	55	CGATCCTCCATCCTCTACCA	4071	20	60.23	55	CCTCCCTGTTGTTCTCCAGA	234	Fragment	Unique
dna9037	5	4082	DNA transposon-TIR-CACTA, Unknown	trep_complete	4052	20	60.23	55	TCTGGAGAACAACAGGGAGG	4293	20	60	55	GGTGAGGCATCGTACACCTT	242	Fragment	Unique
dna9042	1	1532	DNA transposon-TIR-CACTA, DNA transposon-TIR-CACTA	trep_complete	1497	19	60.82	52.63	ACTTTGCCGAGTGCCAGAT	2178	20	60.21	55	CCTCCTCCCTACATGCTTCA	682	Fragment	Unique
dna9042	2	1722	DNA transposon-TIR-CACTA, DNA transposon-TIR-CACTA	trep_complete	1370	20	60.01	50	TTGCCGAGTGCTAGATTGTG	1752	20	60.03	55	ATAGGTCCTAATCCCACCCG	383	Fragment	Unique
dna9042	3	1766	DNA transposon-TIR-CACTA, DNA transposon-TIR-CACTA	trep_complete	1733	20	60.03	55	CGGGTGGGATTAGGACCTAT	2254	20	59.96	50	ATCTTGGTATGCCCGTGAAG	522	Fragment	Unique
dna9152	1	6928	DNA transposon-TIR-CACTA, Unknown	trep_complete	6905	20	60.07	55	CTCACGGTCATCCATCCTCT	7494	20	59.99	45	TCAGCAGCATTTCCTTGTTG	590	Fragment	Unique
dna9152	2	6978	DNA transposon-TIR-CACTA, DNA transposon-TIR-CACTA	trep_complete	6531	20	60.06	50	ACGTCTTTGCAGTTGCCTCT	7011	20	60.03	55	CGGGTGGGATTAGGACCTAT	481	Fragment	Unique
dna9152	3	7108	DNA transposon-TIR-CACTA, Unknown	trep_complete	6992	20	60.03	55	ATAGGTCCTAATCCCACCCG	7494	20	59.99	45	TCAGCAGCATTTCCTTGTTG	503	Fragment	Unique
dna9152	4	7784	Unknown, DNA transposon-TIR-CACTA	trep_complete	7475	20	59.99	45	CAACAAGGAAATGCTGCTGA	7820	18	60.25	61.11	GAAACCTCACCGTGCAGG	346	Fragment	Unique
dna9190	1	629	Unknown, DNA transposon-TIR-CACTA	trep_complete	135	20	61.03	50	GCCTTACCAACCGGGATAAA	707	20	60.27	50	CAAAGCGCCACATAGTCCTT	573	Fragment	Unique
dna9190	3	810	DNA transposon-TIR-CACTA, DNA transposon-TIR-CACTA	trep_complete	784	20	59.96	50	GGCGAGTACGAATGGTTCAT	1457	20	59.89	50	GCCAAGGGATATGGAACAGA	674	Fragment	Unique
dna9190	4	951	Unknown, DNA transposon-TIR-CACTA	trep_complete	924	23	59.34	43.48	CCCATATCTCCTCTATGAAACCA	1188	20	60.3	50	ACAAGAAGCCACGTCGAAAC	265	Fragment	Unique
dna9190	6	1071	DNA transposon-TIR-CACTA, Unknown	trep_complete	988	20	60	55	GCGGACACCACTATTCTGGT	1188	20	60.3	50	ACAAGAAGCCACGTCGAAAC	201	Fragment	Unique
dna9190	7	1666	Unknown, DNA transposon-TIR-CACTA	trep_complete	1523	20	60.1	50	AAGGCCACATATTGAGCAGG	1803	20	59.97	50	CATGTTGATGACCCAGTTGC	281	Fragment	Unique
dna9190	10	2058	1 DNA transposon-TIR-CACTA, Unknown	1 trep_complete	1806	20	60.04	45	GCAATCATGGGCTTTGAGAT	2145	20	59.96	50	AACCCTAGATGTCCGCAATG	340	Fragment	Unique
dna9190	13	2911	1 DNA transposon-TIR-CACTA, DNA transposon-TIR-CACTA	1 trep_complete	2357	20	59.93	50	GGTGGTGAGCATGGAGAAAT	2975	20	60.01	45	ATATCACGCTTGAAGCGCTT	619	Fragment	Unique
dna9190	14	3066	1 DNA transposon-TIR-CACTA, DNA transposon-TIR-CACTA	1 trep_complete	2957	20	60.01	45	AGCGCTTCAAGCGTGATATT	3189	20	60.11	50	AAACAGATTGTGCCCTCTGG	233	Fragment	Unique
dna9611	1	2189	DNA transposon-TIR-CACTA, Unknown	trep_complete	2160	20	60.5	50	CATCCACTCACGATCATCCA	2433	20	59.75	45	TGGTGCTTCTGCTTTGCTTA	274	Fragment	Unique
dna9611	2	2239	DNA transposon-TIR-CACTA, DNA transposon-TIR-CACTA	trep_complete	1623	20	60.2	50	AATGTGACCATCCGGGAGTA	2272	20	60.03	55	CGGGTGGGATTAGGACCTAT	650	Fragment	Unique
dna9611	3	2310	DNA transposon-TIR-CACTA, Unknown	trep_complete	2253	20	60.03	55	ATAGGTCCTAATCCCACCCG	2930	20	60.1	55	ATCTGGCACTCAGCATACCC	678	Fragment	Unique
dna9611	4	3344	Unknown, DNA transposon-TIR-CACTA	trep_complete	2911	20	60.1	55	GGGTATGCTGAGTGCCAGAT	3378	20	59.17	45	TGTGGAGGCTGTGGTAAAAA	468	Fragment	Unique
dna9878	1	2649	Unknown, DNA transposon-TIR-CACTA	trep_complete	2326	20	59.93	55	ACCCAGAGAGGTGGAAGGAT	2760	20	60.03	55	ATAGGTCCTAATCCCACCCG	435	Fragment	Unique
dna991	2	7180	Unknown, DNA transposon-TIR-CACTA	trep_complete	6873	20	59.92	45	AAACCTTCGCAGCACTTGTT	7216	20	60.05	50	GACACCCTTTTATCCCGGTT	344	Fragment	Unique
dna997	1	173	Unknown, Unknown	trep_complete	43	20	59.66	45	GATAAACCAACCGGGACAAA	197	20	59.45	55	GACACCAACCGGGACTAAAG	155	Fragment	Unique
dna997	2	6226	Unknown, DNA transposon-TIR-CACTA	trep_complete	5710	20	60.03	45	TTTCCTTCTCCCGCCTATTT	6316	20	60.27	50	CCAAAGTGGCGCATAGTTCT	607	Fragment	Unique
dna997	3	6319	DNA transposon-TIR-CACTA, Unknown	trep_complete	6297	20	60.27	50	AGAACTATGCGCCACTTTGG	6797	20	59.77	45	TACCCGTCATCACATGGAAA	501	Fragment	Unique
dna997	4	6355	Unknown, DNA transposon-TIR-CACTA	trep_complete	5710	20	60.03	45	TTTCCTTCTCCCGCCTATTT	6401	20	60.14	50	CGTACTTGCCAATGATGTGC	692	Fragment	Unique
dna997	7	6680	DNA transposon-TIR-CACTA, DNA transposon-TIR-CACTA	trep_complete	6596	20	60	55	GCGGACACCACTATTCTGGT	7291	20	60.19	50	GGCTTCATGGGTGTTTATGG	696	Fragment	Unique
dna997	8	7023	Unknown, DNA transposon-TIR-CACTA	trep_complete	6805	20	59.79	45	CATCGGATTTGGTCAGGTTT	7068	20	60.25	45	TCGCCAAGGGATATGGAATA	264	Fragment	Unique
dna997	9	7189	DNA transposon-TIR-CACTA, DNA transposon-TIR-CACTA	1 trep_complete	7049	20	60.25	45	TATTCCATATCCCTTGGCGA	7297	20	60.14	55	GTGCTAGGCTTCATGGGTGT	249	Fragment	Unique
dna997	15	10313	1 Unknown, DNA transposon-TIR-CACTA		10027	20	59.92	45	AGCAAACCTTCGCAACACTT	10348	19	60.17	52.63	CACCCTTTTATCCCGGTTG	322	Fragment	Unique
gypsy1003	1	3889	Retrotransposon-LTR-Gypsy, Unknown	trep_complete	3868	20	60.17	45	TTCACGTTCAGCTTTGCAAG	4380	20	59.97	55	TCGGACGCTAGTTAGGAGGA	513	Fragment	Unique
gypsy1003	4	5928	Unknown, Retrotransposon-LTR-Gypsy	trep_complete	5344	20	59.99	50	CCGAAAGAACAGAGGCAAAG	5978	20	60.22	55	GGGCACTCCGACTCTATCAA	635	Fragment	Unique
gypsy1006	1	695	Retrotransposon-LTR-Gypsy, Unknown	trep_complete	657	20	60	50	CATCATCCTCCCCTTCTTGA	1258	20	60.01	55	CTGCTGGACGTGATCGACTA	602	Fragment	Unique
gypsy1006	16	7643	1 Unknown, Retrotransposon-LTR-Gypsy	1 trep_complete	7516	20	60.1	55	CGACAGCTCTTTCTCGATCC	7743	20	60.16	50	ATCAAACGCTACGCCGTAAC	228	Fragment	Unique
gypsy1006	17	7741	1 Retrotransposon-LTR-Gypsy, Retrotransposon-LTR-Gypsy	1 trep_complete	7717	20	59.79	60	CTACCCTGTTACGGCGTAGC	8271	20	59.93	45	AATGTTGGGAGGATTGCTTG	555	Fragment	Unique
gypsy1006	18	8176	1 Retrotransposon-LTR-Gypsy, Retrotransposon-LTR-Gypsy	1 trep_complete	7684	20	60.23	45	GCTTCTTGACAAACCCGAAA	8271	20	59.93	45	AATGTTGGGAGGATTGCTTG	588	Fragment	Unique
gypsy1115	1	11559	Retrotransposon-LTR-Gypsy, Retrotransposon-LTR-Gypsy	trep_complete	18273	20	60.11	50	TGACAAACCCGAAAGCTACC	18937	20	60.03	55	AGGTTGTCGAACCCGTAGTG	665	Fragment	Unique
gypsy1218	1	1725	Retrotransposon-LTR-Gypsy, Unknown	trep_complete	1677	20	59.34	55	GGTTTAGCCTAGGACCAGCA	2108	20	60.17	50	CAAGGCGTTCGTTGGTAACT	432	Fragment	Unique
gypsy1231	1	6194	Retrotransposon-LTR-Gypsy, Retrotransposon-LTR-Gypsy	trep_complete	12921	20	60.11	50	TGACAAACCCGAAAGCTACC	13429	20	60	55	GCACGTCCAGGTACTCCATT	509	Fragment	Unique
gypsy1234	2	6163	Unknown, Retrotransposon-LTR-Gypsy	trep_complete	5919	20	60.71	60	GTGGTAGGGTTGACGAGCAG	6186	20	60.21	50	TAGCTTTCCAGGTTGATCGG	268	Fragment	Unique
gypsy1244	2	4554	Retrotransposon-LTR-Gypsy, Retrotransposon-LTR-Gypsy	trep_complete	4086	20	60.03	50	TGAGGCCCTTCATAGGATTG	4623	20	60.11	45	AGCAACCGGTTTTTCCTTCT	538	Fragment	Unique
gypsy1246	2	5565	Unknown, Retrotransposon-LTR-Gypsy	trep_complete	5108	20	60.03	50	GACAAGAACACAAGCGACGA	5617	20	60.22	55	TCGGGCACTCCAACTCTATC	510	Fragment	Unique
gypsy1270	2	4343	Unknown, Unknown	trep_complete	4222	20	59.96	55	GCCTACCTCGTATCCCAACA	4392	20	60.27	55	ACACCGATCACAAGAGCCTC	171	Fragment	Unique
gypsy1270	4	4940	Retrotransposon-LTR-Gypsy, Unknown	trep_complete	4905	20	59.87	50	CACACTTGGAGAACTTGGCA	5398	20	59.96	50	AAGGCTTTATCCGACCCAGT	494	Fragment	Unique
gypsy1270	5	5040	Retrotransposon-LTR-Gypsy, Unknown	trep_complete	5013	20	59.86	50	CAATGAACACCACCACGAAC	5398	20	59.96	50	AAGGCTTTATCCGACCCAGT	386	Fragment	Unique
gypsy1282	2	17786	Unknown, Retrotransposon-LTR-Gypsy	trep_complete	17299	20	60.33	50	GTCCAAGTTTGCCATCCATC	17835	23	59.28	39.13	CATGCTCTTAACATGTCTTCCAA	537	Fragment	Unique
gypsy1282	3	17837	Retrotransposon-LTR-Gypsy, Retrotransposon-LTR-Gypsy	trep_complete	17813	23	59.28	39.13	TTGGAAGACATGTTAAGAGCATG	18434	20	60.13	55	CGAGTTCGGGTATCTCGTGT	622	Fragment	Unique
gypsy1282	4	17879	Unknown, Retrotransposon-LTR-Gypsy	trep_complete	17299	20	60.33	50	GTCCAAGTTTGCCATCCATC	17946	20	59.7	50	CCATACAAGGCTTCGAAAGG	648	Fragment	Unique
gypsy1284	1	7119	Retrotransposon-LTR-Gypsy, Unknown	trep_complete	7095	23	59.28	39.13	TTGGAAGACATGTTAAGAGCATG	7716	20	60.13	55	CGAGTTCGGGTATCTCGTGT	622	Fragment	Unique
gypsy1284	2	7161	Retrotransposon-LTR-Gypsy, Retrotransposon-LTR-Gypsy	trep_complete	6581	20	60.33	50	GTCCAAGTTTGCCATCCATC	7228	20	59.7	50	CCATACAAGGCTTCGAAAGG	648	Fragment	Unique
gypsy1284	3	7260	Retrotransposon-LTR-Gypsy, Unknown	trep_complete	7209	20	59.7	50	CCTTTCGAAGCCTTGTATGG	7903	20	60.12	50	GGAAACTGCGTCAGGTCAAT	695	Fragment	Unique
gypsy1469	5	8788	Retrotransposon-LTR-Gypsy, Unknown	trep_complete	8759	20	59.87	50	TGCCAAGTTCTCCAAGTGTG	9136	20	60.02	55	CACTCAAGTCCAGTGCCAGA	378	Fragment	Unique
gypsy1482	4	8159			19946	20	59.99	55	ACCCTCACAATCCGACTACG	20473	20	60	50	CAAGAAGGGGAGGATGATGA	528	Fragment	Unique
gypsy1482	3	5540	Retrotransposon-LTR-Gypsy, Retrotransposon-LTR-Gypsy	trep_complete	5010	20	59.96	50	TCAAGGTCATGTGTCGGGTA	5589	20	60.45	50	TGGACAAGTTTGTGGTGGTG	580	Fragment	Unique
gypsy1489	1	6374	Retrotransposon-LTR-Gypsy, Unknown	trep_complete	6285	20	60.08	40	TTCCTTTTTCGGACAAAACG	6796	20	59.9	50	CTGCCCAGCACTGTTTGTTA	512	Fragment	Unique
gypsy1490	1	3669	Retrotransposon-LTR-Gypsy, Unknown	trep_complete	3580	20	60.08	40	TTCCTTTTTCGGACAAAACG	4091	20	59.9	50	CTGCCCAGCACTGTTTGTTA	512	Fragment	Unique
gypsy1491	1	3356	Retrotransposon-LTR-Gypsy, Unknown	trep_complete	3267	20	60.08	40	TTCCTTTTTCGGACAAAACG	3778	20	59.9	50	CTGCCCAGCACTGTTTGTTA	512	Fragment	Unique
gypsy1498	1	637	Retrotransposon-LTR-Gypsy, Unknown	trep_complete	616	20	59.97	50	ACTTTCCAGGTTGATCGGTG	1051	20	59.69	55	CACCTTCCTTCTCCCTGTTG	436	Fragment	Unique
gypsy1505	1	4451	Retrotransposon-LTR-Gypsy, Retrotransposon-LTR-Gypsy	trep_complete	4390	20	60.36	45	ATTTTAGCTCCATTGCAGCG	4809	20	59.17	50	GGGAAGTAGGAACAGGCAAA	420	Fragment	Unique
gypsy1510	1	621	Retrotransposon-LTR-Gypsy, Unknown	trep_complete	587	20	60.22	55	GGGCACTCCGACTCTATCAA	775	20	60.12	50	GAACGAGGAGGCACACAAAT	189	Fragment	Unique
gypsy218	15	17639	1 Retrotransposon-LTR-Gypsy, Retrotransposon-LTR-Gypsy	1 trep_complete	17608	20	59.76	55	AGTGGCAGACTGTTGGAGGT	17805	20	60.28	50	TGCCAACTCCTATACGCACA	198	Fragment	Unique
gypsy275	1	637	Retrotransposon-LTR-Gypsy, Unknown	trep_complete	614	20	60.21	50	TAGCTTTCCAGGTTGATCGG	1206	20	59.99	50	CGAAAGAACAGAGGCAAAGG	593	Fragment	Unique
gypsy276	1	637	Retrotransposon-LTR-Gypsy, Unknown	trep_complete	614	20	60.21	50	TAGCTTTCCAGGTTGATCGG	1206	20	59.99	50	CGAAAGAACAGAGGCAAAGG	593	Fragment	Unique
gypsy277	1	556	Retrotransposon-LTR-Gypsy, Unknown	trep_complete	533	20	60.21	50	TAGCTTTCCAGGTTGATCGG	1125	20	59.99	50	CGAAAGAACAGAGGCAAAGG	593	Fragment	Unique
gypsy295	14	9855	1 Unknown, Retrotransposon-LTR-Gypsy	1 trep_complete	9820	20	59.92	45	AAATATGAGCAACCGATCCG	10070	20	60.11	50	TAGAACGTCCAAGCCAAACC	251	Fragment	Unique
gypsy295	16	13150	1 Unknown, Retrotransposon-LTR-Gypsy	1 trep_complete	13022	20	59.92	55	AGGGGCCCAGAGATATCACT	13666	20	59.98	50	TGGCAGCGGATACTTCTTCT	645	Fragment	Unique
gypsy295	18	14505	1 Unknown, Retrotransposon-LTR-Gypsy		14464	20	60.6	55	AGAACTTGCTGCCGTAGTGC	14735	20	59.7	55	CACACAGGGTCTTCAGGTCA	272	Fragment	Unique
gypsy325	18	18781	1 Unknown, Retrotransposon-LTR-Gypsy	1 trep_complete	18307	20	59.88	50	GCGACAGGTGTGTTTCTTCA	18847	20	60.11	50	GGTAGCTTTCGGGTTTGTCA	541	Fragment	Unique
gypsy358	3	2777			2325	20	60.23	50	TCACTCCAAGCAAAGGGAAC	2804	20	59.94	45	GTGATGAATGGAAAACGGCT	480	Fragment	Unique
gypsy412	2	6139	Unknown, Retrotransposon-LTR-Gypsy	trep_complete	5512	20	60.14	55	TTCCGGCACACTCTCTCTCT	6171	22	61.2	54.55	GCACTCCGACTCTATCAAGTGG	660	Fragment	Unique
gypsy428	1	679	Retrotransposon-LTR-Gypsy, Unknown	trep_complete	630	20	59.99	55	GGCACTCCGACTCTTTCAAG	1089	20	59.93	50	AACCGGATCACCTTCCTTCT	460	Fragment	Unique
gypsy429	14	12935			6520	20	60.17	55	ACGACCTGTTCTACCGAACG	7085	20	59.92	55	AGGGGCCCAGAGATATCACT	566	Fragment	Unique
gypsy433	1	10864	Retrotransposon-LTR-Gypsy, Retrotransposon-LTR-Gypsy	trep_complete	17582	20	59.94	40	GCCGATTTGTTCGTGATTTT	18207	20	59.84	55	AGGAACCCGTCCTGTATGTG	626	Fragment	Unique
gypsy433	2	10955	Retrotransposon-LTR-Gypsy, Retrotransposon-LTR-Gypsy	trep_complete	17574	20	60.07	45	TTTCTACCGCCGATTTGTTC	17794	21	59.77	42.86	TTAAAACAGCACCTAGCCCAA	221	Fragment	Unique
gypsy441	1	619	Retrotransposon-LTR-Gypsy, Retrotransposon-LTR-Gypsy	trep_complete	7370	23	58.73	43.48	TCCGACTCTATCAAGTGGTATCA	8064	20	59.96	40	ATATCAAATTGCGGCACACA	695	Fragment	Unique
gypsy444	1	4328	Retrotransposon-LTR-Gypsy, Unknown	trep_complete	4307	20	60.17	45	TTCACGTTCAGCTTTGCAAG	4654	19	59.74	52.63	GTGTGGTGCCTTGCTGTTT	348	Fragment	Unique
gypsy450	1	6999	Retrotransposon-LTR-Gypsy, Unknown	trep_complete	6963	20	59.95	45	TTCTTGACCAACCCGAAAAC	7469	20	59.84	55	GTACCCTCGCTCATCAAAGC	507	Fragment	Unique
gypsy450	2	8437	Unknown, Retrotransposon-LTR-Gypsy	trep_complete	7931	20	59.99	50	CTTGTGCCGACCCTTGTTAT	8464	18	60.51	55.56	ATCATCACCGACAACGGC	534	Fragment	Unique
gypsy450	3	8463	Retrotransposon-LTR-Gypsy, Unknown	trep_complete	8438	18	61.49	61.11	GAACTGCGTGCCGTTGTC	9037	20	59.83	55	ACCGACTGGAGAGCCTCATA	600	Fragment	Unique
gypsy450	5	11701	Retrotransposon-LTR-Gypsy, Unknown	trep_complete	11681	19	60.25	57.89	CATGAGCACCTTGGTGAGG	12109	20	59.99	50	AACTCCTGGCTTCTTCGACA	429	Fragment	Unique
gypsy450	6	14181	Unknown, Retrotransposon-LTR-Gypsy	trep_complete	13857	20	60.01	45	TATTTGCGCGTGTTCAAGAG	14204	20	60	50	CAAGAAGGGGAGGATGATGA	348	Fragment	Unique
gypsy470	12	14377	1 Retrotransposon-LTR-Gypsy, Retrotransposon-LTR-Gypsy	1 trep_complete	7077	20	60.04	50	GCCAAATCTATCCTCCGTCA	7692	20	60.27	45	GGCAAATCCCATCTTGATTG	616	Fragment	Unique
gypsy53	1	1711	Retrotransposon-LTR-Gypsy, Unknown	trep_complete	1663	20	59.34	55	GGTTTAGCCTAGGACCAGCA	2229	20	60.26	55	CGAACCATCACGACTCTCCT	567	Fragment	Unique
gypsy53	2	2866	Unknown, Retrotransposon-LTR-Gypsy	trep_complete	2210	20	60.26	55	AGGAGAGTCGTGATGGTTCG	2906	21	60	42.86	TCCCTTTCAGCTTTACAAGCA	697	Fragment	Unique
gypsy660	1	4084	Retrotransposon-LTR-Gypsy, Unknown	trep_complete	4060	20	60	50	CAAGAAGGGGAGGATGATGA	4609	20	59.87	50	TGCTGAACCAACTTCCTGTG	550	Fragment	Unique
gypsy660	3	6093	Retrotransposon-LTR-Gypsy, Unknown	trep_complete	12777	20	60.11	50	TGACAAACCCGAAAGCTACC	13335	20	60.01	50	CACACCAGGTTTCCGTTCTT	559	Fragment	Unique
gypsy660	21	12827	2 Retrotransposon-LTR-Gypsy, Unknown		12700	20	59.92	55	AGGGGCCCAGAGATATCACT	13335	20	60.01	50	CACACCAGGTTTCCGTTCTT	636	Fragment	Unique
gypsy660	22	18020	2 Unknown, Retrotransposon-LTR-Gypsy		17396	20	59.81	55	GCGAAAGGACTGATGAGGAC	18087	20	59.97	50	AAACTCACCGATCAACCTGG	692	Fragment	Unique
gypsy705	1	7627	Retrotransposon-LTR-Gypsy, Retrotransposon-LTR-Gypsy	trep_complete	14346	20	60.11	50	TGACAAACCCGAAAGCTACC	14916	20	60.05	50	GATCCGTCCAAGAAAGTGGA	571	Fragment	Unique
gypsy711	14	14997			7669	20	59.97	55	GTACACCCGTCTCCCTCAAA	8279	20	60.11	50	TGACAAACCCGAAAGCTACC	611	Fragment	Unique
gypsy711	1	8326	Retrotransposon-LTR-Gypsy, Unknown	trep_complete	8260	20	60.11	50	GGTAGCTTTCGGGTTTGTCA	8500	20	59.93	45	ATACATGCGATTCCCTTTGC	241	Fragment	Unique
gypsy719	16	14721			7442	20	59.96	55	GACTCTGCCCATGAGAAAGC	8050	20	60.11	50	TGACAAACCCGAAAGCTACC	609	Fragment	Unique
gypsy719	14	14281	1 Retrotransposon-LTR-Copia, Retrotransposon-LTR-Gypsy	1 trep_complete	14096	20	59.94	50	GGAACCACCAGAAGACCAAA	14311	20	59.31	55	CAACAGTCTCCCACTTGCAC	216	Fragment	Unique
gypsy789	1	5003	Retrotransposon-LTR-Gypsy, Unknown	trep_complete	4951	20	59.92	55	AGTGATATCTCTGGGCCCCT	5172	20	60.13	55	ACGTGCCATCTCCTATACGC	222	Fragment	Unique
gypsy792	2	10170	Unknown, Retrotransposon-LTR-Gypsy	trep_complete	9723	20	59.93	50	GCACCCATCAACTCCATCTT	10221	20	60.11	50	TGACAAACCCGAAAGCTACC	499	Fragment	Unique
gypsy792	19	16929	1 Unknown, Retrotransposon-LTR-Gypsy	1 trep_complete	9723	20	59.93	50	GCACCCATCAACTCCATCTT	10221	20	60.11	50	TGACAAACCCGAAAGCTACC	499	Fragment	Unique
gypsy793	1	3659	Retrotransposon-LTR-Gypsy, Unknown	trep_complete	3595	20	60.25	55	GGTCGCCCAAGTAACAGAGA	3826	21	59.95	52.38	GCTGGGACAAAGGATCTAACC	232	Fragment	Unique
gypsy793	3	5327	Retrotransposon-LTR-Gypsy, Unknown	trep_complete	5276	20	60.11	50	TGACAAACCCGAAAGCTACC	5905	20	59.99	50	CGAAAGAACAGAGGCAAAGG	630	Fragment	Unique
gypsy918	19	16653			9418	20	60.02	50	TTAGCCTGACGCAGTTTCCT	9977	20	60.11	50	TGACAAACCCGAAAGCTACC	560	Fragment	Unique
gypsy918	1	8792	Retrotransposon-LTR-Gypsy, Unknown	trep_complete	8757	20	59.93	50	ATGGTCGAAGATGTCGAACC	9438	20	60.02	50	AAGGAAACTGCGTCAGGCTA	682	Fragment	Unique
gypsy918	2	9926	Unknown, Retrotransposon-LTR-Gypsy	trep_complete	9418	20	60.02	50	TTAGCCTGACGCAGTTTCCT	9977	20	60.11	50	TGACAAACCCGAAAGCTACC	560	Fragment	Unique
gypsy919	19	15406			8171	20	60.02	50	TTAGCCTGACGCAGTTTCCT	8730	20	60.11	50	TGACAAACCCGAAAGCTACC	560	Fragment	Unique
gypsy919	1	7545	Retrotransposon-LTR-Gypsy, Unknown	trep_complete	7510	20	59.93	50	ATGGTCGAAGATGTCGAACC	8191	20	60.02	50	AAGGAAACTGCGTCAGGCTA	682	Fragment	Unique
gypsy919	2	8679	Unknown, Retrotransposon-LTR-Gypsy	trep_complete	8171	20	60.02	50	TTAGCCTGACGCAGTTTCCT	8730	20	60.11	50	TGACAAACCCGAAAGCTACC	560	Fragment	Unique
gypsy920	19	15330			8095	20	60.02	50	TTAGCCTGACGCAGTTTCCT	8654	20	60.11	50	TGACAAACCCGAAAGCTACC	560	Fragment	Unique
gypsy920	1	7469	Retrotransposon-LTR-Gypsy, Unknown	trep_complete	7434	20	59.93	50	ATGGTCGAAGATGTCGAACC	8115	20	60.02	50	AAGGAAACTGCGTCAGGCTA	682	Fragment	Unique
gypsy920	2	8603	Unknown, Retrotransposon-LTR-Gypsy	trep_complete	8095	20	60.02	50	TTAGCCTGACGCAGTTTCCT	8654	20	60.11	50	TGACAAACCCGAAAGCTACC	560	Fragment	Unique
gypsy930	1	5114	Retrotransposon-LTR-Gypsy, Unknown	trep_complete	5058	20	59.85	50	CTTCTCGACAAACCCGAAAG	5744	20	60.08	50	CCAAGGAACCACCAGAAGAA	687	Fragment	Unique
gypsy940	1	8616	Retrotransposon-LTR-Gypsy, Unknown	trep_complete	8595	20	59.96	45	ATCAAGATGGGATTTTCCCC	9186	20	59.84	55	ACCTCCAAGGTATCCACACG	592	Fragment	Unique
gypsy942	4	5317	Unknown, Retrotransposon-LTR-Gypsy	trep_complete	5094	20	59.98	50	CATCAGCGAAGTCTTGTCCA	5347	20	61.65	55	CAAGTGCCTGGGACTTGATG	254	Fragment	Unique
gypsy942	5	5355	Retrotransposon-LTR-Gypsy, Retrotransposon-LTR-Gypsy	trep_complete	5328	20	61.65	55	CATCAAGTCCCAGGCACTTG	5581	20	59.96	50	GTTCGATGGCAATACGGAGT	254	Fragment	Unique
gypsy942	8	12847	Retrotransposon-LTR-Gypsy, Unknown	trep_complete	12796	20	60.11	50	TGACAAACCCGAAAGCTACC	13449	20	60.07	45	GTATTGCGGCGATTTCATCT	654	Fragment	Unique
copia1000	2	1375	Retrotransposon-LTR-Gypsy, Retrotransposon-LTR-Copia	trep_complete	721	20	60.21	50	CTATTCCCTTTGCCTCACGA	1415	20	59.31	55	GTGCAAGTGGGAGACTGTTG	695	Fragment	Multiple
copia1000	3	1426	Retrotransposon-LTR-Copia, Unknown	trep_complete	1396	20	59.31	55	CAACAGTCTCCCACTTGCAC	1588	20	60.07	45	GTAATGCGGCGATTTCATCT	193	Fragment	Multiple
copia1000	4	1878	Unknown, Retrotransposon-LTR-Copia	trep_complete	1596	20	60.08	50	TTCTTCTGGTGGTTCCTTGG	1983	20	59.98	45	GGACAGCGGTGAAAAACATT	388	Fragment	Multiple
copia1000	5	1988	Retrotransposon-LTR-Copia, Unknown	trep_complete	1964	20	59.98	45	AATGTTTTTCACCGCTGTCC	2143	20	60.18	55	CAGTGTCCTTCGACTGCTGA	180	Fragment	Multiple
copia1000	6	2261	Unknown, Retrotransposon-LTR-Copia	trep_complete	2125	20	60.18	55	CAGCAGTCGAAGGACACTGA	2587	20	60.02	40	GATCCGAAAAATGCTGGAAA	463	Fragment	Multiple
copia1000	7	2848	Retrotransposon-LTR-Copia, Retrotransposon-LTR-Copia	trep_complete	2568	20	60.02	40	TTTCCAGCATTTTTCGGATC	3001	20	59.26	45	AATGATGAGCCTGCGACATA	434	Fragment	Multiple
copia1000	8	2958	Retrotransposon-LTR-Copia, Retrotransposon-LTR-Copia	trep_complete	2724	20	61.04	55	ATCACTACGGGCGAGAAGGT	3010	20	59.5	45	TTGTTGGACAATGATGAGCC	287	Fragment	Multiple
copia1000	9	3012	Retrotransposon-LTR-Copia, Unknown	1 trep_complete	2957	20	59.93	50	GTCTGGGTCCATCATTGCTT	3310	20	59.96	50	CCCAAGTCGGATAAGTGCAT	354	Fragment	Multiple
copia1000	10	3420	1 Retrotransposon-LTR-Copia, Retrotransposon-LTR-Copia	1 trep_complete	2959	20	60.07	50	CTGGGTCCATCATTGCTTCT	3657	20	60.1	50	ATCGTGGAGGCGAGTATTTG	699	Fragment	Multiple
copia1000	11	3793	1 Retrotransposon-LTR-Copia, Retrotransposon-LTR-Copia	1 trep_complete	3638	20	60.1	50	CAAATACTCGCCTCCACGAT	4038	20	59.62	45	ACTTGTGGCATTGTCGTTTG	401	Fragment	Multiple
copia1000	12	4036	1 Retrotransposon-LTR-Copia, Retrotransposon-LTR-Copia	1 trep_complete	3987	20	59.74	45	AGCTTCTTCATGCGCTTTTC	4433	20	59.92	45	CGGATCGGTTGCTCATATTT	447	Fragment	Multiple
copia1004	2	3695	Unknown, Retrotransposon-LTR-Copia	trep_complete	3102	20	60.25	55	GACACAGGCTAGGACCGAAA	3730	20	59.92	45	AAATATGAGCAACCGATCCG	629	Fragment	Multiple
copia1004	3	3749	Retrotransposon-LTR-Copia, Retrotransposon-LTR-Copia	trep_complete	3711	20	59.92	45	CGGATCGGTTGCTCATATTT	4314	20	59.81	50	CATTGGTCCGCATACATCAC	604	Fragment	Multiple
copia1004	4	4108	Retrotransposon-LTR-Copia, Retrotransposon-LTR-Copia	trep_complete	3711	20	59.92	45	CGGATCGGTTGCTCATATTT	4157	20	59.74	45	AGCTTCTTCATGCGCTTTTC	447	Fragment	Multiple
copia1004	5	4175	Retrotransposon-LTR-Copia, Retrotransposon-LTR-Copia	trep_complete	4139	20	59.74	45	AAAAGCGCATGAAGAAGCTC	4506	20	60.1	50	CAAATACTCGCCTCCACGAT	368	Fragment	Multiple
copia1004	6	4724	Retrotransposon-LTR-Copia, Unknown	trep_complete	4538	20	59.98	45	GCGGAATTGTTCCACAACTT	5183	20	60.23	50	AGGTCCATCATTGCTTCTGC	646	Fragment	Multiple
copia1004	7	4909	Retrotransposon-LTR-Copia, Retrotransposon-LTR-Copia	trep_complete	4487	20	60.1	50	ATCGTGGAGGCGAGTATTTG	4947	20	59.93	55	CTCTAGGAAAACCCCGTTCC	461	Fragment	Multiple
copia1004	8	4959	Retrotransposon-LTR-Copia, Unknown	trep_complete	4928	20	59.93	55	GGAACGGGGTTTTCCTAGAG	5183	20	60.23	50	AGGTCCATCATTGCTTCTGC	256	Fragment	Multiple
copia1004	10	5772	1 Retrotransposon-LTR-Copia, Unknown	1 trep_complete	5546	20	60.05	45	GAGGGTTTTGTCGATTCGAA	5958	20	59.96	45	TTCTTTGCCTCTTCCATGCT	413	Fragment	Multiple
copia1004	11	6157	1 Unknown, Retrotransposon-LTR-Copia	1 trep_complete	6002	20	60.18	55	CAGTGTCCTTCGACTGCTGA	6181	20	59.98	45	AATGTTTTTCACCGCTGTCC	180	Fragment	Multiple
copia1004	12	6267	1 Retrotransposon-LTR-Copia, Unknown	1 trep_complete	6162	20	59.98	45	GGACAGCGGTGAAAAACATT	6365	20	59.99	55	CCGTCTCTTGCTTGGAACTC	204	Fragment	Multiple
copia1004	13	6719	1 Unknown, Retrotransposon-LTR-Copia	1 trep_complete	6530	20	60.08	50	CCAAGGAACCACCAGAAGAA	6749	20	59.31	55	CAACAGTCTCCCACTTGCAC	220	Fragment	Multiple
copia1004	14	6770	1 Retrotransposon-LTR-Copia, Retrotransposon-LTR-Gypsy	1 trep_complete	6730	20	59.31	55	GTGCAAGTGGGAGACTGTTG	7216	20	60.23	45	GCTTCTTGACAAACCCGAAA	487	Fragment	Multiple
copia1008	6	2253	Unknown, Unknown	trep_complete	1672	20	59.97	50	GGGAACACACCAAGCTCAAT	2308	20	59.95	50	ACTTAGGGGAAGCGGCATAT	637	Fragment	Multiple
copia1008	2	1368	Retrotransposon-LTR-Gypsy, Retrotransposon-LTR-Copia	trep_complete	713	20	60.21	50	CTATTCCCTTTGCCTCACGA	1407	20	59.31	55	GTGCAAGTGGGAGACTGTTG	695	Fragment	Multiple
copia1008	3	1418	Retrotransposon-LTR-Copia, Unknown	trep_complete	1388	20	59.31	55	CAACAGTCTCCCACTTGCAC	1580	20	60.07	45	GTAATGCGGCGATTTCATCT	193	Fragment	Multiple
copia1008	4	1870	Unknown, Retrotransposon-LTR-Copia	trep_complete	1588	20	60.08	50	TTCTTCTGGTGGTTCCTTGG	1975	20	59.98	45	GGACAGCGGTGAAAAACATT	388	Fragment	Multiple
copia1008	5	1980	Retrotransposon-LTR-Copia, Unknown	trep_complete	1956	20	59.98	45	AATGTTTTTCACCGCTGTCC	2135	20	60.18	55	CAGTGTCCTTCGACTGCTGA	180	Fragment	Multiple
copia1008	7	2365	Unknown, Retrotransposon-LTR-Copia	trep_complete	2117	20	60.18	55	CAGCAGTCGAAGGACACTGA	2579	20	60.02	40	GATCCGAAAAATGCTGGAAA	463	Fragment	Multiple
copia1008	8	2840	Retrotransposon-LTR-Copia, Unknown	trep_complete	2560	20	60.02	40	TTTCCAGCATTTTTCGGATC	3046	20	60.15	50	AACCACAAAGGTCAGCAAGG	487	Fragment	Multiple
copia1008	9	2950	Retrotransposon-LTR-Copia, Retrotransposon-LTR-Copia	1 trep_complete	2716	20	61.04	55	ATCACTACGGGCGAGAAGGT	3002	20	59.5	45	TTGTTGGACAATGATGAGCC	287	Fragment	Multiple
copia1008	10	3004	1 Retrotransposon-LTR-Copia, Unknown	1 trep_complete	2949	20	59.93	50	GTCTGGGTCCATCATTGCTT	3302	20	59.96	50	CCCAAGTCGGATAAGTGCAT	354	Fragment	Multiple
copia1008	11	3177	1 Retrotransposon-LTR-Copia, Retrotransposon-LTR-Copia	1 trep_complete	2949	20	59.93	50	GTCTGGGTCCATCATTGCTT	3208	20	59.93	55	GGAACGGGGTTTTCCTAGAG	260	Fragment	Multiple
copia1008	12	3227	1 Retrotransposon-LTR-Copia, Retrotransposon-LTR-Copia	1 trep_complete	3189	20	59.93	55	CTCTAGGAAAACCCCGTTCC	3649	20	60.1	50	ATCGTGGAGGCGAGTATTTG	461	Fragment	Multiple
copia1008	13	3412	1 Retrotransposon-LTR-Copia, Retrotransposon-LTR-Copia	1 trep_complete	2949	20	59.93	50	GTCTGGGTCCATCATTGCTT	3598	20	59.98	45	GCGGAATTGTTCCACAACTT	650	Fragment	Multiple
copia1008	14	3795	1 Retrotransposon-LTR-Copia, Unknown	1 trep_complete	3579	20	59.98	45	AAGTTGTGGAACAATTCCGC	3931	20	60.16	50	CATGTGAGGCTTGCTTGCTA	353	Fragment	Multiple
copia1008	15	3961	1 Retrotransposon-LTR-Copia, Retrotransposon-LTR-Copia	1 trep_complete	3630	20	60.1	50	CAAATACTCGCCTCCACGAT	3994	20	60.13	45	AGCGCATGAAGAAGCTTCAT	365	Fragment	Multiple
copia1008	16	4028	1 Retrotransposon-LTR-Copia, Retrotransposon-LTR-Copia	1 trep_complete	3975	20	60.13	45	ATGAAGCTTCTTCATGCGCT	4425	20	59.92	45	CGGATCGGTTGCTCATATTT	451	Fragment	Multiple
copia1008	17	4441	1 Retrotransposon-LTR-Copia, Unknown		4406	20	59.92	45	AAATATGAGCAACCGATCCG	4813	20	60.31	50	GGACGGAGAAGGGTTTGAAT	408	Fragment	Multiple
copia1009	1	955	Retrotransposon-LTR-Gypsy, Retrotransposon-LTR-Copia	trep_complete	924	20	60.11	50	TGACAAACCCGAAAGCTACC	1576	20	60.07	45	GTAATGCGGCGATTTCATCT	653	Fragment	Multiple
copia1009	2	1363	Retrotransposon-LTR-Gypsy, Retrotransposon-LTR-Copia	trep_complete	710	20	60.21	50	CTATTCCCTTTGCCTCACGA	1403	20	59.31	55	GTGCAAGTGGGAGACTGTTG	694	Fragment	Multiple
copia1009	3	1414	Retrotransposon-LTR-Copia, Retrotransposon-LTR-Copia	trep_complete	1384	20	59.31	55	CAACAGTCTCCCACTTGCAC	1576	20	60.07	45	GTAATGCGGCGATTTCATCT	193	Fragment	Multiple
copia1009	4	1976	Retrotransposon-LTR-Copia, Unknown	trep_complete	1952	20	59.98	45	AATGTTTTTCACCGCTGTCC	2107	20	60.24	55	CGGGATCGCATGAGTAGAGT	156	Fragment	Multiple
copia1009	5	2249	Retrotransposon-LTR-Copia, Unknown	trep_complete	1668	20	59.97	50	GGGAACACACCAAGCTCAAT	2304	20	59.95	50	ACTTAGGGGAAGCGGCATAT	637	Fragment	Multiple
copia1009	6	2363	Unknown, Retrotransposon-LTR-Copia	trep_complete	2175	20	59.96	45	TTCTTTGCCTCTTCCATGCT	2587	20	59.91	45	GAGGGTTTTGTCGATCCAAA	413	Fragment	Multiple
copia1009	7	2836	Retrotransposon-LTR-Copia, Retrotransposon-LTR-Copia	trep_complete	2568	20	59.91	45	TTTGGATCGACAAAACCCTC	3234	20	60.25	50	ACCGATCAGAAGGCAAAGTG	667	Fragment	Multiple
copia1009	8	3173	Unknown, Retrotransposon-LTR-Copia	trep_complete	2970	20	59.26	45	TATGTCGCAGGCTCATCATT	3204	20	59.93	55	GGAACGGGGTTTTCCTAGAG	235	Fragment	Multiple
copia1009	9	3223	Retrotransposon-LTR-Copia, Retrotransposon-LTR-Copia	trep_complete	3185	20	59.93	55	CTCTAGGAAAACCCCGTTCC	3645	20	60.1	50	ATCGTGGAGGCGAGTATTTG	461	Fragment	Multiple
copia1009	10	3408	1 Retrotransposon-LTR-Copia, Retrotransposon-LTR-Copia	1 trep_complete	3200	20	60.3	50	GTTCCGAGCGACAAACACTT	3594	20	59.98	45	GCGGAATTGTTCCACAACTT	395	Fragment	Multiple
copia1009	11	3791	1 Retrotransposon-LTR-Copia, Retrotransposon-LTR-Copia	1 trep_complete	3575	20	59.98	45	AAGTTGTGGAACAATTCCGC	3927	20	60.16	50	CATGTGAGGCTTGCTTGCTA	353	Fragment	Multiple
copia1009	12	4024	1 Retrotransposon-LTR-Copia, Retrotransposon-LTR-Copia	1 trep_complete	3975	20	59.74	45	AGCTTCTTCATGCGCTTTTC	4421	20	59.92	45	CGGATCGGTTGCTCATATTT	447	Fragment	Multiple
copia1009	13	4437	1 Retrotransposon-LTR-Copia, Unknown	1 trep_complete	4402	20	59.92	45	AAATATGAGCAACCGATCCG	4865	20	60.09	50	TCTTTCGTCTCTTCCGCCTA	464	Fragment	Multiple
copia1010	15	7271			6669	20	60.07	45	GTAATGCGGCGATTTCATCT	7322	20	60.11	50	TGACAAACCCGAAAGCTACC	654	Fragment	Multiple
copia1010	3	3861	Retrotransposon-LTR-Copia, Retrotransposon-LTR-Copia	trep_complete	3823	20	59.92	45	CGGATCGGTTGCTCATATTT	4426	20	59.81	50	CATTGGTCCGCATACATCAC	604	Fragment	Multiple
copia1010	4	4309	Retrotransposon-LTR-Copia, Retrotransposon-LTR-Copia	trep_complete	4254	20	59.84	45	AGCGCATGAAGAAACTCCAT	4426	20	59.81	50	CATTGGTCCGCATACATCAC	173	Fragment	Multiple
copia1010	5	4797	Retrotransposon-LTR-Copia, Retrotransposon-LTR-Copia	trep_complete	4659	20	59.9	50	TTCTACAACTTACGCCGCCT	5299	20	59.93	50	GTCTGGGTCCATCATTGCTT	641	Fragment	Multiple
copia1010	6	5244	Retrotransposon-LTR-Copia, Retrotransposon-LTR-Copia	trep_complete	4758	20	59.85	50	CGGACCTACCGTTGTCATTT	5299	20	59.93	50	GTCTGGGTCCATCATTGCTT	542	Fragment	Multiple
copia1010	7	5408	Retrotransposon-LTR-Copia, Unknown	trep_complete	5280	20	59.93	50	AAGCAATGATGGACCCAGAC	5679	20	59.92	40	TTTTTCGGATCGACAAAACC	400	Fragment	Multiple
copia1010	8	5884	Retrotransposon-LTR-Copia, Retrotransposon-LTR-Copia	trep_complete	5660	20	59.92	40	GGTTTTGTCGATCCGAAAAA	6070	20	59.96	45	TTCTTTGCCTCTTCCATGCT	411	Fragment	Multiple
copia1010	9	5925	1 Retrotransposon-LTR-Copia, Unknown	1 trep_complete	5280	20	59.93	50	AAGCAATGATGGACCCAGAC	5960	20	59.95	50	ATATGCCGCTTCCCCTAAGT	681	Fragment	Multiple
copia1010	10	5996	1 Unknown, Retrotransposon-LTR-Copia	1 trep_complete	5941	20	59.95	50	ACTTAGGGGAAGCGGCATAT	6577	20	59.97	50	GGGAACACACCAAGCTCAAT	637	Fragment	Multiple
copia1010	11	6269	1 Retrotransposon-LTR-Copia, Unknown	1 trep_complete	6051	20	59.96	45	AGCATGGAAGAGGCAAAGAA	6345	20	59.67	60	CCTCACCTCCATAGACGAGG	295	Fragment	Multiple
copia1010	12	6379	1 Unknown, Retrotransposon-LTR-Copia	1 trep_complete	6329	20	59.67	60	CGTCTATGGAGGTGAGGAGG	6577	20	59.97	50	GGGAACACACCAAGCTCAAT	249	Fragment	Multiple
copia1012	16	7174			6545	20	60.08	50	CCAAGGAACCACCAGAAGAA	7225	20	60.11	50	TGACAAACCCGAAAGCTACC	681	Fragment	Multiple
copia1012	2	3711	Unknown, Retrotransposon-LTR-Copia	trep_complete	3283	20	60.09	50	TCTTTCGTCTCTTCCGCCTA	3746	20	59.92	45	AAATATGAGCAACCGATCCG	464	Fragment	Multiple
copia1012	3	3765	Retrotransposon-LTR-Copia, Retrotransposon-LTR-Copia	trep_complete	3727	20	59.92	45	CGGATCGGTTGCTCATATTT	4330	20	59.81	50	CATTGGTCCGCATACATCAC	604	Fragment	Multiple
copia1012	4	4118	Retrotransposon-LTR-Copia, Retrotransposon-LTR-Copia	trep_complete	3727	20	59.92	45	CGGATCGGTTGCTCATATTT	4173	20	59.74	45	AGCTTCTTCATGCGCTTTTC	447	Fragment	Multiple
copia1012	5	4191	Retrotransposon-LTR-Copia, Retrotransposon-LTR-Copia	trep_complete	4155	20	59.74	45	AAAAGCGCATGAAGAAGCTC	4589	20	60.04	55	GTGTTCCAGGTGGCGTAAGT	435	Fragment	Multiple
copia1012	6	4740	Retrotransposon-LTR-Copia, Retrotransposon-LTR-Copia	trep_complete	4554	20	59.98	45	GCGGAATTGTTCCACAACTT	5203	20	59.93	50	GTCTGGGTCCATCATTGCTT	650	Fragment	Multiple
copia1012	7	5148	Retrotransposon-LTR-Copia, Retrotransposon-LTR-Copia	trep_complete	4570	20	60.04	55	ACTTACGCCACCTGGAACAC	5203	20	59.93	50	GTCTGGGTCCATCATTGCTT	634	Fragment	Multiple
copia1012	8	5312	Retrotransposon-LTR-Copia, Unknown	trep_complete	4915	20	60.25	50	CCGATCAGAAGGCAAAGTGT	5447	20	60.01	50	TGGACTTAAGCATCACTGCG	533	Fragment	Multiple
copia1012	9	5899	1 Retrotransposon-LTR-Copia, Retrotransposon-LTR-Copia	1 trep_complete	5428	20	60.01	50	CGCAGTGATGCTTAAGTCCA	5973	20	59.96	45	TTCTTTGCCTCTTCCATGCT	546	Fragment	Multiple
copia1012	10	6050	1 Retrotransposon-LTR-Copia, Unknown	1 trep_complete	5549	20	60.71	50	ATGATACAGCCCGAGGGTTT	6084	20	60.02	50	GATCCAATAGCCGAGGCATA	536	Fragment	Multiple
copia1012	11	6103	1 Unknown, Retrotransposon-LTR-Copia	1 trep_complete	6065	20	60.02	50	TATGCCTCGGCTATTGGATC	6583	20	60.03	45	TCGCCACATTACGTGTTTGT	519	Fragment	Multiple
copia1012	12	6172	1 Retrotransposon-LTR-Copia, Unknown	1 trep_complete	6017	20	60.18	55	CAGTGTCCTTCGACTGCTGA	6196	20	59.98	45	AATGTTTTTCACCGCTGTCC	180	Fragment	Multiple
copia1012	13	6282	1 Unknown, Retrotransposon-LTR-Copia	1 trep_complete	6177	20	59.98	45	GGACAGCGGTGAAAAACATT	6564	20	60.08	50	TTCTTCTGGTGGTTCCTTGG	388	Fragment	Multiple
copia1012	14	6734	1 Retrotransposon-LTR-Copia, Retrotransposon-LTR-Gypsy	1 trep_complete	6545	20	60.08	50	CCAAGGAACCACCAGAAGAA	6764	20	59.31	55	CAACAGTCTCCCACTTGCAC	220	Fragment	Multiple
copia1013	18	7157			6555	20	60.07	45	GTAATGCGGCGATTTCATCT	7212	20	59.95	45	TTCTTGACCAACCCGAAAAC	658	Fragment	Multiple
copia1013	2	3714	Unknown, Retrotransposon-LTR-Copia	trep_complete	3127	20	60.25	55	GACACAGGCTAGGACCGAAA	3749	20	59.92	45	AAATATGAGCAACCGATCCG	623	Fragment	Multiple
copia1013	3	3768	Retrotransposon-LTR-Copia, Retrotransposon-LTR-Copia	trep_complete	3730	20	59.92	45	CGGATCGGTTGCTCATATTT	4333	20	59.81	50	CATTGGTCCGCATACATCAC	604	Fragment	Multiple
copia1013	4	4127	Unknown, Retrotransposon-LTR-Copia	trep_complete	3619	20	60.25	50	GTTGAAGAACGGCGGAAGTA	4151	20	59.4	45	TATGACCCAAACGACAATGC	533	Fragment	Multiple
copia1013	5	4216	Retrotransposon-LTR-Copia, Retrotransposon-LTR-Copia	trep_complete	4132	20	59.4	45	GCATTGTCGTTTGGGTCATA	4525	20	60.1	50	CAAATACTCGCCTCCACGAT	394	Fragment	Multiple
copia1013	6	4761	Retrotransposon-LTR-Copia, Retrotransposon-LTR-Copia	trep_complete	4557	20	59.98	45	GCGGAATTGTTCCACAACTT	5206	20	59.93	50	GTCTGGGTCCATCATTGCTT	650	Fragment	Multiple
copia1013	7	4928	Retrotransposon-LTR-Copia, Retrotransposon-LTR-Copia	trep_complete	4506	20	60.1	50	ATCGTGGAGGCGAGTATTTG	4966	20	59.93	55	CTCTAGGAAAACCCCGTTCC	461	Fragment	Multiple
copia1013	8	4978	Retrotransposon-LTR-Copia, Retrotransposon-LTR-Copia	trep_complete	4947	20	59.93	55	GGAACGGGGTTTTCCTAGAG	5206	20	59.93	50	GTCTGGGTCCATCATTGCTT	260	Fragment	Multiple
copia1013	9	5151	Retrotransposon-LTR-Copia, Retrotransposon-LTR-Copia	trep_complete	4665	20	59.85	50	CGGACCTACCGTTGTCATTT	5206	20	59.93	50	GTCTGGGTCCATCATTGCTT	542	Fragment	Multiple
copia1013	10	5315	1 Retrotransposon-LTR-Copia, Unknown	1 trep_complete	5162	20	59.26	45	AATGATGAGCCTGCGACATA	5595	20	60.02	40	TTTCCAGCATTTTTCGGATC	434	Fragment	Multiple
copia1013	11	5790	1 Retrotransposon-LTR-Copia, Retrotransposon-LTR-Copia	1 trep_complete	5576	20	60.02	40	GATCCGAAAAATGCTGGAAA	6038	20	60.18	55	CAGCAGTCGAAGGACACTGA	463	Fragment	Multiple
copia1013	12	5823	1 Retrotransposon-LTR-Copia, Unknown	1 trep_complete	5187	20	59.93	50	AAGCAATGATGGACCCAGAC	5866	20	59.95	50	ATATGCCGCTTCCCCTAAGT	680	Fragment	Multiple
copia1013	13	5902	1 Unknown, Retrotransposon-LTR-Copia	1 trep_complete	5847	20	59.95	50	ACTTAGGGGAAGCGGCATAT	6483	20	59.97	50	GGGAACACACCAAGCTCAAT	637	Fragment	Multiple
copia1013	14	6175	1 Retrotransposon-LTR-Copia, Unknown	1 trep_complete	6020	20	60.18	55	CAGTGTCCTTCGACTGCTGA	6199	20	59.98	45	AATGTTTTTCACCGCTGTCC	180	Fragment	Multiple
copia1013	16	6717	1 Retrotransposon-LTR-Copia, Unknown	1 trep_complete	6555	20	60.07	45	GTAATGCGGCGATTTCATCT	6747	20	59.31	55	CAACAGTCTCCCACTTGCAC	193	Fragment	Multiple
copia1015	21	11946			11730	20	59.98	45	AAGTTGTGGAACAATTCCGC	12082	20	60.16	50	CATGTGAGGCTTGCTTGCTA	353	Fragment	Multiple
copia1015	22	12114			11781	20	60.1	50	CAAATACTCGCCTCCACGAT	12144	20	59.84	45	ACGCATGAAGAAGCTCCATT	364	Fragment	Multiple
copia1015	23	12191			12126	20	59.84	45	ATGGAGCTTCTTCATGCGTT	12576	20	59.92	45	CGGATCGGTTGCTCATATTT	451	Fragment	Multiple
copia1015	3	1352	Unknown, Retrotransposon-LTR-Copia	trep_complete	697	20	60.21	50	CTATTCCCTTTGCCTCACGA	1392	20	59.31	55	GTGCAAGTGGGAGACTGTTG	696	Fragment	Multiple
copia1015	4	7019	Unknown, Retrotransposon-LTR-Copia	trep_complete	6805	20	60.02	40	GATCCGAAAAATGCTGGAAA	7267	20	60.18	55	CAGCAGTCGAAGGACACTGA	463	Fragment	Multiple
copia1015	5	7131	Unknown, Retrotransposon-LTR-Copia	trep_complete	7063	20	60.04	45	TTTTCGATGAAGGACTTGGG	7591	20	60.15	50	TCCAACTAACAGCACCACCA	529	Fragment	Multiple
copia1015	6	7404	Retrotransposon-LTR-Copia, Unknown	trep_complete	7249	20	60.18	55	CAGTGTCCTTCGACTGCTGA	7428	20	59.98	45	AATGTTTTTCACCGCTGTCC	180	Fragment	Multiple
copia1015	9	8335	1 Unknown, Retrotransposon-LTR-Copia	1 trep_complete	8295	20	59.31	55	GTGCAAGTGGGAGACTGTTG	8991	20	60.21	50	CTATTCCCTTTGCCTCACGA	697	Fragment	Multiple
copia1015	10	8724	1 Retrotransposon-LTR-Copia, Unknown	1 trep_complete	8122	20	60.07	45	GTAATGCGGCGATTTCATCT	8775	20	60.11	50	TGACAAACCCGAAAGCTACC	654	Fragment	Multiple
copia1015	11	8822	1 Unknown, Retrotransposon-LTR-Copia	1 trep_complete	8756	20	60.11	50	GGTAGCTTTCGGGTTTGTCA	9387	20	59.84	55	ACCTCCAAGGTATCCACACG	632	Fragment	Multiple
copia1015	13	10132	1 Unknown, Retrotransposon-LTR-Copia	1 trep_complete	10108	20	59.98	45	AATGTTTTTCACCGCTGTCC	10287	20	60.18	55	CAGTGTCCTTCGACTGCTGA	180	Fragment	Multiple
copia1015	15	10991	1 Unknown, Retrotransposon-LTR-Copia	1 trep_complete	10711	20	60.02	40	TTTCCAGCATTTTTCGGATC	11144	20	59.26	45	AATGATGAGCCTGCGACATA	434	Fragment	Multiple
copia1015	17	11081	2 Unknown, Retrotransposon-LTR-Copia	2 trep_complete	11043	21	59.92	47.62	TTGATTGTCTCCCATGGACTC	11641	20	59.85	50	CGGACCTACCGTTGTCATTT	599	Fragment	Multiple
copia1015	18	11328	2 Retrotransposon-LTR-Copia, Unknown	2 trep_complete	11093	20	60.05	50	TTTCGGAGTCTTGGTCCATC	11359	20	59.93	55	GGAACGGGGTTTTCCTAGAG	267	Fragment	Multiple
copia1015	19	11378	2 Retrotransposon-LTR-Copia, Retrotransposon-LTR-Copia	2 trep_complete	11340	20	59.93	55	CTCTAGGAAAACCCCGTTCC	11800	20	60.1	50	ATCGTGGAGGCGAGTATTTG	461	Fragment	Multiple
copia1015	20	11563	2 Retrotransposon-LTR-Copia, Unknown	2 trep_complete	11093	20	60.05	50	TTTCGGAGTCTTGGTCCATC	11749	20	59.98	45	GCGGAATTGTTCCACAACTT	657	Fragment	Multiple
copia105	2	1381	Retrotransposon-LTR-Gypsy, Retrotransposon-LTR-Copia	trep_complete	726	20	60.21	50	CTATTCCCTTTGCCTCACGA	1421	20	59.31	55	GTGCAAGTGGGAGACTGTTG	696	Fragment	Multiple
copia105	3	1432	Retrotransposon-LTR-Copia, Unknown	trep_complete	1402	20	59.31	55	CAACAGTCTCCCACTTGCAC	1593	20	60.07	45	GTAATGCGGCGATTTCATCT	192	Fragment	Multiple
copia105	4	1883	Unknown, Retrotransposon-LTR-Copia	trep_complete	1601	20	60.08	50	TTCTTCTGGTGGTTCCTTGG	1988	20	59.98	45	GGACAGCGGTGAAAAACATT	388	Fragment	Multiple
copia105	5	1993	Retrotransposon-LTR-Copia, Unknown	trep_complete	1969	20	59.98	45	AATGTTTTTCACCGCTGTCC	2148	20	60.18	55	CAGTGTCCTTCGACTGCTGA	180	Fragment	Multiple
copia105	6	2179	Unknown, Retrotransposon-LTR-Copia	trep_complete	1685	20	59.97	50	GGGAACACACCAAGCTCAAT	2230	20	59.88	45	CAAAGTGTTGAAGCGGTTCA	546	Fragment	Multiple
copia105	8	2378	Unknown, Retrotransposon-LTR-Copia	trep_complete	2130	20	60.18	55	CAGCAGTCGAAGGACACTGA	2592	20	60.02	40	GATCCGAAAAATGCTGGAAA	463	Fragment	Multiple
copia105	9	2853	Retrotransposon-LTR-Copia, Retrotransposon-LTR-Copia	trep_complete	2573	20	60.02	40	TTTCCAGCATTTTTCGGATC	3006	20	59.26	45	AATGATGAGCCTGCGACATA	434	Fragment	Multiple
copia105	10	2963	1 Retrotransposon-LTR-Copia, Retrotransposon-LTR-Copia	1 trep_complete	2656	20	59.52	50	CTTGACATCCACCTGCCATA	3015	20	59.5	45	TTGTTGGACAATGATGAGCC	360	Fragment	Multiple
copia105	11	3017	1 Retrotransposon-LTR-Copia, Retrotransposon-LTR-Copia	1 trep_complete	2962	20	59.93	50	GTCTGGGTCCATCATTGCTT	3661	20	60.1	50	ATCGTGGAGGCGAGTATTTG	700	Fragment	Multiple
copia105	12	3190	1 Retrotransposon-LTR-Copia, Retrotransposon-LTR-Copia	1 trep_complete	2962	20	59.93	50	GTCTGGGTCCATCATTGCTT	3221	20	59.93	55	GGAACGGGGTTTTCCTAGAG	260	Fragment	Multiple
copia105	13	3240	1 Retrotransposon-LTR-Copia, Retrotransposon-LTR-Copia	1 trep_complete	3202	20	59.93	55	CTCTAGGAAAACCCCGTTCC	3661	20	60.1	50	ATCGTGGAGGCGAGTATTTG	460	Fragment	Multiple
copia105	14	3425	1 Retrotransposon-LTR-Copia, Retrotransposon-LTR-Copia	1 trep_complete	2962	20	59.93	50	GTCTGGGTCCATCATTGCTT	3610	20	59.98	45	GCGGAATTGTTCCACAACTT	649	Fragment	Multiple
copia105	15	3807	1 Retrotransposon-LTR-Copia, Unknown	1 trep_complete	3591	20	59.98	45	AAGTTGTGGAACAATTCCGC	3943	20	60.16	50	CATGTGAGGCTTGCTTGCTA	353	Fragment	Multiple
copia105	16	3978	1 Retrotransposon-LTR-Copia, Retrotransposon-LTR-Copia	1 trep_complete	3642	20	60.1	50	CAAATACTCGCCTCCACGAT	4003	21	59.97	47.62	GCATGAAGAAGCTCCATTCTG	362	Fragment	Multiple
copia105	17	4008	1 Retrotransposon-LTR-Copia, Retrotransposon-LTR-Copia	1 trep_complete	3984	21	59.97	42.86	AGAATGGAGCTTCTTCATGCA	4437	20	59.92	45	CGGATCGGTTGCTCATATTT	454	Fragment	Multiple
copia105	18	4401	1 Unknown, Retrotransposon-LTR-Copia	1 trep_complete	4022	20	60	45	CCAAACAACAATGCCACAAG	4437	20	59.92	45	CGGATCGGTTGCTCATATTT	416	Fragment	Multiple
copia105	19	4451	1 Retrotransposon-LTR-Copia, Unknown	1 trep_complete	4418	20	59.92	45	AAATATGAGCAACCGATCCG	4788	20	60.02	55	CAAGACAGCAGAGGTGGACA	371	Fragment	Multiple
copia107	2	1373	Retrotransposon-LTR-Gypsy, Retrotransposon-LTR-Copia	trep_complete	717	20	60.21	50	CTATTCCCTTTGCCTCACGA	1413	20	59.31	55	GTGCAAGTGGGAGACTGTTG	697	Fragment	Multiple
copia107	3	1424	Retrotransposon-LTR-Copia, Unknown	trep_complete	1394	20	59.31	55	CAACAGTCTCCCACTTGCAC	1696	20	60.02	50	TTGAGCTTGGTGTGTTCTCG	303	Fragment	Multiple
copia107	4	1876	Unknown, Retrotransposon-LTR-Copia	trep_complete	1677	20	60.02	50	CGAGAACACACCAAGCTCAA	1981	20	59.98	45	GGACAGCGGTGAAAAACATT	305	Fragment	Multiple
copia107	5	1986	Retrotransposon-LTR-Copia, Unknown	trep_complete	1962	20	59.98	45	AATGTTTTTCACCGCTGTCC	2141	20	60.18	55	CAGTGTCCTTCGACTGCTGA	180	Fragment	Multiple
copia107	6	2259	Unknown, Retrotransposon-LTR-Copia	trep_complete	2163	20	59.96	50	ATGTGGCATAGGCAAGAACC	2585	20	60.02	40	GATCCGAAAAATGCTGGAAA	423	Fragment	Multiple
copia107	7	2846	Retrotransposon-LTR-Copia, Unknown	trep_complete	2566	20	60.02	40	TTTCCAGCATTTTTCGGATC	3070	20	59.87	50	CAAGAGAAGCACCACCACAA	505	Fragment	Multiple
copia107	8	3418	Unknown, Retrotransposon-LTR-Copia	trep_complete	2985	20	59.97	50	CGCAGGCTCATCATTGTCTA	3604	20	59.98	45	GCGGAATTGTTCCACAACTT	620	Fragment	Multiple
copia107	9	3801	Retrotransposon-LTR-Copia, Retrotransposon-LTR-Copia	trep_complete	3585	20	59.98	45	AAGTTGTGGAACAATTCCGC	3903	20	59.68	50	GACGCCTTTCACAGGATTTC	319	Fragment	Multiple
copia107	10	4034	1 Retrotransposon-LTR-Copia, Retrotransposon-LTR-Copia	1 trep_complete	3985	20	59.74	45	AGCTTCTTCATGCGCTTTTC	4431	20	59.92	45	CGGATCGGTTGCTCATATTT	447	Fragment	Multiple
copia107	11	4445	1 Retrotransposon-LTR-Copia, Unknown	1 trep_complete	4412	20	59.92	45	AAATATGAGCAACCGATCCG	5040	20	60.25	55	GACACAGGCTAGGACCGAAA	629	Fragment	Multiple
copia133	6	2265	Unknown, Unknown	trep_complete	1805	20	60.15	50	TCCAACTAACAGCACCACCA	2320	20	59.95	50	ACTTAGGGGAAGCGGCATAT	516	Fragment	Multiple
copia133	2	1379	Retrotransposon-LTR-Gypsy, Retrotransposon-LTR-Copia	trep_complete	723	20	60.21	50	CTATTCCCTTTGCCTCACGA	1419	20	59.31	55	GTGCAAGTGGGAGACTGTTG	697	Fragment	Multiple
copia133	3	1430	Retrotransposon-LTR-Copia, Unknown	trep_complete	1400	20	59.31	55	CAACAGTCTCCCACTTGCAC	1619	20	60.08	50	CCAAGGAACCACCAGAAGAA	220	Fragment	Multiple
copia133	4	1882	Unknown, Retrotransposon-LTR-Copia	trep_complete	1600	20	60.08	50	TTCTTCTGGTGGTTCCTTGG	1987	20	59.98	45	GGACAGCGGTGAAAAACATT	388	Fragment	Multiple
copia133	5	1992	Retrotransposon-LTR-Copia, Unknown	trep_complete	1968	20	59.98	45	AATGTTTTTCACCGCTGTCC	2147	20	60.18	55	CAGTGTCCTTCGACTGCTGA	180	Fragment	Multiple
copia133	7	2377	Unknown, Retrotransposon-LTR-Copia	trep_complete	2129	20	60.18	55	CAGCAGTCGAAGGACACTGA	2591	20	60.02	40	GATCCGAAAAATGCTGGAAA	463	Fragment	Multiple
copia133	8	2852	Retrotransposon-LTR-Copia, Retrotransposon-LTR-Copia	trep_complete	2572	20	60.02	40	TTTCCAGCATTTTTCGGATC	3005	20	59.26	45	AATGATGAGCCTGCGACATA	434	Fragment	Multiple
copia133	9	2962	Retrotransposon-LTR-Copia, Retrotransposon-LTR-Copia	1 trep_complete	2728	20	61.04	55	ATCACTACGGGCGAGAAGGT	3014	20	59.5	45	TTGTTGGACAATGATGAGCC	287	Fragment	Multiple
copia133	10	3016	1 Retrotransposon-LTR-Copia, Unknown	1 trep_complete	2961	20	59.93	50	GTCTGGGTCCATCATTGCTT	3314	20	59.96	50	CCCAAGTCGGATAAGTGCAT	354	Fragment	Multiple
copia133	11	3189	1 Retrotransposon-LTR-Copia, Retrotransposon-LTR-Copia	1 trep_complete	2961	20	59.93	50	GTCTGGGTCCATCATTGCTT	3220	20	59.93	55	GGAACGGGGTTTTCCTAGAG	260	Fragment	Multiple
copia133	12	3239	1 Retrotransposon-LTR-Copia, Retrotransposon-LTR-Copia	1 trep_complete	3201	20	59.93	55	CTCTAGGAAAACCCCGTTCC	3661	20	60.1	50	ATCGTGGAGGCGAGTATTTG	461	Fragment	Multiple
copia133	13	3424	1 Retrotransposon-LTR-Copia, Retrotransposon-LTR-Copia	1 trep_complete	2961	20	59.93	50	GTCTGGGTCCATCATTGCTT	3610	20	59.98	45	GCGGAATTGTTCCACAACTT	650	Fragment	Multiple
copia133	14	3803	1 Retrotransposon-LTR-Copia, Unknown	1 trep_complete	3591	20	59.98	45	AAGTTGTGGAACAATTCCGC	3909	20	59.68	50	GACGCCTTTCACAGGATTTC	319	Fragment	Multiple
copia133	15	3951	1 Retrotransposon-LTR-Copia, Retrotransposon-LTR-Copia	1 trep_complete	3642	20	60.1	50	CAAATACTCGCCTCCACGAT	4042	20	59.62	45	ACTTGTGGCATTGTCGTTTG	401	Fragment	Multiple
copia133	16	4040	1 Retrotransposon-LTR-Copia, Unknown	1 trep_complete	4016	20	59.4	45	TATGACCCAAACGACAATGC	4546	20	60.38	50	TGAAGAACGGCGGAAGTAAG	531	Fragment	Multiple
copia133	17	4453	1 Retrotransposon-LTR-Copia, Unknown		4418	20	59.92	45	AAATATGAGCAACCGATCCG	4823	20	59.65	50	ACGGAGAAGGGTCTGAATGA	406	Fragment	Multiple
copia134	4	3683	Unknown, Retrotransposon-LTR-Copia	trep_complete	3645	20	59.92	45	CGGATCGGTTGCTCATATTT	4162	20	59.89	50	TGCCTAGCAAGCAAGACTCA	518	Fragment	Multiple
copia134	5	4285	Retrotransposon-LTR-Copia, Retrotransposon-LTR-Copia	trep_complete	4075	20	60.12	45	AAGCGCATAAAGAAGCTCCA	4491	20	59.98	45	AAGTTGTGGAACAATTCCGC	417	Fragment	Multiple
copia134	6	4658	Unknown, Retrotransposon-LTR-Copia	trep_complete	4472	20	59.98	45	GCGGAATTGTTCCACAACTT	5121	20	59.93	50	GTCTGGGTCCATCATTGCTT	650	Fragment	Multiple
copia134	7	5066	Retrotransposon-LTR-Copia, Retrotransposon-LTR-Copia	trep_complete	4768	20	59.96	50	CCCAAGTCGGATAAGTGCAT	5121	20	59.93	50	GTCTGGGTCCATCATTGCTT	354	Fragment	Multiple
copia134	9	5817	1 Unknown, Retrotransposon-LTR-Copia	1 trep_complete	5762	20	59.95	50	ACTTAGGGGAAGCGGCATAT	6398	20	59.97	50	GGGAACACACCAAGCTCAAT	637	Fragment	Multiple
copia134	10	6090	1 Retrotransposon-LTR-Copia, Retrotransposon-LTR-Gypsy	1 trep_complete	5935	20	60.18	55	CAGTGTCCTTCGACTGCTGA	6114	20	59.98	45	AATGTTTTTCACCGCTGTCC	180	Fragment	Multiple
copia135	2	3704	Unknown, Retrotransposon-LTR-Copia	trep_complete	3239	20	60	60	AGCTAGGCTTCCCACTAGGC	3739	20	59.92	45	AAATATGAGCAACCGATCCG	501	Fragment	Multiple
copia135	3	3758	Retrotransposon-LTR-Copia, Retrotransposon-LTR-Copia	trep_complete	3720	20	59.92	45	CGGATCGGTTGCTCATATTT	4225	20	59.87	50	AAGCCTCGCATGTCTCGTAT	506	Fragment	Multiple
copia135	4	4117	Retrotransposon-LTR-Copia, Retrotransposon-LTR-Copia	trep_complete	3720	20	59.92	45	CGGATCGGTTGCTCATATTT	4166	20	59.74	45	AGCTTCTTCATGCGCTTTTC	447	Fragment	Multiple
copia135	5	4184	Retrotransposon-LTR-Copia, Retrotransposon-LTR-Copia	trep_complete	4148	20	59.74	45	AAAAGCGCATGAAGAAGCTC	4515	20	60.1	50	CAAATACTCGCCTCCACGAT	368	Fragment	Multiple
copia135	6	4733	Retrotransposon-LTR-Copia, Unknown	trep_complete	4547	20	59.98	45	GCGGAATTGTTCCACAACTT	5196	20	59.93	50	GTCTGGGTCCATCATTGCTT	650	Fragment	Multiple
copia135	7	4918	Retrotransposon-LTR-Copia, Retrotransposon-LTR-Copia	trep_complete	4496	20	60.1	50	ATCGTGGAGGCGAGTATTTG	4956	20	59.93	55	CTCTAGGAAAACCCCGTTCC	461	Fragment	Multiple
copia135	8	4968	Retrotransposon-LTR-Copia, Unknown	trep_complete	4937	20	59.93	55	GGAACGGGGTTTTCCTAGAG	5196	20	59.93	50	GTCTGGGTCCATCATTGCTT	260	Fragment	Multiple
copia135	9	5215	Retrotransposon-LTR-Copia, Retrotransposon-LTR-Copia	trep_complete	4655	20	59.85	50	CGGACCTACCGTTGTCATTT	5273	20	59.28	50	GGGTCAACCAAGTTCCAAAC	619	Fragment	Multiple
copia135	10	5270	1 Retrotransposon-LTR-Copia, Retrotransposon-LTR-Copia	1 trep_complete	5214	20	59.52	40	TGCCATGCAATCCAAAATAG	5429	20	61.04	55	ATCACTACGGGCGAGAAGGT	216	Fragment	Multiple
copia135	11	5305	1 Unknown, Retrotransposon-LTR-Copia	1 trep_complete	5152	20	59.26	45	AATGATGAGCCTGCGACATA	5585	20	60.02	40	TTTCCAGCATTTTTCGGATC	434	Fragment	Multiple
copia135	12	5906	1 Retrotransposon-LTR-Copia, Unknown	1 trep_complete	5566	20	60.02	40	GATCCGAAAAATGCTGGAAA	6156	20	59.64	50	TGGATCAGATTGGTGTCTGC	591	Fragment	Multiple
copia135	13	6165	1 Unknown, Retrotransposon-LTR-Copia	1 trep_complete	6034	20	60.24	55	CGGGATCGCATGAGTAGAGT	6189	20	59.98	45	AATGTTTTTCACCGCTGTCC	156	Fragment	Multiple
copia135	14	6275	1 Retrotransposon-LTR-Copia, Unknown	1 trep_complete	6170	20	59.98	45	GGACAGCGGTGAAAAACATT	6557	20	60.08	50	TTCTTCTGGTGGTTCCTTGG	388	Fragment	Multiple
copia135	15	6727	1 Unknown, Retrotransposon-LTR-Copia	1 trep_complete	6565	20	60.07	45	GTAATGCGGCGATTTCATCT	6757	20	59.31	55	CAACAGTCTCCCACTTGCAC	193	Fragment	Multiple
copia135	16	6778	1 Retrotransposon-LTR-Copia, Retrotransposon-LTR-Gypsy	1 trep_complete	6738	20	59.31	55	GTGCAAGTGGGAGACTGTTG	7181	20	59.8	50	ACGGCGTAGCGTTTGATAGT	444	Fragment	Multiple
copia136	16	6844			6804	20	59.31	55	GTGCAAGTGGGAGACTGTTG	7498	20	60.21	50	CTATTCCCTTTGCCTCACGA	695	Fragment	Multiple
copia136	17	7233			6992	20	60.25	50	TCGGAGTTCATGTGAGGACA	7361	20	59.92	55	AGGGGCCCAGAGATATCACT	370	Fragment	Multiple
copia136	2	2133	Unknown, Retrotransposon-LTR-Copia	trep_complete	2098	20	60.37	50	ATGGCAGGAGCCATATGTGT	2549	20	60.03	55	CCGACACAAACCCGTCTAGT	452	Fragment	Multiple
copia136	4	3824	Retrotransposon-LTR-Copia, Retrotransposon-LTR-Copia	trep_complete	3786	20	59.92	45	CGGATCGGTTGCTCATATTT	4291	20	59.87	50	AAGCCTCGCATGTCTCGTAT	506	Fragment	Multiple
copia136	5	4183	Retrotransposon-LTR-Copia, Retrotransposon-LTR-Copia	trep_complete	3786	20	59.92	45	CGGATCGGTTGCTCATATTT	4232	20	59.74	45	AGCTTCTTCATGCGCTTTTC	447	Fragment	Multiple
copia136	6	4250	Retrotransposon-LTR-Copia, Retrotransposon-LTR-Copia	trep_complete	4214	20	59.74	45	AAAAGCGCATGAAGAAGCTC	4581	20	60.1	50	CAAATACTCGCCTCCACGAT	368	Fragment	Multiple
copia136	7	4796	Retrotransposon-LTR-Copia, Retrotransposon-LTR-Copia	trep_complete	4613	20	59.98	45	GCGGAATTGTTCCACAACTT	5262	20	59.93	50	GTCTGGGTCCATCATTGCTT	650	Fragment	Multiple
copia136	8	4984	Retrotransposon-LTR-Copia, Retrotransposon-LTR-Copia	1 trep_complete	4562	20	60.1	50	ATCGTGGAGGCGAGTATTTG	5022	20	59.93	55	CTCTAGGAAAACCCCGTTCC	461	Fragment	Multiple
copia136	9	5034	1 Unknown, Retrotransposon-LTR-Copia	1 trep_complete	5003	20	59.93	55	GGAACGGGGTTTTCCTAGAG	5262	20	59.93	50	GTCTGGGTCCATCATTGCTT	260	Fragment	Multiple
copia136	10	5207	1 Retrotransposon-LTR-Copia, Retrotransposon-LTR-Copia	1 trep_complete	4909	20	59.96	50	CCCAAGTCGGATAAGTGCAT	5262	20	59.93	50	GTCTGGGTCCATCATTGCTT	354	Fragment	Multiple
copia136	11	5371	1 Unknown, Retrotransposon-LTR-Copia	1 trep_complete	5218	20	59.26	45	AATGATGAGCCTGCGACATA	5651	20	60.02	40	TTTCCAGCATTTTTCGGATC	434	Fragment	Multiple
copia136	12	5958	1 Retrotransposon-LTR-Copia, Unknown	1 trep_complete	5632	20	60.02	40	GATCCGAAAAATGCTGGAAA	6105	20	60.24	55	ATCCCGCTCATCAGTAGTCG	474	Fragment	Multiple
copia136	13	6231	1 Unknown, Retrotransposon-LTR-Copia	1 trep_complete	6100	20	60.24	55	CGGGATCGCATGAGTAGAGT	6255	20	59.98	45	AATGTTTTTCACCGCTGTCC	156	Fragment	Multiple
copia136	14	6341	1 Retrotransposon-LTR-Copia, Retrotransposon-LTR-Gypsy	1 trep_complete	6236	20	59.98	45	GGACAGCGGTGAAAAACATT	6623	20	60.08	50	TTCTTCTGGTGGTTCCTTGG	388	Fragment	Multiple
copia137	17	6981			6379	20	60.07	45	GTAATGCGGCGATTTCATCT	7009	20	60.02	55	ATAACTACCCTGTCACGGCG	631	Fragment	Multiple
copia137	2	3419	Unknown, Retrotransposon-LTR-Copia	trep_complete	3049	20	59.65	50	ACGGAGAAGGGTCTGAATGA	3454	20	59.92	45	AAATATGAGCAACCGATCCG	406	Fragment	Multiple
copia137	3	3473	Retrotransposon-LTR-Copia, Unknown	trep_complete	3435	20	59.92	45	CGGATCGGTTGCTCATATTT	4038	20	59.81	50	CATTGGTCCGCATACATCAC	604	Fragment	Multiple
copia137	5	4546	Retrotransposon-LTR-Copia, Retrotransposon-LTR-Copia	trep_complete	4360	20	59.98	45	GCGGAATTGTTCCACAACTT	5009	20	59.93	50	GTCTGGGTCCATCATTGCTT	650	Fragment	Multiple
copia137	6	4731	Retrotransposon-LTR-Copia, Retrotransposon-LTR-Copia	trep_complete	4309	20	60.1	50	ATCGTGGAGGCGAGTATTTG	4769	20	59.93	55	CTCTAGGAAAACCCCGTTCC	461	Fragment	Multiple
copia137	7	4781	Retrotransposon-LTR-Copia, Retrotransposon-LTR-Copia	trep_complete	4750	20	59.93	55	GGAACGGGGTTTTCCTAGAG	5009	20	59.93	50	GTCTGGGTCCATCATTGCTT	260	Fragment	Multiple
copia137	8	4954	Retrotransposon-LTR-Copia, Retrotransposon-LTR-Copia	trep_complete	4468	20	59.85	50	CGGACCTACCGTTGTCATTT	5009	20	59.93	50	GTCTGGGTCCATCATTGCTT	542	Fragment	Multiple
copia137	9	5145	1 Retrotransposon-LTR-Copia, Unknown	1 trep_complete	4965	20	59.26	45	AATGATGAGCCTGCGACATA	5399	20	60.02	40	TTTCCAGCATTTTTCGGATC	435	Fragment	Multiple
copia137	10	5592	1 Retrotransposon-LTR-Copia, Retrotransposon-LTR-Copia	1 trep_complete	5380	20	60.02	40	GATCCGAAAAATGCTGGAAA	5842	20	60.18	55	CAGCAGTCGAAGGACACTGA	463	Fragment	Multiple
copia137	11	5627	1 Retrotransposon-LTR-Copia, Unknown	1 trep_complete	4990	20	59.93	50	AAGCAATGATGGACCCAGAC	5670	20	59.95	50	ATATGCCGCTTCCCCTAAGT	681	Fragment	Multiple
copia137	12	5706	1 Unknown, Retrotransposon-LTR-Copia	1 trep_complete	5651	20	59.95	50	ACTTAGGGGAAGCGGCATAT	6166	20	60.15	50	TCCAACTAACAGCACCACCA	516	Fragment	Multiple
copia137	13	5979	1 Retrotransposon-LTR-Copia, Unknown	1 trep_complete	5824	20	60.18	55	CAGTGTCCTTCGACTGCTGA	6003	20	59.98	45	AATGTTTTTCACCGCTGTCC	180	Fragment	Multiple
copia137	14	6089	1 Unknown, Retrotransposon-LTR-Copia	1 trep_complete	5984	20	59.98	45	GGACAGCGGTGAAAAACATT	6371	20	60.08	50	TTCTTCTGGTGGTTCCTTGG	388	Fragment	Multiple
copia137	15	6541	1 Retrotransposon-LTR-Copia, Retrotransposon-LTR-Gypsy	1 trep_complete	6379	20	60.07	45	GTAATGCGGCGATTTCATCT	6571	20	59.31	55	CAACAGTCTCCCACTTGCAC	193	Fragment	Multiple
copia139	16	7574			7011	20	59.84	55	ACCTCCAAGGTATCCACACG	7637	20	59.85	45	AGCTTTCGGGTTTGTCAAGA	627	Fragment	Multiple
copia139	3	1420	Retrotransposon-LTR-Copia, Unknown	trep_complete	1369	20	60.1	50	ATTGCCTCTAGGGCAAACCT	1582	20	60.07	45	GTAATGCGGCGATTTCATCT	214	Fragment	Multiple
copia139	4	1872	Unknown, Retrotransposon-LTR-Copia	trep_complete	1674	20	59.97	50	GGGAACACACCAAGCTCAAT	1922	20	59.67	60	CGTCTATGGAGGTGAGGAGG	249	Fragment	Multiple
copia139	5	1982	Retrotransposon-LTR-Copia, Unknown	trep_complete	1906	20	59.67	60	CCTCACCTCCATAGACGAGG	2200	20	59.96	45	AGCATGGAAGAGGCAAAGAA	295	Fragment	Multiple
copia139	6	2255	Unknown, Retrotransposon-LTR-Copia	trep_complete	1674	20	59.97	50	GGGAACACACCAAGCTCAAT	2310	20	59.95	50	ACTTAGGGGAAGCGGCATAT	637	Fragment	Multiple
copia139	7	2334	Retrotransposon-LTR-Copia, Unknown	trep_complete	2291	20	59.95	50	ATATGCCGCTTCCCCTAAGT	2967	20	60.17	50	CAATGATGGACCCAAACTCC	677	Fragment	Multiple
copia139	8	2367	Unknown, Retrotransposon-LTR-Copia	trep_complete	2181	20	59.96	45	TTCTTTGCCTCTTCCATGCT	2590	20	59.92	40	GGTTTTGTCGATCCGAAAAA	410	Fragment	Multiple
copia139	9	2842	Retrotransposon-LTR-Copia, Unknown	trep_complete	2571	20	59.92	40	TTTTTCGGATCGACAAAACC	2967	20	60.17	50	CAATGATGGACCCAAACTCC	397	Fragment	Multiple
copia139	12	3794	1 Retrotransposon-LTR-Copia, Retrotransposon-LTR-Copia	1 trep_complete	3578	20	59.98	45	AAGTTGTGGAACAATTCCGC	3927	20	60.02	55	GTGAGGCTTGCTTGTTAGGC	350	Fragment	Multiple
copia139	13	4027	1 Retrotransposon-LTR-Copia, Unknown	1 trep_complete	3978	20	59.74	45	AGCTTCTTCATGCGCTTTTC	4424	20	59.92	45	CGGATCGGTTGCTCATATTT	447	Fragment	Multiple
copia140	18	7164			6562	20	60.07	45	GTAATGCGGCGATTTCATCT	7215	20	60.11	50	TGACAAACCCGAAAGCTACC	654	Fragment	Multiple
copia140	2	3701	Unknown, Retrotransposon-LTR-Copia	trep_complete	3331	20	59.65	50	ACGGAGAAGGGTCTGAATGA	3736	20	59.92	45	AAATATGAGCAACCGATCCG	406	Fragment	Multiple
copia140	3	3755	Retrotransposon-LTR-Copia, Retrotransposon-LTR-Copia	trep_complete	3717	20	59.92	45	CGGATCGGTTGCTCATATTT	4320	20	59.81	50	CATTGGTCCGCATACATCAC	604	Fragment	Multiple
copia140	4	4114	Unknown, Retrotransposon-LTR-Copia	trep_complete	3767	20	59.55	50	GAAGCGTGGAAAGAGGAGAA	4138	20	59.4	45	TATGACCCAAACGACAATGC	372	Fragment	Multiple
copia140	5	4203	Retrotransposon-LTR-Copia, Retrotransposon-LTR-Copia	trep_complete	4119	20	59.4	45	GCATTGTCGTTTGGGTCATA	4512	20	60.1	50	CAAATACTCGCCTCCACGAT	394	Fragment	Multiple
copia140	6	4730	Retrotransposon-LTR-Copia, Retrotransposon-LTR-Copia	trep_complete	4544	20	59.98	45	GCGGAATTGTTCCACAACTT	5193	20	59.93	50	GTCTGGGTCCATCATTGCTT	650	Fragment	Multiple
copia140	7	4915	Retrotransposon-LTR-Copia, Retrotransposon-LTR-Copia	trep_complete	4493	20	60.1	50	ATCGTGGAGGCGAGTATTTG	4953	20	59.93	55	CTCTAGGAAAACCCCGTTCC	461	Fragment	Multiple
copia140	8	4965	Retrotransposon-LTR-Copia, Retrotransposon-LTR-Copia	trep_complete	4934	20	59.93	55	GGAACGGGGTTTTCCTAGAG	5193	20	59.93	50	GTCTGGGTCCATCATTGCTT	260	Fragment	Multiple
copia140	9	5138	Unknown, Retrotransposon-LTR-Copia	trep_complete	4840	20	59.96	50	CCCAAGTCGGATAAGTGCAT	5193	20	59.93	50	GTCTGGGTCCATCATTGCTT	354	Fragment	Multiple
copia140	10	5302	1 Retrotransposon-LTR-Copia, Unknown	1 trep_complete	5149	20	59.26	45	AATGATGAGCCTGCGACATA	5582	20	60.02	40	TTTCCAGCATTTTTCGGATC	434	Fragment	Multiple
copia140	11	5775	1 Retrotransposon-LTR-Copia, Retrotransposon-LTR-Copia	1 trep_complete	5563	20	60.02	40	GATCCGAAAAATGCTGGAAA	6031	20	60.5	55	GCTCATCAGGAGTCGAAGGA	469	Fragment	Multiple
copia140	12	5810	1 Retrotransposon-LTR-Copia, Unknown	1 trep_complete	5174	20	59.93	50	AAGCAATGATGGACCCAGAC	5853	20	59.95	50	ATATGCCGCTTCCCCTAAGT	680	Fragment	Multiple
copia140	13	5976	1 Unknown, Retrotransposon-LTR-Copia	1 trep_complete	5834	20	59.95	50	ACTTAGGGGAAGCGGCATAT	6470	20	59.97	50	GGGAACACACCAAGCTCAAT	637	Fragment	Multiple
copia140	14	6162	1 Retrotransposon-LTR-Copia, Unknown	1 trep_complete	6031	20	60.24	55	CGGGATCGCATGAGTAGAGT	6250	20	59.6	55	CAACGAGCTCCTCTTGACCT	220	Fragment	Multiple
copia140	15	6276	1 Retrotransposon-LTR-Copia, Retrotransposon-LTR-Copia	1 trep_complete	6231	20	59.6	55	AGGTCAAGAGGAGCTCGTTG	6554	20	60.08	50	TTCTTCTGGTGGTTCCTTGG	324	Fragment	Multiple
copia140	16	6724	1 Retrotransposon-LTR-Copia, Retrotransposon-LTR-Gypsy	1 trep_complete	6271	20	59.99	50	AGCTTCCAAACCGACAGAGA	6754	20	59.31	55	CAACAGTCTCCCACTTGCAC	484	Fragment	Multiple
copia141	4	1991	Unknown, Unknown	trep_complete	1967	20	59.98	45	AATGTTTTTCACCGCTGTCC	2146	20	60.18	55	CAGTGTCCTTCGACTGCTGA	180	Fragment	Multiple
copia141	15	7594			6954	20	60.01	55	TAGTCGATCACGTCCAGCAG	7646	20	59.92	55	AGTGATATCTCTGGGCCCCT	693	Fragment	Multiple
copia141	2	1429	Unknown, Retrotransposon-LTR-Copia	trep_complete	1381	20	59.65	55	TCCTCTAGGGCATACCTCCA	1618	20	60.08	50	CCAAGGAACCACCAGAAGAA	238	Fragment	Multiple
copia141	3	1881	Retrotransposon-LTR-Copia, Unknown	trep_complete	1599	20	60.08	50	TTCTTCTGGTGGTTCCTTGG	1986	20	59.98	45	GGACAGCGGTGAAAAACATT	388	Fragment	Multiple
copia141	5	2264	Unknown, Retrotransposon-LTR-Copia	trep_complete	1683	20	59.97	50	GGGAACACACCAAGCTCAAT	2319	20	59.95	50	ACTTAGGGGAAGCGGCATAT	637	Fragment	Multiple
copia141	6	2376	Retrotransposon-LTR-Copia, Retrotransposon-LTR-Copia	trep_complete	2128	20	60.18	55	CAGCAGTCGAAGGACACTGA	2590	20	60.02	40	GATCCGAAAAATGCTGGAAA	463	Fragment	Multiple
copia141	7	2851	Retrotransposon-LTR-Copia, Retrotransposon-LTR-Copia	1 trep_complete	2571	20	60.02	40	TTTCCAGCATTTTTCGGATC	3004	20	59.26	45	AATGATGAGCCTGCGACATA	434	Fragment	Multiple
copia141	8	2961	Retrotransposon-LTR-Copia, Unknown	1 trep_complete	2727	20	61.04	55	ATCACTACGGGCGAGAAGGT	3013	20	59.5	45	TTGTTGGACAATGATGAGCC	287	Fragment	Multiple
copia141	9	3015	1 Retrotransposon-LTR-Copia, Retrotransposon-LTR-Copia	1 trep_complete	2960	20	59.93	50	GTCTGGGTCCATCATTGCTT	3313	20	59.96	50	CCCAAGTCGGATAAGTGCAT	354	Fragment	Multiple
copia141	10	3423	1 Retrotransposon-LTR-Copia, Unknown	1 trep_complete	2960	20	59.93	50	GTCTGGGTCCATCATTGCTT	3609	20	59.98	45	GCGGAATTGTTCCACAACTT	650	Fragment	Multiple
copia141	11	3806	1 Retrotransposon-LTR-Copia, Retrotransposon-LTR-Copia	1 trep_complete	3590	20	59.98	45	AAGTTGTGGAACAATTCCGC	3908	20	59.68	50	GACGCCTTTCACAGGATTTC	319	Fragment	Multiple
copia141	12	3950	1 Retrotransposon-LTR-Copia, Retrotransposon-LTR-Copia	1 trep_complete	3641	20	60.1	50	CAAATACTCGCCTCCACGAT	4041	20	59.62	45	ACTTGTGGCATTGTCGTTTG	401	Fragment	Multiple
copia141	13	4039	1 Retrotransposon-LTR-Copia, Unknown		4015	20	59.4	45	TATGACCCAAACGACAATGC	4313	20	60.12	55	GATGCAACTCCACCTCCTGT	299	Fragment	Multiple
copia142	3	5319	Retrotransposon-LTR-Copia, Unknown	trep_complete	5200	20	60.01	55	TACAGGCGAGAAGGTCTCGT	5704	20	60.03	45	CAAAGTGTTTGTCGCTCGAA	505	Fragment	Multiple
copia142	4	5415	Retrotransposon-LTR-Copia, Retrotransposon-LTR-Copia	trep_complete	5191	21	60.03	47.62	AAGCATCACTACAGGCGAGAA	5447	20	59.93	50	AAGCAATGATGGACCCAGAC	257	Fragment	Multiple
copia142	5	5481	Retrotransposon-LTR-Copia, Unknown	trep_complete	5428	20	59.93	50	GTCTGGGTCCATCATTGCTT	5704	20	60.03	45	CAAAGTGTTTGTCGCTCGAA	277	Fragment	Multiple
copia142	8	6440	Retrotransposon-LTR-Copia, Retrotransposon-LTR-Copia	trep_complete	6109	20	60.1	50	CAAATACTCGCCTCCACGAT	6472	20	59.84	45	ACGCATGAAGAAGCTCCATT	364	Fragment	Multiple
copia142	9	6519	Retrotransposon-LTR-Copia, Retrotransposon-LTR-Copia	trep_complete	6454	20	59.84	45	ATGGAGCTTCTTCATGCGTT	6904	20	59.92	45	CGGATCGGTTGCTCATATTT	451	Fragment	Multiple
copia142	10	6918	1 Retrotransposon-LTR-Copia, Unknown	1 trep_complete	6885	20	59.92	45	AAATATGAGCAACCGATCCG	7290	20	59.65	50	ACGGAGAAGGGTCTGAATGA	406	Fragment	Multiple
copia143	24	7068			6504	20	59.84	55	ACCTCCAAGGTATCCACACG	7168	20	60.16	50	ATCAAACGCTACGCCGTAAC	665	Fragment	Multiple
copia143	2	1365	Retrotransposon-LTR-Gypsy, Retrotransposon-LTR-Copia	trep_complete	711	20	60.21	50	CTATTCCCTTTGCCTCACGA	1405	20	59.31	55	GTGCAAGTGGGAGACTGTTG	695	Fragment	Multiple
copia143	3	1416	Retrotransposon-LTR-Copia, Unknown	trep_complete	1386	20	59.31	55	CAACAGTCTCCCACTTGCAC	1604	20	60.08	50	CCAAGGAACCACCAGAAGAA	219	Fragment	Multiple
copia143	6	1867	Unknown, Retrotransposon-LTR-Copia	trep_complete	1585	20	60.08	50	TTCTTCTGGTGGTTCCTTGG	1972	20	59.98	45	GGACAGCGGTGAAAAACATT	388	Fragment	Multiple
copia143	7	1992	Retrotransposon-LTR-Copia, Unknown	trep_complete	1953	20	59.98	45	AATGTTTTTCACCGCTGTCC	2132	20	60.18	55	CAGTGTCCTTCGACTGCTGA	180	Fragment	Multiple
copia143	8	2250	Unknown, Retrotransposon-LTR-Copia	trep_complete	1669	20	59.97	50	GGGAACACACCAAGCTCAAT	2315	20	59.62	50	TCGATGAAGGACTTAGGGGA	647	Fragment	Multiple
copia143	9	2329	Retrotransposon-LTR-Copia, Retrotransposon-LTR-Copia	1 trep_complete	2296	20	59.62	50	TCCCCTAAGTCCTTCATCGA	2600	20	60.71	50	ATGATACAGCCCGAGGGTTT	305	Fragment	Multiple
copia143	10	2364	1 Unknown, Retrotransposon-LTR-Copia	1 trep_complete	2114	20	60.18	55	CAGCAGTCGAAGGACACTGA	2576	20	60.02	40	GATCCGAAAAATGCTGGAAA	463	Fragment	Multiple
copia143	11	2837	1 Retrotransposon-LTR-Copia, Retrotransposon-LTR-Copia	1 trep_complete	2557	20	60.02	40	TTTCCAGCATTTTTCGGATC	3236	20	59.6	45	AACCGATCACAAGGCAAAGT	680	Fragment	Multiple
copia143	12	2947	1 Retrotransposon-LTR-Copia, Retrotransposon-LTR-Copia	1 trep_complete	2713	20	61.04	55	ATCACTACGGGCGAGAAGGT	2999	20	59.5	45	TTGTTGGACAATGATGAGCC	287	Fragment	Multiple
copia143	13	3001	1 Retrotransposon-LTR-Copia, Unknown	1 trep_complete	2946	20	59.93	50	GTCTGGGTCCATCATTGCTT	3299	20	59.96	50	CCCAAGTCGGATAAGTGCAT	354	Fragment	Multiple
copia143	14	3174	1 Retrotransposon-LTR-Copia, Retrotransposon-LTR-Copia	1 trep_complete	2946	20	59.93	50	GTCTGGGTCCATCATTGCTT	3205	20	59.93	55	GGAACGGGGTTTTCCTAGAG	260	Fragment	Multiple
copia143	15	3224	1 Retrotransposon-LTR-Copia, Retrotransposon-LTR-Copia	1 trep_complete	3186	20	59.93	55	CTCTAGGAAAACCCCGTTCC	3646	20	60.1	50	ATCGTGGAGGCGAGTATTTG	461	Fragment	Multiple
copia143	16	3409	1 Retrotransposon-LTR-Copia, Retrotransposon-LTR-Copia	1 trep_complete	2946	20	59.93	50	GTCTGGGTCCATCATTGCTT	3595	20	59.98	45	GCGGAATTGTTCCACAACTT	650	Fragment	Multiple
copia143	17	3792	1 Retrotransposon-LTR-Copia, Unknown	1 trep_complete	3576	20	59.98	45	AAGTTGTGGAACAATTCCGC	3928	20	60.16	50	CATGTGAGGCTTGCTTGCTA	353	Fragment	Multiple
copia143	18	3958	1 Retrotransposon-LTR-Copia, Retrotransposon-LTR-Copia	2 trep_complete	3627	20	60.1	50	CAAATACTCGCCTCCACGAT	3994	20	59.74	45	AAAAGCGCATGAAGAAGCTC	368	Fragment	Multiple
copia143	19	4028	1 Retrotransposon-LTR-Copia, Retrotransposon-LTR-Copia	2 trep_complete	3975	20	59.74	45	GAGCTTCTTCATGCGCTTTT	4422	20	59.92	45	CGGATCGGTTGCTCATATTT	448	Fragment	Multiple
copia143	21	5542	2 Unknown, Retrotransposon-LTR-Copia	2 trep_complete	5127	20	60.03	55	CCGACACAAACCCGTCTAGT	5574	20	58.6	50	GCAGGAGCCATATGTGTTGT	448	Fragment	Multiple
copia143	22	6743	2 Retrotransposon-LTR-Copia, Retrotransposon-LTR-Gypsy		6157	20	60.01	60	GCAGCTACGGCTCTGATACC	6793	20	59.98	55	CTCGGGCCATGTCTATACGT	637	Fragment	Multiple
copia145	6	2264	Unknown, Unknown	trep_complete	1683	20	59.97	50	GGGAACACACCAAGCTCAAT	2319	20	59.95	50	ACTTAGGGGAAGCGGCATAT	637	Fragment	Multiple
copia145	2	1378	Retrotransposon-LTR-Gypsy, Retrotransposon-LTR-Copia	trep_complete	723	20	60.21	50	CTATTCCCTTTGCCTCACGA	1418	20	59.31	55	GTGCAAGTGGGAGACTGTTG	696	Fragment	Multiple
copia145	3	1429	Retrotransposon-LTR-Copia, Unknown	trep_complete	1399	20	59.31	55	CAACAGTCTCCCACTTGCAC	1591	20	60.07	45	GTAATGCGGCGATTTCATCT	193	Fragment	Multiple
copia145	4	1881	Unknown, Retrotransposon-LTR-Copia	trep_complete	1599	20	60.08	50	TTCTTCTGGTGGTTCCTTGG	1986	20	59.98	45	GGACAGCGGTGAAAAACATT	388	Fragment	Multiple
copia145	5	1991	Retrotransposon-LTR-Copia, Unknown	trep_complete	1967	20	59.98	45	AATGTTTTTCACCGCTGTCC	2146	20	60.18	55	CAGTGTCCTTCGACTGCTGA	180	Fragment	Multiple
copia145	7	2376	Unknown, Retrotransposon-LTR-Copia	trep_complete	2128	20	60.18	55	CAGCAGTCGAAGGACACTGA	2590	20	60.02	40	GATCCGAAAAATGCTGGAAA	463	Fragment	Multiple
copia145	8	2851	Retrotransposon-LTR-Copia, Retrotransposon-LTR-Copia	trep_complete	2571	20	60.02	40	TTTCCAGCATTTTTCGGATC	3004	20	59.26	45	AATGATGAGCCTGCGACATA	434	Fragment	Multiple
copia145	9	2961	Retrotransposon-LTR-Copia, Retrotransposon-LTR-Copia	1 trep_complete	2727	20	61.04	55	ATCACTACGGGCGAGAAGGT	3013	20	59.5	45	TTGTTGGACAATGATGAGCC	287	Fragment	Multiple
copia145	10	3015	1 Retrotransposon-LTR-Copia, Unknown	1 trep_complete	2960	20	59.93	50	GTCTGGGTCCATCATTGCTT	3313	20	59.96	50	CCCAAGTCGGATAAGTGCAT	354	Fragment	Multiple
copia145	11	3188	1 Retrotransposon-LTR-Copia, Retrotransposon-LTR-Copia	1 trep_complete	2960	20	59.93	50	GTCTGGGTCCATCATTGCTT	3219	20	59.93	55	GGAACGGGGTTTTCCTAGAG	260	Fragment	Multiple
copia145	12	3238	1 Retrotransposon-LTR-Copia, Retrotransposon-LTR-Copia	1 trep_complete	3200	20	59.93	55	CTCTAGGAAAACCCCGTTCC	3660	20	60.1	50	ATCGTGGAGGCGAGTATTTG	461	Fragment	Multiple
copia145	13	3423	1 Retrotransposon-LTR-Copia, Retrotransposon-LTR-Copia	1 trep_complete	2960	20	59.93	50	GTCTGGGTCCATCATTGCTT	3609	20	59.98	45	GCGGAATTGTTCCACAACTT	650	Fragment	Multiple
copia145	14	3806	1 Retrotransposon-LTR-Copia, Unknown	1 trep_complete	3590	20	59.98	45	AAGTTGTGGAACAATTCCGC	3942	20	60.16	50	CATGTGAGGCTTGCTTGCTA	353	Fragment	Multiple
copia145	15	3950	1 Retrotransposon-LTR-Copia, Retrotransposon-LTR-Copia	1 trep_complete	3641	20	60.1	50	CAAATACTCGCCTCCACGAT	4041	20	59.62	45	ACTTGTGGCATTGTCGTTTG	401	Fragment	Multiple
copia145	16	4039	1 Retrotransposon-LTR-Copia, Unknown	1 trep_complete	4015	20	59.4	45	TATGACCCAAACGACAATGC	4580	20	60.13	55	CTGGAAGAGGAACTGCAAGC	566	Fragment	Multiple
copia145	17	4452	1 Retrotransposon-LTR-Copia, Unknown		4417	20	59.92	45	AAATATGAGCAACCGATCCG	4580	20	60.13	55	CTGGAAGAGGAACTGCAAGC	164	Fragment	Multiple
copia146	18	10042			9440	20	60.07	45	GTAATGCGGCGATTTCATCT	10093	20	60.11	50	TGACAAACCCGAAAGCTACC	654	Fragment	Multiple
copia146	2	6579	Unknown, Retrotransposon-LTR-Copia	trep_complete	6215	20	59.65	50	ACGGAGAAGGGTCTGAATGA	6614	20	59.92	45	AAATATGAGCAACCGATCCG	400	Fragment	Multiple
copia146	3	6633	Retrotransposon-LTR-Copia, Retrotransposon-LTR-Copia	trep_complete	6595	20	59.92	45	CGGATCGGTTGCTCATATTT	7198	20	59.81	50	CATTGGTCCGCATACATCAC	604	Fragment	Multiple
copia146	4	6992	Unknown, Retrotransposon-LTR-Copia	trep_complete	6484	20	60.25	50	GTTGAAGAACGGCGGAAGTA	7016	20	59.4	45	TATGACCCAAACGACAATGC	533	Fragment	Multiple
copia146	5	7081	Retrotransposon-LTR-Copia, Retrotransposon-LTR-Copia	trep_complete	6997	20	59.4	45	GCATTGTCGTTTGGGTCATA	7390	20	60.1	50	CAAATACTCGCCTCCACGAT	394	Fragment	Multiple
copia146	6	7608	Retrotransposon-LTR-Copia, Retrotransposon-LTR-Copia	trep_complete	7422	20	59.98	45	GCGGAATTGTTCCACAACTT	8071	20	59.93	50	GTCTGGGTCCATCATTGCTT	650	Fragment	Multiple
copia146	7	8016	Unknown, Retrotransposon-LTR-Copia	trep_complete	7718	20	59.96	50	CCCAAGTCGGATAAGTGCAT	8071	20	59.93	50	GTCTGGGTCCATCATTGCTT	354	Fragment	Multiple
copia146	8	8180	Retrotransposon-LTR-Copia, Unknown	trep_complete	7956	20	59.87	50	CAAGAGAAGCACCACCACAA	8460	20	60.02	40	TTTCCAGCATTTTTCGGATC	505	Fragment	Multiple
copia146	9	8655	1 Retrotransposon-LTR-Copia, Retrotransposon-LTR-Copia	1 trep_complete	8441	20	60.02	40	GATCCGAAAAATGCTGGAAA	8903	20	60.18	55	CAGCAGTCGAAGGACACTGA	463	Fragment	Multiple
copia146	10	8688	1 Retrotransposon-LTR-Copia, Unknown	1 trep_complete	8052	20	59.93	50	AAGCAATGATGGACCCAGAC	8731	20	59.95	50	ATATGCCGCTTCCCCTAAGT	680	Fragment	Multiple
copia146	11	8767	1 Retrotransposon-LTR-Copia, Retrotransposon-LTR-Copia	1 trep_complete	8712	20	59.95	50	ACTTAGGGGAAGCGGCATAT	9348	20	59.97	50	GGGAACACACCAAGCTCAAT	637	Fragment	Multiple
copia146	12	8799	1 Retrotransposon-LTR-Copia, Unknown	1 trep_complete	8417	20	60.71	50	ATGATACAGCCCGAGGGTTT	8841	20	59.96	45	TTCTTTGCCTCTTCCATGCT	425	Fragment	Multiple
copia146	13	8854	1 Unknown, Retrotransposon-LTR-Copia	1 trep_complete	8822	20	59.96	45	AGCATGGAAGAGGCAAAGAA	9348	20	59.97	50	GGGAACACACCAAGCTCAAT	527	Fragment	Multiple
copia146	14	9040	1 Retrotransposon-LTR-Copia, Unknown	1 trep_complete	8885	20	60.18	55	CAGTGTCCTTCGACTGCTGA	9064	20	59.98	45	AATGTTTTTCACCGCTGTCC	180	Fragment	Multiple
copia146	15	9150	1 Unknown, Retrotransposon-LTR-Copia	1 trep_complete	9045	20	59.98	45	GGACAGCGGTGAAAAACATT	9227	20	60.15	50	TCCAACTAACAGCACCACCA	183	Fragment	Multiple
copia146	16	9602	1 Retrotransposon-LTR-Copia, Retrotransposon-LTR-Gypsy	1 trep_complete	9440	20	60.07	45	GTAATGCGGCGATTTCATCT	9632	20	59.31	55	CAACAGTCTCCCACTTGCAC	193	Fragment	Multiple
copia147	18	7171			6569	20	60.07	45	GTAATGCGGCGATTTCATCT	7222	20	60.11	50	TGACAAACCCGAAAGCTACC	654	Fragment	Multiple
copia147	2	3708	Unknown, Retrotransposon-LTR-Copia	trep_complete	3344	20	59.65	50	ACGGAGAAGGGTCTGAATGA	3743	20	59.92	45	AAATATGAGCAACCGATCCG	400	Fragment	Multiple
copia147	3	3762	Retrotransposon-LTR-Copia, Retrotransposon-LTR-Copia	trep_complete	3724	20	59.92	45	CGGATCGGTTGCTCATATTT	4327	20	59.81	50	CATTGGTCCGCATACATCAC	604	Fragment	Multiple
copia147	4	4121	Unknown, Retrotransposon-LTR-Copia	trep_complete	3613	20	60.25	50	GTTGAAGAACGGCGGAAGTA	4145	20	59.4	45	TATGACCCAAACGACAATGC	533	Fragment	Multiple
copia147	5	4210	Retrotransposon-LTR-Copia, Retrotransposon-LTR-Copia	trep_complete	4126	20	59.4	45	GCATTGTCGTTTGGGTCATA	4519	20	60.1	50	CAAATACTCGCCTCCACGAT	394	Fragment	Multiple
copia147	6	4737	Retrotransposon-LTR-Copia, Retrotransposon-LTR-Copia	trep_complete	4551	20	59.98	45	GCGGAATTGTTCCACAACTT	5200	20	59.93	50	GTCTGGGTCCATCATTGCTT	650	Fragment	Multiple
copia147	7	5145	Unknown, Retrotransposon-LTR-Copia	trep_complete	4847	20	59.96	50	CCCAAGTCGGATAAGTGCAT	5200	20	59.93	50	GTCTGGGTCCATCATTGCTT	354	Fragment	Multiple
copia147	8	5309	Retrotransposon-LTR-Copia, Unknown	trep_complete	5085	20	59.87	50	CAAGAGAAGCACCACCACAA	5589	20	60.02	40	TTTCCAGCATTTTTCGGATC	505	Fragment	Multiple
copia147	9	5784	1 Retrotransposon-LTR-Copia, Retrotransposon-LTR-Copia	1 trep_complete	5570	20	60.02	40	GATCCGAAAAATGCTGGAAA	6032	20	60.18	55	CAGCAGTCGAAGGACACTGA	463	Fragment	Multiple
copia147	10	5817	1 Retrotransposon-LTR-Copia, Unknown	1 trep_complete	5181	20	59.93	50	AAGCAATGATGGACCCAGAC	5860	20	59.95	50	ATATGCCGCTTCCCCTAAGT	680	Fragment	Multiple
copia147	11	5896	1 Retrotransposon-LTR-Copia, Retrotransposon-LTR-Copia	1 trep_complete	5841	20	59.95	50	ACTTAGGGGAAGCGGCATAT	6477	20	59.97	50	GGGAACACACCAAGCTCAAT	637	Fragment	Multiple
copia147	12	5928	1 Retrotransposon-LTR-Copia, Unknown	1 trep_complete	5546	20	60.71	50	ATGATACAGCCCGAGGGTTT	5970	20	59.96	45	TTCTTTGCCTCTTCCATGCT	425	Fragment	Multiple
copia147	13	5983	1 Unknown, Retrotransposon-LTR-Copia	1 trep_complete	5951	20	59.96	45	AGCATGGAAGAGGCAAAGAA	6477	20	59.97	50	GGGAACACACCAAGCTCAAT	527	Fragment	Multiple
copia147	14	6169	1 Retrotransposon-LTR-Copia, Unknown	1 trep_complete	6014	20	60.18	55	CAGTGTCCTTCGACTGCTGA	6193	20	59.98	45	AATGTTTTTCACCGCTGTCC	180	Fragment	Multiple
copia147	15	6279	1 Unknown, Retrotransposon-LTR-Copia	1 trep_complete	6174	20	59.98	45	GGACAGCGGTGAAAAACATT	6356	20	60.15	50	TCCAACTAACAGCACCACCA	183	Fragment	Multiple
copia147	16	6731	1 Retrotransposon-LTR-Copia, Retrotransposon-LTR-Gypsy	1 trep_complete	6569	20	60.07	45	GTAATGCGGCGATTTCATCT	6761	20	59.31	55	CAACAGTCTCCCACTTGCAC	193	Fragment	Multiple
copia154	3	1415	Retrotransposon-LTR-Copia, Retrotransposon-LTR-Copia	trep_complete	1375	20	59.02	55	GGGCATACCTCCAACAGTCT	1688	20	59.87	50	TTGAGCTTGGTGTGTTCCTG	314	Fragment	Multiple
copia154	4	1977	Retrotransposon-LTR-Copia, Unknown	trep_complete	1953	20	59.98	45	AATGTTTTTCACCGCTGTCC	2108	20	60.24	55	CGGGATCGCATGAGTAGAGT	156	Fragment	Multiple
copia155	6	2274	Unknown, Unknown	trep_complete	2138	20	60.18	55	CAGCAGTCGAAGGACACTGA	2329	20	59.95	50	ACTTAGGGGAAGCGGCATAT	192	Fragment	Multiple
copia155	2	1388	Retrotransposon-LTR-Gypsy, Retrotransposon-LTR-Copia	trep_complete	987	20	60.01	55	GGCGTAGCGTTTGATAGCTC	1428	20	59.31	55	GTGCAAGTGGGAGACTGTTG	442	Fragment	Multiple
copia155	3	1439	Retrotransposon-LTR-Copia, Unknown	trep_complete	1409	20	59.31	55	CAACAGTCTCCCACTTGCAC	1601	20	60.07	45	GTAATGCGGCGATTTCATCT	193	Fragment	Multiple
copia155	4	1891	Unknown, Retrotransposon-LTR-Copia	trep_complete	1609	20	60.08	50	TTCTTCTGGTGGTTCCTTGG	1996	20	59.98	45	GGACAGCGGTGAAAAACATT	388	Fragment	Multiple
copia155	5	2001	Retrotransposon-LTR-Copia, Unknown	trep_complete	1977	20	59.98	45	AATGTTTTTCACCGCTGTCC	2156	20	60.18	55	CAGTGTCCTTCGACTGCTGA	180	Fragment	Multiple
copia155	7	2386	Unknown, Retrotransposon-LTR-Copia	trep_complete	2138	20	60.18	55	CAGCAGTCGAAGGACACTGA	2600	20	60.02	40	GATCCGAAAAATGCTGGAAA	463	Fragment	Multiple
copia155	8	2861	Retrotransposon-LTR-Copia, Retrotransposon-LTR-Copia	trep_complete	2581	20	60.02	40	TTTCCAGCATTTTTCGGATC	3014	20	59.26	45	AATGATGAGCCTGCGACATA	434	Fragment	Multiple
copia155	9	2971	Retrotransposon-LTR-Copia, Retrotransposon-LTR-Copia	1 trep_complete	2737	20	61.04	55	ATCACTACGGGCGAGAAGGT	3023	20	59.5	45	TTGTTGGACAATGATGAGCC	287	Fragment	Multiple
copia155	10	3025	1 Retrotransposon-LTR-Copia, Unknown	1 trep_complete	2970	20	59.93	50	GTCTGGGTCCATCATTGCTT	3323	20	59.96	50	CCCAAGTCGGATAAGTGCAT	354	Fragment	Multiple
copia155	11	3198	1 Retrotransposon-LTR-Copia, Retrotransposon-LTR-Copia	1 trep_complete	2970	20	59.93	50	GTCTGGGTCCATCATTGCTT	3229	20	59.93	55	GGAACGGGGTTTTCCTAGAG	260	Fragment	Multiple
copia155	12	3248	1 Retrotransposon-LTR-Copia, Retrotransposon-LTR-Copia	1 trep_complete	3210	20	59.93	55	CTCTAGGAAAACCCCGTTCC	3670	20	60.1	50	ATCGTGGAGGCGAGTATTTG	461	Fragment	Multiple
copia155	13	3436	1 Retrotransposon-LTR-Copia, Retrotransposon-LTR-Copia	1 trep_complete	2970	20	59.93	50	GTCTGGGTCCATCATTGCTT	3619	20	59.98	45	GCGGAATTGTTCCACAACTT	650	Fragment	Multiple
copia155	14	3816	1 Retrotransposon-LTR-Copia, Retrotransposon-LTR-Copia	1 trep_complete	3600	20	59.98	45	AAGTTGTGGAACAATTCCGC	3952	20	60.16	50	CATGTGAGGCTTGCTTGCTA	353	Fragment	Multiple
copia155	15	4049	1 Retrotransposon-LTR-Copia, Retrotransposon-LTR-Copia	1 trep_complete	4000	20	59.74	45	AGCTTCTTCATGCGCTTTTC	4446	20	59.92	45	CGGATCGGTTGCTCATATTT	447	Fragment	Multiple
copia155	16	4462	1 Retrotransposon-LTR-Copia, Unknown		4427	20	59.92	45	AAATATGAGCAACCGATCCG	5055	20	60.25	55	GACACAGGCTAGGACCGAAA	629	Fragment	Multiple
copia157	14	7641			7078	20	59.84	55	ACCTCCAAGGTATCCACACG	7741	20	60.16	50	ATCAAACGCTACGCCGTAAC	664	Fragment	Multiple
copia157	2	1373	Retrotransposon-LTR-Gypsy, Retrotransposon-LTR-Copia	trep_complete	718	20	59.67	45	TGCTATTCCCTTTGCCTCAT	1413	20	59.31	55	GTGCAAGTGGGAGACTGTTG	696	Fragment	Multiple
copia157	3	1424	Retrotransposon-LTR-Copia, Unknown	trep_complete	1394	20	59.31	55	CAACAGTCTCCCACTTGCAC	1586	20	60.07	45	GTAATGCGGCGATTTCATCT	193	Fragment	Multiple
copia157	4	1855	Unknown, Retrotransposon-LTR-Copia	trep_complete	1594	20	60.08	50	TTCTTCTGGTGGTTCCTTGG	1981	20	59.98	45	GGACAGCGGTGAAAAACATT	388	Fragment	Multiple
copia157	5	1986	Retrotransposon-LTR-Copia, Unknown	trep_complete	1962	20	59.98	45	AATGTTTTTCACCGCTGTCC	2141	20	60.18	55	CAGTGTCCTTCGACTGCTGA	180	Fragment	Multiple
copia157	6	2259	Unknown, Retrotransposon-LTR-Copia	trep_complete	1678	20	59.97	50	GGGAACACACCAAGCTCAAT	2314	20	59.95	50	ACTTAGGGGAAGCGGCATAT	637	Fragment	Multiple
copia157	7	2846	Retrotransposon-LTR-Copia, Unknown	trep_complete	2295	20	59.95	50	ATATGCCGCTTCCCCTAAGT	2974	20	59.93	50	AAGCAATGATGGACCCAGAC	680	Fragment	Multiple
copia157	8	3400	Unknown, Retrotransposon-LTR-Copia	trep_complete	3317	20	60.02	50	TGTCCGACTGAAGTTGCTTG	3655	20	60.1	50	ATCGTGGAGGCGAGTATTTG	339	Fragment	Multiple
copia157	9	3801	Retrotransposon-LTR-Copia, Unknown	trep_complete	3636	20	60.1	50	CAAATACTCGCCTCCACGAT	3934	20	60.02	55	GTGAGGCTTGTTTGCTAGGC	299	Fragment	Multiple
copia157	10	3967	1 Retrotransposon-LTR-Copia, Retrotransposon-LTR-Copia	1 trep_complete	3636	20	60.1	50	CAAATACTCGCCTCCACGAT	4036	20	59.62	45	ACTTGTGGCATTGTCGTTTG	401	Fragment	Multiple
copia157	11	4447	1 Unknown, Retrotransposon-LTR-Copia	1 trep_complete	4412	20	59.92	45	AAATATGAGCAACCGATCCG	5040	20	60.25	55	GACACAGGCTAGGACCGAAA	629	Fragment	Multiple
copia157	12	6127	1 Retrotransposon-LTR-Copia, Unknown	1 trep_complete	5712	20	60.03	55	CCGACACAAACCCGTCTAGT	6162	20	60.37	50	ATGGCAGGAGCCATATGTGT	451	Fragment	Multiple
copia158	9	5150	Unknown, Unknown	1 trep_complete	4852	20	59.96	50	CCCAAGTCGGATAAGTGCAT	5205	20	59.93	50	GTCTGGGTCCATCATTGCTT	354	Fragment	Multiple
copia158	2	3713	Unknown, Retrotransposon-LTR-Copia	trep_complete	3285	20	60.09	50	TCTTTCGTCTCTTCCGCCTA	3748	20	59.92	45	AAATATGAGCAACCGATCCG	464	Fragment	Multiple
copia158	3	3767	Retrotransposon-LTR-Copia, Retrotransposon-LTR-Copia	trep_complete	3729	20	59.92	45	CGGATCGGTTGCTCATATTT	4332	20	59.81	50	CATTGGTCCGCATACATCAC	604	Fragment	Multiple
copia158	4	4126	Retrotransposon-LTR-Copia, Retrotransposon-LTR-Copia	trep_complete	3729	20	59.92	45	CGGATCGGTTGCTCATATTT	4175	20	59.74	45	AGCTTCTTCATGCGCTTTTC	447	Fragment	Multiple
copia158	5	4193	Retrotransposon-LTR-Copia, Retrotransposon-LTR-Copia	trep_complete	4157	20	59.74	45	AAAAGCGCATGAAGAAGCTC	4524	20	60.1	50	CAAATACTCGCCTCCACGAT	368	Fragment	Multiple
copia158	6	4742	Retrotransposon-LTR-Copia, Unknown	trep_complete	4556	20	59.98	45	GCGGAATTGTTCCACAACTT	5205	20	59.93	50	GTCTGGGTCCATCATTGCTT	650	Fragment	Multiple
copia158	7	4927	Retrotransposon-LTR-Copia, Retrotransposon-LTR-Copia	trep_complete	4505	20	60.1	50	ATCGTGGAGGCGAGTATTTG	4965	20	59.93	55	CTCTAGGAAAACCCCGTTCC	461	Fragment	Multiple
copia158	8	4977	Retrotransposon-LTR-Copia, Unknown	trep_complete	4946	20	59.93	55	GGAACGGGGTTTTCCTAGAG	5205	20	59.93	50	GTCTGGGTCCATCATTGCTT	260	Fragment	Multiple
copia158	10	5314	1 Unknown, Retrotransposon-LTR-Copia	1 trep_complete	5161	20	59.26	45	AATGATGAGCCTGCGACATA	5594	20	60.02	40	TTTCCAGCATTTTTCGGATC	434	Fragment	Multiple
copia158	11	5787	1 Retrotransposon-LTR-Copia, Unknown	1 trep_complete	5575	20	60.02	40	GATCCGAAAAATGCTGGAAA	6037	20	60.18	55	CAGCAGTCGAAGGACACTGA	463	Fragment	Multiple
copia158	12	5822	1 Unknown, Retrotransposon-LTR-Copia	1 trep_complete	5186	20	59.93	50	AAGCAATGATGGACCCAGAC	5865	20	59.95	50	ATATGCCGCTTCCCCTAAGT	680	Fragment	Multiple
copia158	13	5901	1 Retrotransposon-LTR-Copia, Unknown	1 trep_complete	5846	20	59.95	50	ACTTAGGGGAAGCGGCATAT	6458	20	59.97	50	GGGAACACACCAAGCTCAAT	613	Fragment	Multiple
copia158	14	6174	1 Unknown, Retrotransposon-LTR-Copia	1 trep_complete	6019	20	60.18	55	CAGTGTCCTTCGACTGCTGA	6198	20	59.98	45	AATGTTTTTCACCGCTGTCC	180	Fragment	Multiple
copia158	15	6284	1 Retrotransposon-LTR-Copia, Unknown	1 trep_complete	6179	20	59.98	45	GGACAGCGGTGAAAAACATT	6361	20	60.15	50	TCCAACTAACAGCACCACCA	183	Fragment	Multiple
copia158	16	6712	1 Unknown, Retrotransposon-LTR-Copia	1 trep_complete	6550	20	60.07	45	GTAATGCGGCGATTTCATCT	6742	20	59.31	55	CAACAGTCTCCCACTTGCAC	193	Fragment	Multiple
copia158	17	6763	1 Retrotransposon-LTR-Copia, Retrotransposon-LTR-Gypsy	1 trep_complete	6723	20	59.31	55	GTGCAAGTGGGAGACTGTTG	7417	20	60.21	50	CTATTCCCTTTGCCTCACGA	695	Fragment	Multiple
copia159	2	580	Unknown, Retrotransposon-LTR-Copia	trep_complete	8839	20	59.8	55	CGACCACTCTTTCTCGATCC	9493	20	59.31	55	GTGCAAGTGGGAGACTGTTG	655	Fragment	Multiple
copia159	4	1079	Unknown, Retrotransposon-LTR-Copia	trep_complete	797	20	60.08	50	TTCTTCTGGTGGTTCCTTGG	1129	20	59.67	60	CGTCTATGGAGGTGAGGAGG	333	Fragment	Multiple
copia159	5	1188	Retrotransposon-LTR-Copia, Unknown	trep_complete	1113	20	59.67	60	CCTCACCTCCATAGACGAGG	1406	20	59.96	45	AGCATGGAAGAGGCAAAGAA	294	Fragment	Multiple
copia159	8	1575	Retrotransposon-LTR-Copia, Retrotransposon-LTR-Copia	trep_complete	1509	20	60.04	45	CCCAAAGTCCTTCATCGAAA	1787	20	60.02	40	GATCCGAAAAATGCTGGAAA	279	Fragment	Multiple
copia159	9	2049	Retrotransposon-LTR-Copia, Retrotransposon-LTR-Copia	trep_complete	10606	20	60.02	40	TTTCCAGCATTTTTCGGATC	11038	20	59.68	50	ATGATGAGCCTGCGACCTAT	433	Fragment	Multiple
copia159	10	2159	1 Retrotransposon-LTR-Copia, Retrotransposon-LTR-Copia	1 trep_complete	10762	20	61.04	55	ATCACTACGGGCGAGAAGGT	11048	20	59.5	45	TTGTTGGACAATGATGAGCC	287	Fragment	Multiple
copia159	11	2213	1 Retrotransposon-LTR-Copia, Retrotransposon-LTR-Copia	1 trep_complete	2158	20	59.93	50	GTCTGGGTCCATCATTGCTT	2791	20	60.04	55	ACTTACACCGCCTGGAACAC	634	Fragment	Multiple
copia159	12	2386	1 Retrotransposon-LTR-Copia, Retrotransposon-LTR-Copia	1 trep_complete	10995	20	59.93	50	GTCTGGGTCCATCATTGCTT	11254	20	59.93	55	GGAACGGGGTTTTCCTAGAG	260	Fragment	Multiple
copia159	13	2436	1 Retrotransposon-LTR-Copia, Retrotransposon-LTR-Copia	1 trep_complete	11235	20	59.93	55	CTCTAGGAAAACCCCGTTCC	11872	20	60.01	50	CAATGAGCACAACGGCTAGA	638	Fragment	Multiple
copia159	14	2603	1 Retrotransposon-LTR-Copia, Retrotransposon-LTR-Copia	1 trep_complete	2158	20	59.93	50	GTCTGGGTCCATCATTGCTT	2807	20	59.98	45	GCGGAATTGTTCCACAACTT	650	Fragment	Multiple
copia159	15	3004	1 Retrotransposon-LTR-Copia, Retrotransposon-LTR-Copia	1 trep_complete	2788	20	59.98	45	AAGTTGTGGAACAATTCCGC	3140	20	60.16	50	CATGTGAGGCTTGCTTGCTA	353	Fragment	Multiple
copia159	16	3237	1 Retrotransposon-LTR-Copia, Retrotransposon-LTR-Copia	1 trep_complete	12025	20	59.74	45	AGCTTCTTCATGCGCTTTTC	12471	20	59.92	45	CGGATCGGTTGCTCATATTT	447	Fragment	Multiple
copia159	22	9453	2 Unknown, Retrotransposon-LTR-Copia	2 trep_complete	8839	20	59.8	55	CGACCACTCTTTCTCGATCC	9493	20	59.31	55	GTGCAAGTGGGAGACTGTTG	655	Fragment	Multiple
copia159	24	9916	2 Unknown, Retrotransposon-LTR-Copia	2 trep_complete	9839	20	60.15	50	TCCAACTAACAGCACCACCA	10021	20	59.98	45	GGACAGCGGTGAAAAACATT	183	Fragment	Multiple
copia159	25	10026	2 Retrotransposon-LTR-Copia, Unknown	2 trep_complete	10002	20	59.98	45	AATGTTTTTCACCGCTGTCC	10157	20	60.24	55	CGGGATCGCATGAGTAGAGT	156	Fragment	Multiple
copia159	26	10299	2 Unknown, Retrotransposon-LTR-Copia	2 trep_complete	9718	20	59.97	50	GGGAACACACCAAGCTCAAT	10354	20	59.95	50	ACTTAGGGGAAGCGGCATAT	637	Fragment	Multiple
copia159	27	10370	2 Retrotransposon-LTR-Copia, Retrotransposon-LTR-Copia	2 trep_complete	10335	20	59.95	50	ATATGCCGCTTCCCCTAAGT	11014	20	59.93	50	AAGCAATGATGGACCCAGAC	680	Fragment	Multiple
copia159	28	10411	2 Retrotransposon-LTR-Copia, Retrotransposon-LTR-Copia	2 trep_complete	1509	20	60.04	45	CCCAAAGTCCTTCATCGAAA	1787	20	60.02	40	GATCCGAAAAATGCTGGAAA	279	Fragment	Multiple
copia159	29	10886	2 Retrotransposon-LTR-Copia, Retrotransposon-LTR-Copia	2 trep_complete	10606	20	60.02	40	TTTCCAGCATTTTTCGGATC	11038	20	59.68	50	ATGATGAGCCTGCGACCTAT	433	Fragment	Multiple
copia159	30	10982	3 Retrotransposon-LTR-Copia, Retrotransposon-LTR-Copia	3 trep_complete	10762	20	61.04	55	ATCACTACGGGCGAGAAGGT	11014	20	59.93	50	AAGCAATGATGGACCCAGAC	253	Fragment	Multiple
copia159	31	11050	3 Retrotransposon-LTR-Copia, Retrotransposon-LTR-Copia	3 trep_complete	2158	20	59.93	50	GTCTGGGTCCATCATTGCTT	2791	20	60.04	55	ACTTACACCGCCTGGAACAC	634	Fragment	Multiple
copia159	32	11223	3 Retrotransposon-LTR-Copia, Retrotransposon-LTR-Copia	3 trep_complete	10995	20	59.93	50	GTCTGGGTCCATCATTGCTT	11254	20	59.93	55	GGAACGGGGTTTTCCTAGAG	260	Fragment	Multiple
copia159	33	11273	3 Retrotransposon-LTR-Copia, Retrotransposon-LTR-Copia	3 trep_complete	11235	20	59.93	55	CTCTAGGAAAACCCCGTTCC	11872	20	60.01	50	CAATGAGCACAACGGCTAGA	638	Fragment	Multiple
copia159	34	11544	3 Retrotransposon-LTR-Copia, Retrotransposon-LTR-Copia	3 trep_complete	10997	20	60.07	50	CTGGGTCCATCATTGCTTCT	11695	20	60.1	50	ATCGTGGAGGCGAGTATTTG	699	Fragment	Multiple
copia159	35	11841	3 Retrotransposon-LTR-Copia, Retrotransposon-LTR-Copia	3 trep_complete	11676	20	60.1	50	CAAATACTCGCCTCCACGAT	11872	20	60.01	50	CAATGAGCACAACGGCTAGA	197	Fragment	Multiple
copia159	36	12074	3 Retrotransposon-LTR-Copia, Retrotransposon-LTR-Copia	3 trep_complete	12025	20	59.74	45	AGCTTCTTCATGCGCTTTTC	12471	20	59.92	45	CGGATCGGTTGCTCATATTT	447	Fragment	Multiple
copia160	2	2715	Retrotransposon-LTR-Gypsy, Retrotransposon-LTR-Copia	trep_complete	2101	20	59.8	55	CGACCACTCTTTCTCGATCC	2755	20	59.31	55	GTGCAAGTGGGAGACTGTTG	655	Fragment	Multiple
copia160	4	3178	Unknown, Retrotransposon-LTR-Copia	trep_complete	3101	20	60.15	50	TCCAACTAACAGCACCACCA	3283	20	59.98	45	GGACAGCGGTGAAAAACATT	183	Fragment	Multiple
copia160	5	3288	Retrotransposon-LTR-Copia, Unknown	trep_complete	3264	20	59.98	45	AATGTTTTTCACCGCTGTCC	3419	20	60.24	55	CGGGATCGCATGAGTAGAGT	156	Fragment	Multiple
copia160	6	3561	Unknown, Retrotransposon-LTR-Copia	trep_complete	2980	20	59.97	50	GGGAACACACCAAGCTCAAT	3616	20	59.95	50	ACTTAGGGGAAGCGGCATAT	637	Fragment	Multiple
copia160	7	3632	Retrotransposon-LTR-Copia, Retrotransposon-LTR-Copia	trep_complete	3597	20	59.95	50	ATATGCCGCTTCCCCTAAGT	4276	20	59.93	50	AAGCAATGATGGACCCAGAC	680	Fragment	Multiple
copia160	8	3673	Unknown, Retrotransposon-LTR-Copia	trep_complete	3414	20	60.24	55	ATCCCGCTCATCAGTAGTCG	3887	20	60.02	40	GATCCGAAAAATGCTGGAAA	474	Fragment	Multiple
copia160	9	4148	Retrotransposon-LTR-Copia, Retrotransposon-LTR-Copia	trep_complete	3868	20	60.02	40	TTTCCAGCATTTTTCGGATC	4300	20	59.68	50	ATGATGAGCCTGCGACCTAT	433	Fragment	Multiple
copia160	10	4244	1 Retrotransposon-LTR-Copia, Retrotransposon-LTR-Copia	1 trep_complete	4024	20	61.04	55	ATCACTACGGGCGAGAAGGT	4276	20	59.93	50	AAGCAATGATGGACCCAGAC	253	Fragment	Multiple
copia160	11	4312	1 Retrotransposon-LTR-Copia, Retrotransposon-LTR-Copia	1 trep_complete	4257	20	59.93	50	GTCTGGGTCCATCATTGCTT	4954	20	59.84	55	GTGGAGGCGAGTATTTGAGC	698	Fragment	Multiple
copia160	12	4485	1 Retrotransposon-LTR-Copia, Retrotransposon-LTR-Copia	1 trep_complete	4257	20	59.93	50	GTCTGGGTCCATCATTGCTT	4516	20	59.93	55	GGAACGGGGTTTTCCTAGAG	260	Fragment	Multiple
copia160	13	4535	1 Retrotransposon-LTR-Copia, Retrotransposon-LTR-Copia	1 trep_complete	4497	20	59.93	55	CTCTAGGAAAACCCCGTTCC	5134	20	60.01	50	CAATGAGCACAACGGCTAGA	638	Fragment	Multiple
copia160	14	4806	1 Retrotransposon-LTR-Copia, Retrotransposon-LTR-Copia	1 trep_complete	4259	20	60.07	50	CTGGGTCCATCATTGCTTCT	4957	20	60.1	50	ATCGTGGAGGCGAGTATTTG	699	Fragment	Multiple
copia160	15	5103	1 Retrotransposon-LTR-Copia, Retrotransposon-LTR-Copia	1 trep_complete	4938	20	60.1	50	CAAATACTCGCCTCCACGAT	5134	20	60.01	50	CAATGAGCACAACGGCTAGA	197	Fragment	Multiple
copia160	16	5336	1 Retrotransposon-LTR-Copia, Retrotransposon-LTR-Copia	1 trep_complete	5287	20	59.74	45	AGCTTCTTCATGCGCTTTTC	5733	20	59.92	45	CGGATCGGTTGCTCATATTT	447	Fragment	Multiple
copia161	2	576	Retrotransposon-LTR-Gypsy, Retrotransposon-LTR-Copia	trep_complete	175	19	60.76	57.89	GGCGTAGCGTTTGATAGCC	616	20	59.31	55	GTGCAAGTGGGAGACTGTTG	442	Fragment	Multiple
copia161	4	1039	Unknown, Retrotransposon-LTR-Copia	trep_complete	962	20	60.15	50	TCCAACTAACAGCACCACCA	1144	20	59.98	45	GGACAGCGGTGAAAAACATT	183	Fragment	Multiple
copia161	5	1149	Retrotransposon-LTR-Copia, Unknown	trep_complete	1125	20	59.98	45	AATGTTTTTCACCGCTGTCC	1280	20	60.24	55	CGGGATCGCATGAGTAGAGT	156	Fragment	Multiple
copia161	6	1422	Unknown, Retrotransposon-LTR-Copia	trep_complete	841	20	59.97	50	GGGAACACACCAAGCTCAAT	1477	20	59.95	50	ACTTAGGGGAAGCGGCATAT	637	Fragment	Multiple
copia161	7	1493	Retrotransposon-LTR-Copia, Retrotransposon-LTR-Copia	trep_complete	1458	20	59.95	50	ATATGCCGCTTCCCCTAAGT	2137	20	59.93	50	AAGCAATGATGGACCCAGAC	680	Fragment	Multiple
copia161	8	1534	Unknown, Retrotransposon-LTR-Copia	trep_complete	1275	20	60.24	55	ATCCCGCTCATCAGTAGTCG	1748	20	60.02	40	GATCCGAAAAATGCTGGAAA	474	Fragment	Multiple
copia161	9	2009	Retrotransposon-LTR-Copia, Retrotransposon-LTR-Copia	trep_complete	1729	20	60.02	40	TTTCCAGCATTTTTCGGATC	2161	20	59.68	50	ATGATGAGCCTGCGACCTAT	433	Fragment	Multiple
copia161	10	2105	1 Retrotransposon-LTR-Copia, Retrotransposon-LTR-Copia	1 trep_complete	1885	20	61.04	55	ATCACTACGGGCGAGAAGGT	2137	20	59.93	50	AAGCAATGATGGACCCAGAC	253	Fragment	Multiple
copia161	11	2173	1 Retrotransposon-LTR-Copia, Retrotransposon-LTR-Copia	1 trep_complete	2118	20	59.93	50	GTCTGGGTCCATCATTGCTT	2815	20	59.84	55	GTGGAGGCGAGTATTTGAGC	698	Fragment	Multiple
copia161	12	2346	1 Retrotransposon-LTR-Copia, Retrotransposon-LTR-Copia	1 trep_complete	2118	20	59.93	50	GTCTGGGTCCATCATTGCTT	2377	20	59.93	55	GGAACGGGGTTTTCCTAGAG	260	Fragment	Multiple
copia161	13	2396	1 Retrotransposon-LTR-Copia, Retrotransposon-LTR-Copia	1 trep_complete	2358	20	59.93	55	CTCTAGGAAAACCCCGTTCC	2995	20	60.01	50	CAATGAGCACAACGGCTAGA	638	Fragment	Multiple
copia161	14	2608	1 Retrotransposon-LTR-Copia, Retrotransposon-LTR-Copia	1 trep_complete	2120	20	60.07	50	CTGGGTCCATCATTGCTTCT	2818	20	60.1	50	ATCGTGGAGGCGAGTATTTG	699	Fragment	Multiple
copia161	15	2964	1 Retrotransposon-LTR-Copia, Retrotransposon-LTR-Copia	1 trep_complete	2799	20	60.1	50	CAAATACTCGCCTCCACGAT	2995	20	60.01	50	CAATGAGCACAACGGCTAGA	197	Fragment	Multiple
copia161	16	3209	1 Retrotransposon-LTR-Copia, Retrotransposon-LTR-Copia	1 trep_complete	3148	20	59.74	45	AGCTTCTTCATGCGCTTTTC	3594	20	59.92	45	CGGATCGGTTGCTCATATTT	447	Fragment	Multiple
copia162	20	7179			6576	20	60.07	45	GTAATGCGGCGATTTCATCT	7235	20	59.99	50	CTTCTTGACAAGCCCGAAAG	660	Fragment	Multiple
copia162	2	3715	Unknown, Retrotransposon-LTR-Copia	trep_complete	3122	20	60.25	55	GACACAGGCTAGGACCGAAA	3750	20	59.92	45	AAATATGAGCAACCGATCCG	629	Fragment	Multiple
copia162	3	3769	Retrotransposon-LTR-Copia, Unknown	trep_complete	3731	20	59.92	45	CGGATCGGTTGCTCATATTT	4334	20	59.81	50	CATTGGTCCGCATACATCAC	604	Fragment	Multiple
copia162	4	4128	Retrotransposon-LTR-Copia, Retrotransposon-LTR-Copia	trep_complete	3731	20	59.92	45	CGGATCGGTTGCTCATATTT	4177	20	59.74	45	AGCTTCTTCATGCGCTTTTC	447	Fragment	Multiple
copia162	5	4195	Retrotransposon-LTR-Copia, Unknown	trep_complete	4159	20	59.74	45	AAAAGCGCATGAAGAAGCTC	4334	20	59.81	50	CATTGGTCCGCATACATCAC	176	Fragment	Multiple
copia162	6	4371	Unknown, Retrotransposon-LTR-Copia	trep_complete	4225	20	60.16	50	CATGTGAGGCTTGCTTGCTA	4577	20	59.98	45	AAGTTGTGGAACAATTCCGC	353	Fragment	Multiple
copia162	7	4744	Retrotransposon-LTR-Copia, Retrotransposon-LTR-Copia	trep_complete	4558	20	59.98	45	GCGGAATTGTTCCACAACTT	5207	20	59.93	50	GTCTGGGTCCATCATTGCTT	650	Fragment	Multiple
copia162	8	4929	Retrotransposon-LTR-Copia, Retrotransposon-LTR-Copia	trep_complete	4583	20	60.39	55	GCCTGGAACACCTCAGAGAA	4967	20	59.93	55	CTCTAGGAAAACCCCGTTCC	385	Fragment	Multiple
copia162	9	4979	Retrotransposon-LTR-Copia, Retrotransposon-LTR-Copia	trep_complete	4948	20	59.93	55	GGAACGGGGTTTTCCTAGAG	5207	20	59.93	50	GTCTGGGTCCATCATTGCTT	260	Fragment	Multiple
copia162	10	5154	1 Unknown, Retrotransposon-LTR-Copia	1 trep_complete	4854	20	59.96	50	CCCAAGTCGGATAAGTGCAT	5207	20	59.93	50	GTCTGGGTCCATCATTGCTT	354	Fragment	Multiple
copia162	13	5316	1 Retrotransposon-LTR-Copia, Unknown	1 trep_complete	5158	20	59.67	50	TGGACAATGATGAGCCTACG	5596	20	60.02	40	TTTCCAGCATTTTTCGGATC	439	Fragment	Multiple
copia162	14	5791	1 Retrotransposon-LTR-Copia, Retrotransposon-LTR-Copia	1 trep_complete	5577	20	60.02	40	GATCCGAAAAATGCTGGAAA	6039	20	60.18	55	CAGCAGTCGAAGGACACTGA	463	Fragment	Multiple
copia162	16	5903	1 Unknown, Retrotransposon-LTR-Copia	1 trep_complete	5857	20	60.14	50	AAGGGGCATATATTCTGGGC	6484	20	59.97	50	GGGAACACACCAAGCTCAAT	628	Fragment	Multiple
copia162	17	6176	1 Retrotransposon-LTR-Copia, Unknown	1 trep_complete	6021	20	60.18	55	CAGTGTCCTTCGACTGCTGA	6200	20	59.98	45	AATGTTTTTCACCGCTGTCC	180	Fragment	Multiple
copia163	18	7173			6544	20	60.08	50	CCAAGGAACCACCAGAAGAA	7197	20	59.79	60	CTACCCTGTTACGGCGTAGC	654	Fragment	Multiple
copia163	2	3712	Unknown, Retrotransposon-LTR-Copia	trep_complete	3380	20	59.73	55	CAGCAGAGGCTGACATCAAG	3749	20	60.22	40	TTGCAAATATGAGCAACCGA	370	Fragment	Multiple
copia163	3	3762	Retrotransposon-LTR-Copia, Retrotransposon-LTR-Copia	trep_complete	3730	20	60.22	40	TCGGTTGCTCATATTTGCAA	4329	20	59.81	50	CATTGGTCCGCATACATCAC	600	Fragment	Multiple
copia163	4	4123	Unknown, Retrotransposon-LTR-Copia	trep_complete	3859	20	58.86	50	CACCTCCCGTCAGGATTTAT	4172	20	59.74	45	AGCTTCTTCATGCGCTTTTC	314	Fragment	Multiple
copia163	5	4190	Retrotransposon-LTR-Copia, Retrotransposon-LTR-Copia	trep_complete	4154	20	59.74	45	AAAAGCGCATGAAGAAGCTC	4588	20	60.04	55	GTGTTCCAGGTGGCGTAAGT	435	Fragment	Multiple
copia163	6	4739	Retrotransposon-LTR-Copia, Retrotransposon-LTR-Copia	trep_complete	4569	20	60.04	55	ACTTACGCCACCTGGAACAC	5202	20	59.93	50	GTCTGGGTCCATCATTGCTT	634	Fragment	Multiple
copia163	7	5147	Unknown, Retrotransposon-LTR-Copia	trep_complete	4818	20	60.02	50	TGTCAAGCGACTTCAGTTGG	5202	20	59.93	50	GTCTGGGTCCATCATTGCTT	385	Fragment	Multiple
copia163	8	5311	Retrotransposon-LTR-Copia, Unknown	trep_complete	5158	20	59.26	45	AATGATGAGCCTGCGACATA	5591	20	60.02	40	TTTCCAGCATTTTTCGGATC	434	Fragment	Multiple
copia163	9	5784	1 Retrotransposon-LTR-Copia, Retrotransposon-LTR-Copia	1 trep_complete	5572	20	60.02	40	GATCCGAAAAATGCTGGAAA	6162	20	59.64	50	TGGATCAGATTGGTGTCTGC	591	Fragment	Multiple
copia163	10	5819	1 Retrotransposon-LTR-Copia, Unknown	1 trep_complete	5548	20	60.71	50	ATGATACAGCCCGAGGGTTT	5858	20	59.85	55	GCTGCTTCCCCTAAGTCCTT	311	Fragment	Multiple
copia163	11	5898	1 Retrotransposon-LTR-Copia, Retrotransposon-LTR-Copia	1 trep_complete	5839	20	59.85	55	AAGGACTTAGGGGAAGCAGC	6479	20	59.97	50	GGGAACACACCAAGCTCAAT	641	Fragment	Multiple
copia163	12	5926	1 Retrotransposon-LTR-Copia, Unknown	1 trep_complete	5548	20	60.71	50	ATGATACAGCCCGAGGGTTT	5972	20	59.96	45	TTCTTTGCCTCTTCCATGCT	425	Fragment	Multiple
copia163	13	5985	1 Unknown, Retrotransposon-LTR-Copia	1 trep_complete	5953	20	59.96	45	AGCATGGAAGAGGCAAAGAA	6479	20	59.97	50	GGGAACACACCAAGCTCAAT	527	Fragment	Multiple
copia163	14	6171	1 Retrotransposon-LTR-Copia, Unknown	1 trep_complete	6040	20	60.24	55	CGGGATCGCATGAGTAGAGT	6195	20	59.98	45	AATGTTTTTCACCGCTGTCC	156	Fragment	Multiple
copia163	15	6281	1 Unknown, Retrotransposon-LTR-Copia	1 trep_complete	6176	20	59.98	45	GGACAGCGGTGAAAAACATT	6563	20	60.08	50	TTCTTCTGGTGGTTCCTTGG	388	Fragment	Multiple
copia163	16	6733	1 Retrotransposon-LTR-Copia, Retrotransposon-LTR-Gypsy	1 trep_complete	6544	20	60.08	50	CCAAGGAACCACCAGAAGAA	6763	20	59.31	55	CAACAGTCTCCCACTTGCAC	220	Fragment	Multiple
copia165	2	1357	Retrotransposon-LTR-Gypsy, Retrotransposon-LTR-Copia	trep_complete	703	20	60.21	50	CTATTCCCTTTGCCTCACGA	1397	20	59.31	55	GTGCAAGTGGGAGACTGTTG	695	Fragment	Multiple
copia165	3	1408	Retrotransposon-LTR-Copia, Unknown	trep_complete	1378	20	59.31	55	CAACAGTCTCCCACTTGCAC	1570	20	60.07	45	GTAATGCGGCGATTTCATCT	193	Fragment	Multiple
copia165	4	1860	Unknown, Retrotransposon-LTR-Copia	trep_complete	1578	20	60.08	50	TTCTTCTGGTGGTTCCTTGG	1965	20	59.98	45	GGACAGCGGTGAAAAACATT	388	Fragment	Multiple
copia165	5	1970	Retrotransposon-LTR-Copia, Unknown	trep_complete	1946	20	59.98	45	AATGTTTTTCACCGCTGTCC	2125	20	60.18	55	CAGTGTCCTTCGACTGCTGA	180	Fragment	Multiple
copia165	6	2243	Unknown, Retrotransposon-LTR-Copia	trep_complete	1662	20	59.97	50	GGGAACACACCAAGCTCAAT	2298	20	59.95	50	ACTTAGGGGAAGCGGCATAT	637	Fragment	Multiple
copia165	7	2322	Retrotransposon-LTR-Copia, Unknown	trep_complete	2279	20	59.95	50	ATATGCCGCTTCCCCTAAGT	2951	20	60.05	50	GATGGACCAAGACTCCGAAA	673	Fragment	Multiple
copia165	8	2355	Unknown, Retrotransposon-LTR-Copia	trep_complete	2107	20	60.18	55	CAGCAGTCGAAGGACACTGA	2569	20	60.02	40	GATCCGAAAAATGCTGGAAA	463	Fragment	Multiple
copia165	9	2830	Retrotransposon-LTR-Copia, Unknown	trep_complete	2550	20	60.02	40	TTTCCAGCATTTTTCGGATC	2983	20	59.26	45	AATGATGAGCCTGCGACATA	434	Fragment	Multiple
copia165	10	3167	1 Unknown, Retrotransposon-LTR-Copia	1 trep_complete	2932	20	60.05	50	TTTCGGAGTCTTGGTCCATC	3198	20	59.93	55	GGAACGGGGTTTTCCTAGAG	267	Fragment	Multiple
copia165	11	3217	1 Retrotransposon-LTR-Copia, Retrotransposon-LTR-Copia	1 trep_complete	3179	20	59.93	55	CTCTAGGAAAACCCCGTTCC	3480	20	59.85	50	CGGACCTACCGTTGTCATTT	302	Fragment	Multiple
copia165	12	3384	1 Unknown, Retrotransposon-LTR-Copia	1 trep_complete	2932	20	60.05	50	TTTCGGAGTCTTGGTCCATC	3588	20	59.98	45	GCGGAATTGTTCCACAACTT	657	Fragment	Multiple
copia165	13	3775	1 Retrotransposon-LTR-Copia, Unknown	1 trep_complete	3569	20	59.98	45	AAGTTGTGGAACAATTCCGC	3921	20	60.16	50	CATGTGAGGCTTGCTTGCTA	353	Fragment	Multiple
copia165	14	3929	1 Retrotransposon-LTR-Copia, Retrotransposon-LTR-Copia	1 trep_complete	3623	20	60.06	50	ATATTCGCCTCCACGATCAG	4020	20	59.62	45	ACTTGTGGCATTGTCGTTTG	398	Fragment	Multiple
copia165	15	4018	1 Retrotransposon-LTR-Copia, Unknown	1 trep_complete	3994	20	59.4	45	TATGACCCAAACGACAATGC	4526	20	60.25	50	GTTGAAGAACGGCGGAAGTA	533	Fragment	Multiple
copia165	16	4431	1 Retrotransposon-LTR-Copia, Unknown	1 trep_complete	4396	20	59.92	45	AAATATGAGCAACCGATCCG	5018	20	60.25	55	GACACAGGCTAGGACCGAAA	623	Fragment	Multiple
copia168	4	1813	Unknown, Unknown	trep_complete	1677	20	60.18	55	CAGCAGTCGAAGGACACTGA	1868	20	59.95	50	ACTTAGGGGAAGCGGCATAT	192	Fragment	Multiple
copia168	3	1540	Retrotransposon-LTR-Copia, Unknown	trep_complete	1512	20	59.85	40	TAAGAATGTTTTTCGCCGCT	1695	20	60.18	55	CAGTGTCCTTCGACTGCTGA	184	Fragment	Multiple
copia168	5	1927	Unknown, Retrotransposon-LTR-Copia	trep_complete	1677	20	60.18	55	CAGCAGTCGAAGGACACTGA	2139	20	60.02	40	GATCCGAAAAATGCTGGAAA	463	Fragment	Multiple
copia168	6	2400	Retrotransposon-LTR-Copia, Retrotransposon-LTR-Copia	trep_complete	2120	20	60.02	40	TTTCCAGCATTTTTCGGATC	2553	20	59.26	45	AATGATGAGCCTGCGACATA	434	Fragment	Multiple
copia168	7	2510	Retrotransposon-LTR-Copia, Retrotransposon-LTR-Copia	trep_complete	2276	20	61.04	55	ATCACTACGGGCGAGAAGGT	2562	20	59.5	45	TTGTTGGACAATGATGAGCC	287	Fragment	Multiple
copia168	8	2564	Retrotransposon-LTR-Copia, Retrotransposon-LTR-Copia	trep_complete	2509	20	59.93	50	GTCTGGGTCCATCATTGCTT	3055	20	59.99	55	CCAGTCGGACCTATCGTTGT	547	Fragment	Multiple
copia168	9	2972	Retrotransposon-LTR-Copia, Retrotransposon-LTR-Copia	1 trep_complete	2509	20	59.93	50	GTCTGGGTCCATCATTGCTT	3055	20	59.99	55	CCAGTCGGACCTATCGTTGT	547	Fragment	Multiple
copia168	10	3354	1 Retrotransposon-LTR-Copia, Retrotransposon-LTR-Copia	1 trep_complete	3036	20	59.99	55	ACAACGATAGGTCCGACTGG	3491	20	60.16	50	CATGTGAGGCTTGCTTGCTA	456	Fragment	Multiple
copia168	11	3600	1 Retrotransposon-LTR-Copia, Retrotransposon-LTR-Copia	1 trep_complete	3539	20	59.74	45	AGCTTCTTCATGCGCTTTTC	3913	20	60.04	40	TGATTTCTGCATGGGCAATA	375	Fragment	Multiple
copia168	12	3999	1 Retrotransposon-LTR-Copia, Unknown	1 trep_complete	3966	20	59.92	45	AAATATGAGCAACCGATCCG	4592	20	59.87	55	CACAAGCTAGGACCGAAAGG	627	Fragment	Multiple
copia169	9	4837	Unknown, Unknown	1 trep_complete	4682	20	60.18	55	CAGTGTCCTTCGACTGCTGA	4861	20	59.98	45	AATGTTTTTCACCGCTGTCC	180	Fragment	Multiple
copia169	6	4452	Retrotransposon-LTR-Copia, Unknown	trep_complete	4229	20	59.92	40	GGTTTTGTCGATCCGAAAAA	4638	20	59.96	45	TTCTTTGCCTCTTCCATGCT	410	Fragment	Multiple
copia169	8	4564	Retrotransposon-LTR-Copia, Unknown	trep_complete	4509	20	59.95	50	ACTTAGGGGAAGCGGCATAT	5145	20	59.97	50	GGGAACACACCAAGCTCAAT	637	Fragment	Multiple
copia169	10	5399	1 Unknown, Retrotransposon-LTR-Copia	1 trep_complete	5237	20	60.07	45	GTAATGCGGCGATTTCATCT	5429	20	59.31	55	CAACAGTCTCCCACTTGCAC	193	Fragment	Multiple
copia169	11	5450	1 Retrotransposon-LTR-Copia, Unknown	1 trep_complete	5410	20	59.31	55	GTGCAAGTGGGAGACTGTTG	6104	20	60.21	50	CTATTCCCTTTGCCTCACGA	695	Fragment	Multiple
copia169	13	5937	1 Retrotransposon-LTR-Gypsy, Retrotransposon-LTR-Copia	1 trep_complete	5844	20	59.79	60	GCTACGCCGTAACAGGGTAG	6484	20	59.84	55	ACCTCCAAGGTATCCACACG	641	Fragment	Multiple
copia169	14	6213	1 Unknown, Retrotransposon-LTR-Copia		6085	20	60.21	50	TCGTGAGGCAAAGGGAATAG	6250	20	60.15	50	TGACCCTATGGGTTCGGATA	166	Fragment	Multiple
copia170	6	2263	Unknown, Unknown	trep_complete	1682	20	59.97	50	GGGAACACACCAAGCTCAAT	2318	20	59.95	50	ACTTAGGGGAAGCGGCATAT	637	Fragment	Multiple
copia170	2	1377	Retrotransposon-LTR-Gypsy, Retrotransposon-LTR-Copia	trep_complete	723	20	60.21	50	CTATTCCCTTTGCCTCACGA	1417	20	59.31	55	GTGCAAGTGGGAGACTGTTG	695	Fragment	Multiple
[truncated: 5,404 more rows]
