# Supplementary material for: Genome-wide development of transposable elements-based markers in foxtail millet and construction of an integrated database
Source: DNA Res. 2014 Nov 26;22(1):79–90. doi: 10.1093/dnares/dsu039 (PMC4379977; doi:10.1093/dnares/dsu039)
Supplement: Supplementary Data [file supp_dsu039_dsu039supp_table21.xls]

## Sheet: Sheet2
Supplementary Table S21: Details of REMAP primers designed in foxtail millet
Seq ID	Count	Junction	TE_type	TE_source	Forward Primer (F1)					Reverse Primer (R1)					Product Size (bp)	Insertion type	Primer Specificity
					Start	Length	Tm (oC)	GC%	Sequence	Start	Length	Tm (oC)	GC%	Sequence
gypsy665	11	390			34564	20	59.97	50	CCAGGTTGATCGGTGAGTTT	35164	20	57.76	45	AAGGCGGACCTCAGAATAAT	601	Fragment	Multiple
gypsy665	12	5009			34564	20	59.97	50	CCAGGTTGATCGGTGAGTTT	35164	20	57.76	45	AAGGCGGACCTCAGAATAAT	601	Fragment	Multiple
gypsy665	13	9345			34564	20	59.97	50	CCAGGTTGATCGGTGAGTTT	35164	20	57.76	45	AAGGCGGACCTCAGAATAAT	601	Fragment	Multiple
gypsy665	14	9425			34564	20	59.97	50	CCAGGTTGATCGGTGAGTTT	35164	20	57.76	45	AAGGCGGACCTCAGAATAAT	601	Fragment	Multiple
gypsy665	15	9978			34564	20	59.97	50	CCAGGTTGATCGGTGAGTTT	35164	20	57.76	45	AAGGCGGACCTCAGAATAAT	601	Fragment	Multiple
gypsy665	16	11029			34564	20	59.97	50	CCAGGTTGATCGGTGAGTTT	35164	20	57.76	45	AAGGCGGACCTCAGAATAAT	601	Fragment	Multiple
gypsy665	17	16020			34564	20	59.97	50	CCAGGTTGATCGGTGAGTTT	35164	20	57.76	45	AAGGCGGACCTCAGAATAAT	601	Fragment	Multiple
gypsy665	18	16714			34564	20	59.97	50	CCAGGTTGATCGGTGAGTTT	35164	20	57.76	45	AAGGCGGACCTCAGAATAAT	601	Fragment	Multiple
gypsy665	19	17794			34564	20	59.97	50	CCAGGTTGATCGGTGAGTTT	35164	20	57.76	45	AAGGCGGACCTCAGAATAAT	601	Fragment	Multiple
gypsy665	20	17966			34564	20	59.97	50	CCAGGTTGATCGGTGAGTTT	35164	20	57.76	45	AAGGCGGACCTCAGAATAAT	601	Fragment	Multiple
gypsy665	2	5009	1 Retrotransposon-LTR-Gypsy, Retrotransposon-LTR-Gypsy	1 trep_complete	34564	20	59.97	50	CCAGGTTGATCGGTGAGTTT	35168	20	59.43	55	GAGTAAGGCGGACCTCAGAA	605	Fragment	Multiple
gypsy665	3	9345	1 Retrotransposon-LTR-Gypsy, Retrotransposon-LTR-Gypsy	1 trep_complete	34564	20	59.97	50	CCAGGTTGATCGGTGAGTTT	35168	20	59.43	55	GAGTAAGGCGGACCTCAGAA	605	Fragment	Multiple
gypsy665	4	9425	1 Retrotransposon-LTR-Gypsy, Retrotransposon-LTR-Gypsy	1 trep_complete	34564	20	59.97	50	CCAGGTTGATCGGTGAGTTT	35168	20	59.43	55	GAGTAAGGCGGACCTCAGAA	605	Fragment	Multiple
gypsy665	5	9978	1 Retrotransposon-LTR-Gypsy, Retrotransposon-LTR-Gypsy	1 trep_complete	34564	20	59.97	50	CCAGGTTGATCGGTGAGTTT	35168	20	59.43	55	GAGTAAGGCGGACCTCAGAA	605	Fragment	Multiple
gypsy665	6	11029	1 Retrotransposon-LTR-Gypsy, Retrotransposon-LTR-Gypsy	1 trep_complete	34564	20	59.97	50	CCAGGTTGATCGGTGAGTTT	35168	20	59.43	55	GAGTAAGGCGGACCTCAGAA	605	Fragment	Multiple
gypsy665	7	16020	1 Retrotransposon-LTR-Gypsy, Retrotransposon-LTR-Gypsy	1 trep_complete	34564	20	59.97	50	CCAGGTTGATCGGTGAGTTT	35168	20	59.43	55	GAGTAAGGCGGACCTCAGAA	605	Fragment	Multiple
gypsy665	8	16714	1 Retrotransposon-LTR-Gypsy, Retrotransposon-LTR-Gypsy	1 trep_complete	34564	20	59.97	50	CCAGGTTGATCGGTGAGTTT	35168	20	59.43	55	GAGTAAGGCGGACCTCAGAA	605	Fragment	Multiple
gypsy665	9	17794	1 Retrotransposon-LTR-Gypsy, Retrotransposon-LTR-Gypsy	1 trep_complete	34564	20	59.97	50	CCAGGTTGATCGGTGAGTTT	35168	20	59.43	55	GAGTAAGGCGGACCTCAGAA	605	Fragment	Multiple
gypsy665	10	17966	1 Retrotransposon-LTR-Gypsy, Retrotransposon-LTR-Gypsy	1 trep_complete	34564	20	59.97	50	CCAGGTTGATCGGTGAGTTT	35168	20	59.43	55	GAGTAAGGCGGACCTCAGAA	605	Fragment	Multiple
gypsy665	1	390	Retrotransposon-LTR-Gypsy, Retrotransposon-LTR-Gypsy	trep_complete	34564	20	59.97	50	CCAGGTTGATCGGTGAGTTT	35168	20	59.43	55	GAGTAAGGCGGACCTCAGAA	605	Fragment	Multiple
gypsy267	1	4301			20801	20	60.51	50	TTCCAGGTTGATCGGTGAGT	21412	20	54.88	50	TAGAGTAAGGCGAACCTCAG	612	Fragment	Unique
gypsy234	1	8045			64764	20	59.97	50	CCAGGTTGATCGGTGAGTTT	65375	20	59.43	55	GAGTAAGGCGGACCTCAGAA	612	Fragment	Multiple
gypsy234	2	11985			64764	20	59.97	50	CCAGGTTGATCGGTGAGTTT	65375	20	59.43	55	GAGTAAGGCGGACCTCAGAA	612	Fragment	Multiple
gypsy234	3	12097			64764	20	59.97	50	CCAGGTTGATCGGTGAGTTT	65375	20	59.43	55	GAGTAAGGCGGACCTCAGAA	612	Fragment	Multiple
gypsy234	4	12983			64764	20	59.97	50	CCAGGTTGATCGGTGAGTTT	65375	20	59.43	55	GAGTAAGGCGGACCTCAGAA	612	Fragment	Multiple
gypsy234	5	8045			64764	20	59.97	50	CCAGGTTGATCGGTGAGTTT	65375	20	59.43	55	GAGTAAGGCGGACCTCAGAA	612	Fragment	Multiple
gypsy234	6	11985			64764	20	59.97	50	CCAGGTTGATCGGTGAGTTT	65375	20	59.43	55	GAGTAAGGCGGACCTCAGAA	612	Fragment	Multiple
gypsy234	7	12097			64764	20	59.97	50	CCAGGTTGATCGGTGAGTTT	65375	20	59.43	55	GAGTAAGGCGGACCTCAGAA	612	Fragment	Multiple
gypsy234	8	12983			64764	20	59.97	50	CCAGGTTGATCGGTGAGTTT	65375	20	59.43	55	GAGTAAGGCGGACCTCAGAA	612	Fragment	Multiple
gypsy234	9	8045			64764	20	59.97	50	CCAGGTTGATCGGTGAGTTT	65375	20	59.43	55	GAGTAAGGCGGACCTCAGAA	612	Fragment	Multiple
gypsy234	10	11985			64764	20	59.97	50	CCAGGTTGATCGGTGAGTTT	65375	20	59.43	55	GAGTAAGGCGGACCTCAGAA	612	Fragment	Multiple
gypsy234	11	12097			64764	20	59.97	50	CCAGGTTGATCGGTGAGTTT	65375	20	59.43	55	GAGTAAGGCGGACCTCAGAA	612	Fragment	Multiple
gypsy234	12	12983			64764	20	59.97	50	CCAGGTTGATCGGTGAGTTT	65375	20	59.43	55	GAGTAAGGCGGACCTCAGAA	612	Fragment	Multiple
gypsy1234	1	4295	Retrotransposon-LTR-Gypsy, Retrotransposon-LTR-Gypsy	trep_complete	11879	20	59.93	50	ACCGTCATCTCCCAATCAAG	12081	20	63.53	55	GCAGCCGATGAAGATGTGGT	203	Fragment	Unique
dna9042	3	1532			5244	20	60.12	50	AAAGGGTTGCTGACGATGAC	5899	18	64.8	72.22	CCGCTCCTGCTCCTGCTC	656	Fragment	Unique
dna9042	4	1766			5244	20	60.12	50	AAAGGGTTGCTGACGATGAC	5899	18	64.8	72.22	CCGCTCCTGCTCCTGCTC	656	Fragment	Unique
dna9042	1	1532	DNA transposon-TIR-CACTA, DNA transposon-TIR-CACTA	trep_complete	5244	20	60.12	50	AAAGGGTTGCTGACGATGAC	5870	20	57.77	55	GTACCTCCGCCTCATCACTA	627	Fragment	Unique
dna9042	2	1766	DNA transposon-TIR-CACTA, DNA transposon-TIR-CACTA	trep_complete	5244	20	60.12	50	AAAGGGTTGCTGACGATGAC	5870	20	57.77	55	GTACCTCCGCCTCATCACTA	627	Fragment	Unique
dna10943	1	1508			5031	20	59.99	50	CCTGTTGGCCTATGTTCGTT	5677	19	64.73	63.16	TAGAGGTGTGCGCGGAAGG	647	Fragment	Unique
copia991	1	4874			4824	20	60.22	55	GGGCACTCCGACTCTATCAA	5472	20	63.91	60	GAGTAAGGCGGCCCTCAGAA	649	Fragment	Unique
copia913	1	2987			20975	20	59.74	50	CACCATAGGAGGGAAATGGA	21169	20	41.07	35	TAGTACACTAATTAGAGGAG	195	Fragment	Multiple
copia913	2	3866			20975	20	59.74	50	CACCATAGGAGGGAAATGGA	21169	20	41.07	35	TAGTACACTAATTAGAGGAG	195	Fragment	Multiple
copia913	3	4316			20975	20	59.74	50	CACCATAGGAGGGAAATGGA	21169	20	41.07	35	TAGTACACTAATTAGAGGAG	195	Fragment	Multiple
copia913	4	14975			20975	20	59.74	50	CACCATAGGAGGGAAATGGA	21169	20	41.07	35	TAGTACACTAATTAGAGGAG	195	Fragment	Multiple
copia913	5	15353			20975	20	59.74	50	CACCATAGGAGGGAAATGGA	21169	20	41.07	35	TAGTACACTAATTAGAGGAG	195	Fragment	Multiple
copia913	6	15689			20975	20	59.74	50	CACCATAGGAGGGAAATGGA	21169	20	41.07	35	TAGTACACTAATTAGAGGAG	195	Fragment	Multiple
copia842	1	12084			11471	20	46.33	50	CTCTCTCTCTCTCTCTCTCT	12134	20	60.22	55	GGGCACTCCGACTCTATCAA	664	Fragment	Multiple
copia842	2	512			10840	20	60.02	60	GAGTCGAGTGTGGCCTTAGC	11469	19	59.19	42.11	AAAGTGTGTGCCGCAATTT	630	Fragment	Multiple
copia427	1	10384			9766	20	45.07	45	TCTCTCTCTCTCTCTCTCTA	10403	19	60.03	47.37	TTTCCAGGTTGATCGGTGA	638	Fragment	Multiple
copia341	1	51			7791	20	60	50	GCACAAGGTGGGCACTAAAT	8013	20	53.56	45	GAAGATGTGGTGTATGATGG	223	Fragment	Multiple
copia341	2	3891			7791	20	60	50	GCACAAGGTGGGCACTAAAT	8013	20	53.56	45	GAAGATGTGGTGTATGATGG	223	Fragment	Multiple
copia341	3	4200			7791	20	60	50	GCACAAGGTGGGCACTAAAT	8013	20	53.56	45	GAAGATGTGGTGTATGATGG	223	Fragment	Multiple
copia341	4	6081			7791	20	60	50	GCACAAGGTGGGCACTAAAT	8013	20	53.56	45	GAAGATGTGGTGTATGATGG	223	Fragment	Multiple
copia341	5	6307			7791	20	60	50	GCACAAGGTGGGCACTAAAT	8013	20	53.56	45	GAAGATGTGGTGTATGATGG	223	Fragment	Multiple
copia341	6	6693			7791	20	60	50	GCACAAGGTGGGCACTAAAT	8013	20	53.56	45	GAAGATGTGGTGTATGATGG	223	Fragment	Multiple
copia296	1	8615			8532	20	48.44	25	GAAAGAAAGAAAGAAAGAAA	8698	20	59.89	45	TTGAACAAACGCTCAACGAC	167	Fragment	Multiple
copia296	2	8615			8536	20	47.98	30	GAAAGAAAGAAAGAAAGAAG	8698	20	59.89	45	TTGAACAAACGCTCAACGAC	163	Fragment	Multiple
