# Supplementary material for: Genome-wide development of transposable elements-based markers in foxtail millet and construction of an integrated database
Source: DNA Res. 2014 Nov 26;22(1):79–90. doi: 10.1093/dnares/dsu039 (PMC4379977; doi:10.1093/dnares/dsu039)
Supplement: Supplementary Data [file supp_dsu039_dsu039supp_table22.xls]

## Sheet: Sheet1
Supplementary Table S22: Primer sequences of 134 transposable elements junction based markers validated in foxtail millet
Seq ID	Forward primer	Reverse primer	Product Size (bp)	Tm (oC)	Type of TEs	Type of Primer
Solo_Gypsy_17547*	GGTTTGGCACCTAAAAGTACC	TGTTTTTGCGCCCATGAA	716	60	Gypsy	RJM
Gypsy247	ATGTCTCCCTGGTTGGTCTG	ACGGCGTAGCGTTTGATAG	566	60	Gypsy	RJM
Gypsy358	GACGACGGTTCAGGTTTGTT	GCCGGTTTGTTCGTGATTT	417	60	Gypsy	RJM
Gypsy433	TGAGGCCCTTCATAGGATTG	AGCATCGCATTCAAGCTCA	485	60	Gypsy	RJM
Gypsy615	CACTCCGAGACATAGCGTGA	CGACCTCAACATGCGACA	530	60	Gypsy	RJM
Gypsy940	ATCCGATGCAGGGAACGATA	CATTGGTCCGCATACATCAC	581	62	Gypsy	RJM
Copia35	TCGATGCAGGGAATGATAAG	CCAAACAACAATGCCACAAG	391	58.67	Copia	RJM
Copia190	ACGGCGTAGCGTTTGATAGC	GGCCGATTCTACGACAGAAG	652	62.54	Copia	RJM
Copia825	ACAACCGATCAGAAGGCAAA	CTACGGGCAATAAGGTCTCG	522	59.72	Copia	RJM
Copia935	ACCTCCAAGGTATCCACACG	ACGCTACGCCATAACAGGG	660	61.06	Copia	RJM
RJM3	TACACAGCTCTCCTGCGTGT	ACAAAGCCAAATGTATACTCCCT	474	59	LINE	RJM
RJM4	GTGCGCTAACTGTTGGAGAG	TATGCTACCTGCCAGTCACG	265	59	LINE	RJM
RJM7*	TGATCATGCTTCTCCACACC	TGAAACCCAACAAGAGCCA	587	60	LINE	RJM
DNA906	TTGCTGACTCCAGTTGATGC	CGATCCTCCATCCTCTACCA	386	59	DNA/CMC-EnSpm	RJM
DNA1375	CACTCCTCTCAGCAACACCA	CCAACCGGGACTAAAGGG	359	60	DNA/CMC-EnSpm	RJM
dna13398*	CCCTGTGATCGCAACATCTTT	AAGGGTGACGGTGGTAGGGC	720	60	DNA/CMC-EnSpm	RJM
dna16027*	CTGCTTCTCCACGTGCTTAA	TACGAGCCAATAGGATGAGCC	500	60	DNA/PIF-Harbinger	RJM
dna3461.1*	AAGAAGATCTGGCCATCCCAA	TGAAGAACACAACACCCGGTA	650	60	DNA/PIF-Harbinger	RJM
dna672*	TCAAGCAAAGCTGGGAGAAT	TCCTTTTTCCACCGAGGTAA	885	60	DNA/PIF-Harbinger	RJM
dna2717*	GCAACCAAGCTCATTGACCTT	TGACGCACAGTACTCGAATTG	785	60	DNA/PIF-Harbinger	RJM
dna3461.2	TATTGCAGTGGTACAAGGTGC	AGATTCCACCCAGATTTCGT	530	60	DNA/PIF-Harbinger	RJM
dna3579*	TGTGAAAGTGGGGTCCAACAA	TTTGGATTGGTGGAGACAGA	530	60	DNA/PIF-Harbinger	RJM
Solo_Copia_1584	TAACCTTTGGGCTTGTGGAA	TTGCATTTCGATGTTGCTGG	800	62	LTR/Copia	RJM
dna4953*	GCCGCGAAAACTTTTAACTC	CGCCTCCTCTTTCTGGTCTAT	750	58.67	DNA/PIF-Harbinger	RJM
dna7264*	TGGAGTTCTTGATGGGTTTTG	TCACCCAGTCCAGGAGCTTTA	680	62.54	DNA/TcMar-Stowaway	RJM
dna10323*	TGGTTTCTCAGGAGCAAAAG	TCTGCGTTCTGTGAGTCGTAA	640	59.72	DNA/TcMar-Stowaway	RJM
dna10855*	CAGCCATCCCAGCTACTCTCA	ATGGACACTGACCCAGGAGGA	810	61.06	DNA/TcMar-Stowaway	RJM
LINE2650*	TTGCACGGAAGAAATGGACA	GACCCTATTCCCATTTTCCA	300	59	LINE/L1	RJM
Solo_Copia_5914	ACACAGCGAAGGAGGCTTG	TAGCCAATGCTGACGATGTT	418	59	LTR/Copia	RJM
dna15967*	GCAAAGACGTGACGAGAGTAT	GGGGGATAAGAATGACGTTAAT	422	60	DNA/TcMar-Stowaway	RJM
Solo_Gypsy_14901	TGAAAACAATTGCATCAACATGG	TGAGTCGATTAAGGACCATCC	483	60	LTR/Gypsy	RJM
dna19096*	CGGTGCAGTTCAGGTTTCATT	TCTTTTGCCCTTTAGCCCTT	422	60	DNA/PIF-Harbinger	RJM
dna19302*	TGGTACGCAATCCTCATCGTA	TGTCCGCATGTGCACTAAAA	604	58.67	DNA/PIF-Harbinger	RJM
dna19495*	ATGCAAGAGATCAGAGGTTCC	TCCGCTCTGTGAAATCTGTGA	623	59	DNA/PIF-Harbinger	RJM
dna22057*	TTGGGGCTGAAAACTGTTGT	TGTAGGTATGGCCACATCTTG	600	60	DNA/PIF-Harbinger	RJM
copia35	TCGATGCAGGGAATGATAAG	CCAAACAACAATGCCACAAG	391	58.67	Copia	RJM
copia190	ACGGCGTAGCGTTTGATAGC	GGCCGATTCTACGACAGAAG	652	62.54	Copia	RJM
copia300	ACGGCGTAGCGTTTGATAGC	TCGGAGTTCATGTGAGGACA	256	62.54	Copia	RJM
copia400	ACGGCGTAGCGTTTGATAGC	GTAATGCGGCGATTTCATCT	617	62.54	Copia	RJM
copia509	TCGATGCAGGGAATGATAAG	CATTGGTCCGCATACATCAC	579	58.67	Copia	RJM
copia640	ACGGCGTAGCGTTTGATAGC	GTAATGCGGCGATTTCATCT	617	62.54	Copia	RJM
copia700	ACGGCGTAGCGTTTGATAGC	TCGGAGTTCATGTGAGGACA	256	62.54	Copia	RJM
copia782	ACGGCGTAGCGTTTGATAGC	GTAATGCGGCGATTTCATCT	617	62.54	Copia	RJM
copia825	ACAACCGATCAGAAGGCAAA	CTACGGGCAATAAGGTCTCG	522	60.64	Copia	RJM
copia935	ACCTCCAAGGTATCCACACG	ACGCTACGCCATAACAGGG	660	59.84	Copia	RJM
copia1028	TACGGCAGTTCTTCCTGGTT	TGCATCACATACACAAGGG	629	60.11	Copia	RJM
copia118	CGGCCTAATGATTTGAGTCCTA	CAAATACTCGCCTCCACGAT	426	59.92	Copia	RJM
copia139	GCATCACATACACAAAGGGG	GCCTACCTCGTATCCCAACA	577	60.27	Copia	RJM
copia143	ACTTCTCGTGTCGGGTCAGT	CGAACGAAGGTGTTTGGATAA	653	58.86	Copia	RJM
copia180	CAATGCCACAAGTAGGTAGGA	GGACCTGCTCCAGACAAAGA	599	59.95	Copia	RJM
copia183	TAGGTCCGACTGGCTCATCA	CATGTGAGGCTTGCTTGCTA	449	60.07	Copia	RJM
copia295	TTACACCGATGCTAGTTTCCA	GGGAACACACCAAGCTCAAT	213	59.93	Copia	RJM
copia303	GGTGTTGCTAGGTGCCATTT	ACCGATCTACCTCGTTTGCT	217	59.88	Copia	RJM
copia346	GCCATTGAGTGCAAGTGGAT	TTCTTTGCCTCTTCCATGCT	677	60.11	Copia	RJM
copia386*	AGGCAAGATGACCAAGATGC	CGCTTGACAAACACTTCACAT	588	60	Copia	RJM
copia425	AAACAGCAGCTTTCACACTT	GTCTGGGTCCATCATTGCTT	506	60	Copia	RJM
copia529*	TAGAAGGCGTCCCGATAGTG	CATCTATTCTGGGAAGGGGG	339	60.02	Copia	RJM
copia558	CACAGGGCATTGAGGTGG	GACGACGGTTCAGGTTTGTT		57.76	Copia	RJM
copia57	GTATGCGGACCAATGAGCAC	GTTCCGAGCGACAAACACTT	633	60.8	Copia	RJM
copia997	TGTTGAGATCGGCTTGAGTG	GGTGCAAGAGGTCATGGAAT	491	60.04	Copia	RJM
dna11027	CCTCCTCCTCGCCATCTT	TCCATGCTTCCAATGCAATA	155	60.1	DNA Transposons	RJM
dna11852*	AAATCGTGGGAGTCAAGGA	TTTATCCCGGTTGCAGTTTG	664	60.5	DNA Transposons	RJM
dna1264*	GGACGAGGTGGTAGATCCAA	AACCGGGACTAAAGGGTGC	452	60.39	DNA Transposons	RJM
dna14009*	ACAGGTTGGCTACCATGACC	TTTGAAAGTGAAGCAAGGAACA	614	59.93	DNA Transposons	RJM
dna14430*	CAACCGGGACTAAAGGGC	GGACGAGGTGGTAGATCCAA	507	60.18	DNA Transposons	RJM
dna14485	TGTTCAACCTTCCTCCTTGG	AAGTCCCTTTCCGAAGACTACA	494	60.11	DNA Transposons	RJM
dna16053*	GCTGTTAGCACCCGAGACA	TGGATACAGTGATGACCCATTC	167	59.92	DNA Transposons	RJM
dna17882*	ACGAGGATGTGTAGGTGGGA	ACTTTGGACAGCACGAGGAT	252	60.27	DNA Transposons	RJM
dna18009	TGCATACCAATCAGGGAACA	GGCTAGAGTAGATCAAGCAAGG	169	58.86	DNA Transposons	RJM
dna18166	ATACATTGGAAGCGCGACA	TCGATCACCTCCTCTGTTCC	622	59.95	DNA Transposons	RJM
dna18394	CGGCCCTGCAAGTACGAA	ACACCTCCCGTATGAAGCAC	648	60.07	DNA Transposons	RJM
dna18946	GAAGCTAAACAGATTATTTGCCC	GTCCGGGAATGCTCTATCAA	366	59.93	DNA Transposons	RJM
dna1930	CCAGCAGGGCCATAAAAAA	CAATCCGAGAGGGCAAATAA	181	59.88	DNA Transposons	RJM
dna22298*	GCACCAACCGGGATAAAA	AGCAAACCTTCGCAACACTT	353	60.11	DNA Transposons	RJM
dna3076	GTGAGCAGGGAGAAATCGAC	GGAACAAGGCGAATGCTAAGT	645	60	DNA Transposons	RJM
dna3738	TCTATGGCATCTATACGGACACC	GAACGATGTGGTGCAATGTC	690	60	DNA Transposons	RJM
dna6294	TAGCATCCACTTGGGAAACC	AAGGAGGTCATGGGTCAACA	286	60.02	DNA Transposons	RJM
gypsy1006	CTCTTCCAACTAACAGCACCA	CAGTGTCCTTCGACTGCTGA	347	60	Gypsy	RJM
gypsy1010	TACGCCGGAACAGGGTAGT	ACCTCCAAGGTATCCACACG	654	60.8	Gypsy	RJM
gypsy1033	TCATTCTCAATCAGAGAGGGG	TCGGAGTTCATGTGAGGACA	355	60.04	Gypsy	RJM
gypsy1104	CAAGTAGGTGGGACTCAAATCA	GAAGCGTGGAAAGAGGAGAA	350	60.1	Gypsy	RJM
gypsy1108	AAATGCGGGAGATATTATTGTTG	CGGACTCAAGCATAGGAATGTTA	675	60.5	Gypsy	RJM
gypsy1115	GCCACAAGTAGGTAGGACTCAAA	TGAAGAACGGCGGAAGTAAG	513	60.39	Gypsy	RJM
gypsy1255	CGAATTTATCTCCACTCACCG	TATTTGCGCGTGTTCAAGAG	382	59.93	Gypsy	RJM
gypsy450	GTTGTCGGTGATGATGGAGT	CGGCAAGGTTTCTACTAGCC	336	60.18	Gypsy	RJM
gypsy465	TTTGAGTCCTACCTACTTGTGGC	GAACCTTTCCAGTCCATATCTCA	671	59	Gypsy	RJM
gypsy618	TTCTACTTCTTATCATTCCCTGC	TCTTTCGTCTCTTCCGCCTA	497	60	Gypsy	RJM
gypsy704	AAATCAAACGAAGTTAGAAGTCC	GCAATTCGATACAGGGAATGA	460	58	Gypsy	RJM
gypsy705	ACCATCAGGCGGGTCAAC	TACAACCGATCAGAAGGCAA	381	60	Gypsy	RJM
gypsy930	CAATGCCACAAGTAGGTAGGA	CTGGAGTGTCCAAGCCAAAC	640	60	Gypsy	RJM
copia1000	TGACAAACCCGAAAGCTACC	GTAATGCGGCGATTTCATCT	654	60.11	Copia	RJM
copia115	CGGATCGGTTGCTCATATTT	CCTGTGAAGGGTGTCTTGGT	543	59.92	Copia	RJM
copia533	GGCAAATCCCATCTTGATTG	TGGAGGTATGCCCTAGATGC	506	60.27	Copia	RJM
copia215	CAAGCTTGCATAGGTACCACA	CGTCATCAATAACCGTCGTG	237	58.86	Copia	RJM
copia419	GGTTTCGGGTTTGTCAAGAA	GGCTTCCAGCTCGTTAAGTG	398	59.95	Copia	RJM
copia890	CGTGGGAGTCGAGGATAAAA	AGTTTGCAGCCGGGATAAA	646	60.07	Copia	RJM
copia1008	CTCTAGGAAAACCCCGTTCC	ATGTATGCGGACCAATGAGC	650	59.93	Copia	RJM
copia105	CCGCTTCAACACTTTGTCAA	ACCCGCCTGATGGTGTTA	674	59.88	Copia	RJM
copia300	AGCAACCGGTTTTCCTTCTT	AGTGATTCGCAAGAGGTTG	159	60.11	Copia	RJM
copia341*	GCACAAGGTGGGCACTAAAT	GAAGATGTGGTGTATGATGG	223	60	Copia	RJM
copia427	TCTCTCTCTCTCTCTCTCTA	TTTCCAGGTTGATCGGTGA	638	45.07	Copia	RJM
copia842	GAGTCGAGTGTGGCCTTAGC	AAAGTGTGTGCCGCAATTT	630	60.02	Copia	RJM
copia1004	GCCATAGAGTGCAAGTGGAT	CGGACTCAAGCATAGGAATGTTA	512	57.76	Copia	RJM
copia293	TACAGTGGCCGAAAGCATCT	GATGTTCCCTTTGCTTGGAG	556	60.8	Copia	RJM
copia33	AACGACAATGCCACAAGTAGG	GCAATTCGATACAGGGAATGA	393	60.04	Copia	RJM
copia1008	CAAATACTCGCCTCCACGAT	GCTTCATTCTGATGGACTTCTAA	352	60.1	Copia	RJM
copia135	TGGAACTTGGTTGACCCG	ATCACTACGGGCGAGAAGG	173	60.5	Copia	RJM
copia505	GGACCTGCTCCAGACAAAGA	AAACGACAATGCCACAGGTA	605	60.39	Copia	RJM
dna1039	GAGAAACCTTGGTATGCCCA	TCCGTGTAGCAAATGTGGAA	317	59.93	DNA Transposons	RJM
dna11066	CCTTTAGTCCCGGTTGGATT	AGCGGCAATATGTGAAGGTC	472	60.18	DNA Transposons	RJM
dna7487	CGCTGTTCTCCAAATACACG	GGCCATCATGCCATTCTATT	466	59.34	DNA Transposons	RJM
dna10659	CACTGACGATCCTCCATCCT	TCGGTAGCACCTCCCTATTG	250	60.07	DNA Transposons	RJM
dna1094	CTTAGTATGGCCGTGAAGGG	GGATTGACAAGACGGATGCT	378	59.59	DNA Transposons	RJM
dna19746	GCCGTGTACATCCACTCATG	TCATGCTGTTGGTTTGGTGT	655	59.99	DNA Transposons	RJM
dna10832	TGCACCACGGTAGGCAAA	CTGCAACCGGGACTAAACT	176	62.29	DNA Transposons	RJM
dna1120	CGTTTCAGGTGGCACAAATA	AAATAGTTAGGCATGAAATCGTA	481	59.58	DNA Transposons	RJM
dna14106	CCCATAGGGCAAACAATCTG	CGACGAAGAAGAGGAGGATG	405	60.32	DNA Transposons	RJM
dna19098	CCGTGTACATCCACTGACGA	CAGCACCTCCCTGTTGGTAT	349	60.59	DNA Transposons	RJM
dna22223	TGGCAAGTACGAATGGTTCA	TCATCATTTGTGGCTCCGTA	487	60.11	DNA Transposons	RJM
dna3403	CAGACAGCATGTATTTGAAGCA	GAGTGTAACTGGCAGGACGTAA	491	58.99	DNA Transposons	RJM
dna3770	CATGTCTAGCAAGCCCAGTAAA	CAACCGGGACTAAAGGCTC	638	59.42	DNA Transposons	RJM
dna6233	GGGTTGTAATGAAAGACGGA	CTCCAATCCTAGAGGGCAAA	428	57.52	DNA Transposons	RJM
gypsy1001	CCGAAAGAACAGAGGCAAAG	CCAGGTTGATCGGTGAGTTT	601	59.99	Gypsy	RJM
gypsy1003*	TTCACGTTCAGCTTTGCAAG	TCGGACGCTAGTTAGGAGGA	513	60.17	Gypsy	RJM
gypsy101*	TCACAGCATGCTTGTTGACA	TGCAGCGATTTCATCTCATT	665	60.03	Gypsy	RJM
gypsy1133	CACCTAGCCCAATACCGCTA	TGAGGCCCTTCATAGGATTG	504	60.11	Gypsy	RJM
gypsy1123	CAACAGTCTCCCACTTGCAC	TAAGAAGATGGCCCAACAGG	509	59.31	Gypsy	RJM
gypsy1159*	GAAAGATCGGACACTCCGAC	AAGAAGGTGCAAGGCTCAAA	165	59.66	Gypsy	RJM
gypsy1299	CTGCAAGCAATCGAAGAACA	GGTCGCATACGGACTCAAAT	469	60.13	Gypsy	RJM
gypsy1184	TCAGGAGACATTGGATGCAA	GCTAAACAGCAGCGGTAAGG	228	60.2	Gypsy	RJM
gypsy1218	GGTTTAGCCTAGGACCAGCA	CAAGGCGTTCGTTGGTAACT	432	59.34	Gypsy	RJM
gypsy1510	GGGCACTCCGACTCTATCAA	GAACGAGGAGGCACACAAAT	189	60.22	Gypsy	RJM
gypsy203	TCCCTTTCAGCTTTACAAGCA	GAGGTACGCGACAATGATGA	521	60	Gypsy	RJM
gypsy615	AACCATCTTCTTTGTCGCAT	GGTTCATCAGATCCGCAGTT	474	57.26	Gypsy	RJM
*Polymorphic
