# Supplementary material for: Genome-wide development of transposable elements-based markers in foxtail millet and construction of an integrated database
Source: DNA Res. 2014 Nov 26;22(1):79–90. doi: 10.1093/dnares/dsu039 (PMC4379977; doi:10.1093/dnares/dsu039)
Supplement: Supplementary Data [file supp_dsu039_dsu039supp_table23.xls]

## Sheet: Sheet1
Supplementary Table S23: The raw STRUCTURE output used for determination of true number of K
File name	Run #	K	Est. Ln prob. of data	Mean value of Ln likelihood	Variance of Ln likelihood
Resultcb1_run_5_f	5	2	-1217.5	-1201.9	31.2
Resultcb1_run_6_f	6	2	-1217.3	-1201.9	30.9
Resultcb1_run_4_f	4	2	-1216.9	-1201.7	30.4
Resultcb1_run_9_f	9	3	-1068.8	-1033.9	69.7
Resultcb1_run_7_f	7	3	-1072.8	-1030.5	84.6
Resultcb1_run_8_f	8	3	-1071.1	-1029.8	82.6
Resultcb1_run_11_f	11	4	-923.9	-870.8	106.3
Resultcb1_run_12_f	12	4	-924.1	-870.7	106.9
Resultcb1_run_10_f	10	4	-924.9	-870.9	108.2
Resultcb1_run_14_f	14	5	-825.7	-769.5	112.3
Resultcb1_run_15_f	15	5	-855.9	-799.2	113.3
Resultcb1_run_13_f	13	5	-838.6	-794.3	88.6
Resultcb1_run_18_f	18	6	-759.8	-699.2	121.2
Resultcb1_run_16_f	16	6	-778.8	-730.8	95.9
Resultcb1_run_17_f	17	6	-738.7	-693.2	91.2
Resultcb1_run_20_f	20	7	-682.3	-633.1	98.4
Resultcb1_run_21_f	21	7	-681.7	-633	97.4
Resultcb1_run_19_f	19	7	-682.3	-633	98.6
Resultcb1_run_24_f	24	8	-655.4	-602.3	106.3
Resultcb1_run_22_f	22	8	-635.3	-585.4	99.9
Resultcb1_run_23_f	23	8	-636.9	-585.7	102.5
Resultcb1_run_27_f	27	9	-592.8	-540.8	103.9
Resultcb1_run_25_f	25	9	-593.4	-540.8	105.2
Resultcb1_run_26_f	26	9	-626.2	-564.5	123.4
Resultcb1_run_30_f	30	10	-575.6	-517.3	116.6
Resultcb1_run_28_f	28	10	-575.8	-517.2	117.2
Resultcb1_run_29_f	29	10	-569.1	-513.2	111.8
Resultcb1_run_31_f	31	11	-553.1	-491	124.2
Resultcb1_run_32_f	32	11	-555.3	-493.4	123.8
Resultcb1_run_33_f	33	11	-557.6	-496.8	121.7
Resultcb1_run_34_f	34	12	-534.9	-469.8	130.2
Resultcb1_run_35_f	35	12	-538.1	-473.2	129.6
Resultcb1_run_36_f	36	12	-536.3	-470.9	130.8
