# Supplementary material for: Genome-wide development of transposable elements-based markers in foxtail millet and construction of an integrated database
Source: DNA Res. 2014 Nov 26;22(1):79–90. doi: 10.1093/dnares/dsu039 (PMC4379977; doi:10.1093/dnares/dsu039)
Supplement: Supplementary Data [file supp_dsu039_dsu039supp_table25.xls]

## Sheet: Sheet1
Supplementary Table S25 Summary of distribution of pure ancestral Setaria italica individuals
Samples	Cluster 1	Cluster 2	Cluster 3	Cluster 4
S1	0.986 0	.004 0	.006 0	0.004
S49	0.983	0.005	0.007	0.005
S88	0.982	0.006	0.005	0.007
S23	0.981	0.004	0.006	0.009
S33	0.981	0.005	0.008	0.006
S68	0.977	0.004	0.004	0.014
S73	0.977	0.008	0.006	0.009
S21	0.973	0.006	0.012	0.009
S81	0.972	0.006	0.013	0.009
S58	0.971	0.008	0.008	0.013
S84	0.971	0.008	0.008	0.013
S8	0.964	0.014	0.013	0.009
S46	0.963	0.014	0.014	0.009
S80	0.941	0.007	0.026	0.026
S30	0.931	0.057	0.006	0.007
S34	0.929	0.055	0.007	0.009
S5	0.887	0.075	0.011	0.027
S10	0.877	0.06	0.014	0.049
S43	0.86	0.124	0.01	0.006
S63	0.858	0.126	0.009	0.006
S79	0.819	0.006	0.007	0.168
S97	0.007	0.987	0.004	0.003
S98	0.007	0.986	0.004	0.003
S99	0.007	0.986	0.004	0.003
S20	0.007	0.978	0.009	0.007
S75	0.007	0.978	0.009	0.007
S17	0.005	0.976	0.011	0.008
S57	0.007	0.972	0.011	0.01
S4	0.007	0.971	0.012	0.01
S66	0.007	0.971	0.012	0.01
S14	0.006	0.956	0.015	0.023
S72	0.006	0.954	0.016	0.025
S37	0.006	0.953	0.015	0.025
S28	0.014	0.933	0.032	0.021
S38	0.019	0.931	0.034	0.017
S25	0.014	0.886	0.056	0.045
S19	0.014	0.886	0.054	0.045
S13	0.014	0.884	0.054	0.047
S15	0.006	0.006	0.98	0.008
S74	0.006	0.006	0.98	0.009
S39	0.005	0.006	0.98	0.009
S77	0.005	0.008	0.98	0.007
S42	0.007	0.008	0.979	0.006
S89	0.008	0.007	0.978	0.006
S29	0.005	0.011	0.972	0.012
S50	0.005	0.011	0.972	0.012
S91	0.014	0.014	0.967	0.005
S93	0.014	0.014	0.967	0.005
S95	0.014	0.014	0.967	0.005
S51	0.012	0.019	0.956	0.012
S82	0.006	0.036	0.919	0.04
S9	0.006	0.037	0.917	0.04
S16	0.006	0.035	0.917	0.041
S36	0.005	0.061	0.906	0.028
S90	0.058	0.065	0.841	0.035
S94	0.059	0.065	0.84	0.036
S92	0.062	0.064	0.839	0.036
S24	0.006	0.007	0.007	0.981
S76	0.005	0.007	0.007	0.981
S11	0.005	0.007	0.006	0.981
S53	0.005	0.007	0.006	0.981
S55	0.005	0.007	0.006	0.981
S85	0.007	0.006	0.008	0.979
S2	0.008	0.006	0.009	0.978
S27	0.007	0.006	0.009	0.978
S48	0.008	0.006	0.008	0.978
S52	0.008	0.006	0.008	0.978
S67	0.008	0.006	0.008	0.978
S69	0.008	0.006	0.008	0.978
S71	0.007	0.032	0.044	0.917
S47	0.011	0.048	0.037	0.905
S7	0.011	0.051	0.036	0.902
S70	0.02	0.027	0.058	0.895
S86	0.021	0.029	0.058	0.893
S64	0.069	0.088	0.033	0.81
