# Supplementary material for: Genome-wide development of transposable elements-based markers in foxtail millet and construction of an integrated database
Source: DNA Res. 2014 Nov 26;22(1):79–90. doi: 10.1093/dnares/dsu039 (PMC4379977; doi:10.1093/dnares/dsu039)
Supplement: Supplementary Data [file supp_dsu039_dsu039supp_table26.xls]

## Sheet: Sheet1
Supplementary Table S26: Syntenic relationships between transposable elements of foxtail millet and sorghum
TE ID	Location on foxtail millet genome			Location on sorghum genome
	Chromosome	Start	End	Chromosome	Start	End
dna4	1	57343	57490	6	38154801	38154659
dna5	1	85238	85581	5	12774872	12774534
dna7	1	93327	93470	9	58195170	58195312
dna8	1	101250	101395	10	41910741	41910605
dna9	1	106295	106525	10	18261091	18260873
dna10	1	108338	108697	2	8612218	8612569
dna11	1	117229	117555	6	3373673	3373342
dna12	1	146818	147157	5	15851050	15850717
dna13	1	149418	149757	4	48829152	48828831
dna15	1	152693	152949	3	10924848	10925100
dna20	1	213503	213850	6	38154791	38154494
dna23	1	228949	229296	4	48829152	48828829
dna24	1	238153	238352	6	38154505	38154682
dna28	1	241425	241770	4	48829152	48828843
dna30	1	292290	292577	8	49674778	49675066
dna31	1	306185	306550	2	50510744	50510394
dna32	1	314784	315090	2	71961364	71961068
dna37	1	341560	341896	8	49674787	49675088
dna38	1	341903	342045	4	66925892	66926029
dna39	1	351718	351998	4	48829126	48828843
dna42	1	402083	402322	6	38154683	38154473
dna44	1	403871	404215	4	48829150	48828843
dna45	1	405694	406040	4	66925735	66926033
dna46	1	434893	435015	6	50779513	50779620
dna48	1	464796	464973	4	67656658	67656834
dna49	1	471771	471977	8	49675099	49674905
dna50	1	518600	518747	9	44203648	44203791
dna51	1	531491	531637	3	46829714	46829859
dna52	1	532572	532821	4	1880620	1880867
dna54	1	537512	537856	4	66925735	66926031
dna57	1	561833	562576	3	40826992	40827754
dna65	1	710188	710503	6	3373672	3373327
dna66	1	728230	728443	7	61400767	61400971
dna68	1	740051	740389	4	48829152	48828843
dna69	1	750536	750762	9	47207730	47207478
dna70	1	751256	751366	5	12774634	12774531
dna71	1	775331	775678	6	38154493	38154793
LINE8	1	785488	786432	6	14459619	14460561
dna73	1	824890	827381	5	21029517	21031865
dna74	1	845401	845739	6	38154782	38154494
dna79	1	937152	937358	1	10919056	10918860
dna80	1	940707	941022	9	4246071	4245784
dna81	1	951157	951465	6	38154505	38154781
dna82	1	956373	956616	3	58699387	58699615
dna83	1	964871	965118	6	46108761	46108516
dna85	1	996319	996663	6	38154805	38154476
dna87	1	1029630	1029931	5	12774842	12774556
dna92	1	1083492	1083631	1	69803659	69803794
dna94	1	1095296	1095539	6	38154477	38154704
dna96	1	1196955	1197454	2	51388369	51387870
dna97	1	1249282	1249540	4	55058331	55058582
dna99	1	1258835	1259168	3	14830937	14830621
dna100	1	1270416	1270925	2	51388372	51387873
dna102	1	1298471	1298782	2	51993975	51994287
dna104	1	1321227	1321343	4	61212839	61212943
dna105	1	1346672	1346960	6	38154782	38154509
dna107	1	1355694	1355841	9	58195167	58195307
dna112	1	1379841	1380032	7	55959938	55959777
dna114	1	1389295	1389570	6	38154518	38154767
dna115	1	1397158	1397503	6	38154782	38154473
dna118	1	1408153	1408487	9	50484265	50484543
dna119	1	1442075	1442377	8	4817402	4817710
dna120	1	1444323	1444663	4	48828832	48829152
dna121	1	1444784	1445064	4	61213226	61212987
dna123	1	1456921	1457067	4	5883403	5883547
dna127	1	1499542	1499884	6	3373335	3373673
LINE19	1	1537128	1537591	2	58403758	58403299
dna129	1	1554447	1554791	4	48828843	48829152
dna132	1	1583656	1583802	4	54977552	54977407
dna133	1	1595358	1595606	6	46108761	46108509
dna135	1	1609686	1610029	6	38154493	38154793
dna136	1	1615194	1615488	4	48828849	48829115
dna137	1	1635462	1635805	4	66926033	66925735
dna138	1	1638927	1639270	8	803037	803356
dna139	1	1646094	1646995	2	12289105	12290006
dna141	1	1686793	1687123	5	12774549	12774863
dna142	1	1695567	1695713	3	60390530	60390673
dna144	1	1766014	1766159	4	64709928	64709786
dna147	1	1807360	1807650	9	50484265	50484522
dna148	1	1809761	1809926	3	55739681	55739530
dna151	1	1834506	1834837	4	66926031	66925746
dna153	1	1854335	1854482	7	11425290	11425148
dna154	1	1884019	1884341	9	4245771	4246072
dna155	1	1892436	1892747	4	48829152	48828843
dna156	1	1921729	1922072	5	12774535	12774845
LINE26	1	1962362	1962643	1	25989403	25989699
dna163	1	1983642	1983980	6	38154477	38154791
dna164	1	1995122	1995434	3	67829487	67829188
dna165	1	2006300	2006445	9	58195311	58195166
dna166	1	2011744	2011890	9	57304750	57304898
dna167	1	2012517	2012832	4	66926000	66925735
dna168	1	2016284	2016627	4	66925735	66926032
dna169	1	2044001	2046216	6	40523495	40525695
dna170	1	2058320	2058465	8	3580953	3580803
dna172	1	2065709	2066031	5	12774589	12774861
dna173	1	2150657	2150974	9	50484523	50484264
dna174	1	2151000	2151317	8	49674799	49675099
dna175	1	2159369	2159530	2	74805957	74805808
dna176	1	2164344	2164686	4	48829151	48828843
dna177	1	2165674	2166815	6	1197867	1196709
dna179	1	2215949	2216267	6	38154511	38154793
dna180	1	2230305	2230596	5	12774551	12774820
dna182	1	2249631	2249944	9	50484264	50484534
dna183	1	2249944	2250288	3	67829206	67829513
dna184	1	2267581	2267727	2	47690673	47690814
dna185	1	2270135	2270368	3	65477539	65477769
dna186	1	2282271	2282413	7	5393117	5393255
dna187	1	2284005	2284262	6	46108759	46108509
dna188	1	2327473	2327818	4	48828843	48829152
dna191	1	2360509	2360824	5	12774549	12774852
dna192	1	2361295	2361628	8	4817712	4817398
dna194	1	2410749	2411090	5	12774860	12774529
dna197	1	2487275	2487413	9	58195299	58195166
dna202	1	2615157	2616037	5	46714132	46713275
LINE33	1	2693029	2693270	1	483058	483300
dna213	1	2698097	2698426	4	48829149	48828829
dna214	1	2698430	2698736	4	48829152	48828831
dna217	1	2726585	2726930	4	48828843	48829152
dna218	1	2749336	2752310	3	58568865	58566183
dna219	1	2827929	2829094	5	46713109	46714272
dna221	1	2872904	2873454	8	699836	699288
dna223	1	2918043	2919195	1	54410095	54411214
dna225	1	2930883	2931020	1	58740374	58740510
dna228	1	2979157	2979812	10	45900348	45899724
dna230	1	2990012	2991307	10	45899598	45898303
dna231	1	2991278	2991611	3	5867742	5868039
dna233	1	3037389	3037534	2	14479073	14479218
dna234	1	3039482	3039701	8	44609890	44610087
dna236	1	3064492	3065007	6	13793529	13793016
dna238	1	3066480	3066800	1	23804893	23804591
dna239	1	3087092	3087214	2	12140257	12140371
dna241	1	3106143	3106384	9	5355986	5355775
dna242	1	3125972	3126325	6	38154791	38154473
dna244	1	3143891	3144037	6	57787542	57787398
dna245	1	3167358	3167603	2	64592885	64592629
dna246	1	3179695	3179834	1	67789950	67789809
dna249	1	3195404	3195705	5	12774530	12774836
dna250	1	3196228	3196521	6	38154763	38154493
dna251	1	3213896	3214233	4	66926033	66925747
dna252	1	3214274	3214601	4	66926033	66925735
dna254	1	3235228	3235335	3	67829476	67829369
dna257	1	3254611	3254730	5	4794211	4794317
dna258	1	3290763	3291103	4	66926033	66925746
dna259	1	3292528	3292674	3	55932297	55932155
LINE41	1	3292944	3294577	10	58149498	58147874
dna260	1	3323348	3323606	6	46108510	46108762
dna261	1	3332824	3333160	3	5917658	5917333
dna262	1	3393263	3393595	6	38154477	38154791
dna264	1	3439291	3439434	1	16985810	16985673
dna265	1	3448915	3449136	2	6219826	6219606
dna266	1	3449332	3449531	2	6219136	6218942
dna267	1	3450863	3451186	5	12774850	12774556
dna268	1	3459618	3460132	4	40900405	40899894
dna269	1	3466448	3466593	2	14479073	14479218
dna271	1	3497137	3497446	4	48828865	48829138
dna273	1	3514203	3514457	9	45296667	45296922
dna274	1	3530267	3530516	9	53001075	53001320
dna275	1	3540522	3541052	7	60712284	60711795
dna276	1	3544507	3544825	4	66926006	66925735
dna277	1	3546472	3546817	4	48829152	48828816
dna278	1	3548137	3550372	6	6154068	6151830
dna280	1	3571599	3572128	7	60712283	60711795
dna281	1	3575583	3575901	4	66926006	66925735
dna282	1	3577548	3577895	4	48829152	48828816
dna283	1	3579215	3581453	6	6154068	6151830
dna284	1	3603920	3604266	4	48828819	48829152
dna285	1	3643060	3643367	7	6899852	6899551
dna286	1	3652704	3653049	4	48828831	48829152
dna290	1	3669867	3670067	1	47758678	47758500
dna292	1	3686655	3686777	6	38154592	38154476
dna293	1	3694706	3694938	10	61021871	61022086
dna296	1	3769967	3770112	9	58995475	58995619
dna297	1	3780527	3780789	8	4817668	4817445
dna300	1	3822916	3823061	2	14479216	14479072
LINE48	1	3846955	3847458	1	482078	482582
dna301	1	3850255	3851902	5	23151154	23152759
dna302	1	3866162	3866293	5	52191791	52191654
dna303	1	3867045	3867202	3	55204604	55204459
dna304	1	3885996	3886330	8	49674802	49675125
dna308	1	3931948	3932277	4	48829152	48828831
dna309	1	3965482	3968262	10	57603534	57606112
dna311	1	3991390	3991689	9	50484270	50484524
dna312	1	3992281	3992619	4	66926028	66925735
dna313	1	3992281	3992619	4	66926028	66925735
LINE50	1	4024649	4024777	2	53657228	53657104
dna317	1	4042227	4042464	7	1829381	1829635
LINE51	1	4083723	4083909	3	52265750	52265566
dna319	1	4089563	4089888	5	12774535	12774850
dna320	1	4099356	4099680	5	12774535	12774844
dna321	1	4110066	4110310	1	6231229	6230988
dna325	1	4168468	4171279	4	46381561	46383956
dna328	1	4236612	4236946	6	38154791	38154477
dna331	1	4247733	4247992	4	42159345	42159093
dna332	1	4249422	4249724	8	4817675	4817402
dna333	1	4250402	4250673	9	50484516	50484258
dna335	1	4263192	4263365	5	59163302	59163139
dna336	1	4274474	4274624	4	64649267	64649134
dna337	1	4282791	4283137	6	38154793	38154476
dna339	1	4291808	4292112	6	38154514	38154793
dna340	1	4309939	4310266	4	66925735	66926012
dna342	1	4374004	4374150	5	46438066	46438200
dna343	1	4408792	4409097	9	50484523	50484265
dna344	1	4411982	4412319	6	38154491	38154791
dna345	1	4415826	4415953	10	43344813	43344935
dna346	1	4427455	4427680	5	12774535	12774755
dna347	1	4447258	4447598	4	66926012	66925735
dna348	1	4476039	4476369	8	49675125	49674778
dna351	1	4486711	4487032	4	66926014	66925736
dna353	1	4489684	4489938	1	60184254	60184014
dna354	1	4492404	4492604	8	4817473	4817667
dna355	1	4499007	4499338	5	15850736	15851051
dna356	1	4566754	4567094	6	38154782	38154494
dna357	1	4583094	4583352	6	46108510	46108762
dna358	1	4599989	4600270	6	38154476	38154771
dna359	1	4601459	4601758	2	58598954	58598674
dna360	1	4601793	4602084	4	48828843	48829151
dna361	1	4635391	4635625	9	50484459	50484258
dna364	1	4679205	4679553	4	48828833	48829152
dna365	1	4704049	4704396	5	12774862	12774529
dna373	1	4839183	4839510	9	50484543	50484264
dna374	1	4861385	4861525	4	66137174	66137037
dna375	1	4866576	4866783	10	2974415	2974216
dna376	1	4874134	4874448	8	803356	803034
dna377	1	4888612	4888756	9	44203790	44203645
dna378	1	4891789	4891935	4	5655697	5655833
dna380	1	4972815	4973151	4	66926026	66925735
dna385	1	5012617	5012830	4	53856535	53856715
dna387	1	5057715	5057914	1	47758501	47758680
dna395	1	5111125	5112101	5	9865498	9866470
dna397	1	5125393	5125644	3	9302509	9302257
dna398	1	5146475	5147317	5	51369917	51369106
dna399	1	5152756	5153050	5	12774565	12774841
dna400	1	5154207	5154335	10	41910741	41910614
dna401	1	5155944	5156252	8	4817401	4817668
dna402	1	5156525	5156862	8	49674816	49675121
dna403	1	5166503	5166722	3	407925	408154
dna404	1	5181744	5182085	5	12774845	12774530
dna405	1	5182206	5182551	4	48829152	48828843
dna406	1	5184246	5184575	6	38154793	38154477
dna407	1	5185019	5185362	4	66926032	66925735
LINE57	1	5193711	5194477	3	13676062	13676812
dna415	1	5285494	5285834	6	38154782	38154494
dna416	1	5296600	5296746	3	7170505	7170361
dna417	1	5298664	5298807	2	14479075	14479218
dna418	1	5314549	5314695	5	58600537	58600394
dna419	1	5317392	5317738	5	12774861	12774535
dna420	1	5337134	5337240	7	6899551	6899652
dna421	1	5346727	5346873	9	53845951	53845803
dna422	1	5377752	5378096	4	48829152	48828845
dna423	1	5420011	5420335	4	48829152	48828874
dna424	1	5425949	5426507	5	46204318	46203776
dna428	1	5462989	5463129	1	65444262	65444122
dna429	1	5467260	5467606	4	66926033	66925735
dna430	1	5492976	5493254	6	38154491	38154733
dna431	1	5511765	5512089	6	38154782	38154508
dna432	1	5525621	5525962	4	48829152	48828819
dna433	1	5562709	5562853	9	58195167	58195301
dna434	1	5568652	5568997	4	48829152	48828843
dna438	1	5686715	5687010	4	48829152	48828872
dna440	1	5689429	5689572	4	64709921	64709786
dna441	1	5690565	5690890	5	12774856	12774549
dna442	1	5690589	5690872	5	12774567	12774837
dna444	1	5695787	5696134	5	12774856	12774529
dna445	1	5705213	5705543	4	48829152	48828819
dna446	1	5748938	5749254	6	38154793	38154499
dna447	1	5750877	5751108	3	28906467	28906250
dna448	1	5758080	5758402	5	12774553	12774839
dna449	1	5759837	5760037	6	38154672	38154473
dna450	1	5760048	5760159	5	12774712	12774821
dna451	1	5762373	5762632	3	407901	408147
dna455	1	5788711	5789058	4	48828829	48829152
dna456	1	5790493	5790822	5	12774530	12774861
dna460	1	5814475	5814824	8	4817712	4817401
dna461	1	5826580	5826725	1	59042300	59042445
dna462	1	5831364	5831675	6	38154787	38154477
dna463	1	5855564	5855711	4	50843643	50843776
dna464	1	5865013	5865320	6	38154782	38154493
dna465	1	5874583	5874889	4	66926011	66925746
dna467	1	5882873	5883217	6	38154793	38154476
dna468	1	5886571	5886827	3	38773038	38773293
dna469	1	5900224	5900408	6	9045087	9045265
dna471	1	5908859	5909098	7	54675116	54674874
dna472	1	5925724	5925982	6	46108514	46108761
dna473	1	5926912	5927055	9	58195168	58195307
dna475	1	5952048	5952246	6	53523961	53523758
dna476	1	5980459	5980768	5	12774844	12774549
dna479	1	5992573	5992752	2	51994128	51993960
dna480	1	6008874	6009343	2	23201490	23201945
dna482	1	6027467	6027602	5	54454311	54454439
dna483	1	6037012	6037270	6	46108510	46108762
dna486	1	6072677	6072789	5	12774634	12774530
dna487	1	6080751	6080889	3	53796650	53796528
dna488	1	6082099	6082445	4	66925735	66926033
dna489	1	6082659	6082903	2	67193397	67193642
LINE63	1	6088506	6090184	6	27231762	27233421
dna495	1	6133359	6133689	4	66925756	66926029
dna496	1	6149770	6150084	4	66925996	66925735
dna497	1	6153787	6154033	4	55058583	55058340
dna500	1	6175508	6175829	5	12774551	12774858
dna503	1	6204349	6204475	4	61212853	61212970
LINE69	1	6231522	6231904	1	25989330	25989734
dna505	1	6239933	6240136	7	6899750	6899554
dna507	1	6246452	6246756	3	67829513	67829246
dna508	1	6278072	6278410	4	48829152	48828816
dna509	1	6290559	6290888	4	66925732	66926014
dna510	1	6335675	6336018	8	4817401	4817712
dna511	1	6350624	6350948	4	48828831	48829152
dna512	1	6355322	6355466	4	6478462	6478605
dna513	1	6355495	6355689	3	62421975	62422147
LINE71	1	6372994	6373282	6	5998522	5998236
dna514	1	6381782	6382021	4	56782610	56782391
dna515	1	6382865	6383200	4	48828831	48829150
dna516	1	6397477	6397618	1	20704735	20704878
dna517	1	6414134	6414460	2	15872063	15872382
dna518	1	6415919	6416432	6	54010649	54010141
dna521	1	6473841	6474186	5	12774861	12774549
dna522	1	6480510	6480656	4	5883546	5883403
dna523	1	6503305	6503643	6	38154477	38154782
dna524	1	6504119	6504448	4	48828855	48829152
dna525	1	6505456	6505637	6	38154652	38154476
dna526	1	6511748	6512074	5	12774845	12774529
dna528	1	6517901	6518156	4	3040346	3040089
dna529	1	6526118	6526262	2	14479073	14479216
dna530	1	6550720	6550862	5	46438066	46438196
dna531	1	6554174	6554421	4	55422426	55422177
LINE73	1	6557474	6557863	8	4755420	4755037
dna534	1	6613139	6613482	5	12774845	12774535
dna535	1	6627630	6627971	4	48829152	48828849
dna536	1	6641726	6642071	4	66925735	66926029
dna537	1	6654160	6654476	6	38154791	38154510
dna538	1	6654550	6654894	9	50484544	50484264
dna544	1	6711554	6711700	1	16985674	16985816
dna545	1	6752039	6752183	2	66040196	66040055
dna548	1	6815363	6815668	6	38154477	38154764
dna549	1	6815841	6816180	4	66926028	66925735
dna550	1	6836776	6837088	4	66925735	66926005
dna552	1	6843522	6843749	5	12774755	12774529
dna555	1	6874789	6875129	5	12774858	12774529
dna556	1	6889674	6889907	4	32207799	32208035
dna557	1	6890785	6891091	5	12774541	12774841
dna558	1	6897349	6897653	3	67829510	67829253
dna560	1	6914010	6914195	2	2242545	2242711
dna561	1	6915105	6917001	2	65274212	65275903
dna563	1	6921942	6922195	4	48829146	48828892
dna564	1	6922202	6922541	8	49675124	49674787
dna565	1	6922611	6922918	4	66926028	66925746
dna566	1	6947595	6947777	7	51937732	51937574
copia6	1	6949433	6954712	4	67724524	67719253
dna567	1	6963521	6963853	4	66926033	66925735
dna568	1	6965771	6966059	3	53796398	53796675
dna569	1	6968815	6969138	3	5917660	5917336
dna571	1	7018784	7019129	4	66926033	66925735
dna572	1	7023595	7023741	3	46829847	46829713
dna575	1	7119426	7119636	4	66926032	66925829
dna576	1	7119637	7119983	4	48829152	48828819
dna577	1	7125603	7125749	3	7170505	7170361
dna578	1	7131707	7131983	4	66925967	66925735
dna580	1	7169737	7170033	5	12774534	12774812
dna581	1	7178767	7178895	3	70819765	70819882
dna582	1	7193067	7193393	4	66926033	66925735
dna583	1	7193393	7193649	3	10925100	10924847
dna584	1	7254998	7255286	8	49674825	49675080
dna585	1	7255033	7255280	8	49674834	49675066
dna586	1	7287170	7287512	8	49675126	49674787
dna588	1	7312951	7313234	6	38154758	38154508
dna589	1	7320631	7320924	7	37602752	37603032
dna590	1	7323392	7323760	8	49675126	49674778
dna592	1	7412900	7413018	2	71016416	71016297
dna596	1	7498715	7499278	2	46327031	46327587
dna598	1	7549150	7551378	7	62667839	62665637
dna602	1	7605768	7606121	6	38154791	38154473
dna603	1	7617619	7617963	4	66926033	66925735
LINE85	1	7640482	7640851	3	30302875	30303229
dna606	1	7650565	7650711	4	64709787	64709929
dna607	1	7677532	7677782	7	2714422	2714165
dna608	1	7677838	7678136	6	38154519	38154791
dna611	1	7713794	7714136	5	12774556	12774858
dna612	1	7721496	7721839	4	66925746	66926033
dna613	1	7776328	7776647	6	38154499	38154791
dna614	1	7778333	7778478	3	7170362	7170505
dna615	1	7781698	7782026	2	51993965	51994269
dna616	1	7802365	7802698	6	38154793	38154476
dna618	1	7838645	7839064	3	64233166	64233575
dna619	1	7847916	7848155	1	68319714	68319488
dna620	1	7849541	7849886	5	12774549	12774861
dna622	1	7892694	7892840	5	53814041	53813895
dna623	1	7903521	7903822	3	67829512	67829246
dna624	1	7949768	7949911	4	61212840	61212989
dna628	1	7965065	7965400	4	48828843	48829138
dna629	1	7986252	7986398	1	20963095	20962961
dna630	1	7991927	7992224	4	66925746	66926029
dna637	1	8053495	8053628	4	5883405	5883542
dna638	1	8054957	8055300	9	50484265	50484543
dna640	1	8079710	8080032	5	12774850	12774530
dna641	1	8136097	8136373	4	48828883	48829152
dna644	1	8182163	8182436	2	8612308	8612572
dna645	1	8188921	8189265	4	66925732	66926033
dna646	1	8207097	8207409	6	38154756	38154476
dna650	1	8329882	8330196	9	50484532	50484267
dna651	1	8359561	8359844	9	4245802	4246071
dna652	1	8359886	8360221	4	66926033	66925735
dna653	1	8361233	8361514	3	5917352	5917624
dna654	1	8365607	8365862	7	4710861	4710612
dna655	1	8403492	8403731	3	5432862	5432633
dna656	1	8451528	8451867	4	66926032	66925736
dna657	1	8453999	8454327	6	38154774	38154493
dna658	1	8465981	8466126	3	55932297	55932154
dna659	1	8480330	8480649	4	48829152	48828834
dna662	1	8546604	8546736	10	19426126	19426248
dna663	1	8546618	8546736	10	19426134	19426248
dna666	1	8582604	8582795	10	22481330	22481143
dna668	1	8583234	8583449	10	4964850	4965052
dna669	1	8585059	8585200	4	50843643	50843776
dna670	1	8593538	8593855	5	15851051	15850717
dna672	1	8635543	8635888	4	48828843	48829152
dna673	1	8665685	8665942	1	73695443	73695186
dna674	1	8672972	8673229	7	26252759	26253016
dna676	1	8718761	8719098	9	4246068	4245756
dna677	1	8739177	8739491	9	50484258	50484543
dna678	1	8740915	8741239	4	48828832	48829115
dna680	1	8825146	8825351	4	53106665	53106500
dna682	1	8834855	8835202	5	12774832	12774529
dna683	1	8849750	8849935	1	18861334	18861150
dna684	1	8849777	8849978	6	48821132	48820932
dna686	1	8886550	8886895	4	48829152	48828843
dna688	1	8902277	8902451	6	38154522	38154694
dna689	1	8924278	8924496	2	5109903	5110103
dna692	1	8936920	8937066	10	41910741	41910596
dna694	1	8966093	8966283	1	18203027	18203204
dna695	1	8966147	8966299	8	14402252	14402395
dna702	1	9000314	9000642	4	48829137	48828829
dna703	1	9015650	9015936	3	53796650	53796397
dna706	1	9016987	9017322	6	38154782	38154494
dna708	1	9019287	9019537	2	76147284	76147525
dna710	1	9110895	9111153	4	1880611	1880867
dna712	1	9134123	9134468	8	4817712	4817401
dna713	1	9140416	9140745	5	12774534	12774858
dna716	1	9155685	9155932	10	61022086	61021862
dna718	1	9161338	9161583	4	66925771	66926012
dna719	1	9167455	9167758	5	12774533	12774832
dna722	1	9228766	9229098	5	12774556	12774850
dna723	1	9242069	9242230	8	49674949	49675088
gypsy15	1	9248846	9253844	5	21155576	21150954
dna725	1	9307281	9307486	1	10299133	10299319
dna726	1	9333619	9333877	6	3913914	3913657
dna727	1	9357620	9357943	4	66925732	66926028
dna733	1	9435972	9437204	5	9262249	9263459
dna737	1	9464806	9465019	4	66926013	66925808
dna738	1	9469209	9469550	4	66926012	66925735
dna739	1	9570597	9570926	4	66926012	66925735
dna741	1	9571075	9571215	7	37602775	37602917
dna742	1	9583766	9584088	4	66925735	66926032
dna743	1	9594943	9595265	8	803037	803356
dna744	1	9600048	9600392	4	48828843	48829152
dna746	1	9663461	9663777	9	50484259	50484574
dna748	1	9677644	9677788	2	7556899	7556756
dna749	1	9677664	9680833	7	62663845	62667029
dna751	1	9705959	9706763	1	27960811	27961606
dna752	1	9723206	9723372	7	58436507	58436355
dna753	1	9737991	9738249	3	5917329	5917585
LINE111	1	9779642	9781587	5	52581569	52579632
LINE112	1	9781949	9782350	1	499187	499592
dna757	1	9832568	9832813	10	9396017	9395779
dna759	1	9836058	9836383	8	49674777	49675105
dna761	1	9853043	9853190	3	73189386	73189531
dna764	1	9877851	9878156	4	66925732	66925999
dna766	1	9883121	9883466	4	48829152	48828843
dna767	1	9887123	9887468	4	48829152	48828843
dna768	1	9903714	9903850	4	61213001	61213129
dna770	1	9904223	9904354	3	9096803	9096918
dna772	1	9921558	9921903	4	48829152	48828843
dna773	1	9925586	9925847	4	61213001	61213226
dna774	1	9926772	9927111	6	38154789	38154477
dna775	1	9927117	9929086	9	3575629	3573987
dna778	1	9960390	9960537	5	4281080	4280939
dna783	1	9981870	9982214	2	51994283	51993982
dna785	1	10012481	10012730	6	59813366	59813115
dna787	1	10022942	10023278	6	38154784	38154476
dna788	1	10026041	10026179	5	7352316	7352451
dna790	1	10053557	10053758	5	7501300	7501493
dna791	1	10053630	10053776	6	40934930	40935058
dna792	1	10056602	10056762	2	51993956	51994112
dna793	1	10061651	10061992	5	12774856	12774535
dna795	1	10119745	10120047	4	66925746	66926028
dna796	1	10199486	10199800	6	38154499	38154793
dna798	1	10274124	10274251	10	7110481	7110361
dna801	1	10328089	10328270	6	52082271	52082095
dna802	1	10328126	10328314	2	6285159	6284985
dna804	1	10380817	10381159	4	66926033	66925732
dna805	1	10396350	10396702	4	66926029	66925735
dna807	1	10427796	10428119	6	38154477	38154791
dna808	1	10431851	10432184	8	4817401	4817711
dna809	1	10437832	10438142	5	12774856	12774529
dna810	1	10438442	10438787	8	4817712	4817401
dna812	1	10445100	10445450	6	3373673	3373342
LINE116	1	10447066	10447232	6	394339	394176
LINE117	1	10447532	10448413	10	10553643	10552771
dna813	1	10483801	10484100	10	41201697	41201377
dna815	1	10527959	10528873	2	76639487	76640397
dna817	1	10566097	10566241	7	5393105	5393255
dna822	1	10608656	10608993	9	50484534	50484258
LINE119	1	10636407	10636729	5	51233539	51233859
dna825	1	10651376	10651522	3	7170362	7170505
dna826	1	10655004	10657976	4	46381535	46383959
dna828	1	10751248	10751431	8	4817675	4817520
dna829	1	10751429	10751641	8	49674917	49675126
dna830	1	10756214	10756556	4	48829152	48828843
dna831	1	10763098	10763243	1	63257832	63257690
dna832	1	10779144	10779423	5	12774530	12774813
dna834	1	10807236	10810352	4	51271860	51274706
dna837	1	10814082	10816030	6	43218734	43217016
dna839	1	10819693	10819804	1	25267247	25267350
dna842	1	10850085	10850772	8	49713997	49714682
dna843	1	10851040	10851856	8	49714972	49715784
dna844	1	10851120	10851664	8	49715051	49715592
dna845	1	10852368	10852528	8	49716249	49716400
dna846	1	10873492	10873746	8	38929251	38929487
dna849	1	10907620	10907822	6	45685755	45685559
dna850	1	10910373	10911306	6	9291660	9290729
dna851	1	10911392	10912992	6	9290650	9289030
copia16	1	11005363	11013424	10	51159516	51151892
dna861	1	11023226	11023551	6	38154780	38154493
dna871	1	11098272	11098617	4	48828845	48829152
dna873	1	11107842	11109095	5	46713556	46712339
dna874	1	11125645	11125942	4	48829115	48828857
dna877	1	11137976	11138375	2	17775375	17775766
dna878	1	11188456	11188709	7	26253010	26252758
dna879	1	11209194	11209339	1	16985815	16985675
dna881	1	11271243	11271549	5	12774846	12774530
dna882	1	11286743	11286892	3	55932297	55932155
dna884	1	11358010	11358356	4	66926033	66925735
dna885	1	11376931	11377268	8	803053	803346
dna886	1	11381629	11381951	6	38154491	38154793
dna891	1	11570178	11570411	8	14945029	14944799
dna901	1	11795932	11796065	2	18705896	18705763
dna902	1	11796257	11796372	4	66926033	66925927
dna904	1	11841290	11841547	6	46108760	46108509
dna909	1	11928403	11928748	4	66925735	66926033
dna910	1	12001631	12002270	2	66073308	66073941
dna911	1	12011713	12011859	10	41910741	41910596
dna912	1	12032043	12032794	8	1429702	1430435
dna919	1	12238141	12238827	7	37322269	37322914
dna920	1	12238754	12239023	10	50514627	50514889
dna921	1	12254975	12255278	6	38154781	38154476
dna922	1	12256187	12256531	5	12774856	12774530
dna923	1	12295753	12296607	5	60285886	60285065
dna925	1	12310892	12312688	1	33552869	33554653
LINE130	1	12327474	12328072	1	482759	483345
dna927	1	12352853	12353191	4	48829157	48828833
dna928	1	12356203	12356399	3	73421190	73421373
dna929	1	12357031	12357148	4	66925927	66926033
dna930	1	12374654	12374798	7	60481334	60481192
dna931	1	12416716	12417060	4	66925735	66926033
dna932	1	12420548	12420866	8	49674787	49675080
dna937	1	12447881	12448044	2	51994110	51993956
dna938	1	12450266	12450464	6	52630174	52629992
dna941	1	12469236	12469377	2	58598792	58598674
dna942	1	12470879	12471039	3	23917436	23917278
dna943	1	12471683	12472888	3	43180576	43181740
dna946	1	12552902	12553160	4	55058582	55058330
dna949	1	12641879	12643116	7	38555154	38556240
dna950	1	12698900	12699156	1	19779825	19779580
dna952	1	12702474	12702798	4	48828832	48829150
dna954	1	12723226	12723553	4	48828831	48829152
dna955	1	12725603	12725948	5	12774861	12774549
dna957	1	12744474	12744815	5	12774845	12774529
dna958	1	12745145	12745489	6	38154476	38154791
dna960	1	12749385	12749531	2	14479074	14479218
dna962	1	12783648	12783880	8	49674897	49675126
dna963	1	12803191	12803457	6	38154478	38154704
dna964	1	12805411	12805732	9	50484264	50484543
LINE137	1	12860101	12860382	10	10552773	10553052
LINE138	1	12860731	12861435	2	47279900	47280588
dna966	1	12862223	12862433	3	57592791	57592583
dna967	1	12964538	12964880	6	38154793	38154478
dna968	1	12969002	12969401	2	17775766	17775374
dna970	1	12994584	12994934	2	65274938	65275297
dna973	1	13026939	13027492	3	28064044	28063489
dna974	1	13043134	13046436	6	18312529	18309237
dna975	1	13091788	13091930	4	5883542	5883403
dna976	1	13112275	13112619	5	12774859	12774529
dna980	1	13209902	13210238	6	38154493	38154781
dna981	1	13242413	13242632	2	18496038	18495836
dna985	1	13274091	13274233	1	252183	252043
dna986	1	13296314	13296652	4	48829150	48828833
LINE141	1	13338284	13338406	9	4904152	4904255
dna995	1	13356893	13357697	6	2408615	2409413
dna1002	1	13483724	13483928	1	18203007	18203203
dna1006	1	13541650	13541994	2	51994288	51993986
LINE146	1	13556016	13556321	3	49622844	49623157
dna1007	1	13563054	13563308	9	6538346	6538096
dna1009	1	13564110	13564285	6	48967209	48967376
dna1010	1	13592680	13592826	10	41910741	41910596
dna1012	1	13609903	13610107	9	50484535	50484366
dna1013	1	13610105	13610448	8	4817401	4817711
dna1015	1	13617393	13617643	10	3989754	3989503
dna1016	1	13620303	13620637	5	12774535	12774859
dna1017	1	13656935	13657295	4	48829133	48828831
dna1018	1	13657574	13657728	7	61573818	61573971
dna1020	1	13657766	13657995	6	38154702	38154493
dna1021	1	13673647	13674088	1	56098478	56098900
dna1022	1	13674948	13675290	6	58375810	58376125
dna1024	1	13731775	13732577	2	66073199	66073955
dna1025	1	13736441	13736681	7	38462244	38462479
dna1027	1	13794972	13795235	5	3894197	3894464
dna1029	1	13840629	13840788	7	51904432	51904574
dna1039	1	13887687	13889138	7	62665399	62663954
dna1041	1	13889535	13889843	5	55446029	55446315
dna1043	1	13915049	13915378	8	49674787	49675126
dna1044	1	13916360	13917292	6	9291660	9290729
dna1045	1	13917370	13918948	6	9290650	9289030
dna1047	1	13921721	13922066	6	38154782	38154473
dna1048	1	14012215	14012360	5	52191796	52191654
dna1055	1	14251329	14251657	4	66925732	66926013
dna1056	1	14254574	14254709	1	53300362	53300492
dna1057	1	14313594	14315193	10	42529852	42528281
dna1058	1	14352199	14352507	10	9242832	9243100
dna1061	1	14412980	14413320	4	66925735	66926012
dna1062	1	14433868	14434207	4	66926014	66925735
dna1064	1	14460813	14464226	7	62664588	62667846
dna1070	1	14573877	14573997	6	53523877	53523758
dna1071	1	14771004	14771253	9	47207731	47207482
dna1072	1	14990938	14991111	5	59163139	59163302
dna1077	1	15026581	15026911	4	48829148	48828861
dna1078	1	15029434	15029725	8	49674800	49675067
dna1079	1	15037611	15037883	3	69186480	69186733
dna1080	1	15039858	15040203	4	48828843	48829152
dna1081	1	15088910	15089142	3	62503604	62503385
dna1082	1	15145154	15145496	8	49675126	49674799
dna1083	1	15159875	15160169	5	12774824	12774534
dna1086	1	15188889	15189694	2	66073955	66073191
dna1087	1	15206065	15206209	2	66040057	66040200
dna1088	1	15220442	15220580	4	61212854	61212969
dna1089	1	15220702	15220860	3	1985668	1985809
dna1094	1	15518462	15521570	7	62666387	62663627
dna1097	1	15535328	15538263	7	12691324	12688391
dna1103	1	15588171	15588481	8	49675088	49674778
dna1104	1	15640531	15643382	6	18312526	18309737
dna1105	1	15643497	15643972	3	20176509	20176026
copia39	1	15767353	15773303	9	44427881	44433476
dna1108	1	15792156	15792495	5	12774845	12774535
dna1110	1	15909309	15909636	6	38154490	38154791
dna1112	1	15920336	15920680	8	49674785	49675126
dna1113	1	15920772	15921072	2	58598952	58598648
dna1114	1	16033130	16033472	8	49675122	49674778
dna1117	1	16036258	16036605	4	48828829	48829152
dna1122	1	16353626	16354430	7	6721358	6720562
dna1124	1	16435978	16436285	10	38004301	38004026
dna1126	1	16653979	16654087	4	66925934	66926033
dna1127	1	16713594	16713911	5	12774535	12774845
dna1128	1	16717072	16717207	3	63748518	63748395
dna1129	1	16735553	16735699	1	16985672	16985816
dna1132	1	16833744	16834297	7	109225	108673
dna1138	1	17085999	17087635	5	23152758	23151160
dna1139	1	17093795	17093939	9	44203647	44203790
dna1141	1	17116851	17117375	4	14962761	14963285
dna1142	1	17116958	17117433	1	27264463	27263989
LINE171	1	17122837	17122975	3	49622098	49621961
dna1146	1	17271145	17271273	8	51279586	51279479
dna1148	1	17271597	17271799	8	6841224	6841405
dna1150	1	17422078	17422408	5	12774535	12774845
dna1151	1	17430155	17430300	9	53845949	53845803
dna1152	1	17649794	17649932	2	68655334	68655203
dna1153	1	17811148	17812939	10	3752356	3754033
dna1155	1	18036511	18036848	9	50484264	50484566
dna1156	1	18120452	18120591	10	41910741	41910596
dna1158	1	18266716	18269560	10	10188371	10185545
dna1159	1	18272133	18272380	5	60002962	60002712
dna1160	1	18281923	18282069	1	20704737	20704878
dna1162	1	18453662	18453934	9	50484534	50484264
dna1163	1	18457567	18457912	5	12774535	12774856
LINE175	1	18788598	18789366	10	4038173	4037412
LINE176	1	18794935	18795582	7	4055993	4055310
dna1167	1	19115733	19116673	3	33671405	33670470
dna1168	1	19124532	19124841	5	12774531	12774822
dna1170	1	19138596	19138748	2	14479073	14479218
dna1171	1	19146372	19146499	4	66926033	66925930
dna1173	1	19168024	19171404	9	12754473	12751110
dna1175	1	19243355	19244603	5	45222970	45224216
dna1178	1	19464421	19467968	3	33670424	33674005
dna1182	1	19583854	19584133	4	48829148	48828874
dna1183	1	19584304	19584790	3	66401885	66402362
dna1185	1	19612754	19615302	6	11351780	11349310
dna1186	1	19687095	19687428	6	38154782	38154477
dna1187	1	19713530	19713722	4	66925863	66926033
dna1189	1	19760868	19761210	4	48828819	48829152
dna1192	1	19766936	19767272	6	38154782	38154493
dna1193	1	19775391	19775649	6	46108510	46108762
dna1195	1	19839482	19839625	3	55932156	55932298
dna1196	1	19842959	19843076	10	41910597	41910715
dna1197	1	19869619	19873250	3	70929466	70926146
dna1199	1	19948620	19951118	7	50324669	50322169
dna1202	1	20019754	20020097	6	3373674	3373327
dna1203	1	20088153	20088534	4	48278299	48277923
dna1208	1	20252864	20253161	4	66925746	66926031
dna1210	1	20292333	20292506	5	59163139	59163302
dna1212	1	20417946	20418286	9	4245770	4246071
dna1213	1	20518355	20518556	1	47758501	47758684
copia68	1	20549166	20554927	9	22348478	22343105
dna1216	1	20655513	20655834	9	50484265	50484543
dna1217	1	20657209	20657557	4	48829152	48828831
dna1220	1	20823124	20823469	5	12774535	12774856
dna1221	1	20831171	20831513	8	49675126	49674776
dna1222	1	20847615	20847954	4	66925735	66926029
dna1227	1	21074644	21074842	2	5110099	5109902
dna1228	1	21112523	21112859	4	66925735	66926029
dna1230	1	21122759	21122920	4	59079477	59079637
dna1238	1	21328269	21328415	10	41910741	41910596
dna1239	1	21367106	21369785	6	45900071	45902679
dna1247	1	21469303	21472156	4	46383959	46381538
dna1249	1	21545119	21545649	2	6925470	6924945
dna1250	1	21565333	21565607	3	5917331	5917613
LINE180	1	21566977	21567647	10	14563884	14564554
LINE181	1	21567904	21568144	10	14565147	14565379
dna1253	1	21573331	21573515	4	10072316	10072496
dna1259	1	21747541	21747885	6	3373327	3373673
dna1260	1	21791707	21792020	3	5917346	5917660
dna1261	1	21798368	21798659	8	49675092	49674838
dna1262	1	21805894	21806234	6	38154782	38154476
dna1265	1	21941930	21942441	3	16650556	16651055
dna1266	1	22028133	22028287	5	52407925	52407773
dna1267	1	22028141	22028314	5	3396592	3396413
dna1268	1	22032275	22032620	4	66926033	66925735
dna1269	1	22073798	22073934	10	41910597	41910741
dna1270	1	22097147	22097294	4	64709928	64709786
dna1271	1	22117204	22117350	2	17999345	17999206
dna1272	1	22134960	22135107	10	19426104	19426248
dna1273	1	22171309	22171454	4	56681743	56681610
dna1274	1	22172488	22172636	5	52191662	52191797
dna1277	1	22271351	22271867	9	5266829	5266318
dna1279	1	22283131	22283449	9	50484543	50484264
dna1280	1	22283643	22283926	9	50484264	50484523
dna1281	1	22290543	22290890	6	38154493	38154791
dna1285	1	22347705	22347973	6	46108512	46108762
dna1286	1	22350203	22351780	8	13035305	13036865
dna1288	1	22373341	22373687	5	12774860	12774529
dna1291	1	22423771	22424025	5	12774569	12774824
dna1292	1	22428027	22428277	4	42159337	42159093
dna1293	1	22447581	22447719	3	73189530	73189394
dna1295	1	22464684	22464853	4	7562168	7562012
dna1297	1	22527650	22527991	6	38154793	38154473
dna1299	1	22581475	22581723	6	5690512	5690751
dna1300	1	22583510	22583656	10	19426247	19426103
dna1302	1	22602293	22602807	10	54177266	54177777
dna1303	1	22639896	22640236	6	38154782	38154476
dna1304	1	22646528	22646674	3	7170362	7170504
dna1307	1	22652329	22654276	9	3575629	3574095
dna1308	1	22658874	22659218	6	3373327	3373674
dna1312	1	22681958	22682269	4	66926012	66925737
dna1314	1	22693280	22693586	4	66926033	66925755
LINE185	1	22736355	22741744	7	3885418	3890789
dna1317	1	22741948	22742286	4	66925735	66926012
dna1319	1	22773874	22774214	6	38154494	38154782
dna1322	1	22821852	22821965	1	23905617	23905730
dna1324	1	22831702	22832038	9	4246071	4245771
dna1325	1	22835510	22835791	2	15872101	15872382
dna1327	1	22837249	22837763	3	14831142	14830625
dna1328	1	22837253	22837652	2	51387873	51388273
dna1329	1	22852407	22852737	6	38154476	38154773
dna1331	1	22857289	22857435	2	47690814	47690673
dna1332	1	22875512	22875641	4	51194561	51194435
dna1333	1	22916747	22916966	6	38154504	38154696
dna1334	1	22918894	22919201	5	12774531	12774845
dna1337	1	22957102	22957270	4	66925868	66926015
dna1340	1	23004456	23004709	4	55058578	55058330
dna1341	1	23005371	23005626	9	55829161	55829410
dna1343	1	23034185	23034395	3	60899277	60899095
dna1344	1	23056767	23057112	4	48828829	48829152
dna1350	1	23091272	23091578	6	38154791	38154516
dna1357	1	23142156	23142393	7	62664987	62665234
dna1359	1	23143073	23143420	8	4817401	4817712
dna1362	1	23181103	23182291	4	41510007	41511188
dna1364	1	23293783	23294118	8	49674787	49675126
dna1366	1	23316082	23317695	5	23152763	23151161
dna1370	1	23391903	23392047	10	41910741	41910597
dna1371	1	23401000	23401287	6	38154758	38154476
dna1373	1	23429095	23429268	5	59163302	59163139
dna1374	1	23434680	23435186	3	65392381	65392878
LINE191	1	23479899	23483218	6	27235243	27231927
dna1376	1	23485608	23485833	6	50651533	50651757
dna1377	1	23498465	23498690	6	50651533	50651757
dna1378	1	23503391	23503600	1	10919057	10918859
dna1380	1	23552917	23553215	8	4817668	4817402
dna1385	1	23576443	23576589	1	69803791	69803653
dna1386	1	23582945	23583094	2	52017734	52017876
dna1390	1	23622850	23623849	6	9291671	9290720
dna1391	1	23623916	23625520	6	9290649	9289030
dna1392	1	23627721	23627867	10	41910597	41910742
LINE196	1	23628990	23629255	6	14460289	14460550
dna1395	1	23774022	23774273	2	67193649	67193397
dna1396	1	23780259	23780476	5	12774842	12774647
dna1398	1	23797391	23797747	4	40080085	40079730
dna1399	1	23797536	23797793	4	40079940	40079684
dna1400	1	23809493	23809718	6	38154477	38154703
dna1401	1	23810179	23810340	3	1985665	1985811
dna1403	1	23831347	23831493	6	51983195	51983056
dna1405	1	23847468	23847804	6	38154478	38154791
dna1406	1	23850004	23850346	6	38154477	38154793
dna1407	1	23877739	23877849	4	66926033	66925932
dna1410	1	23880503	23880848	4	48829152	48828843
dna1413	1	23975805	23976699	9	35103218	35102335
dna1415	1	24008033	24008340	5	12774862	12774574
dna1416	1	24008341	24008536	5	12774729	12774551
dna1417	1	24008540	24008732	8	4817712	4817511
dna1418	1	24009098	24009315	6	38154703	38154489
dna1420	1	24021417	24021730	6	38154508	38154781
dna1425	1	24031320	24031477	8	14402396	14402254
dna1426	1	24031336	24031534	1	47758679	47758500
dna1428	1	24048831	24049178	4	48829152	48828829
dna1430	1	24112186	24112493	9	5270973	5271279
dna1433	1	24124730	24125073	4	66925735	66926033
dna1434	1	24138139	24138479	4	48829157	48828843
dna1435	1	24161876	24162218	8	4817401	4817710
dna1438	1	24213218	24213363	1	4261229	4261367
dna1439	1	24217028	24217174	1	69803791	69803653
dna1440	1	24220260	24221221	4	48277902	48278861
dna1441	1	24221224	24222332	7	12690273	12691319
dna1443	1	24260945	24261298	6	38154791	38154473
dna1445	1	24282864	24283206	8	49675122	49674787
dna1446	1	24297881	24298227	4	48828832	48829152
dna1447	1	24299974	24300287	4	66925735	66926013
dna1448	1	24301621	24304452	4	46383956	46381535
dna1449	1	24316254	24316395	9	8353533	8353400
dna1457	1	24353304	24353579	4	48828887	48829122
dna1458	1	24353625	24353957	4	66926033	66925731
dna1459	1	24363971	24364315	8	49674778	49675126
dna1460	1	24379019	24379160	3	57166234	57166096
LINE208	1	24388007	24388209	1	25989327	25989521
dna1463	1	24407179	24407370	1	25470174	25470365
dna1466	1	24442119	24442443	5	12774857	12774534
dna1470	1	24458737	24459019	4	66925748	66926033
dna1471	1	24652928	24653253	3	67829493	67829189
dna1475	1	24783455	24783597	7	61573818	61573954
dna1476	1	24788560	24788894	5	3894217	3894510
dna1477	1	24789644	24789991	4	48828829	48829152
dna1479	1	24818131	24818346	5	12774747	12774529
dna1480	1	24823436	24823778	4	66925735	66926033
dna1483	1	24936818	24936972	4	66926032	66925888
dna1484	1	24936974	24937123	5	12774685	12774534
dna1485	1	24962845	24963132	4	48829152	48828873
dna1487	1	24971535	24971833	4	48828871	48829149
dna1488	1	24972627	24972972	4	48828829	48829152
dna1489	1	24985726	24986326	1	52356457	52357041
dna1490	1	25014078	25014577	8	362139	362621
dna1491	1	25017886	25018735	5	6216097	6216918
dna1495	1	25050473	25050774	5	7230367	7230665
dna1498	1	25072420	25072756	4	48829157	48828857
LINE213	1	25102301	25102435	7	61318885	61318761
dna1501	1	25140386	25140730	4	66925733	66926033
dna1502	1	25145666	25145766	6	57787454	57787543
dna1503	1	25145902	25146048	6	52293481	52293619
dna1504	1	25182488	25182830	5	12774530	12774860
dna1505	1	25182831	25183106	5	12774823	12774549
dna1509	1	25206706	25207047	4	48828843	48829152
dna1510	1	25225399	25225545	9	44070548	44070402
dna1518	1	25289393	25289539	3	7170505	7170361
dna1519	1	25295348	25295554	1	47758501	47758680
dna1520	1	25295953	25296618	7	9590242	9589597
dna1525	1	25384529	25384869	4	66926012	66925735
dna1527	1	25406664	25407059	6	41864928	41865308
dna1528	1	25410898	25411154	5	12774844	12774583
dna1532	1	25439016	25439357	8	4817712	4817401
dna1534	1	25455948	25456263	4	48828831	48829148
dna1535	1	25473577	25473908	4	66926012	66925732
dna1537	1	25502219	25502396	2	51993960	51994125
dna1538	1	25541871	25541990	5	4794316	4794211
dna1539	1	25556121	25556374	3	9865845	9865599
dna1540	1	25557841	25558166	4	48828831	48829152
dna1541	1	25576682	25576823	2	69358220	69358356
dna1542	1	25586300	25586557	1	73695443	73695186
dna1545	1	25592491	25592726	4	48829118	48828886
dna1546	1	25592726	25593070	4	48829152	48828819
dna1547	1	25644230	25644750	2	67193397	67193903
dna1548	1	25671345	25671489	4	52444909	52444766
dna1549	1	25671493	25672201	7	11661715	11662425
dna1550	1	25685649	25686175	3	64233052	64233575
dna1551	1	25694813	25695131	4	48828843	48829152
dna1552	1	25710036	25710310	6	38154509	38154781
dna1553	1	25710518	25710706	1	60866124	60866294
dna1554	1	25711144	25711473	9	50484534	50484265
dna1555	1	25716009	25716237	4	66925807	66926015
dna1556	1	25745897	25746138	8	47224942	47224689
dna1557	1	25763569	25763889	6	38154504	38154793
dna1560	1	25803425	25803771	6	38154493	38154791
dna1561	1	25842062	25842376	3	5917640	5917335
dna1563	1	25923992	25924130	4	48828951	48828828
dna1564	1	25938572	25938903	6	38154782	38154477
dna1566	1	25956505	25956660	9	58995618	58995473
dna1567	1	26007662	26007981	4	66926033	66925746
dna1568	1	26011968	26012260	6	38154476	38154784
dna1570	1	26045659	26045912	9	3096662	3096419
dna1575	1	26094178	26094494	6	38154509	38154791
dna1579	1	26122595	26122940	4	48829152	48828843
dna1580	1	26123215	26123443	4	66925835	66926033
dna1581	1	26127636	26127980	4	66926033	66925735
dna1582	1	26133905	26134105	5	47629851	47630047
dna1583	1	26147933	26148278	8	49674787	49675126
dna1587	1	26211832	26212179	4	48829152	48828829
dna1589	1	26220058	26220382	9	4245771	4246069
dna1595	1	26349283	26349409	3	64433511	64433638
dna1597	1	26350669	26350992	5	12774535	12774845
dna1599	1	26365250	26365592	4	48829152	48828831
dna1600	1	26442372	26442701	4	66926012	66925737
dna1601	1	26495778	26497338	5	9866528	9864964
dna1606	1	26513516	26514025	8	699794	699288
dna1607	1	26526002	26526132	2	70272990	70273117
dna1608	1	26557667	26560338	8	44804586	44807158
dna1609	1	26577084	26578238	1	54411235	54410079
dna1610	1	26592436	26592780	5	15850737	15851051
dna1615	1	26624717	26625063	5	12774534	12774841
dna1616	1	26626199	26626541	8	49674778	49675126
dna1618	1	26697010	26697150	4	5110406	5110520
dna1619	1	26701529	26701789	8	38929509	38929251
dna1621	1	26747787	26748100	6	38154793	38154509
dna1622	1	26774432	26774766	4	48828831	48829152
dna1625	1	26780476	26780820	5	12774552	12774861
dna1626	1	26785429	26785743	8	49675095	49674778
dna1629	1	26808821	26808966	7	58429808	58429666
dna1630	1	26823119	26823374	6	38154539	38154788
dna1631	1	26825714	26825960	9	50484523	50484277
dna1632	1	26863270	26863522	3	59458097	59457854
dna1634	1	26913223	26913564	4	48828843	48829157
dna1636	1	26938872	26939113	1	57800043	57800258
dna1638	1	26951368	26951623	8	1462603	1462361
dna1639	1	26976334	26976480	1	20704735	20704878
dna1640	1	27000843	27001187	4	66925735	66926033
dna1643	1	27038899	27039044	4	5883542	5883409
dna1644	1	27045616	27045951	4	48828843	48829122
dna1649	1	27116823	27116963	3	7170505	7170361
dna1650	1	27117183	27117524	4	66925735	66926033
dna1651	1	27130227	27130402	2	2753342	2753505
dna1652	1	27130255	27130447	2	15918343	15918190
dna1654	1	27137691	27137896	6	53523961	53523758
dna1657	1	27148485	27148832	4	48828829	48829152
dna1658	1	27155302	27155556	4	55422433	55422183
dna1660	1	27217144	27217286	7	11425290	11425152
dna1661	1	27221854	27222193	8	49675126	49674787
dna1662	1	27228045	27228420	4	51874616	51874989
dna1663	1	27232951	27233291	4	66925735	66926033
dna1664	1	27256560	27256906	4	48829152	48828833
dna1669	1	27317557	27317702	3	7170362	7170502
dna1674	1	27369721	27369836	2	17775650	17775764
dna1675	1	27374313	27374638	9	50484551	50484264
dna1677	1	27421519	27421842	4	48828843	48829122
dna1681	1	27492266	27492412	3	7170505	7170361
dna1682	1	27499284	27499625	6	38154492	38154782
dna1683	1	27507755	27507930	1	18861334	18861161
dna1684	1	27507765	27507954	1	18861322	18861143
dna1685	1	27517924	27518263	4	48829152	48828845
dna1687	1	27528440	27528752	4	48828831	48829097
dna1689	1	27541803	27542143	4	66926028	66925733
dna1690	1	27568410	27568556	3	7170362	7170505
dna1693	1	27604172	27604415	6	46108761	46108524
dna1694	1	27655983	27656130	5	57445688	57445834
dna1695	1	27659943	27660288	4	66925735	66926029
dna1697	1	27671757	27671902	2	14979536	14979392
dna1698	1	27698718	27698970	1	19779586	19779838
dna1699	1	27699861	27700210	5	12774857	12774551
dna1701	1	27718027	27718173	2	14479073	14479218
dna1702	1	27737010	27737356	4	48829152	48828833
dna1703	1	27765112	27765456	4	48829152	48828831
dna1704	1	27768490	27768739	9	47207479	47207729
dna1706	1	27808947	27809290	4	66925735	66926033
dna1708	1	27836185	27836443	4	55058331	55058584
dna1710	1	27844642	27844942	9	50484264	50484543
dna1711	1	27853708	27853852	9	58195167	58195310
dna1712	1	27870202	27870349	2	14479217	14479072
dna1713	1	27889281	27889532	1	57800270	57800038
dna1714	1	27891289	27891435	1	16985674	16985816
dna1717	1	27955276	27955417	4	62092438	62092316
dna1718	1	27965829	27966170	5	12774860	12774530
dna1719	1	28003349	28003508	4	66926032	66925878
dna1720	1	28003640	28003806	7	61573972	61573834
dna1721	1	28004644	28004923	8	49675099	49674838
dna1722	1	28043918	28044257	6	38154485	38154782
dna1724	1	28068663	28068809	9	58195167	58195312
dna1725	1	28087418	28087753	5	12774534	12774860
dna1729	1	28126250	28126503	4	55058331	55058579
dna1732	1	28188786	28190372	6	9289030	9290650
dna1733	1	28190458	28191390	6	9290730	9291661
dna1734	1	28201061	28201315	6	46108510	46108762
dna1735	1	28221640	28221786	9	53845804	53845952
LINE252	1	28222138	28224272	6	27234043	27231914
dna1736	1	28246497	28246644	3	55932297	55932154
dna1737	1	28250787	28251131	5	12774861	12774530
dna1738	1	28252264	28252607	6	3373327	3373673
dna1739	1	28265682	28266023	8	49675125	49674787
dna1740	1	28279261	28279403	3	62225282	62225147
dna1741	1	28291962	28292109	3	73189386	73189531
dna1744	1	28323410	28323555	10	41910739	41910596
dna1747	1	28335478	28335821	6	38154493	38154791
dna1748	1	28338021	28338359	6	38154485	38154782
dna1751	1	28369973	28370187	7	52424106	52424310
dna1752	1	28370331	28370623	5	12774831	12774556
dna1753	1	28373047	28373192	10	41910597	41910741
dna1754	1	28374135	28374281	3	7170362	7170505
dna1755	1	28374693	28374839	9	58195167	58195312
dna1757	1	28399588	28399905	9	50484540	50484259
dna1759	1	28419597	28419743	10	41910741	41910596
dna1760	1	28452410	28452585	4	66925868	66926033
dna1761	1	28464581	28464787	2	6219826	6219623
dna1762	1	28465232	28465431	4	53106503	53106665
dna1769	1	28503402	28503741	4	66925735	66926012
dna1770	1	28505502	28505833	6	38154476	38154771
dna1771	1	28516412	28516739	6	38154493	38154780
dna1772	1	28527407	28527715	4	48828843	48829136
LINE257	1	28544573	28544941	3	6880226	6879862
dna1773	1	28545013	28545359	4	48829152	48828819
dna1775	1	28559074	28559177	4	66925930	66926015
dna1776	1	28559088	28559193	4	66925931	66926015
dna1777	1	28559990	28560142	3	57166094	57166235
dna1778	1	28569189	28569534	8	4817712	4817401
dna1779	1	28592636	28592982	6	38154791	38154493
dna1780	1	28593035	28593374	5	12774858	12774530
dna1785	1	28680948	28681112	10	35294325	35294169
dna1786	1	28682730	28683572	5	51369106	51369918
dna1787	1	28696445	28696633	10	35294340	35294169
dna1789	1	28737670	28738005	4	48277902	48278227
dna1790	1	28740399	28740745	4	48828830	48829152
dna1791	1	28743956	28744284	4	48828843	48829152
dna1794	1	28782081	28782237	4	66926032	66925882
dna1798	1	28808052	28808387	8	49675126	49674816
dna1803	1	29018671	29019015	9	4246071	4245770
dna1804	1	29067527	29067944	1	69521044	69520625
dna1805	1	29086101	29086359	9	46314026	46313766
dna1806	1	29102005	29102292	3	67829479	67829188
dna1808	1	29212965	29213367	7	8036558	8036142
dna1812	1	29259840	29260085	3	72363920	72363675
dna1815	1	29312445	29312580	4	66925901	66926033
dna1817	1	29327044	29327367	8	4817712	4817402
dna1818	1	29345844	29346182	8	49675123	49674778
dna1821	1	29369599	29369744	4	5883403	5883542
dna1823	1	29387407	29387512	4	66926033	66925930
dna1824	1	29387622	29387840	5	15850838	15851051
dna1826	1	29413146	29413494	2	51993952	51994288
dna1827	1	29471922	29472053	9	53845804	53845952
dna1828	1	29479774	29480090	4	66925737	66926007
dna1829	1	29497883	29498189	10	9242830	9243117
dna1831	1	29523029	29523329	9	50484532	50484270
dna1832	1	29532065	29532318	4	55058578	55058330
dna1834	1	29585652	29585931	9	50750881	50751139
dna1835	1	29587002	29587346	9	4246071	4245771
dna1836	1	29587499	29587830	4	66925746	66926033
dna1837	1	29597757	29597903	2	76903329	76903188
dna1841	1	29625685	29625848	9	47691070	47691217
dna1842	1	29626172	29626514	4	66925735	66926033
dna1844	1	29650603	29650722	5	4794211	4794317
dna1845	1	29651162	29651502	4	66926012	66925735
dna1846	1	29652376	29652633	8	49674851	49675070
dna1847	1	29657347	29657679	4	66925749	66926033
dna1848	1	29675552	29675751	8	803039	803222
dna1850	1	29703554	29703892	4	48828843	48829152
dna1852	1	29741534	29741711	6	38154696	38154544
dna1854	1	29751473	29751612	10	50216984	50216851
dna1856	1	29778343	29778489	1	20962961	20963104
dna1857	1	29785293	29785630	4	48828833	48829149
dna1859	1	29790991	29791189	6	52629992	52630175
dna1861	1	29797976	29798280	4	66925756	66926029
dna1862	1	29811508	29811821	6	38154508	38154782
dna1863	1	29822545	29823405	5	60285051	60285878
dna1864	1	29826457	29826578	6	53523764	53523871
dna1866	1	29861371	29861531	1	59080591	59080430
dna1867	1	29863544	29863881	4	66926032	66925732
dna1868	1	29868095	29868441	4	66926033	66925746
dna1869	1	29868447	29868682	10	7110242	7110478
dna1871	1	29897481	29897894	7	14296808	14296401
dna1872	1	29897898	29899190	5	21030600	21031925
dna1875	1	29930557	29930778	7	26252961	26252758
dna1876	1	29978619	29978844	7	52424105	52424310
dna1878	1	30043456	30043797	6	38154793	38154478
dna1879	1	30047745	30048092	6	38154486	38154791
dna1880	1	30103038	30103381	6	38154477	38154791
dna1881	1	30169455	30169802	6	38154477	38154791
dna1882	1	30180025	30180177	1	57614160	57614016
dna1884	1	30188650	30188993	4	48828831	48829152
dna1886	1	30230105	30230300	5	12774764	12774534
dna1887	1	30230328	30230655	2	51993953	51994288
dna1888	1	30230683	30231022	6	38154791	38154476
dna1889	1	30251447	30251797	6	38154476	38154791
dna1890	1	30264326	30264673	6	38154782	38154493
dna1891	1	30271015	30271272	3	54753521	54753266
dna1893	1	30290572	30290821	8	9793184	9792935
dna1894	1	30306346	30306686	6	38154485	38154782
dna1895	1	30326000	30326314	8	4817712	4817401
dna1896	1	30331853	30332009	1	20704735	20704878
dna1897	1	30334372	30334715	5	12774535	12774845
dna1898	1	30336255	30336600	4	48829152	48828843
dna1899	1	30343258	30343602	4	66926033	66925735
dna1900	1	30379221	30379567	4	48829150	48828843
dna1901	1	30415071	30415275	7	4710612	4710810
dna1902	1	30425304	30425628	4	66926013	66925735
dna1903	1	30440624	30440948	4	48829152	48828831
dna1904	1	30469010	30469156	4	5883542	5883403
dna1905	1	30475130	30477590	6	40123916	40121670
dna1907	1	30487521	30487874	6	38154791	38154473
dna1908	1	30541138	30541446	3	1985795	1985507
dna1909	1	30573066	30573419	6	38154473	38154791
dna1910	1	30575527	30575873	4	48829152	48828833
dna1911	1	30605891	30606146	3	38773292	38773038
dna1913	1	30613498	30613638	10	18057493	18057363
dna1914	1	30631254	30631580	4	66926028	66925735
dna1916	1	30634387	30634732	4	66926033	66925735
dna1917	1	30635322	30635635	5	12774531	12774859
dna1918	1	30635703	30635805	4	66926015	66925933
dna1919	1	30635943	30636225	4	48828874	48829152
dna1920	1	30663674	30663973	4	48829115	48828833
dna1923	1	30682029	30682368	6	38154477	38154791
dna1924	1	30820696	30821036	4	66926012	66925735
dna1925	1	30834096	30834288	4	48828829	48828999
dna1926	1	30848365	30848524	7	61573972	61573818
dna1927	1	30933326	30933802	3	57862990	57862527
dna1929	1	30989728	30989874	5	53814041	53813900
dna1934	1	31173755	31174008	2	6321634	6321387
dna1935	1	31176064	31176407	6	38154781	38154477
dna1936	1	31268881	31269196	9	50484265	50484543
dna1939	1	31312878	31313176	6	38154475	38154771
dna1941	1	31338335	31338673	6	38154791	38154476
dna1942	1	31369242	31369583	5	12774534	12774857
dna1947	1	31385708	31386047	4	48829152	48828831
dna1948	1	31393744	31394063	2	58598945	58598673
dna1949	1	31395517	31395860	5	12774531	12774845
dna1950	1	31402665	31402802	10	41910597	41910742
dna1951	1	31408222	31408543	4	66926013	66925735
dna1952	1	31423893	31424123	8	1462591	1462361
dna1953	1	31424599	31424792	3	59458097	59457893
dna1954	1	31424803	31424961	1	56858176	56858028
dna1955	1	31458628	31458965	6	38154793	38154477
dna1956	1	31468046	31468340	4	48829133	48828862
dna1957	1	31475333	31475596	3	28906489	28906238
dna1960	1	31501932	31502671	5	239191	238454
dna1961	1	31503253	31503518	5	61314294	61314558
dna1963	1	31522777	31522937	7	52424247	52424105
dna1964	1	31523799	31523942	4	66925891	66926033
dna1965	1	31525860	31526200	4	66926028	66925735
dna1966	1	31540065	31540263	4	66925967	66925773
dna1967	1	31540272	31540601	5	12774861	12774530
dna1968	1	31541454	31541748	6	38154509	38154779
dna1972	1	31548007	31548263	9	47617500	47617242
dna1973	1	31548263	31548410	6	53523902	53523758
dna1974	1	31563449	31563595	4	64709928	64709786
dna1977	1	31581363	31581707	4	48828843	48829152
dna1978	1	31583919	31584123	5	12774534	12774740
dna1982	1	31658980	31659169	7	4710687	4710853
dna1983	1	31659003	31659122	1	60899708	60899590
dna1984	1	31660033	31660351	5	12774534	12774824
dna1985	1	31684559	31684872	5	12774824	12774549
dna1990	1	31731111	31731309	7	51904573	51904381
dna1991	1	31738359	31738676	4	66925735	66926013
dna1993	1	31792733	31793069	4	48828831	48829152
dna1994	1	31793401	31793727	6	38154476	38154793
LINE292	1	31800088	31800562	8	12897464	12896992
dna1995	1	31836441	31836740	4	5306353	5306084
dna1997	1	31906042	31906354	5	12774535	12774834
dna1998	1	31906636	31906910	4	66925747	66925996
dna1999	1	31922482	31922827	4	48828843	48829152
dna2000	1	31925233	31925575	5	12774858	12774529
dna2001	1	31925684	31926018	6	38154493	38154791
dna2002	1	31942736	31942978	2	71961067	71961291
dna2004	1	31995902	31996216	9	50484258	50484523
dna2005	1	32062766	32063111	4	48829152	48828843
dna2006	1	32064007	32064222	7	26252978	26252761
dna2007	1	32070876	32071091	7	26252978	26252761
dna2008	1	32079023	32079350	6	38154477	38154791
dna2009	1	32080565	32080710	4	50843782	50843655
dna2010	1	32087092	32087352	1	19779581	19779838
dna2015	1	32128442	32128700	6	59813115	59813366
dna2016	1	32138778	32139121	4	66926033	66925735
dna2017	1	32143358	32143701	5	12774850	12774535
dna2019	1	32154444	32154776	4	66926031	66925735
dna2020	1	32214231	32214576	4	48829152	48828819
dna2021	1	32224150	32224486	5	12774534	12774872
dna2022	1	32232887	32233143	7	10582893	10582642
dna2023	1	32233827	32234125	9	50484264	50484548
dna2024	1	32234138	32234382	10	7110479	7110221
dna2026	1	32244540	32244885	4	48829152	48828843
dna2028	1	32251925	32252266	4	66926012	66925735
dna2029	1	32272776	32273029	1	19779582	19779827
dna2030	1	32302960	32303763	2	66073191	66073955
dna2031	1	32316094	32316233	9	1257251	1257384
dna2034	1	32357658	32357974	6	38154506	38154782
dna2035	1	32359587	32359901	9	4245791	4246069
dna2036	1	32362094	32362408	10	38003981	38004300
dna2037	1	32365599	32365926	3	5917331	5917660
LINE297	1	32368688	32368879	9	3371655	3371467
LINE298	1	32369183	32369489	9	5632045	5632347
LINE299	1	32370655	32371073	8	47996774	47997193
dna2038	1	32391220	32391365	5	4280940	4281081
dna2039	1	32397236	32397537	9	50484523	50484264
dna2040	1	32404368	32404696	6	38154782	38154493
dna2042	1	32471125	32471303	9	8556156	8556318
dna2044	1	32481139	32481429	9	50750885	50751155
dna2045	1	32493764	32494075	4	48828843	48829122
dna2046	1	32496280	32496527	8	4817440	4817668
dna2048	1	32501139	32501392	5	9268167	9268416
dna2049	1	32517336	32517656	6	38154793	38154493
dna2051	1	32563379	32563499	2	17775766	17775650
dna2052	1	32563649	32563995	8	49674800	49675126
dna2053	1	32567630	32567923	5	12774836	12774565
dna2057	1	32581097	32581340	3	11865096	11865337
dna2059	1	32606865	32606989	4	48828843	48828962
dna2060	1	32613302	32613558	9	47617243	47617501
dna2061	1	32630389	32630631	1	3436126	3435884
dna2062	1	32630772	32630955	8	4817518	4817675
dna2063	1	32636661	32637003	4	48828816	48829152
dna2064	1	32643972	32644114	3	7170502	7170361
dna2065	1	32645472	32645813	4	48828819	48829149
dna2066	1	32646975	32647227	4	55058332	55058584
dna2067	1	32668252	32668599	5	12774861	12774529
dna2069	1	32692386	32692731	4	48828843	48829152
dna2070	1	32701432	32701762	8	49675101	49674785
dna2071	1	32701795	32701978	4	66926014	66925833
dna2072	1	32701978	32702322	9	4245770	4246072
dna2074	1	32711033	32711286	4	55058578	55058330
dna2078	1	32770480	32770626	10	41910741	41910596
dna2079	1	32775180	32775288	4	66925927	66926033
dna2081	1	32825024	32825371	4	48829152	48828831
dna2082	1	32826304	32826648	5	12774845	12774529
dna2083	1	32833213	32833557	6	38154494	38154782
dna2084	1	32848434	32848603	2	6218948	6219126
dna2087	1	32864817	32865123	9	50484266	50484523
dna2089	1	32886058	32886398	4	48828843	48829152
dna2092	1	32932270	32932565	6	38154491	38154777
dna2095	1	32993037	32993317	5	12774571	12774842
dna2096	1	32993316	32993657	8	49675126	49674778
dna2097	1	33028447	33028609	1	63670909	63670762
dna2098	1	33035353	33035678	4	48828843	48829152
dna2100	1	33088436	33088781	4	66926033	66925735
dna2101	1	33090649	33090892	4	61057276	61057032
dna2102	1	33095544	33095889	8	49674787	49675126
dna2105	1	33145545	33145832	10	38004003	38004282
dna2106	1	33155911	33156753	1	19536773	19535962
dna2107	1	33157535	33157875	4	48828843	48829152
dna2108	1	33167857	33169317	7	12689658	12691040
dna2110	1	33171635	33171781	9	52719156	52719015
dna2111	1	33172108	33172296	6	38154661	38154477
dna2112	1	33175338	33175594	10	3989751	3989503
dna2113	1	33193833	33194174	4	66925735	66926029
dna2115	1	33235746	33236001	8	4817630	4817401
dna2116	1	33240445	33240788	4	48828843	48829152
dna2117	1	33248230	33248372	9	58195167	58195312
dna2118	1	33268991	33269315	9	4246071	4245771
dna2119	1	33279451	33279715	8	4817667	4817421
dna2121	1	33289438	33289706	9	53001076	53001325
dna2122	1	33294638	33294983	6	38154486	38154791
dna2123	1	33315959	33316280	4	66925735	66926014
dna2124	1	33329325	33329669	4	48829152	48828849
dna2125	1	33336427	33336753	5	12774536	12774861
dna2126	1	33336865	33337170	6	38154491	38154754
dna2127	1	33338526	33338777	9	55829169	55829390
dna2130	1	33351502	33351806	4	66925732	66926012
dna2133	1	33377557	33377897	4	48829152	48828816
dna2135	1	33444103	33444455	8	49674778	49675128
dna2137	1	33447748	33448003	8	1462362	1462600
dna2139	1	33469973	33470224	4	61213215	61212995
dna2140	1	33470244	33470520	8	803332	803092
dna2141	1	33491960	33492285	6	38154769	38154476
dna2145	1	33605110	33605453	4	48829152	48828843
dna2146	1	33613146	33613392	1	19779829	19779593
dna2147	1	33633370	33633719	4	48828843	48829152
dna2148	1	33651482	33651814	4	66925732	66926033
dna2149	1	33676699	33677044	4	48829152	48828843
dna2151	1	33687347	33687685	4	48828833	48829144
dna2152	1	33696383	33696724	4	66926033	66925735
dna2153	1	33727827	33728105	5	12774558	12774831
dna2155	1	33740955	33741729	7	41621147	41620465
dna2157	1	33752750	33752885	7	18077919	18078047
dna2158	1	33761795	33762141	4	48829152	48828832
dna2159	1	33765700	33765841	3	10638462	10638331
dna2162	1	33836664	33836921	7	2714167	2714423
dna2163	1	33838311	33838556	7	10582888	10582642
dna2164	1	33838845	33839163	2	76496590	76496305
dna2165	1	33839207	33839547	6	38154782	38154494
dna2166	1	33878540	33878685	10	41910597	41910742
dna2169	1	33926839	33927161	4	48829152	48828831
dna2172	1	33962654	33962953	8	4817406	4817668
dna2173	1	33964738	33964867	4	66926014	66925888
dna2174	1	33964881	33964983	2	58598872	58598954
dna2175	1	33967182	33967315	6	1746561	1746447
dna2176	1	33967315	33967662	5	12774861	12774529
dna2177	1	33967664	33967867	3	67829394	67829190
dna2178	1	33991763	33992106	4	66925732	66926033
dna2179	1	33996290	33996599	4	48828844	48829111
dna2180	1	34043440	34043696	3	38773292	38773037
dna2181	1	34044528	34044873	4	48828843	48829152
dna2182	1	34047285	34047563	5	12774847	12774549
dna2183	1	34053004	34053304	4	66925736	66926029
dna2186	1	34115640	34115900	4	66926014	66925761
dna2187	1	34120550	34120759	7	6899551	6899751
dna2188	1	34120760	34121105	4	66926029	66925735
dna2189	1	34121105	34121243	10	8648735	8648854
dna2190	1	34125175	34125515	4	66926033	66925735
dna2191	1	34136187	34136330	4	66926033	66925899
dna2192	1	34136686	34136861	4	66925863	66926033
dna2193	1	34140118	34140458	6	38154494	38154782
dna2194	1	34147171	34147427	9	50484296	50484524
dna2196	1	34180303	34180619	5	12774534	12774845
dna2199	1	34200502	34200648	9	58195307	58195166
dna2200	1	34200733	34201069	8	49675105	49674796
dna2203	1	34224347	34225150	2	66073955	66073191
dna2204	1	34256906	34257210	9	50484533	50484266
dna2205	1	34257760	34258105	8	49674787	49675126
dna2206	1	34269307	34269651	8	49675125	49674785
dna2207	1	34270341	34270648	8	49675126	49674836
dna2208	1	34283550	34283806	4	1880865	1880611
dna2209	1	34295879	34296005	4	51194436	51194561
dna2211	1	34299942	34300284	5	12774850	12774534
dna2212	1	34301576	34301881	6	38154805	38154509
dna2213	1	34310481	34310821	6	38154782	38154476
dna2214	1	34320281	34320620	8	49674785	49675126
dna2215	1	34324729	34325070	6	38154793	38154477
dna2217	1	34349757	34350102	4	48829152	48828843
dna2218	1	34353287	34353632	4	48829152	48828816
dna2219	1	34355769	34356090	4	66925746	66926033
dna2220	1	34361846	34362192	4	48828819	48829152
dna2221	1	34400763	34401103	4	66925735	66926029
dna2222	1	34402893	34403105	6	38154477	38154683
dna2224	1	34418537	34418793	8	1462601	1462373
dna2225	1	34423322	34423636	8	49674785	49675088
dna2226	1	34441884	34442030	1	20704875	20704734
dna2227	1	34477211	34477559	5	12774530	12774858
dna2228	1	34478400	34478745	5	12774857	12774529
dna2230	1	34493127	34493420	9	50484543	50484258
dna2231	1	34493423	34493750	4	66926032	66925747
dna2232	1	34493770	34494043	3	67829501	67829249
dna2235	1	34495979	34496237	1	30190131	30190382
dna2238	1	34502887	34503166	8	49675081	49674838
dna2239	1	34509893	34510161	1	19779581	19779838
dna2240	1	34558575	34558920	4	66926033	66925735
dna2241	1	34580511	34580827	4	48829122	48828843
dna2242	1	34580838	34581154	10	9242831	9243118
dna2243	1	34586188	34586462	6	38154476	38154746
dna2244	1	34587442	34587730	6	38154767	38154509
dna2245	1	34590661	34591841	3	69532519	69531341
dna2246	1	34607089	34607418	5	12774841	12774535
dna2247	1	34608905	34609244	4	66925735	66926029
dna2248	1	34610845	34611171	4	66925746	66926033
dna2249	1	34620651	34620979	4	66926006	66925735
dna2251	1	34642432	34643100	6	40524034	40524700
dna2256	1	34689496	34689840	4	48828819	48829152
dna2259	1	34704369	34704640	6	38154770	38154519
dna2260	1	34719299	34719576	3	53796650	53796397
dna2261	1	34719318	34719613	3	67829492	67829188
dna2262	1	34726081	34726382	3	67829515	67829236
dna2263	1	34728992	34729326	4	66926032	66925735
dna2264	1	34754473	34754818	6	38154780	38154476
dna2265	1	34768243	34768578	6	38154791	38154477
dna2266	1	34768586	34768845	3	57041984	57041741
dna2267	1	34770818	34771085	9	50484266	50484497
dna2268	1	34798378	34798710	8	49674799	49675119
dna2270	1	34800453	34800618	5	12774691	12774530
dna2271	1	34816518	34816806	4	48828834	48829115
dna2272	1	34829164	34829506	8	49675088	49674776
dna2273	1	34841166	34841509	8	4817712	4817401
dna2274	1	34856842	34857165	3	67829224	67829514
dna2275	1	34861602	34861944	4	48828819	48829152
dna2276	1	34867192	34867533	4	66926012	66925735
dna2277	1	34873410	34874606	4	48277902	48279125
dna2279	1	34884885	34885096	7	61400706	61400935
dna2280	1	34885082	34885275	1	70380458	70380641
dna2285	1	34936115	34936396	7	37603043	37602777
dna2286	1	34966612	34966955	4	66925732	66926033
dna2287	1	35003528	35003875	4	66926019	66925737
dna2288	1	35013205	35013545	4	66925735	66926012
dna2290	1	35032726	35032859	2	14979536	14979418
dna2292	1	35053971	35054117	1	20704875	20704734
dna2293	1	35058016	35058162	3	7170362	7170505
dna2294	1	35063491	35063826	4	66926027	66925746
dna2295	1	35113259	35113612	6	38154791	38154473
dna2296	1	35114528	35114832	8	4817706	4817407
dna2297	1	35118738	35119060	4	66926033	66925735
LINE323	1	35147331	35147863	1	53240995	53241518
dna2299	1	35154943	35155189	6	46108752	46108509
dna2300	1	35160318	35160619	4	66926032	66925747
dna2301	1	35182084	35182429	5	12774530	12774841
LINE325	1	35211157	35216536	7	3890789	3885417
dna2304	1	35254797	35254940	9	58195167	58195312
dna2306	1	35286738	35286902	10	8648854	8648703
dna2308	1	35290116	35290309	1	66874810	66875000
dna2309	1	35290401	35290735	5	15850736	15851051
dna2311	1	35293882	35294167	5	3894238	3894488
dna2312	1	35293889	35294142	7	6899837	6899607
dna2313	1	35297151	35297491	4	66926028	66925735
dna2315	1	35306151	35306488	6	38154499	38154793
dna2316	1	35306583	35306819	4	48828882	48829087
dna2318	1	35307786	35308003	6	38154509	38154715
dna2319	1	35318368	35318687	6	38154477	38154791
dna2320	1	35362104	35362372	4	66925737	66926029
dna2324	1	35377328	35377575	9	885595	885329
dna2325	1	35397507	35397848	4	48828843	48829152
dna2327	1	35424713	35424972	1	70380382	70380640
dna2328	1	35425266	35425606	6	38154485	38154782
dna2329	1	35425764	35426053	10	9573432	9573144
dna2330	1	35434652	35434991	6	38154782	38154493
dna2331	1	35496899	35497243	4	66925735	66926033
dna2332	1	35497264	35497608	4	48829152	48828843
dna2333	1	35498745	35499090	4	66925735	66926032
dna2334	1	35499613	35499938	6	38154791	38154510
dna2335	1	35500212	35500507	4	48829151	48828860
dna2336	1	35503279	35503434	1	60866294	60866143
dna2338	1	35564047	35564222	3	15041326	15041495
dna2341	1	35576353	35577353	9	8556166	8557160
dna2342	1	35585161	35587915	2	65276794	65274117
SINE8	1	35608765	35608933	5	52203181	52203014
dna2343	1	35609198	35609331	1	2825918	2826049
dna2344	1	35614112	35614450	4	66926028	66925737
dna2346	1	35627577	35627842	10	9573164	9573431
dna2347	1	35636211	35636386	2	51994287	51994118
dna2350	1	35668329	35668637	5	12774845	12774574
dna2351	1	35680295	35680448	7	61573818	61573969
dna2354	1	35700717	35700996	5	12774547	12774809
dna2355	1	35727068	35727214	1	14168285	14168430
dna2356	1	35734135	35734475	4	48828843	48829152
dna2357	1	35745196	35745537	5	12774860	12774531
dna2358	1	35779083	35779229	10	19426104	19426248
dna2362	1	35797684	35798300	2	55205834	55206443
dna2363	1	35799421	35799683	4	48828895	48829152
dna2364	1	35801417	35801758	5	12774862	12774549
dna2365	1	35812879	35813018	4	66925897	66926033
dna2366	1	35816313	35816645	8	49675126	49674817
dna2367	1	35817071	35817423	4	66926033	66925738
dna2368	1	35860337	35860677	6	38154782	38154494
dna2369	1	35889727	35889871	2	66040196	66040055
dna2370	1	35899732	35899836	4	66925931	66926033
dna2374	1	35984236	35984581	8	4817401	4817712
LINE336	1	35995715	35995893	1	25989352	25989521
dna2376	1	35996934	35997082	3	7170362	7170505
dna2377	1	36044734	36045086	4	48828832	48829152
dna2378	1	36096166	36096317	6	48896682	48896549
dna2379	1	36102289	36102433	8	47425755	47425898
dna2380	1	36124613	36124922	4	48829151	48828843
dna2381	1	36204603	36204863	4	48828893	48829157
dna2382	1	36204867	36205208	4	48828819	48829152
dna2383	1	36215689	36216027	4	66926033	66925735
dna2384	1	36221756	36222072	5	12774841	12774535
dna2385	1	36241354	36241583	3	9302263	9302491
dna2386	1	36253697	36254033	4	48828843	48829152
dna2387	1	36257221	36257516	3	53796411	53796674
dna2388	1	36279367	36279680	4	48829148	48828829
dna2389	1	36279493	36279652	9	50484387	50484543
dna2390	1	36341008	36341136	8	49675088	49674976
dna2391	1	36347702	36347944	9	55829186	55829410
dna2392	1	36356544	36356885	4	66925735	66926029
dna2393	1	36408712	36409053	4	48829152	48828819
dna2394	1	36414726	36415068	4	48829152	48828831
dna2395	1	36415054	36415280	7	534039	534242
dna2396	1	36420004	36420349	4	48828843	48829152
dna2397	1	36424594	36424851	6	46108510	46108762
dna2398	1	36426369	36426553	9	57259952	57259767
dna2400	1	36445750	36446075	8	49674787	49675105
dna2401	1	36455805	36456103	9	50484524	50484264
dna2402	1	36482976	36483782	2	66073191	66073955
dna2403	1	36505984	36506329	4	66926032	66925735
dna2404	1	36545565	36545766	1	5013341	5013144
dna2405	1	36546797	36547076	1	5013447	5013144
dna2409	1	36563280	36563590	4	48829135	48828857
dna2410	1	36566313	36566656	6	38154476	38154793
dna2411	1	36574346	36574491	3	7170505	7170361
dna2414	1	36638454	36638600	2	70309823	70309950
dna2415	1	36648176	36648296	4	16112832	16112938
dna2417	1	36650461	36650735	9	5240327	5240081
dna2418	1	36656354	36656605	1	60184264	60184016
dna2419	1	36668800	36669046	6	38154779	38154508
dna2420	1	36685476	36685760	2	51994287	51994006
dna2422	1	36728850	36728965	9	885331	885446
dna2424	1	36735510	36735777	8	803094	803328
dna2425	1	36741476	36741723	9	50484264	50484495
dna2427	1	36770825	36771170	6	38154793	38154493
dna2428	1	36799047	36799332	8	18179140	18178874
dna2429	1	36835656	36835879	9	50484513	50484294
dna2431	1	36924393	36924663	6	49998415	49998171
dna2432	1	36933609	36933949	4	66926012	66925735
dna2434	1	36956696	36956842	9	53845804	53845952
dna2435	1	36981011	36981370	6	38154793	38154477
LINE342	1	37034122	37034978	1	25988636	25989523
dna2437	1	37038708	37038958	4	66926032	66925808
dna2438	1	37043990	37044140	4	64709786	64709929
dna2439	1	37060804	37061150	4	66926033	66925735
dna2440	1	37065093	37065215	4	61212945	61212839
dna2445	1	37129005	37129349	8	49675126	49674785
dna2447	1	37133460	37133606	3	53130895	53131040
dna2448	1	37134201	37134458	7	26252760	26253016
dna2450	1	37158501	37158843	4	48828831	48829151
dna2451	1	37168123	37168440	8	4817675	4817401
dna2452	1	37168453	37168779	5	12774857	12774534
dna2453	1	37174457	37174791	2	51993983	51994283
dna2455	1	37181186	37181529	5	12774556	12774858
dna2457	1	37277344	37277490	1	12747900	12747757
dna2460	1	37310094	37310410	4	66925737	66926012
dna2461	1	37332306	37332645	5	12774531	12774850
dna2462	1	37365344	37365664	9	50484260	50484535
dna2463	1	37386360	37386641	1	65088021	65087736
dna2465	1	37418494	37418723	7	534217	534026
dna2468	1	37425088	37425428	7	18078049	18077753
dna2471	1	37468214	37468556	5	12774861	12774551
dna2472	1	37469477	37469735	7	52154345	52154089
dna2473	1	37473191	37473530	5	12774850	12774535
dna2474	1	37479462	37479701	1	68319710	68319484
dna2475	1	37480491	37480622	4	66926033	66925904
dna2476	1	37481702	37481948	8	803261	803039
dna2477	1	37498166	37498511	4	48828844	48829152
dna2480	1	37558593	37558935	5	12774859	12774530
dna2481	1	37566395	37566736	4	66925735	66926014
dna2484	1	37580177	37580501	4	48829152	48828831
dna2485	1	37601064	37601322	6	46108510	46108762
dna2486	1	37606849	37607097	6	38154491	38154733
dna2489	1	37670379	37670570	6	38154663	38154477
dna2490	1	37678104	37678246	9	53845947	53845803
dna2491	1	37692677	37693020	9	4245771	4246071
dna2493	1	37724940	37725272	4	48828843	48829150
dna2495	1	37728608	37728817	6	38154682	38154476
dna2496	1	37748697	37749044	4	48828829	48829152
dna2498	1	37756194	37756506	4	48829151	48828843
dna2499	1	37779486	37779818	8	49675088	49674776
dna2500	1	37815372	37815712	8	49674787	49675126
dna2501	1	37815887	37816232	4	48829152	48828843
dna2502	1	37816796	37817142	5	12774862	12774529
dna2503	1	37820660	37820806	3	65640511	65640653
dna2504	1	37876793	37877138	4	66926029	66925735
dna2505	1	37881808	37882152	4	48829152	48828831
dna2506	1	37882454	37882665	7	37602981	37602775
dna2507	1	37882674	37883015	6	38154476	38154793
dna2508	1	37900180	37900523	6	38154477	38154793
dna2509	1	37926067	37926405	4	48829147	48828847
dna2510	1	37957882	37958227	4	66926029	66925735
dna2513	1	37987488	37987713	8	4817612	4817403
dna2514	1	37988137	37988477	4	48828843	48829152
dna2515	1	37988598	37988938	4	66925735	66926029
dna2516	1	37994396	37994741	4	66926029	66925735
dna2521	1	38064964	38065186	5	15851051	15850838
dna2523	1	38083371	38083715	4	66925735	66926012
dna2526	1	38159736	38162571	9	3994390	3991863
dna2528	1	38205816	38206141	8	49674789	49675105
dna2529	1	38221280	38221432	4	66926030	66925882
dna2530	1	38239958	38240271	4	66926006	66925732
dna2533	1	38251659	38251985	6	38154782	38154493
dna2534	1	38256002	38256272	4	55422180	55422421
dna2535	1	38340984	38341216	8	49675014	49674800
dna2536	1	38362120	38362405	5	12774535	12774820
dna2537	1	38363135	38363461	9	50484258	50484543
dna2538	1	38373458	38373762	4	48828843	48829118
dna2539	1	38375775	38376117	6	38154793	38154476
dna2540	1	38384725	38384904	4	66925863	66926031
dna2542	1	38413047	38413323	5	12774841	12774529
dna2543	1	38475975	38476319	6	38154793	38154476
dna2544	1	38476336	38476663	8	803337	803055
dna2546	1	38498897	38499241	9	4246071	4245771
dna2547	1	38505034	38505156	3	74377557	74377670
dna2548	1	38505601	38505936	5	12774842	12774530
dna2549	1	38511949	38512291	6	38154791	38154494
dna2551	1	38550619	38550910	4	48829152	48828863
dna2552	1	38552102	38552259	10	7110516	7110359
dna2553	1	38552297	38552637	4	66926028	66925735
dna2555	1	38575223	38575475	4	48828860	48829149
dna2556	1	38582551	38582678	6	61634872	61634986
LINE356	1	38782245	38784279	6	27233766	27231671
dna2560	1	38796066	38796411	4	66925735	66926033
dna2561	1	38811658	38812003	4	48828843	48829152
dna2562	1	38827412	38827714	8	4817406	4817712
dna2563	1	38828481	38828664	2	76496309	76496489
dna2564	1	38837324	38837654	6	38154780	38154476
dna2568	1	38913436	38914239	7	55213484	55214296
dna2570	1	38958395	38958725	8	803037	803339
dna2571	1	38958730	38959070	8	4817712	4817401
dna2572	1	38967274	38967471	7	61574000	61573818
dna2573	1	38975765	38976070	9	50484259	50484513
dna2574	1	38986052	38986396	9	50484543	50484265
dna2575	1	39001418	39001765	5	12774530	12774861
dna2579	1	39071990	39072335	4	48829152	48828843
dna2580	1	39072439	39072772	4	66925735	66926012
dna2581	1	39074154	39074500	5	12774864	12774529
dna2582	1	39075023	39075348	6	38154782	38154497
dna2585	1	39113246	39113586	4	66926012	66925735
dna2587	1	39156357	39156675	9	50484543	50484266
dna2588	1	39167055	39167201	3	62225281	62225147
dna2589	1	39191784	39192044	8	38929509	38929250
dna2590	1	39198404	39198738	8	49674787	49675105
dna2591	1	39198823	39199146	4	66926014	66925732
dna2592	1	39207577	39207918	4	48829134	48828829
dna2593	1	39207924	39208224	8	803039	803333
dna2594	1	39214923	39215265	4	48829150	48828819
dna2595	1	39249613	39249759	9	53845804	53845952
dna2596	1	39269231	39269466	2	2809750	2809519
dna2597	1	39271488	39271633	7	9118597	9118461
dna2598	1	39282737	39283034	6	38154793	38154510
dna2599	1	39286523	39286864	8	49674787	49675126
dna2601	1	39323047	39323370	4	48828855	48829152
dna2602	1	39325284	39325606	6	38154476	38154790
dna2603	1	39371025	39371238	6	58957666	58957455
dna2608	1	39448454	39448699	2	67923013	67922764
dna2609	1	39479516	39479821	6	38154782	38154508
dna2610	1	39479547	39479854	6	38154781	38154508
dna2616	1	39531754	39532094	4	66925735	66926029
dna2618	1	39539766	39540039	5	12774861	12774603
dna2620	1	39557673	39557985	2	58598952	58598677
dna2621	1	39576113	39576369	8	1462606	1462361
dna2622	1	39580535	39581372	3	14408995	14408242
dna2623	1	39581621	39581766	10	60731914	60731776
dna2624	1	39581929	39582087	4	61212839	61212989
dna2625	1	39582360	39582541	6	38154652	38154476
dna2626	1	39675849	39676188	4	66926012	66925735
dna2629	1	39707967	39708106	1	20704735	20704878
dna2630	1	39715948	39716285	4	48829152	48828844
dna2632	1	39771448	39771794	4	48828828	48829152
dna2633	1	39773972	39774116	1	20963103	20962961
dna2634	1	39785900	39786243	8	49674778	49675105
dna2637	1	39811838	39812135	4	48829152	48828843
dna2638	1	39817704	39817937	1	56858248	56858045
dna2639	1	39820685	39820831	2	3874194	3874049
dna2640	1	39836928	39837225	8	803054	803339
dna2643	1	39892704	39893094	5	18463981	18463593
dna2645	1	39902892	39903067	9	58717008	58716836
dna2646	1	39907979	39908154	9	58717008	58716836
dna2647	1	39946960	39947107	4	64709928	64709786
dna2648	1	39974767	39975014	10	105084	104827
dna2649	1	40016654	40016819	7	61573818	61573976
dna2650	1	40017098	40017203	4	66925931	66926015
dna2651	1	40033737	40034076	4	48828843	48829152
dna2652	1	40036311	40036544	3	10924848	10925083
dna2654	1	40069128	40069474	8	49674787	49675126
dna2655	1	40071682	40072020	4	66926028	66925732
dna2657	1	40088462	40088801	6	38154793	38154476
dna2659	1	40156786	40157122	6	38154495	38154791
dna2660	1	40159483	40159734	9	6518165	6518408
dna2663	1	40204070	40204415	4	48829152	48828843
dna2665	1	40209319	40209469	1	24162202	24162061
dna2666	1	40236287	40236602	5	12774846	12774529
dna2667	1	40274816	40275131	6	38154493	38154782
dna2668	1	40277419	40277590	4	61212839	61212988
dna2669	1	40277590	40277730	10	17475704	17475580
dna2670	1	40336116	40336462	4	48828829	48829152
dna2671	1	40338000	40338344	8	49675126	49674778
dna2672	1	40346559	40346899	4	48829152	48828845
dna2673	1	40350684	40350908	7	59590793	59591029
dna2675	1	40413017	40413163	10	41910739	41910596
dna2676	1	40426209	40426508	5	12385466	12385746
dna2677	1	40432801	40433132	3	5917332	5917658
dna2679	1	40440302	40440601	6	38154510	38154791
dna2680	1	40449195	40449507	3	5917660	5917336
dna2682	1	40468388	40468687	6	38154793	38154526
dna2683	1	40469972	40470286	4	48829157	48828843
dna2685	1	40471013	40471302	5	3894510	3894247
dna2687	1	40525140	40525443	5	12774530	12774841
dna2689	1	40528270	40528565	4	66926015	66925738
dna2690	1	40536096	40536392	8	4817664	4817403
dna2691	1	40573599	40573943	5	12774546	12774861
dna2692	1	40581074	40581292	4	61213226	61212988
dna2693	1	40581170	40581308	5	3894363	3894243
dna2694	1	40615565	40615907	4	66926033	66925746
dna2695	1	40620541	40620822	3	511491	511773
dna2696	1	40639755	40640108	6	38154791	38154473
dna2697	1	40675792	40675972	9	6518165	6518337
dna2698	1	40675843	40675990	1	59592243	59592120
dna2699	1	40680939	40681085	10	41910741	41910596
dna2700	1	40699586	40699731	10	41910597	41910741
dna2701	1	40707033	40707966	6	9291666	9290729
dna2705	1	40723290	40723583	3	67829195	67829484
dna2706	1	40739958	40740068	2	4318445	4318337
dna2709	1	40784348	40784627	9	50484262	50484517
dna2714	1	40925836	40926151	4	48828833	48829118
dna2715	1	40984115	40984338	9	50484267	50484446
dna2716	1	40984154	40984408	9	50484268	50484519
dna2717	1	40985720	40986065	4	48828849	48829152
dna2718	1	41064704	41065050	4	66925735	66926033
dna2719	1	41065144	41065485	4	66925735	66926029
dna2720	1	41074165	41074423	3	73828049	73827795
dna2721	1	41085233	41085482	7	1398196	1397946
dna2722	1	41093605	41093945	4	66925735	66926012
dna2730	1	41188034	41188267	6	46108511	46108738
dna2733	1	41278526	41278869	4	48828831	48829152
dna2737	1	41352798	41353076	3	53796405	53796640
dna2739	1	41429449	41429720	2	51994241	51993963
dna2740	1	41450295	41450622	9	50484534	50484266
dna2741	1	41458145	41458490	4	48828843	48829152
dna2742	1	41462933	41463248	4	48829152	48828857
dna2743	1	41473664	41474021	2	51994288	51993952
dna2744	1	41480379	41480719	6	38154782	38154476
dna2745	1	41480899	41481246	6	38154494	38154791
dna2746	1	41505816	41506084	10	61022086	61021849
dna2750	1	41605860	41606205	4	66926033	66925735
dna2751	1	41616512	41616657	1	59042444	59042300
dna2752	1	41633231	41633467	1	10299093	10299328
dna2758	1	41690583	41690885	6	38154517	38154781
dna2761	1	41764502	41764645	6	57787537	57787398
dna2762	1	41776504	41776849	4	66926033	66925735
dna2763	1	41779976	41780322	4	48829152	48828829
dna2764	1	41928453	41928765	8	49674799	49675088
dna2765	1	41932253	41932384	1	14168700	14168572
dna2767	1	42000528	42000873	4	66925735	66926033
dna2768	1	42000873	42001175	5	12774556	12774850
dna2769	1	42016976	42017292	4	66926030	66925724
dna2770	1	42032050	42032196	10	41910741	41910596
dna2771	1	42033720	42034056	6	38154477	38154782
dna2772	1	42069290	42069545	7	61573862	61574100
dna2773	1	42069696	42070028	4	66926012	66925735
dna2774	1	42070247	42070518	5	3894512	3894249
dna2776	2	3236	3584	6	38154486	38154791
dna2777	2	5876	6185	5	12774850	12774565
dna2778	2	6289	6628	8	49675080	49674787
dna2779	2	6628	6942	5	12774551	12774832
dna2780	2	47425	47762	6	38154782	38154494
dna2781	2	112828	113025	1	59429783	59429977
dna2782	2	115133	115475	4	48828849	48829152
dna2783	2	139351	139694	6	38154793	38154476
dna2784	2	140170	140278	5	12385568	12385466
dna2785	2	140278	140542	4	66925746	66925998
dna2786	2	165801	166146	4	66926033	66925735
dna2787	2	192027	192180	1	24162061	24162193
dna2788	2	197890	198033	3	7170505	7170370
dna2789	2	222309	222658	5	12774861	12774551
dna2790	2	225249	225592	4	48828843	48829152
dna2791	2	232518	232860	4	48829149	48828828
dna2792	2	236177	236517	4	48829151	48828845
dna2794	2	248031	248897	7	9589561	9590371
dna2795	2	250279	250619	5	12774530	12774856
dna2796	2	255360	255541	3	53796495	53796671
dna2797	2	257710	257951	3	67829494	67829268
dna2798	2	262494	262839	4	48828843	48829152
dna2801	2	354756	355059	5	12774534	12774832
dna2802	2	382963	383277	8	49674816	49675126
dna2803	2	458729	459074	4	66926033	66925735
copia108	2	1683930	1689178	10	44775180	44779557
dna2805	2	2505242	2505368	2	17344869	17344746
dna2807	2	2537507	2537816	6	38154476	38154783
dna2808	2	2570883	2571221	5	12774844	12774535
dna2810	2	2575183	2575294	5	12385466	12385575
dna2815	2	2608338	2608539	6	38154673	38154477
dna2817	2	2630741	2631041	3	67829491	67829189
dna2821	2	2685722	2686069	4	48829152	48828829
dna2822	2	2690042	2690302	6	46108510	46108762
dna2823	2	2691196	2691537	5	3894197	3894505
dna2824	2	2692679	2693025	5	12774862	12774549
dna2825	2	2720888	2721185	4	48828861	48829147
dna2828	2	2729530	2729788	7	26253015	26252758
dna2829	2	2732887	2733201	8	49674778	49675097
dna2832	2	2751517	2754291	6	7002571	7000006
dna2833	2	2754571	2754838	5	12774850	12774587
dna2835	2	2758981	2759157	9	47690731	47690553
dna2837	2	2781505	2781845	6	38154494	38154782
dna2838	2	2802132	2802444	4	66926013	66925732
dna2844	2	2837628	2837769	9	58195300	58195171
dna2846	2	2857038	2857256	4	61212988	61213189
dna2847	2	2859901	2860048	1	58385007	58384875
dna2852	2	2927958	2928103	4	64709928	64709786
dna2853	2	2953636	2953785	3	73189386	73189531
dna2854	2	2972251	2972460	6	52630177	52629992
dna2859	2	3000219	3000548	6	38154791	38154476
dna2860	2	3009695	3009841	2	14479217	14479072
dna2862	2	3081450	3081796	4	48828819	48829152
dna2866	2	3116346	3116689	4	66925746	66926033
dna2870	2	3161307	3161454	4	66926029	66925888
dna2871	2	3166386	3166508	9	40495752	40495883
dna2873	2	3220481	3220609	4	50843675	50843785
dna2874	2	3225676	3226021	9	50484543	50484265
dna2876	2	3262955	3263384	7	38555423	38555844
dna2877	2	3263401	3263637	7	38557311	38557523
dna2878	2	3280300	3280581	4	48828882	48829152
dna2879	2	3285525	3285869	4	48829152	48828844
dna2880	2	3310340	3310683	6	38154476	38154793
dna2881	2	3322939	3323356	2	17775766	17775352
dna2882	2	3333365	3333770	2	17775766	17775355
dna2884	2	3345805	3346232	2	17775766	17775352
dna2885	2	3357160	3357501	5	12774537	12774860
dna2887	2	3402948	3403167	1	60184232	60184011
dna2889	2	3428823	3429067	5	56341554	56341783
dna2890	2	3452551	3452895	6	38154791	38154494
dna2891	2	3515853	3516158	6	38154508	38154782
dna2892	2	3542452	3542793	5	12774535	12774845
dna2895	2	3581852	3582189	8	4817406	4817712
dna2897	2	3615308	3615627	4	66925735	66926014
dna2898	2	3665877	3666014	9	1768946	1769078
dna2900	2	3682320	3683513	2	67194603	67193397
dna2901	2	3690474	3690598	1	69775787	69775667
dna2905	2	3725067	3725325	7	2714422	2714165
dna2908	2	3791252	3791570	3	67829533	67829220
dna2909	2	3794342	3794486	2	3874050	3874197
dna2910	2	3796070	3796248	9	46043108	46043281
dna2911	2	3796644	3796856	4	53106472	53106665
dna2912	2	3805066	3805408	6	38154805	38154492
dna2914	2	3828084	3828285	1	59874008	59873814
dna2919	2	3831685	3832395	7	37322288	37322970
dna2922	2	3893418	3893755	5	12774841	12774529
dna2924	2	3921014	3921327	9	50484264	50484523
dna2925	2	3949069	3949316	10	61022086	61021868
dna2927	2	4002781	4003749	10	41356956	41355983
dna2928	2	4007839	4009911	5	46714397	46712339
dna2930	2	4072850	4073039	9	4245898	4246071
dna2931	2	4075881	4076199	8	49675124	49674787
dna2932	2	4126907	4127254	4	48828831	48829152
dna2934	2	4150818	4150964	1	12747760	12747902
dna2938	2	4157964	4158300	8	4817407	4817710
dna2939	2	4165293	4165639	4	48829152	48828819
dna2940	2	4165794	4166121	2	51994288	51993977
dna2941	2	4166206	4166541	5	12774530	12774849
dna2942	2	4225681	4225818	1	16985674	16985816
dna2943	2	4243665	4243998	8	49675088	49674787
dna2944	2	4244825	4244962	9	53845942	53845803
dna2945	2	4248721	4249050	8	49675126	49674799
dna2946	2	4294968	4295301	4	48829149	48828831
dna2948	2	4314060	4314201	9	51947575	51947713
dna2949	2	4320272	4320418	3	7170362	7170505
LINE415	2	4335706	4338702	10	14562323	14565363
dna2950	2	4363797	4364137	4	48829152	48828843
dna2955	2	4459973	4460115	3	73189528	73189393
dna2956	2	4461256	4461405	10	41910741	41910596
dna2958	2	5506040	5506370	9	50750866	50751171
dna2959	2	5506492	5506832	5	12774531	12774858
dna2960	2	5528821	5529098	6	38154761	38154494
dna2968	2	5617051	5617199	2	4015097	4015228
dna2970	2	5663082	5663391	9	50484270	50484534
dna2971	2	5666347	5666484	10	7110360	7110480
dna2972	2	5676080	5676405	5	12774832	12774534
dna2973	2	5682618	5682872	9	45296667	45296922
dna2975	2	5716588	5716737	1	69803653	69803794
dna2976	2	5718365	5718677	9	50484534	50484266
dna2977	2	5737179	5737437	6	46108510	46108762
dna2979	2	5765441	5765587	6	25485080	25484946
dna2980	2	5786459	5786664	6	53523759	53523962
dna2982	2	5844113	5844369	7	26252759	26253016
dna2983	2	5853585	5853843	7	26252759	26253016
dna2984	2	5948099	5948422	9	50484543	50484264
dna2987	2	5980153	5980495	4	66925735	66926031
dna2988	2	5980493	5980676	10	7110304	7110466
dna2989	2	5989821	5989963	2	14979393	14979524
dna2994	2	6028768	6029088	6	38154782	38154473
dna2995	2	6033510	6033827	4	66926013	66925735
dna2996	2	6055718	6055954	10	12614276	12614041
dna2997	2	6055958	6056483	10	12613973	12613477
dna2998	2	6059343	6059466	2	67193503	67193397
dna3000	2	6071064	6071403	5	15851051	15850734
dna3005	2	6125461	6125607	4	5883403	5883547
dna3006	2	6127451	6127653	5	7501492	7501299
dna3011	2	6141767	6142112	5	12774857	12774551
dna3012	2	6150012	6150266	1	60184021	60184260
dna3015	2	6158561	6158873	5	12774872	12774550
dna3018	2	6178507	6179316	7	62661301	62662090
dna3020	2	6180025	6180227	2	5110099	5109922
dna3027	2	6219487	6219706	10	61021868	61022075
dna3031	2	6320287	6320602	8	49674787	49675099
dna3032	2	6340836	6341140	4	66925753	66926026
dna3034	2	6370942	6371062	6	53523877	53523758
dna3035	2	6378288	6378633	5	12774551	12774861
dna3036	2	6378636	6378966	8	2513352	2513652
dna3037	2	6388838	6389185	6	38154793	38154493
dna3040	2	6403501	6403988	3	12894163	12894648
dna3041	2	6404216	6404614	3	10632554	10632905
dna3045	2	6530408	6530753	6	38154476	38154793
dna3047	2	6551689	6551880	2	5908447	5908261
dna3048	2	6567009	6567267	3	9302258	9302515
dna3049	2	6572216	6572473	4	55058331	55058584
dna3050	2	6578762	6579020	4	55058583	55058330
dna3060	2	6632423	6632767	4	48828819	48829150
dna3061	2	6638193	6638540	4	48828829	48829152
dna3062	2	6643652	6644979	5	21031929	21030540
dna3071	2	6703774	6704098	4	48829152	48828831
dna3072	2	6711275	6711468	8	6841073	6840893
dna3078	2	6818095	6818281	6	46108694	46108509
dna3079	2	6827188	6827524	8	49674829	49675126
dna3081	2	6837511	6837684	8	44609891	44610054
dna3083	2	6838443	6839266	7	37322151	37322968
LINE435	2	6894918	6896036	7	6964254	6965386
dna3086	2	6942416	6942669	2	20885107	20884858
dna3087	2	6955960	6956104	10	41910741	41910597
dna3089	2	7003771	7004111	9	4246071	4245771
dna3091	2	7012981	7013127	9	58195307	58195166
dna3092	2	7083581	7083926	4	48828843	48829152
dna3093	2	7084535	7084865	7	6899853	6899554
dna3096	2	7178322	7178664	8	49674778	49675126
dna3100	2	7202717	7202863	10	41910741	41910596
dna3101	2	7207071	7207217	10	41910741	41910596
dna3104	2	7219380	7219722	8	49675126	49674778
dna3105	2	7235952	7236293	9	4246071	4245772
dna3107	2	7285864	7286049	5	12774716	12774534
dna3110	2	7344226	7344551	8	49675105	49674778
dna3111	2	7375311	7375648	6	38154782	38154493
dna3112	2	7376380	7376688	4	66925746	66926014
dna3113	2	7404382	7404640	9	47207731	47207478
dna3117	2	7440351	7440662	6	38154791	38154509
dna3123	2	7486053	7487010	5	52021656	52020721
dna3124	2	7491209	7491533	5	12774534	12774858
dna3125	2	7557312	7557554	6	46108510	46108748
dna3131	2	7633490	7633635	1	59042440	59042299
dna3134	2	7640647	7640833	1	10920247	10920064
dna3140	2	7767600	7767937	8	49675125	49674816
dna3141	2	7781166	7781419	3	9302263	9302515
dna3142	2	7795860	7796046	6	38154476	38154660
dna3143	2	7795880	7796052	6	38154499	38154663
dna3144	2	7814510	7814850	5	12774860	12774534
dna3147	2	7828491	7828816	5	12774841	12774535
dna3149	2	7837474	7837721	5	55949762	55950005
dna3154	2	7901002	7901333	3	67829224	67829516
dna3155	2	7911979	7912204	2	57080680	57080907
dna3161	2	7948076	7948420	4	48828843	48829157
LINE444	2	7950349	7952346	1	481878	483896
dna3162	2	7963941	7964284	8	49675126	49674787
dna3164	2	7980410	7982734	5	32151791	32149457
dna3165	2	7983006	7983351	4	48829152	48828843
dna3168	2	7995798	7995984	6	40934862	40935057
dna3169	2	8046351	8046693	6	38154793	38154493
dna3170	2	8056933	8057280	5	12774861	12774529
dna3179	2	8179627	8179964	6	38154801	38154476
dna3180	2	8179969	8180307	8	4817712	4817406
dna3181	2	8180370	8180707	2	51993983	51994273
dna3182	2	8180847	8181187	6	38154485	38154782
dna3183	2	8183450	8183696	5	12385480	12385746
dna3184	2	8209573	8209682	2	67193398	67193499
dna3189	2	8278449	8278706	7	26253015	26252758
dna3190	2	8279072	8279412	4	48829152	48828843
dna3191	2	8298651	8298991	4	48828843	48829152
dna3193	2	8386775	8387111	9	50484543	50484264
dna3194	2	8412601	8412944	6	38154477	38154791
dna3195	2	8420476	8420801	4	66925735	66926032
dna3196	2	8421001	8421345	4	48829152	48828819
dna3197	2	8440419	8440758	4	66926033	66925736
dna3198	2	8460079	8462876	7	12691226	12688391
dna3208	2	8576577	8576898	4	66925735	66926012
dna3209	2	8585044	8585277	5	56880527	56880741
dna3210	2	8629883	8631945	6	45900686	45902637
dna3211	2	8663102	8663615	9	6114782	6114263
dna3212	2	8671338	8671682	9	4246071	4245771
dna3214	2	8691035	8691381	4	66925735	66926033
dna3215	2	8692910	8693134	8	49674896	49675126
dna3216	2	8693245	8693455	6	38154476	38154683
dna3217	2	8693456	8693786	6	38154494	38154782
dna3218	2	8702870	8702974	2	17775651	17775766
dna3219	2	8713300	8713639	9	50484264	50484534
dna3224	2	8815759	8816066	5	12774841	12774529
dna3225	2	8826282	8829694	5	46712339	46715669
dna3227	2	8888148	8888483	4	48828843	48829140
dna3228	2	8896297	8896593	4	66926013	66925732
dna3229	2	8901740	8901970	6	38154477	38154704
dna3231	2	8922597	8922855	10	61021850	61022080
dna3232	2	8928300	8928597	6	38154522	38154793
dna3233	2	8937472	8937812	8	49675126	49674787
dna3234	2	8951704	8952050	5	12774857	12774529
dna3235	2	8954814	8955064	6	38154755	38154508
dna3236	2	9013085	9013438	6	38154473	38154791
dna3237	2	9014346	9014597	7	26252979	26252758
dna3239	2	9037522	9037843	4	48828849	48829152
dna3240	2	9041977	9042322	4	66926012	66925735
dna3241	2	9069550	9069893	4	48829152	48828857
dna3242	2	9138155	9138410	4	56023761	56024026
dna3243	2	9177223	9177470	1	42954186	42954404
dna3244	2	9177470	9177869	4	48278296	48277902
dna3253	2	9269597	9269855	1	59592298	59592040
dna3254	2	9289920	9290265	4	48828843	48829149
dna3255	2	9319850	9319990	10	41910741	41910618
dna3257	2	9348230	9349268	7	62667850	62666888
dna3262	2	9371296	9371552	10	22481066	22481310
dna3265	2	9418930	9419072	4	5883403	5883542
dna3267	2	9475692	9476496	5	51369106	51369918
dna3269	2	9520578	9520720	4	5883403	5883542
dna3276	2	9661879	9662224	4	66926033	66925735
dna3280	2	9713433	9713791	4	66925735	66926033
dna3281	2	9799905	9800240	6	38154492	38154782
dna3284	2	9873420	9873755	6	38154492	38154782
dna3286	2	9875926	9876125	10	22481124	22481292
dna3287	2	9875958	9876162	10	22481124	22481311
dna3290	2	9882843	9883047	1	22628470	22628274
dna3291	2	9887031	9887193	1	47758537	47758678
dna3294	2	9888088	9888508	7	9590231	9589821
dna3298	2	9932134	9932630	3	66402380	66401889
dna3300	2	10007844	10008135	2	15872093	15872382
dna3302	2	10019025	10019530	4	45232783	45233283
dna3304	2	10075286	10075436	3	55932154	55932298
dna3305	2	10075470	10075756	4	66926033	66925752
dna3306	2	10078449	10078595	4	56681613	56681745
dna3308	2	10097439	10097724	7	37602775	37603029
dna3310	2	10107653	10107796	10	41910601	41910742
dna3311	2	10129474	10129811	6	38154791	38154475
dna3314	2	10162637	10163341	7	9889368	9890050
dna3315	2	10169701	10169866	8	49675125	49674961
dna3318	2	10260885	10261172	4	66925746	66926012
dna3319	2	10277813	10278157	4	48828843	48829152
dna3321	2	10294440	10294546	6	53523765	53523847
dna3322	2	10304619	10304946	5	12774850	12774556
LINE470	2	10363520	10363929	6	14457344	14457752
LINE471	2	10363808	10366744	6	14457634	14460561
dna3326	2	10376492	10376650	4	66926027	66925878
dna3327	2	10376763	10376949	5	12774719	12774531
dna3330	2	10379276	10379461	2	5110098	5109923
dna3332	2	10416249	10416400	4	48828819	48828961
dna3334	2	10466819	10466944	2	66930826	66930952
dna3335	2	10469291	10469437	10	41910597	41910742
dna3336	2	10473922	10474165	3	5247385	5247616
copia139	2	13190131	13198217	10	59842990	59835366
dna3337	2	13574830	13575174	4	48828832	48829152
dna3339	2	13591064	13594357	2	49171319	49174558
dna3344	2	13688503	13688848	4	66926033	66925735
dna3348	2	13901753	13902087	3	5917660	5917352
dna3349	2	13902091	13902438	5	12774850	12774535
dna3351	2	13918580	13918896	6	38154772	38154494
dna3353	2	14050957	14051093	9	1817623	1817488
dna3355	2	14062820	14064516	10	3753908	3752356
dna3356	2	14072977	14073322	4	48828843	48829149
dna3357	2	14101901	14102259	4	48829151	48828848
dna3358	2	14196290	14196460	2	51993960	51994115
dna3361	2	14241564	14241682	2	65800016	65799912
[truncated: 12,011 more rows]
