# Supplementary material for: Genome-wide development of transposable elements-based markers in foxtail millet and construction of an integrated database
Source: DNA Res. 2014 Nov 26;22(1):79–90. doi: 10.1093/dnares/dsu039 (PMC4379977; doi:10.1093/dnares/dsu039)
Supplement: Supplementary Data [file supp_dsu039_dsu039supp_table27.xls]

## Sheet: Sheet1
Supplementary Table S27: Syntenic relationships between transposable elements of foxtail millet and maize
TE ID	Location on foxtail millet genome			Location on maize genome
	Chromosome	Start	End	Chromosome	Start	End
dna5	1	85238	85581	10	64261139	64261477
dna7	1	93327	93470	4	131017552	131017434
dna8	1	101250	101395	9	138497960	138497825
dna9	1	106295	106525	5	192427146	192427375
dna10	1	108338	108697	2	229396406	229396781
dna12	1	146818	147157	7	8424320	8424002
dna13	1	149418	149757	10	64261476	64261143
dna14	1	150033	150356	1	282798310	282797988
dna15	1	152693	152949	4	28930952	28931204
dna20	1	213503	213850	10	25082822	25082505
dna23	1	228949	229296	1	42191519	42191197
dna24	1	238153	238352	3	108168146	108167975
dna28	1	241425	241770	8	72802186	72801854
dna30	1	292290	292577	3	220131078	220130792
dna32	1	314784	315090	1	282798312	282797984
dna36	1	341073	341561	6	131494870	131494352
dna37	1	341560	341896	2	53356445	53356125
dna38	1	341903	342045	9	124026097	124025964
dna39	1	351718	351998	1	10846928	10847170
dna40	1	363716	364743	1	195396001	195395106
dna42	1	402083	402322	7	63302269	63302059
dna45	1	405694	406040	10	64261476	64261138
dna48	1	464796	464973	10	125217641	125217466
dna49	1	471771	471977	10	37159553	37159737
dna50	1	518600	518747	1	50098022	50098167
dna51	1	531491	531637	7	157206982	157206840
dna52	1	532572	532821	6	12909340	12909585
dna54	1	537512	537856	10	64261476	64261138
dna57	1	561833	562576	6	15452344	15453128
dna63	1	666329	666531	2	72193942	72194142
dna66	1	728230	728443	1	30571871	30572064
dna68	1	740051	740389	4	75692972	75693282
dna69	1	750536	750762	7	100972950	100973198
dna70	1	751256	751366	3	186456967	186457073
dna71	1	775331	775678	1	42191197	42191520
dna74	1	845401	845739	10	95547599	95547914
dna79	1	937152	937358	9	121974186	121974387
dna80	1	940707	941022	10	107267967	107267685
dna81	1	951157	951465	3	220130778	220131077
dna82	1	956373	956616	3	8804265	8804028
dna85	1	996319	996663	5	46264101	46264419
dna86	1	1025888	1026228	1	10847170	10846858
dna87	1	1029630	1029931	1	96316616	96316327
dna89	1	1049201	1049670	4	133886326	133885874
dna92	1	1083492	1083631	1	212986091	212985953
dna94	1	1095296	1095539	1	84820807	84821048
dna96	1	1196955	1197454	10	81284670	81285169
dna97	1	1249282	1249540	6	12909584	12909334
dna100	1	1270416	1270925	10	74276562	74277061
dna102	1	1298471	1298782	1	160633197	160633515
dna104	1	1321227	1321343	5	89319369	89319478
dna105	1	1346672	1346960	4	75693007	75693284
dna107	1	1355694	1355841	7	13847714	13847857
dna112	1	1379841	1380032	4	175137055	175137228
dna113	1	1381971	1382324	1	223037623	223037957
dna114	1	1389295	1389570	1	282798024	282798286
dna115	1	1397158	1397503	7	151739093	151738757
dna118	1	1408153	1408487	1	96316322	96316626
dna119	1	1442075	1442377	2	218693364	218693655
dna120	1	1444323	1444663	7	171540569	171540234
dna121	1	1444784	1445064	1	96316604	96316338
dna123	1	1456921	1457067	8	19677132	19677276
dna127	1	1499542	1499884	1	264291931	264292270
dna128	1	1528862	1531556	1	74676534	74674083
dna129	1	1554447	1554791	10	64261139	64261477
dna130	1	1556005	1556296	4	202864820	202865108
dna132	1	1583656	1583802	7	157206982	157206840
dna133	1	1595358	1595606	1	31580164	31580419
dna135	1	1609686	1610029	10	64261139	64261476
dna136	1	1615194	1615488	8	146603153	146603442
dna137	1	1635462	1635805	8	146603114	146603441
dna138	1	1638927	1639270	6	130385283	130384968
dna141	1	1686793	1687123	3	220131059	220130739
dna142	1	1695567	1695713	9	145664314	145664435
dna143	1	1746843	1747186	10	64261475	64261155
dna144	1	1766014	1766159	1	212986097	212985953
dna145	1	1803423	1803776	10	64261156	64261476
dna147	1	1807360	1807650	10	107267967	107267692
dna151	1	1834506	1834837	6	130384968	130385277
dna153	1	1854335	1854482	4	131017556	131017436
dna154	1	1884019	1884341	6	130384981	130385283
dna155	1	1892436	1892747	10	64261476	64261172
dna156	1	1921729	1922072	1	96316305	96316616
LINE26	1	1962362	1962643	4	195792445	195792164
dna163	1	1983642	1983980	1	77575032	77574739
dna164	1	1995122	1995434	7	8424277	8423990
dna165	1	2006300	2006445	1	12147743	12147882
dna166	1	2011744	2011890	7	13847714	13847857
dna167	1	2012517	2012832	10	64261172	64261475
dna168	1	2016284	2016627	1	10846856	10847168
dna170	1	2058320	2058465	7	151739023	151738874
dna173	1	2150657	2150974	1	10847168	10846856
dna174	1	2151000	2151317	7	8424323	8424008
dna175	1	2159369	2159530	5	173108902	173109057
dna177	1	2165674	2166815	5	171306806	171305651
dna179	1	2215949	2216267	6	130385020	130385299
dna180	1	2230305	2230596	3	123426206	123425918
dna182	1	2249631	2249944	4	75693005	75693281
dna183	1	2249944	2250288	10	64261456	64261139
dna184	1	2267581	2267727	3	37452216	37452361
dna185	1	2270135	2270368	6	80194044	80194276
dna186	1	2282271	2282413	9	145664318	145664437
dna187	1	2284005	2284262	1	31580162	31580419
dna188	1	2327473	2327818	10	64261162	64261477
dna192	1	2361295	2361628	1	42191519	42191212
dna194	1	2410749	2411090	4	75693282	75692972
dna196	1	2439868	2440210	1	10846857	10847168
dna197	1	2487275	2487413	5	7275919	7276038
dna203	1	2629359	2629497	3	123426007	123425873
dna204	1	2633979	2634107	1	225128705	225128819
dna213	1	2698097	2698426	1	77574717	77575036
dna214	1	2698430	2698736	1	10846856	10847185
dna217	1	2726585	2726930	10	64261139	64261477
dna225	1	2930883	2931020	1	60399699	60399575
dna226	1	2944155	2944307	9	53503708	53503845
dna228	1	2979157	2979812	6	105177863	105177241
dna230	1	2990012	2991307	6	105177122	105175851
dna231	1	2991278	2991611	4	83182134	83181835
dna233	1	3037389	3037534	9	53503846	53503703
dna236	1	3064492	3065007	10	81284659	81285169
dna240	1	3104573	3104891	3	134924918	134924623
dna241	1	3106143	3106384	9	24949482	24949696
dna242	1	3125972	3126325	1	96316306	96316630
dna244	1	3143891	3144037	9	53503846	53503703
dna246	1	3179695	3179834	3	225087481	225087357
dna249	1	3195404	3195705	1	10846856	10847163
dna250	1	3196228	3196521	5	27354516	27354779
dna251	1	3213896	3214233	8	146603114	146603442
dna252	1	3214274	3214601	1	223037957	223037652
dna257	1	3254611	3254730	8	167679809	167679920
dna258	1	3290763	3291103	1	163722904	163723231
dna259	1	3292528	3292674	3	8811395	8811540
dna260	1	3323348	3323606	1	285212987	285213245
dna261	1	3332824	3333160	10	95547915	95547597
dna262	1	3393263	3393595	3	123425876	123426184
dna264	1	3439291	3439434	7	13846654	13846518
dna266	1	3449332	3449531	7	115992471	115992684
dna267	1	3450863	3451186	3	123425876	123426184
dna268	1	3459618	3460132	8	105426599	105427108
dna269	1	3466448	3466593	9	53503846	53503703
dna271	1	3497137	3497446	7	158542006	158541705
dna273	1	3514203	3514457	6	98011746	98011496
dna276	1	3544507	3544825	5	46264386	46264101
dna277	1	3546472	3546817	10	64261475	64261138
dna281	1	3575583	3575901	5	46264386	46264101
dna282	1	3577548	3577895	10	64261475	64261138
dna284	1	3603920	3604266	6	25404577	25404241
dna285	1	3643060	3643367	3	123424938	123424654
dna286	1	3652704	3653049	10	64261139	64261477
dna290	1	3669867	3670067	6	15415966	15415770
dna292	1	3686655	3686777	2	26285606	26285492
dna294	1	3734720	3734972	4	202865045	202864813
dna296	1	3769967	3770112	1	297602882	297602742
dna297	1	3780527	3780789	8	65246014	65246266
dna300	1	3822916	3823061	9	53503846	53503703
LINE48	1	3846955	3847458	5	78254385	78253876
dna301	1	3850255	3851902	4	53909979	53908377
dna302	1	3866162	3866293	7	13847718	13847856
dna304	1	3885996	3886330	2	26711898	26712227
dna308	1	3931948	3932277	10	64261475	64261160
dna311	1	3991390	3991689	1	96316306	96316595
dna312	1	3992281	3992619	10	95547913	95547598
dna313	1	3992281	3992619	10	95547913	95547598
dna317	1	4042227	4042464	1	60146405	60146646
dna319	1	4089563	4089888	1	77574718	77575020
dna320	1	4099356	4099680	4	234401895	234402209
dna325	1	4168468	4171279	1	294821023	294818506
dna328	1	4236612	4236946	1	10846861	10847194
dna332	1	4249422	4249724	10	64261139	64261436
dna333	1	4250402	4250673	1	96316599	96316330
dna336	1	4274474	4274624	7	147163783	147163927
dna337	1	4282791	4283137	3	217697054	217696734
dna339	1	4291808	4292112	4	75693274	75692983
dna342	1	4374004	4374150	3	225087357	225087494
dna343	1	4408792	4409097	1	96316605	96316321
dna344	1	4411982	4412319	8	159706917	159706569
dna345	1	4415826	4415953	10	104612843	104612725
dna346	1	4427455	4427680	1	42191514	42191300
dna347	1	4447258	4447598	10	64261144	64261477
dna348	1	4476039	4476369	3	217696733	217697054
dna351	1	4486711	4487032	6	130384981	130385283
dna352	1	4489165	4489304	6	63918444	63918315
dna354	1	4492404	4492604	8	146603224	146603403
dna355	1	4499007	4499338	1	10847170	10846856
dna356	1	4566754	4567094	10	64261476	64261172
dna358	1	4599989	4600270	1	30572149	30571870
dna359	1	4601459	4601758	6	130384968	130385269
dna360	1	4601793	4602084	1	163722939	163723230
dna361	1	4635391	4635625	8	146603222	146603442
dna364	1	4679205	4679553	10	64261143	64261477
dna365	1	4704049	4704396	3	217696733	217697054
gypsy7	1	4783479	4790305	5	89846175	89840795
dna373	1	4839183	4839510	6	130384982	130385276
dna374	1	4861385	4861525	9	53503704	53503844
dna376	1	4874134	4874448	4	218777422	218777723
dna377	1	4888612	4888756	3	225087481	225087357
dna378	1	4891789	4891935	1	50098158	50098021
dna380	1	4972815	4973151	8	72801862	72802186
dna385	1	5012617	5012830	5	28386015	28385813
dna387	1	5057715	5057914	5	10170864	10170686
dna395	1	5111125	5112101	6	15449462	15448503
dna399	1	5152756	5153050	4	126334489	126334752
dna401	1	5155944	5156252	8	146603163	146603442
dna402	1	5156525	5156862	6	130385277	130384968
dna403	1	5166503	5166722	1	51319014	51319230
dna404	1	5181744	5182085	1	96316616	96316305
dna405	1	5182206	5182551	10	64261476	64261172
dna406	1	5184246	5184575	4	53921613	53921926
dna407	1	5185019	5185362	1	10847191	10846856
dna415	1	5285494	5285834	10	64261476	64261143
dna416	1	5296600	5296746	7	157206840	157206982
dna417	1	5298664	5298807	9	53503846	53503703
dna418	1	5314549	5314695	1	212986097	212985953
dna419	1	5317392	5317738	6	25404255	25404578
dna420	1	5337134	5337240	8	137038959	137039062
dna421	1	5346727	5346873	1	212986097	212985953
dna423	1	5420011	5420335	8	146603114	146603442
dna427	1	5458403	5458549	5	183756258	183756403
dna429	1	5467260	5467606	1	77574715	77575048
dna430	1	5492976	5493254	1	1007897	1007623
dna431	1	5511765	5512089	5	88208225	88208547
dna432	1	5525621	5525962	1	10847185	10846857
dna433	1	5562709	5562853	1	49790038	49789895
dna434	1	5568652	5568997	10	64261476	64261138
dna437	1	5675285	5675616	1	96316616	96316305
dna438	1	5686715	5687010	1	10846856	10847144
dna440	1	5689429	5689572	9	124152219	124152085
dna441	1	5690565	5690890	3	177578813	177579114
dna442	1	5690589	5690872	3	177578844	177579114
dna444	1	5695787	5696134	10	64261161	64261477
dna445	1	5705213	5705543	10	64261475	64261171
dna446	1	5748938	5749254	1	10846857	10847169
dna447	1	5750877	5751108	1	273373487	273373708
dna448	1	5758080	5758402	1	77574736	77575035
dna449	1	5759837	5760037	10	37159725	37159545
dna450	1	5760048	5760159	6	25404402	25404292
dna451	1	5762373	5762632	1	31580418	31580170
dna455	1	5788711	5789058	1	42191197	42191520
dna456	1	5790493	5790822	10	64261456	64261160
dna460	1	5814475	5814824	10	64261455	64261138
dna461	1	5826580	5826725	8	157968478	157968333
dna462	1	5831364	5831675	1	10846889	10847186
dna463	1	5855564	5855711	8	22504040	22503893
dna464	1	5865013	5865320	1	236615844	236616139
dna465	1	5874583	5874889	6	130384984	130385276
dna466	1	5875061	5875391	1	77574715	77575021
dna467	1	5882873	5883217	1	10847199	10846856
dna468	1	5886571	5886827	1	40416854	40416610
dna471	1	5908859	5909098	1	60146645	60146427
dna473	1	5926912	5927055	8	157968335	157968476
dna475	1	5952048	5952246	4	202865011	202864813
dna476	1	5980459	5980768	10	76621701	76621402
dna479	1	5992573	5992752	10	120947281	120947456
dna480	1	6008874	6009343	4	202864818	202865324
dna482	1	6027467	6027602	8	22679953	22679812
dna483	1	6037012	6037270	1	31580408	31580169
dna487	1	6080751	6080889	2	5270744	5270873
dna488	1	6082099	6082445	10	64261456	64261138
dna489	1	6082659	6082903	4	202864816	202865060
dna490	1	6083064	6083389	1	77575035	77574715
LINE63	1	6088506	6090184	6	14848181	14849837
dna495	1	6133359	6133689	7	158541707	158542050
dna496	1	6149770	6150084	10	64261172	64261477
dna497	1	6153787	6154033	6	12909334	12909573
dna503	1	6204349	6204475	9	81778290	81778169
LINE68	1	6229543	6231073	10	74469454	74471038
dna505	1	6239933	6240136	3	123426069	123425876
dna507	1	6246452	6246756	1	92023652	92023953
dna508	1	6278072	6278410	1	77574715	77575033
dna509	1	6290559	6290888	6	130385301	130384970
dna510	1	6335675	6336018	10	64261139	64261477
dna511	1	6350624	6350948	6	130384981	130385283
dna512	1	6355322	6355466	6	146472669	146472524
dna513	1	6355495	6355689	3	24449864	24450053
dna514	1	6381782	6382021	5	26772066	26772302
dna515	1	6382865	6383200	1	10847185	10846859
dna516	1	6397477	6397618	9	53503846	53503703
dna521	1	6473841	6474186	10	25082508	25082826
dna522	1	6480510	6480656	9	53503845	53503703
dna524	1	6504119	6504448	10	64261177	64261477
dna525	1	6505456	6505637	3	123426049	123425890
dna526	1	6511748	6512074	10	63618201	63617882
dna527	1	6515203	6515354	9	36041105	36040965
dna528	1	6517901	6518156	1	117155799	117155544
dna529	1	6526118	6526262	9	53503846	53503705
dna530	1	6550720	6550862	4	131017434	131017557
dna531	1	6554174	6554421	3	36466601	36466840
dna534	1	6613139	6613482	10	64261172	64261476
dna535	1	6627630	6627971	3	130169634	130169297
dna536	1	6641726	6642071	10	64261476	64261143
dna537	1	6654160	6654476	7	151738755	151739066
dna538	1	6654550	6654894	6	130384968	130385283
dna544	1	6711554	6711700	1	212986097	212985953
dna545	1	6752039	6752183	3	8811537	8811394
dna548	1	6815363	6815668	1	276117623	276117912
dna549	1	6815841	6816180	10	64261144	64261477
dna550	1	6836776	6837088	10	64261457	64261180
dna552	1	6843522	6843749	8	146603229	146603442
dna553	1	6867827	6868180	1	96316312	96316640
dna555	1	6874789	6875129	1	10847188	10846856
dna556	1	6889674	6889907	1	285212987	285213223
dna557	1	6890785	6891091	6	14233732	14233445
dna560	1	6914010	6914195	5	5115805	5115983
dna563	1	6921942	6922195	7	151738775	151739009
dna564	1	6922202	6922541	1	96316636	96316321
dna565	1	6922611	6922918	1	1007907	1007589
dna566	1	6947595	6947777	5	77251962	77252125
dna567	1	6963521	6963853	1	223037957	223037654
dna568	1	6965771	6966059	8	146603196	146603442
dna569	1	6968815	6969138	1	10847176	10846877
dna571	1	7018784	7019129	5	46264418	46264101
dna572	1	7023595	7023741	1	212986097	212985953
dna575	1	7119426	7119636	6	130384968	130385170
dna577	1	7125603	7125749	1	212986097	212985953
dna578	1	7131707	7131983	3	162739783	162740056
dna579	1	7132029	7132376	1	223037952	223037630
dna580	1	7169737	7170033	1	282798310	282798037
dna582	1	7193067	7193393	10	64261139	64261457
dna583	1	7193393	7193649	4	28931203	28930951
dna584	1	7254998	7255286	1	1007592	1007872
dna585	1	7255033	7255280	10	95547626	95547859
dna586	1	7287170	7287512	10	64261139	64261476
dna588	1	7312951	7313234	1	223037684	223037958
dna589	1	7320631	7320924	1	77574732	77575017
dna591	1	7347157	7347331	4	128915737	128915566
dna592	1	7412900	7413018	8	159905852	159905741
dna596	1	7498715	7499278	6	15452482	15453041
dna598	1	7549150	7551378	9	74421866	74424017
dna602	1	7605768	7606121	1	96316305	96316630
dna603	1	7617619	7617963	5	46264418	46264101
dna606	1	7650565	7650711	1	50098024	50098167
dna607	1	7677532	7677782	6	12909334	12909585
dna608	1	7677838	7678136	1	10847144	10846856
dna610	1	7707341	7707550	3	134924918	134924725
dna611	1	7713794	7714136	1	96316305	96316630
dna612	1	7721496	7721839	3	217697054	217696734
dna613	1	7776328	7776647	10	64261166	64261456
dna614	1	7778333	7778478	1	276215022	276215159
dna615	1	7781698	7782026	10	95547597	95547917
dna616	1	7802365	7802698	3	220131078	220130744
dna619	1	7847916	7848155	1	10846944	10847170
dna620	1	7849541	7849886	10	25082832	25082505
dna622	1	7892694	7892840	1	212986097	212985953
dna623	1	7903521	7903822	6	130384983	130385262
dna629	1	7986252	7986398	9	53503704	53503846
dna630	1	7991927	7992224	1	223037662	223037953
dna637	1	8053495	8053628	1	150498369	150498229
dna638	1	8054957	8055300	10	64261476	64261143
dna640	1	8079710	8080032	1	77575020	77574715
dna641	1	8136097	8136373	5	46264157	46264419
dna644	1	8182163	8182436	3	158709885	158709601
dna645	1	8188921	8189265	1	223037641	223037958
dna646	1	8207097	8207409	1	10846928	10847199
dna649	1	8307196	8307730	1	17752874	17752329
dna650	1	8329882	8330196	1	10847168	10846856
dna652	1	8359886	8360221	10	64261139	64261441
dna653	1	8361233	8361514	5	169559980	169559707
dna654	1	8365607	8365862	6	105595739	105595487
dna656	1	8451528	8451867	10	64261475	64261138
dna657	1	8453999	8454327	10	63617899	63618208
dna658	1	8465981	8466126	9	145664314	145664435
dna659	1	8480330	8480649	10	95547578	95547896
dna660	1	8513120	8513463	1	96316327	96316636
dna662	1	8546604	8546736	5	89718642	89718523
dna668	1	8583234	8583449	8	132716300	132716103
dna670	1	8593538	8593855	8	65246312	65246014
dna672	1	8635543	8635888	10	64261139	64261477
dna673	1	8665685	8665942	6	12909584	12909331
dna675	1	8690936	8691262	2	106197310	106197628
dna676	1	8718761	8719098	5	88208560	88208224
dna677	1	8739177	8739491	3	220131053	220130744
dna678	1	8740915	8741239	6	130384979	130385283
dna680	1	8825146	8825351	8	170041899	170042078
dna682	1	8834855	8835202	10	63618221	63617877
dna683	1	8849750	8849935	5	173108902	173109087
dna684	1	8849777	8849978	8	151018887	151019087
dna686	1	8886550	8886895	8	72802186	72801854
dna688	1	8902277	8902451	6	14233458	14233626
dna689	1	8924278	8924496	10	137507857	137508059
dna692	1	8936920	8937066	7	13847714	13847857
dna694	1	8966093	8966283	5	10170864	10170687
dna702	1	9000314	9000642	3	155653184	155652859
dna703	1	9015650	9015936	4	75692972	75693255
dna704	1	9016266	9016450	5	132173180	132173355
dna705	1	9016267	9016423	10	37159538	37159682
dna706	1	9016987	9017322	10	64261443	64261143
dna708	1	9019287	9019537	8	93684860	93685097
dna712	1	9134123	9134468	10	64261476	64261138
dna713	1	9140416	9140745	6	130385283	130384980
dna716	1	9155685	9155932	1	117155545	117155791
dna718	1	9161338	9161583	1	10846935	10847169
dna720	1	9182584	9185324	1	74676531	74674083
dna722	1	9228766	9229098	6	130384974	130385294
dna723	1	9242069	9242230	3	123426061	123425905
gypsy15	1	9248846	9253844	2	34021984	34026590
dna726	1	9333619	9333877	1	31580410	31580165
dna727	1	9357620	9357943	3	57985058	57985360
dna737	1	9464806	9465019	2	184040130	184040332
dna739	1	9570597	9570926	10	95547898	95547599
dna742	1	9583766	9584088	10	64261442	64261140
dna743	1	9594943	9595265	10	64261476	64261184
dna744	1	9600048	9600392	10	64261140	64261477
dna746	1	9663461	9663777	1	10846889	10847209
dna748	1	9677644	9677788	7	119403014	119402881
dna749	1	9677664	9680833	9	74425613	74422641
dna752	1	9723206	9723372	1	50667813	50667967
dna756	1	9781595	9781948	1	77575035	77574715
dna759	1	9836058	9836383	1	10846857	10847186
dna760	1	9837800	9838112	1	84821145	84820809
dna761	1	9853043	9853190	1	26821403	26821543
dna764	1	9877851	9878156	1	236615838	236616127
dna765	1	9880076	9880398	1	77574718	77575016
dna766	1	9883121	9883466	10	64261476	64261138
dna767	1	9887123	9887468	10	64261476	64261138
dna768	1	9903714	9903850	4	234401959	234402087
dna770	1	9904223	9904354	3	215899451	215899331
dna772	1	9921558	9921903	10	64261476	64261138
dna773	1	9925586	9925847	1	10846934	10847170
dna774	1	9926772	9927111	6	25404562	25404241
dna778	1	9960390	9960537	1	50098024	50098167
dna781	1	9980166	9980521	9	142043772	142044116
dna785	1	10012481	10012730	1	31580164	31580414
dna787	1	10022942	10023278	10	64261172	64261476
dna788	1	10026041	10026179	6	12909441	12909585
dna790	1	10053557	10053758	6	15415967	15415771
dna792	1	10056602	10056762	1	223037625	223037774
dna793	1	10061651	10061992	10	64261161	64261456
dna794	1	10090430	10090773	1	96316639	96316305
dna795	1	10119745	10120047	2	26711911	26712225
dna796	1	10199486	10199800	6	130385005	130385299
dna797	1	10274106	10274261	1	96316616	96316477
dna798	1	10274124	10274251	1	96316616	96316486
dna802	1	10328126	10328314	1	17738276	17738474
dna804	1	10380817	10381159	6	130384968	130385283
dna805	1	10396350	10396702	10	64261143	64261480
dna807	1	10427796	10428119	3	123425876	123426184
dna809	1	10437832	10438142	6	137669596	137669294
dna810	1	10438442	10438787	10	64261476	64261139
dna817	1	10566097	10566241	2	6026808	6026679
dna818	1	10594835	10595179	1	84820806	84821147
dna819	1	10597510	10597862	3	149034806	149034459
dna820	1	10597862	10598547	3	149034394	149033717
dna821	1	10598847	10599092	4	206618998	206618756
dna822	1	10608656	10608993	4	53921627	53921926
LINE119	1	10636407	10636729	10	148860303	148859986
dna825	1	10651376	10651522	1	212985954	212986097
dna826	1	10655004	10657976	1	294821052	294818354
dna828	1	10751248	10751431	8	146603440	146603281
dna829	1	10751429	10751641	1	10846996	10847190
dna830	1	10756214	10756556	10	64261475	64261138
dna831	1	10763098	10763243	8	107230083	107230228
dna832	1	10779144	10779423	3	55474365	55474107
dna837	1	10814082	10816030	2	138274541	138272832
dna842	1	10850085	10850772	8	47247334	47248019
dna843	1	10851040	10851856	5	167315470	167316294
dna844	1	10851120	10851664	5	167315550	167316096
dna846	1	10873492	10873746	1	31580418	31580166
dna849	1	10907620	10907822	8	12273332	12273531
dna850	1	10910373	10911306	5	63156101	63157033
dna851	1	10911392	10912992	5	63157102	63158666
dna861	1	11023226	11023551	8	146603441	146603163
dna871	1	11098272	11098617	10	64261139	64261477
dna874	1	11125645	11125942	1	259371554	259371264
dna877	1	11137976	11138375	2	192869712	192869320
dna878	1	11188456	11188709	1	31580413	31580164
dna879	1	11209194	11209339	9	145379794	145379652
dna881	1	11271243	11271549	8	146603163	146603441
dna882	1	11286743	11286892	1	283322139	283322004
dna884	1	11358010	11358356	5	46264418	46264101
dna886	1	11381629	11381951	1	96316606	96316306
dna901	1	11795932	11796065	8	142497871	142497998
dna902	1	11796257	11796372	7	40576879	40576765
gypsy29	1	11817147	11823880	1	138163515	138168889
gypsy30	1	11817391	11823880	1	138163515	138168889
dna909	1	11928403	11928748	1	264292271	264291930
dna910	1	12001631	12002270	6	13656360	13655729
dna911	1	12011713	12011859	10	95552627	95552493
dna912	1	12032043	12032794	10	12188083	12188814
dna917	1	12236621	12236790	9	111679648	111679483
dna919	1	12238141	12238827	6	15087327	15086629
dna920	1	12238754	12239023	2	136977231	136977494
dna921	1	12254975	12255278	6	138961467	138961754
dna922	1	12256187	12256531	10	64261143	64261476
dna925	1	12310892	12312688	9	52688868	52690632
LINE130	1	12327474	12328072	7	172764497	172763900
dna927	1	12352853	12353191	1	10846856	10847170
dna929	1	12357031	12357148	3	169364296	169364193
dna930	1	12374654	12374798	9	81641771	81641910
dna931	1	12416716	12417060	10	64261476	64261139
dna932	1	12420548	12420866	7	151738754	151739044
dna937	1	12447881	12448044	3	123426022	123425873
dna938	1	12450266	12450464	5	10170865	10170687
dna941	1	12469236	12469377	3	123426019	123425880
dna943	1	12471683	12472888	1	115113929	115112735
dna946	1	12552902	12553160	6	12909343	12909585
dna949	1	12641879	12643116	9	58136917	58138020
dna952	1	12702474	12702798	1	96316620	96316323
dna954	1	12723226	12723553	7	8258709	8259027
dna955	1	12725603	12725948	1	42191207	42191520
dna956	1	12732045	12734884	2	77068160	77065645
dna957	1	12744474	12744815	1	10847169	10846856
dna958	1	12745145	12745489	10	64261141	64261477
dna960	1	12749385	12749531	8	22679953	22679812
dna962	1	12783648	12783880	6	130385185	130384968
dna963	1	12803191	12803457	3	123425876	123426140
dna964	1	12805411	12805732	3	217697054	217696733
dna965	1	12839697	12840019	10	64261165	64261451
dna966	1	12862223	12862433	7	147781745	147781555
gypsy38	1	12884941	12891644	5	89846180	89840795
dna967	1	12964538	12964880	1	96316305	96316638
dna968	1	12969002	12969401	2	192869320	192869711
dna970	1	12994584	12994934	5	165080840	165081195
dna973	1	13026939	13027492	6	15452533	15453086
dna975	1	13091788	13091930	9	53503706	53503846
dna976	1	13112275	13112619	1	276117620	276117954
dna985	1	13274091	13274233	9	81641768	81641908
dna986	1	13296314	13296652	2	53356450	53356118
dna1006	1	13541650	13541994	1	96316306	96316626
LINE146	1	13556016	13556321	1	187604034	187604348
dna1007	1	13563054	13563308	6	12909584	12909334
dna1010	1	13592680	13592826	9	53503704	53503846
dna1012	1	13609903	13610107	1	10847198	10847003
dna1013	1	13610105	13610448	10	64261139	64261475
dna1015	1	13617393	13617643	1	273373460	273373710
dna1016	1	13620303	13620637	10	76621406	76621716
dna1017	1	13656935	13657295	7	151738772	151739093
dna1018	1	13657574	13657728	8	146603440	146603306
dna1020	1	13657766	13657995	1	10846977	10847185
dna1021	1	13673647	13674088	8	60992533	60992097
dna1022	1	13674948	13675290	9	31636814	31636488
dna1025	1	13736441	13736681	6	13575695	13575932
dna1027	1	13794972	13795235	3	220131079	220130806
dna1034	1	13844397	13844592	6	5439685	5439869
dna1039	1	13887687	13889138	5	146854741	146856176
dna1041	1	13889535	13889843	6	15029079	15028825
dna1043	1	13915049	13915378	1	124690794	124690463
dna1044	1	13916360	13917292	5	63156101	63157033
dna1045	1	13917370	13918948	5	63157102	63158666
dna1048	1	14012215	14012360	10	84257741	84257600
dna1055	1	14251329	14251657	1	276117932	276117620
dna1056	1	14254574	14254709	7	159015371	159015241
dna1057	1	14313594	14315193	6	15448489	15450061
dna1058	1	14352199	14352507	1	10846858	10847170
dna1061	1	14412980	14413320	10	64261476	64261172
dna1062	1	14433868	14434207	10	64261160	64261477
dna1064	1	14460813	14464226	9	74425073	74421866
dna1070	1	14573877	14573997	8	159905733	159905853
dna1071	1	14771004	14771253	6	12909584	12909339
gypsy50	1	14924525	14931352	1	138168888	138163508
gypsy51	1	14962348	14968937	5	89846175	89840795
dna1077	1	15026581	15026911	8	146603403	146603113
dna1078	1	15029434	15029725	1	10846857	10847144
dna1080	1	15039858	15040203	5	88208560	88208224
dna1082	1	15145154	15145496	10	64261139	64261477
dna1083	1	15159875	15160169	7	151739030	151738756
dna1087	1	15206065	15206209	4	131017427	131017558
dna1089	1	15220702	15220860	8	146603299	146603442
dna1094	1	15518462	15521570	2	67114775	67112013
dna1097	1	15535328	15538263	6	134060061	134057374
dna1102	1	15574299	15574789	4	162641837	162642298
dna1103	1	15588171	15588481	3	220130776	220131080
dna1108	1	15792156	15792495	1	264291936	264292266
dna1110	1	15909309	15909636	1	96316620	96316305
dna1112	1	15920336	15920680	3	134924904	134924566
dna1113	1	15920772	15921072	6	130385301	130384979
dna1114	1	16033130	16033472	10	64261161	64261477
dna1117	1	16036258	16036605	1	42191197	42191520
gypsy60	1	16060548	16067161	5	89840796	89846168
dna1124	1	16435978	16436285	7	151738770	151739061
dna1127	1	16713594	16713911	1	77574715	77575029
dna1128	1	16717072	16717207	8	167271089	167271222
dna1129	1	16735553	16735699	9	7316469	7316321
gypsy68	1	16882411	16889168	5	89840796	89846175
gypsy69	1	16903036	16909836	1	134166156	134160804
gypsy70	1	16951585	16958344	5	89846175	89840795
dna1138	1	17085999	17087635	4	53908369	53909979
dna1139	1	17093795	17093939	1	289281651	289281518
dna1141	1	17116851	17117375	8	70335682	70336201
dna1142	1	17116958	17117433	4	135712165	135711691
gypsy74	1	17125692	17132414	5	89840796	89846175
gypsy75	1	17145596	17152372	1	134166156	134160804
dna1146	1	17271145	17271273	5	174356160	174356265
dna1148	1	17271597	17271799	5	10170686	10170885
dna1150	1	17422078	17422408	1	77574715	77575028
dna1151	1	17430155	17430300	2	188774410	188774543
dna1152	1	17649794	17649932	7	157206845	157206960
dna1153	1	17811148	17812939	2	77065636	77067301
dna1154	1	17821603	17822252	10	19113404	19114048
dna1155	1	18036511	18036848	1	77574739	77575048
dna1156	1	18120452	18120591	9	53503704	53503846
dna1160	1	18281923	18282069	4	131017434	131017558
dna1162	1	18453662	18453934	10	64261185	64261442
dna1163	1	18457567	18457912	5	192615390	192615060
gypsy83	1	18527664	18534491	1	138163508	138168889
gypsy86	1	18958783	18965563	5	89840796	89846175
gypsy88	1	18998816	19005592	5	89840796	89846175
dna1167	1	19115733	19116673	10	42856109	42855193
gypsy89	1	19126622	19133425	5	89840796	89846175
dna1170	1	19138596	19138748	9	53503846	53503703
dna1174	1	19235841	19236132	2	222266673	222266394
gypsy92	1	19316965	19323782	5	89840796	89846175
dna1182	1	19583854	19584133	6	130385299	130385027
dna1184	1	19611857	19612747	1	130976665	130975816
dna1185	1	19612754	19615302	3	94436689	94434212
dna1186	1	19687095	19687428	7	8259022	8258711
dna1187	1	19713530	19713722	1	77574865	77575036
dna1188	1	19756554	19756894	1	84821141	84820807
dna1189	1	19760868	19761210	10	14521051	14521374
dna1192	1	19766936	19767272	6	130385283	130384968
dna1195	1	19839482	19839625	4	46360400	46360277
dna1196	1	19842959	19843076	3	191137188	191137304
dna1203	1	20088153	20088534	5	135588749	135588386
dna1208	1	20252864	20253161	1	223037663	223037955
dna1212	1	20417946	20418286	10	64261144	64261476
dna1213	1	20518355	20518556	5	10170884	10170686
dna1216	1	20655513	20655834	1	10846857	10847183
dna1217	1	20657209	20657557	6	130385283	130384968
dna1220	1	20823124	20823469	1	96316305	96316620
dna1221	1	20831171	20831513	1	10847199	10846857
dna1222	1	20847615	20847954	10	64261476	64261143
dna1227	1	21074644	21074842	5	10170688	10170885
dna1228	1	21112523	21112859	6	130385283	130384968
dna1230	1	21122759	21122920	3	161518040	161517887
dna1238	1	21328269	21328415	9	53503704	53503846
dna1242	1	21427544	21427691	1	236628843	236628713
dna1247	1	21469303	21472156	1	294818506	294821052
dna1253	1	21573331	21573515	7	100973202	100973021
dna1255	1	21617307	21618879	4	206377828	206376311
dna1260	1	21791707	21792020	1	223037653	223037958
dna1261	1	21798368	21798659	1	96316614	96316327
dna1262	1	21805894	21806234	1	10846857	10847199
dna1265	1	21941930	21942441	3	94435578	94436077
dna1266	1	22028133	22028287	1	17738267	17738419
dna1267	1	22028141	22028314	5	173109087	173108901
dna1268	1	22032275	22032620	10	64261139	64261477
dna1269	1	22073798	22073934	9	145664435	145664314
dna1270	1	22097147	22097294	4	109420511	109420658
dna1271	1	22117204	22117350	1	212985954	212986097
dna1272	1	22134960	22135107	7	157206840	157206982
dna1273	1	22171309	22171454	7	161615892	161616021
dna1274	1	22172488	22172636	1	61701323	61701457
dna1277	1	22271351	22271867	2	136849065	136849577
dna1279	1	22283131	22283449	3	225092342	225092626
dna1280	1	22283643	22283926	4	75693005	75693281
dna1281	1	22290543	22290890	1	42191207	42191520
dna1285	1	22347705	22347973	6	114748484	114748747
dna1288	1	22373341	22373687	1	77575032	77574715
dna1291	1	22423771	22424025	1	30571870	30572099
dna1293	1	22447581	22447719	4	131017557	131017423
dna1295	1	22464684	22464853	9	99959407	99959570
dna1297	1	22527650	22527991	5	46264103	46264419
dna1299	1	22581475	22581723	1	31580400	31580164
dna1300	1	22583510	22583656	7	13847714	13847857
dna1302	1	22602293	22602807	10	81285161	81284656
dna1303	1	22639896	22640236	10	64261476	64261172
dna1304	1	22646528	22646674	5	181195869	181195726
dna1312	1	22681958	22682269	10	95547913	95547617
dna1314	1	22693280	22693586	3	217696720	217697019
dna1317	1	22741948	22742286	10	64261476	64261172
dna1319	1	22773874	22774214	5	88208560	88208226
dna1321	1	22777384	22777721	10	137508181	137507856
dna1322	1	22821852	22821965	9	133051175	133051062
dna1324	1	22831702	22832038	3	35008171	35008480
dna1327	1	22837249	22837763	10	81285172	81284661
dna1328	1	22837253	22837652	10	81285161	81284770
dna1329	1	22852407	22852737	1	10847199	10846857
dna1331	1	22857289	22857435	7	157206840	157206982
dna1332	1	22875512	22875641	4	110072223	110072097
dna1333	1	22916747	22916966	10	78377366	78377574
dna1334	1	22918894	22919201	4	75692973	75693282
dna1337	1	22957102	22957270	3	215661193	215661036
dna1340	1	23004456	23004709	6	12909336	12909585
dna1343	1	23034185	23034395	1	166997480	166997697
dna1344	1	23056767	23057112	10	64261160	64261477
dna1350	1	23091272	23091578	10	64261456	64261178
dna1357	1	23142156	23142393	10	145724496	145724248
dna1359	1	23143073	23143420	1	10847185	10846856
dna1364	1	23293783	23294118	10	64261454	64261140
dna1366	1	23316082	23317695	4	53908379	53909978
dna1370	1	23391903	23392047	7	13847856	13847714
dna1371	1	23401000	23401287	7	151738812	151739093
LINE191	1	23479899	23483218	6	14851612	14848344
dna1376	1	23485608	23485833	2	225361854	225361633
dna1377	1	23498465	23498690	2	225361854	225361633
dna1380	1	23552917	23553215	8	72801875	72802150
dna1382	1	23567747	23568346	2	155841087	155840608
dna1385	1	23576443	23576589	1	212985954	212986097
dna1386	1	23582945	23583094	1	297602883	297602740
dna1387	1	23604780	23605129	1	206432977	206433334
dna1389	1	23619648	23621893	4	25500443	25498428
dna1390	1	23622850	23623849	3	150607794	150606823
dna1391	1	23623916	23625520	8	70391654	70390046
dna1392	1	23627721	23627867	7	13847714	13847857
gypsy116	1	23701417	23708143	5	89846168	89840795
dna1395	1	23774022	23774273	2	192869572	192869320
dna1396	1	23780259	23780476	1	30572117	30571920
dna1398	1	23797391	23797747	2	39273465	39273110
dna1399	1	23797536	23797793	9	38414813	38415069
dna1400	1	23809493	23809718	6	130384982	130385176
dna1401	1	23810179	23810340	8	146603293	146603442
dna1403	1	23831347	23831493	4	131017437	131017558
dna1405	1	23847468	23847804	1	10847186	10846876
dna1406	1	23850004	23850346	1	10847199	10846856
dna1410	1	23880503	23880848	10	64261456	64261138
dna1413	1	23975805	23976699	6	15449966	15449082
dna1415	1	24008033	24008340	10	73454299	73454014
dna1418	1	24009098	24009315	3	123426088	123425888
dna1419	1	24018000	24018850	9	130645750	130644959
dna1420	1	24021417	24021730	8	152104681	152104985
dna1426	1	24031336	24031534	5	10170687	10170865
dna1427	1	24031765	24032086	5	185700894	185701203
dna1428	1	24048831	24049178	1	42191519	42191197
dna1431	1	24113133	24113712	2	137048358	137047787
dna1433	1	24124730	24125073	10	64261475	64261138
dna1434	1	24138139	24138479	1	10846858	10847170
dna1437	1	24209627	24209940	1	77575020	77574719
dna1438	1	24213218	24213363	4	131017434	131017558
dna1439	1	24217028	24217174	1	289281518	289281653
dna1440	1	24220260	24221221	2	140647568	140648558
dna1443	1	24260945	24261298	1	10846857	10847194
dna1444	1	24278905	24281657	2	77068191	77065645
dna1445	1	24282864	24283206	10	64261144	64261477
dna1446	1	24297881	24298227	10	64261139	64261477
dna1447	1	24299974	24300287	7	73026917	73027222
dna1448	1	24301621	24304452	1	294818498	294821052
dna1457	1	24353304	24353579	4	75693280	75693005
dna1459	1	24363971	24364315	6	130385301	130384968
dna1460	1	24379019	24379160	1	289281518	289281648
LINE208	1	24388007	24388209	5	164940057	164940253
dna1466	1	24442119	24442443	1	96316620	96316306
dna1470	1	24458737	24459019	7	117258858	117259123
dna1471	1	24652928	24653253	7	171540255	171540569
dna1477	1	24789644	24789991	1	42191197	42191520
dna1479	1	24818131	24818346	2	53356237	53356450
dna1480	1	24823436	24823778	6	130385283	130384968
dna1483	1	24936818	24936972	1	5989838	5989685
dna1485	1	24962845	24963132	1	264292266	264291996
dna1487	1	24971535	24971833	1	236616100	236615823
dna1488	1	24972627	24972972	1	42191197	42191520
dna1489	1	24985726	24986326	2	155840453	155841002
dna1490	1	25014078	25014577	10	60720820	60721293
dna1491	1	25017886	25018735	10	60721304	60722147
dna1492	1	25020163	25020362	5	151670552	151670737
dna1495	1	25050473	25050774	7	119334831	119335140
dna1498	1	25072420	25072756	2	210793928	210793617
dna1500	1	25081839	25082026	3	134924743	134924918
dna1501	1	25140386	25140730	10	64261456	64261139
dna1502	1	25145666	25145766	7	138996940	138996850
dna1503	1	25145902	25146048	7	13847848	13847714
dna1504	1	25182488	25182830	10	64261454	64261139
dna1505	1	25182831	25183106	2	106197352	106197624
dna1509	1	25206706	25207047	10	64261139	64261477
dna1510	1	25225399	25225545	7	158364573	158364428
dna1518	1	25289393	25289539	1	212986097	212985953
dna1525	1	25384529	25384869	10	64261144	64261477
dna1527	1	25406664	25407059	4	145710550	145710938
dna1528	1	25410898	25411154	1	33163404	33163170
dna1532	1	25439016	25439357	5	88208224	88208575
dna1535	1	25473577	25473908	10	25082821	25082505
dna1537	1	25502219	25502396	1	264291951	264292105
dna1538	1	25541871	25541990	4	202864816	202864934
dna1539	1	25556121	25556374	6	12909584	12909335
dna1540	1	25557841	25558166	10	64261160	64261477
dna1541	1	25576682	25576823	8	19677132	19677267
dna1542	1	25586300	25586557	6	12909584	12909334
dna1545	1	25592491	25592726	8	146603403	146603196
dna1546	1	25592726	25593070	6	130385299	130384983
dna1547	1	25644230	25644750	4	202864816	202865350
dna1549	1	25671493	25672201	2	204311289	204310618
dna1552	1	25710036	25710310	1	223037921	223037654
dna1555	1	25716009	25716237	2	184040332	184040133
dna1556	1	25745897	25746138	3	2458264	2458029
dna1557	1	25763569	25763889	4	75693282	75692992
dna1560	1	25803425	25803771	1	96316620	96316315
dna1563	1	25923992	25924130	1	300880522	300880653
dna1564	1	25938572	25938903	8	146603440	146603119
dna1566	1	25956505	25956660	7	13847714	13847857
dna1567	1	26007662	26007981	10	107267667	107267953
dna1568	1	26011968	26012260	1	10847199	10846926
dna1570	1	26045659	26045912	1	273373461	273373709
dna1575	1	26094178	26094494	10	64261165	64261471
dna1576	1	26120462	26120680	8	167451188	167450984
dna1579	1	26122595	26122940	8	72802186	72801854
dna1580	1	26123215	26123443	10	95547717	95547917
dna1581	1	26127636	26127980	5	46264418	46264101
dna1582	1	26133905	26134105	7	40608181	40607991
dna1583	1	26147933	26148278	10	64261476	64261138
dna1587	1	26211832	26212179	5	88208224	88208561
dna1589	1	26220058	26220382	1	10847186	10846861
dna1592	1	26253612	26253768	6	138961754	138961600
dna1595	1	26349283	26349409	5	211279334	211279213
dna1597	1	26350669	26350992	1	77574715	77575020
dna1599	1	26365250	26365592	1	10846857	10847170
dna1600	1	26442372	26442701	1	42191211	42191520
dna1601	1	26495778	26497338	6	15448450	15449987
dna1607	1	26526002	26526132	1	26821525	26821403
dna1610	1	26592436	26592780	1	77575048	77574733
dna1616	1	26626199	26626541	6	130385301	130384968
dna1618	1	26697010	26697150	5	153006708	153006839
dna1619	1	26701529	26701789	1	31580164	31580418
dna1621	1	26747787	26748100	10	95547579	95547884
dna1622	1	26774432	26774766	1	10847190	10846856
dna1625	1	26780476	26780820	10	25082820	25082505
dna1626	1	26785429	26785743	3	220130777	220131080
dna1629	1	26808821	26808966	9	145664437	145664313
dna1630	1	26823119	26823374	1	87927435	87927180
dna1631	1	26825714	26825960	1	10847159	10846932
dna1634	1	26913223	26913564	1	10847166	10846856
dna1637	1	26942753	26943077	10	64261471	64261156
dna1640	1	27000843	27001187	10	64261473	64261138
dna1643	1	27038899	27039044	1	145866775	145866633
dna1644	1	27045616	27045951	1	10847170	10846856
dna1649	1	27116823	27116963	4	131017414	131017558
dna1650	1	27117183	27117524	1	10846858	10847190
dna1651	1	27130227	27130402	1	17738269	17738422
dna1652	1	27130255	27130447	1	192659191	192659019
dna1654	1	27137691	27137896	4	202865011	202864813
dna1657	1	27148485	27148832	1	42191197	42191520
dna1658	1	27155302	27155556	8	93684854	93685096
dna1660	1	27217144	27217286	4	131017557	131017434
dna1661	1	27221854	27222193	1	77575033	77574715
dna1662	1	27228045	27228420	5	171523160	171523533
dna1663	1	27232951	27233291	10	64261441	64261138
dna1664	1	27256560	27256906	10	95547599	95547917
dna1669	1	27317557	27317702	5	7276038	7275899
dna1677	1	27421519	27421842	3	35008456	35008152
dna1681	1	27492266	27492412	1	212986097	212985953
dna1682	1	27499284	27499625	10	64261140	64261456
dna1683	1	27507755	27507930	1	17738419	17738272
dna1684	1	27507765	27507954	1	175895621	175895815
dna1685	1	27517924	27518263	10	64261476	64261142
dna1688	1	27541388	27541615	8	173659274	173659071
dna1689	1	27541803	27542143	10	64261144	64261477
dna1690	1	27568410	27568556	3	37452216	37452361
dna1693	1	27604172	27604415	1	31580164	31580404
dna1694	1	27655983	27656130	3	8811537	8811394
dna1695	1	27659943	27660288	10	64261476	64261143
dna1697	1	27671757	27671902	4	131017436	131017558
dna1699	1	27699861	27700210	10	95547579	95547917
dna1700	1	27701375	27701714	1	77575032	77574718
dna1701	1	27718027	27718173	1	212986097	212985953
dna1702	1	27737010	27737356	10	95547599	95547917
dna1703	1	27765112	27765456	1	10846856	10847170
dna1704	1	27768490	27768739	1	31580413	31580164
dna1706	1	27808947	27809290	10	64261476	64261139
dna1708	1	27836185	27836443	6	12909584	12909334
dna1710	1	27844642	27844942	3	217697019	217696734
dna1711	1	27853708	27853852	4	131017557	131017434
dna1712	1	27870202	27870349	3	8811539	8811394
dna1714	1	27891289	27891435	9	53503846	53503703
dna1716	1	27951942	27952099	3	81129636	81129794
dna1717	1	27955276	27955417	1	35658430	35658289
dna1718	1	27965829	27966170	10	64261139	64261476
dna1719	1	28003349	28003508	5	27354779	27354626
dna1721	1	28004644	28004923	7	42973625	42973365
dna1722	1	28043918	28044257	10	64261172	64261477
dna1724	1	28068663	28068809	7	13847714	13847846
dna1725	1	28087418	28087753	1	10846860	10847185
dna1729	1	28126250	28126503	6	12909584	12909335
dna1732	1	28188786	28190372	5	63158666	63157102
dna1733	1	28190458	28191390	5	63157025	63156101
dna1734	1	28201061	28201315	1	31580408	31580172
dna1735	1	28221640	28221786	3	37452216	37452361
dna1736	1	28246497	28246644	4	131017557	131017434
dna1737	1	28250787	28251131	2	53356122	53356450
dna1738	1	28252264	28252607	10	64261171	64261477
dna1739	1	28265682	28266023	1	10847190	10846856
dna1740	1	28279261	28279403	7	163374080	163374215
dna1741	1	28291962	28292109	1	212986097	212985953
dna1742	1	28313410	28313801	9	115395533	115395912
dna1743	1	28314332	28314458	5	97674662	97674787
dna1744	1	28323410	28323555	9	53503706	53503846
dna1747	1	28335478	28335821	5	88208561	88208224
dna1748	1	28338021	28338359	10	64261172	64261475
dna1752	1	28370331	28370623	10	64261186	64261451
dna1753	1	28373047	28373192	9	53503846	53503704
dna1754	1	28374135	28374281	7	157206982	157206840
dna1755	1	28374693	28374839	3	8811539	8811394
dna1757	1	28399588	28399905	10	64261171	64261477
dna1759	1	28419597	28419743	1	145866775	145866638
dna1761	1	28464581	28464787	4	1996021	1996197
dna1762	1	28465232	28465431	9	102568062	102567889
dna1769	1	28503402	28503741	1	10846857	10847169
dna1771	1	28516412	28516739	6	130384980	130385283
LINE257	1	28544573	28544941	5	78254365	78254000
dna1773	1	28545013	28545359	10	64261476	64261138
dna1775	1	28559074	28559177	10	78377457	78377375
dna1776	1	28559088	28559193	10	78377457	78377375
dna1777	1	28559990	28560142	1	61701324	61701457
dna1778	1	28569189	28569534	10	64261476	64261138
dna1779	1	28592636	28592982	1	42191518	42191207
dna1780	1	28593035	28593374	6	130384968	130385283
dna1789	1	28737670	28738005	6	134057377	134057735
dna1790	1	28740399	28740745	1	10847184	10846856
dna1791	1	28743956	28744284	10	64261172	64261477
dna1794	1	28782081	28782237	10	37159538	37159682
dna1795	1	28782249	28782390	4	53967594	53967727
dna1798	1	28808052	28808387	1	10847199	10846856
dna1803	1	29018671	29019015	10	64261476	64261138
dna1804	1	29067527	29067944	5	162669854	162669426
dna1806	1	29102005	29102292	2	53356167	53356448
dna1812	1	29259840	29260085	6	13141072	13140845
dna1817	1	29327044	29327367	3	57985024	57985345
dna1818	1	29345844	29346182	6	130384968	130385301
dna1821	1	29369599	29369744	2	6026818	6026680
dna1824	1	29387622	29387840	2	53356237	53356450
dna1826	1	29413146	29413494	7	151739093	151738755
dna1827	1	29471922	29472053	7	159015227	159015372
dna1828	1	29479774	29480090	10	64261443	64261142
dna1831	1	29523029	29523329	1	264291931	264292230
dna1832	1	29532065	29532318	6	12909336	12909585
dna1835	1	29587002	29587346	1	10846856	10847170
dna1837	1	29597757	29597903	3	8811539	8811394
dna1841	1	29625685	29625848	5	132173358	132173204
dna1842	1	29626172	29626514	10	64261476	64261138
dna1844	1	29650603	29650722	4	202864932	202864813
dna1845	1	29651162	29651502	10	64261144	64261477
dna1846	1	29652376	29652633	1	96316342	96316584
dna1847	1	29657347	29657679	10	95547917	95547577
dna1848	1	29675552	29675751	10	120652322	120652491
dna1850	1	29703554	29703892	10	95547599	95547917
dna1852	1	29741534	29741711	4	149954365	149954215
dna1854	1	29751473	29751612	8	165997725	165997855
dna1856	1	29778343	29778489	3	8811395	8811540
dna1859	1	29790991	29791189	5	10170688	10170865
dna1862	1	29811508	29811821	3	217696757	217697054
dna1866	1	29861371	29861531	5	185701027	185700868
dna1867	1	29863544	29863881	1	96316625	96316306
dna1868	1	29868095	29868441	3	57985363	57985043
dna1869	1	29868447	29868682	7	8424253	8424030
dna1870	1	29876521	29879358	2	77068160	77065645
dna1871	1	29897481	29897894	5	135591249	135590798
dna1872	1	29897898	29899190	6	93188105	93186855
dna1873	1	29904977	29905331	1	223037952	223037623
dna1875	1	29930557	29930778	5	86826316	86826518
dna1877	1	29994971	29995073	7	8424209	8424304
dna1878	1	30043456	30043797	3	40619666	40619987
dna1879	1	30047745	30048092	1	42191197	42191519
dna1880	1	30103038	30103381	1	96316616	96316305
dna1881	1	30169455	30169802	1	223037952	223037630
dna1884	1	30188650	30188993	10	64261141	64261476
dna1887	1	30230328	30230655	1	223037957	223037621
dna1888	1	30230683	30231022	1	10846859	10847199
dna1889	1	30251447	30251797	1	96316630	96316305
dna1890	1	30264326	30264673	2	53356450	53356125
dna1891	1	30271015	30271272	6	12909334	12909585
dna1893	1	30290572	30290821	1	6226919	6227163
dna1894	1	30306346	30306686	10	95547599	95547918
dna1895	1	30326000	30326314	4	75692972	75693282
dna1896	1	30331853	30332009	3	8811539	8811394
dna1897	1	30334372	30334715	1	264292266	264291936
dna1898	1	30336255	30336600	10	64261456	64261138
dna1899	1	30343258	30343602	10	64261139	64261476
dna1901	1	30415071	30415275	6	105595488	105595691
dna1902	1	30425304	30425628	10	64261160	64261456
dna1903	1	30440624	30440948	6	130385283	130384980
dna1904	1	30469010	30469156	3	4563531	4563669
dna1905	1	30475130	30477590	2	138272832	138275075
dna1907	1	30487521	30487874	1	96316306	96316630
dna1908	1	30541138	30541446	1	124690792	124690462
dna1909	1	30573066	30573419	1	96316630	96316305
dna1910	1	30575527	30575873	10	95547599	95547917
dna1911	1	30605891	30606146	1	40416610	40416854
dna1913	1	30613498	30613638	7	13847725	13847857
dna1914	1	30631254	30631580	7	117259127	117258803
dna1916	1	30634387	30634732	10	64261161	64261477
dna1917	1	30635322	30635635	3	217697053	217696733
dna1918	1	30635703	30635805	10	78377375	78377457
dna1919	1	30635943	30636225	5	88208518	88208224
dna1920	1	30663674	30663973	1	223037654	223037936
dna1923	1	30682029	30682368	6	130384968	130385278
dna1924	1	30820696	30821036	10	64261172	64261477
dna1925	1	30834096	30834288	1	96316620	96316452
dna1926	1	30848365	30848524	8	146603297	146603442
dna1929	1	30989728	30989874	7	157206840	157206984
dna1934	1	31173755	31174008	6	12909336	12909585
dna1935	1	31176064	31176407	1	10846856	10847185
dna1936	1	31268881	31269196	3	217697018	217696729
dna1939	1	31312878	31313176	9	122512237	122512517
dna1941	1	31338335	31338673	10	64261475	64261143
dna1942	1	31369242	31369583	8	93486701	93486359
dna1944	1	31374648	31375127	7	122360349	122359898
dna1945	1	31375384	31375561	4	23620712	23620554
dna1947	1	31385708	31386047	1	10846876	10847188
dna1949	1	31395517	31395860	1	84821146	84820806
dna1950	1	31402665	31402802	8	42286950	42287076
dna1951	1	31408222	31408543	10	64261159	64261477
dna1952	1	31423893	31424123	2	211734807	211734573
dna1953	1	31424599	31424792	9	133050935	133051134
dna1954	1	31424803	31424961	9	133051017	133051172
dna1955	1	31458628	31458965	7	151738755	151739088
dna1956	1	31468046	31468340	1	96316319	96316608
dna1957	1	31475333	31475596	3	230157919	230158152
dna1958	1	31481788	31482214	6	15087462	15087059
dna1960	1	31501932	31502671	3	220020379	220021116
dna1961	1	31503253	31503518	6	25477505	25477241
dna1963	1	31522777	31522937	4	58516208	58516062
dna1964	1	31523799	31523942	10	37159669	37159538
dna1965	1	31525860	31526200	10	64261144	64261477
dna1966	1	31540065	31540263	4	53921656	53921853
dna1967	1	31540272	31540601	10	25082830	25082506
dna1968	1	31541454	31541748	10	64261166	64261439
dna1972	1	31548007	31548263	10	125217641	125217388
dna1974	1	31563449	31563595	1	50098166	50098021
dna1977	1	31581363	31581707	10	63618212	63617882
dna1978	1	31583919	31584123	7	151738755	151738959
dna1979	1	31641406	31641721	5	186246347	186246656
dna1983	1	31659003	31659122	3	231717814	231717698
dna1985	1	31684559	31684872	3	217696740	217697054
dna1990	1	31731111	31731309	5	10170688	10170865
dna1991	1	31738359	31738676	10	64261476	64261160
dna1993	1	31792733	31793069	1	96316627	96316321
dna1994	1	31793401	31793727	3	220130744	220131061
dna1995	1	31836441	31836740	3	130169634	130169361
dna1997	1	31906042	31906354	1	223037623	223037911
dna1998	1	31906636	31906910	4	237495442	237495191
dna1999	1	31922482	31922827	10	64261139	64261477
dna2000	1	31925233	31925575	5	46264101	46264419
dna2001	1	31925684	31926018	5	46264398	46264101
dna2004	1	31995902	31996216	4	75692972	75693279
dna2005	1	32062766	32063111	10	64261456	64261138
dna2006	1	32064007	32064222	8	161439079	161438863
dna2007	1	32070876	32071091	8	161439079	161438863
dna2008	1	32079023	32079350	2	211947806	211948126
dna2009	1	32080565	32080710	3	37452216	37452348
dna2010	1	32087092	32087352	1	117155545	117155802
dna2015	1	32128442	32128700	1	31580418	31580164
dna2016	1	32138778	32139121	3	217696728	217697053
dna2017	1	32143358	32143701	1	96316616	96316305
dna2019	1	32154444	32154776	10	64261141	64261456
dna2020	1	32214231	32214576	10	64261476	64261138
dna2021	1	32224150	32224486	6	130385300	130384982
dna2023	1	32233827	32234125	3	217697019	217696720
dna2024	1	32234138	32234382	3	123425905	123426128
dna2026	1	32244540	32244885	10	95547599	95547917
dna2028	1	32251925	32252266	10	64261172	64261477
dna2029	1	32272776	32273029	9	24949720	24949482
dna2034	1	32357658	32357974	10	64261180	64261476
dna2035	1	32359587	32359901	3	217696734	217697049
dna2036	1	32362094	32362408	10	95547912	95547599
dna2037	1	32365599	32365926	1	10846857	10847184
LINE297	1	32368688	32368879	6	55851689	55851513
dna2038	1	32391220	32391365	7	163374207	163374072
dna2039	1	32397236	32397537	10	63618214	63617898
dna2040	1	32404368	32404696	3	217697033	217696727
dna2042	1	32471125	32471303	6	15452440	15452603
dna2044	1	32481139	32481429	10	95547643	95547917
dna2045	1	32493764	32494075	2	194167188	194167490
dna2046	1	32496280	32496527	8	165997950	165997725
dna2049	1	32517336	32517656	2	53356428	53356125
dna2052	1	32563649	32563995	10	64261476	64261138
dna2053	1	32567630	32567923	7	151739069	151738781
dna2057	1	32581097	32581340	4	178493536	178493775
dna2059	1	32606865	32606989	2	218693628	218693514
dna2060	1	32613302	32613558	10	125217389	125217642
dna2061	1	32630389	32630631	1	31580406	31580165
dna2062	1	32630772	32630955	3	217696873	217697048
dna2063	1	32636661	32637003	1	10847185	10846856
dna2064	1	32643972	32644114	8	165558977	165558837
dna2065	1	32645472	32645813	10	64261139	64261472
dna2066	1	32646975	32647227	6	12909583	12909334
dna2067	1	32668252	32668599	10	25082506	25082822
dna2069	1	32692386	32692731	10	64261139	64261477
dna2070	1	32701432	32701762	2	178716308	178716013
dna2071	1	32701795	32701978	6	130384981	130385166
dna2074	1	32711033	32711286	6	12909336	12909585
dna2078	1	32770480	32770626	9	53503704	53503846
dna2079	1	32775180	32775288	1	300880555	300880657
dna2081	1	32825024	32825371	10	64261475	64261139
dna2082	1	32826304	32826648	1	10847169	10846856
dna2083	1	32833213	32833557	1	10847184	10846856
dna2086	1	32864487	32864820	3	40619983	40619646
dna2089	1	32886058	32886398	10	64261144	64261477
dna2092	1	32932270	32932565	1	10847186	10846928
dna2095	1	32993037	32993317	1	96316342	96316607
dna2096	1	32993316	32993657	10	64261139	64261477
dna2097	1	33028447	33028609	9	7316322	7316470
dna2098	1	33035353	33035678	8	146603153	146603442
dna2100	1	33088436	33088781	10	64261139	64261477
dna2101	1	33090649	33090892	1	31580170	31580406
dna2102	1	33095544	33095889	10	64261476	64261138
dna2103	1	33096679	33096788	1	100903140	100903031
dna2107	1	33157535	33157875	10	64261162	64261477
dna2108	1	33167857	33169317	5	135589609	135590952
dna2109	1	33169900	33170243	1	264292266	264291936
dna2110	1	33171635	33171781	2	2106609	2106468
dna2111	1	33172108	33172296	10	37159714	37159545
dna2112	1	33175338	33175594	1	273373461	273373710
dna2113	1	33193833	33194174	10	64261476	64261143
dna2115	1	33235746	33236001	1	44541371	44541636
dna2116	1	33240445	33240788	8	72802188	72801855
dna2117	1	33248230	33248372	4	131017557	131017433
dna2119	1	33279451	33279715	4	149954463	149954204
dna2122	1	33294638	33294983	1	10847185	10846856
dna2123	1	33315959	33316280	6	130385283	130384980
dna2124	1	33329325	33329669	1	10846856	10847168
dna2125	1	33336427	33336753	1	42191499	42191207
dna2126	1	33336865	33337170	6	130384982	130385267
dna2130	1	33351502	33351806	4	75693002	75693278
dna2133	1	33377557	33377897	7	151738755	151739089
dna2135	1	33444103	33444455	10	64261476	64261140
dna2137	1	33447748	33448003	2	211734581	211734832
dna2139	1	33469973	33470224	1	10847155	10846928
dna2141	1	33491960	33492285	3	53976671	53976356
dna2145	1	33605110	33605453	10	64261475	64261172
dna2146	1	33613146	33613392	6	12909570	12909343
dna2147	1	33633370	33633719	5	46264418	46264101
dna2148	1	33651482	33651814	10	64261443	64261138
dna2149	1	33676699	33677044	10	64261456	64261138
dna2151	1	33687347	33687685	10	64261140	64261456
dna2152	1	33696383	33696724	10	64261139	64261456
dna2153	1	33727827	33728105	1	10846884	10847158
dna2155	1	33740955	33741729	2	155841213	155840452
dna2158	1	33761795	33762141	10	64261476	64261138
dna2159	1	33765700	33765841	3	37452347	37452215
dna2160	1	33777708	33777852	3	40619845	40619968
dna2162	1	33836664	33836921	6	12909583	12909334
dna2165	1	33839207	33839547	10	64261476	64261143
dna2166	1	33878540	33878685	3	8811395	8811540
dna2169	1	33926839	33927161	6	130385283	130384980
dna2172	1	33962654	33962953	3	111083046	111083350
dna2173	1	33964738	33964867	9	124163764	124163640
dna2175	1	33967182	33967315	4	75692988	75693109
dna2176	1	33967315	33967662	10	64261161	64261477
dna2177	1	33967664	33967867	5	185701071	185700869
dna2178	1	33991763	33992106	1	10846861	10847199
dna2180	1	34043440	34043696	1	40416610	40416855
dna2181	1	34044528	34044873	10	64261172	64261477
dna2182	1	34047285	34047563	4	15702343	15702068
dna2183	1	34053004	34053304	10	64261437	64261173
dna2184	1	34053793	34053983	5	46264259	46264087
dna2186	1	34115640	34115900	10	37159545	37159788
dna2187	1	34120550	34120759	1	96316626	96316433
dna2188	1	34120760	34121105	10	64261143	64261477
dna2190	1	34125175	34125515	10	64261139	64261456
dna2192	1	34136686	34136861	3	215661199	215661036
dna2193	1	34140118	34140458	10	64261162	64261477
dna2194	1	34147171	34147427	6	130385221	130384980
dna2196	1	34180303	34180619	1	77574715	77575020
dna2199	1	34200502	34200648	9	53503846	53503703
dna2200	1	34200733	34201069	1	10847185	10846858
dna2204	1	34256906	34257210	1	160633211	160633505
dna2205	1	34257760	34258105	10	64261476	64261138
dna2206	1	34269307	34269651	1	10847191	10846856
dna2207	1	34270341	34270648	7	151739092	151738809
dna2208	1	34283550	34283806	9	24949480	24949724
dna2209	1	34295879	34296005	8	42287075	42286955
dna2211	1	34299942	34300284	1	10847199	10846882
dna2212	1	34301576	34301881	1	77574715	77575018
dna2213	1	34310481	34310821	10	64261476	64261172
dna2214	1	34320281	34320620	6	130385283	130384969
dna2215	1	34324729	34325070	1	10846857	10847169
dna2217	1	34349757	34350102	8	72802186	72801854
dna2218	1	34353287	34353632	10	64261476	64261138
dna2219	1	34355769	34356090	7	151739069	151738755
dna2220	1	34361846	34362192	10	64261139	64261475
dna2221	1	34400763	34401103	10	64261476	64261143
dna2222	1	34402893	34403105	10	37159552	37159738
dna2224	1	34418537	34418793	3	230158152	230157918
dna2225	1	34423322	34423636	8	93496405	93496705
dna2226	1	34441884	34442030	3	8811537	8811394
dna2227	1	34477211	34477559	10	64261476	64261138
dna2228	1	34478400	34478745	10	64261139	64261477
dna2230	1	34493127	34493420	1	96316620	96316330
dna2231	1	34493423	34493750	1	223037956	223037649
dna2232	1	34493770	34494043	5	27354778	27354516
dna2237	1	34502291	34502633	3	220130759	220131079
dna2238	1	34502887	34503166	1	77575017	77574759
dna2239	1	34509893	34510161	1	31580414	31580164
dna2240	1	34558575	34558920	10	64261139	64261477
dna2243	1	34586188	34586462	1	30572149	30571877
dna2244	1	34587442	34587730	1	77574731	77575019
dna2245	1	34590661	34591841	10	5866346	5867507
dna2246	1	34607089	34607418	3	116895847	116895540
dna2247	1	34608905	34609244	10	95547599	95547914
dna2249	1	34620651	34620979	1	160633192	160633515
dna2256	1	34689496	34689840	1	77575036	77574715
dna2259	1	34704369	34704640	8	159706620	159706904
dna2260	1	34719299	34719576	3	123426190	123425905
dna2261	1	34719318	34719613	3	57985067	57985363
dna2263	1	34728992	34729326	10	64261140	64261441
dna2264	1	34754473	34754818	10	64261476	64261138
dna2265	1	34768243	34768578	1	10846882	10847199
dna2266	1	34768586	34768845	10	64261449	64261196
dna2267	1	34770818	34771085	3	217697053	217696785
dna2268	1	34798378	34798710	1	96316321	96316626
dna2270	1	34800453	34800618	5	88208426	88208576
dna2271	1	34816518	34816806	9	138611085	138611354
dna2272	1	34829164	34829506	3	220130759	220131078
dna2273	1	34841166	34841509	10	64261440	64261139
dna2274	1	34856842	34857165	3	217697019	217696733
dna2275	1	34861602	34861944	1	96316636	96316322
dna2276	1	34867192	34867533	10	64261172	64261477
dna2277	1	34873410	34874606	6	134057375	134058638
dna2279	1	34884885	34885096	2	168054859	168054656
dna2280	1	34885082	34885275	3	40619808	40619988
dna2285	1	34936115	34936396	8	145374156	145373886
dna2286	1	34966612	34966955	10	64261475	64261138
dna2287	1	35003528	35003875	1	10847185	10846862
dna2288	1	35013205	35013545	10	64261476	64261172
dna2289	1	35024631	35024974	1	96316616	96316305
dna2290	1	35032726	35032859	3	191137188	191137306
dna2292	1	35053971	35054117	7	157206984	157206840
dna2293	1	35058016	35058162	7	157206982	157206840
dna2295	1	35113259	35113612	1	96316305	96316630
dna2296	1	35114528	35114832	3	134924917	134924641
dna2297	1	35118738	35119060	10	64261139	64261443
LINE323	1	35147331	35147863	2	169145181	169144636
dna2299	1	35154943	35155189	1	31580171	31580419
dna2301	1	35182084	35182429	1	10846856	10847183
dna2302	1	35199547	35199819	4	75693277	75693037
dna2304	1	35254797	35254940	9	146668731	146668587
dna2305	1	35276322	35276664	1	77575032	77574715
dna2306	1	35286738	35286902	9	114361047	114361190
dna2308	1	35290116	35290309	1	96316444	96316620
dna2310	1	35291059	35291405	1	223037626	223037956
dna2311	1	35293882	35294167	5	35639505	35639232
dna2312	1	35293889	35294142	4	149954431	149954201
dna2313	1	35297151	35297491	10	95547913	95547598
dna2315	1	35306151	35306488	6	130384998	130385301
dna2316	1	35306583	35306819	7	8424041	8424253
dna2317	1	35307598	35307758	7	151738940	151739093
dna2318	1	35307786	35308003	3	123425905	123426096
dna2319	1	35318368	35318687	1	10847199	10846882
dna2320	1	35362104	35362372	4	53921866	53921598
dna2325	1	35397507	35397848	10	64261172	64261477
dna2327	1	35424713	35424972	4	237495412	237495163
dna2328	1	35425266	35425606	10	64261172	64261477
dna2331	1	35496899	35497243	10	64261456	64261138
dna2332	1	35497264	35497608	1	10846876	10847190
dna2333	1	35498745	35499090	1	10846856	10847189
dna2334	1	35499613	35499938	1	96316307	96316607
dna2335	1	35500212	35500507	6	25404557	25404284
dna2336	1	35503279	35503434	6	14024979	14024828
LINE333	1	35518357	35518598	9	97095183	97094952
dna2338	1	35564047	35564222	10	37159555	37159729
dna2341	1	35576353	35577353	4	189854353	189853384
SINE8	1	35608765	35608933	5	214629017	214628853
dna2343	1	35609198	35609331	8	76642477	76642605
dna2344	1	35614112	35614450	4	237495160	237495494
dna2346	1	35627577	35627842	6	138961734	138961457
dna2347	1	35636211	35636386	3	123424958	123424804
dna2350	1	35668329	35668637	4	30198208	30197922
dna2352	1	35681571	35681799	7	63302250	63302044
dna2354	1	35700717	35700996	8	93496411	93496700
dna2355	1	35727068	35727214	7	157206982	157206840
dna2356	1	35734135	35734475	10	64261144	64261477
dna2357	1	35745196	35745537	1	10847185	10846857
dna2358	1	35779083	35779229	9	53503846	53503703
dna2363	1	35799421	35799683	3	217696797	217697054
dna2364	1	35801417	35801758	1	10847184	10846856
dna2366	1	35816313	35816645	1	223037957	223037655
dna2367	1	35817071	35817423	1	124690794	124690463
dna2368	1	35860337	35860677	10	64261476	64261143
dna2369	1	35889727	35889871	3	8811539	8811394
dna2373	1	35982700	35983023	1	42191227	42191517
dna2374	1	35984236	35984581	10	64261139	64261477
LINE336	1	35995715	35995893	1	224242560	224242721
dna2376	1	35996934	35997082	1	212985954	212986097
dna2377	1	36044734	36045086	3	134924566	134924904
dna2378	1	36096166	36096317	3	225087361	225087494
dna2379	1	36102289	36102433	7	28276768	28276624
dna2380	1	36124613	36124922	1	96316306	96316615
dna2381	1	36204603	36204863	1	96316559	96316319
dna2382	1	36204867	36205208	6	130384968	130385282
dna2383	1	36215689	36216027	1	10847168	10846856
dna2384	1	36221756	36222072	1	77574741	77575028
dna2385	1	36241354	36241583	6	12909336	12909561
dna2386	1	36253697	36254033	1	10847170	10846856
dna2387	1	36257221	36257516	8	159706874	159706568
dna2389	1	36279493	36279652	1	77574872	77575027
dna2390	1	36341008	36341136	4	45271456	45271347
dna2391	1	36347702	36347944	4	210328318	210328547
dna2392	1	36356544	36356885	10	64261476	64261143
dna2393	1	36408712	36409053	3	123426184	123425876
dna2394	1	36414726	36415068	1	10846876	10847185
dna2395	1	36415054	36415280	8	146603196	146603392
dna2396	1	36420004	36420349	10	64261139	64261477
dna2398	1	36426369	36426553	1	17738473	17738289
dna2400	1	36445750	36446075	1	223037633	223037957
dna2401	1	36455805	36456103	8	152104687	152104984
dna2403	1	36505984	36506329	10	64261140	64261477
dna2407	1	36555355	36558123	2	77065645	77068180
dna2409	1	36563280	36563590	10	25082821	25082527
dna2410	1	36566313	36566656	3	220131077	220130744
dna2411	1	36574346	36574491	10	95552494	95552626
dna2413	1	36637443	36637721	10	107267952	107267677
dna2417	1	36650461	36650735	1	96316374	96316625
dna2418	1	36656354	36656605	9	133051175	133050948
dna2419	1	36668800	36669046	3	57093751	57093509
dna2420	1	36685476	36685760	3	127232722	127232454
dna2422	1	36728850	36728965	3	123425911	123426023
dna2424	1	36735510	36735777	3	132446965	132447213
dna2425	1	36741476	36741723	4	75693005	75693240
dna2427	1	36770825	36771170	1	10846856	10847185
dna2429	1	36835656	36835879	6	130385020	130385231
dna2432	1	36933609	36933949	10	64261144	64261477
dna2434	1	36956696	36956842	9	53503704	53503845
dna2435	1	36981011	36981370	10	64261460	64261144
dna2437	1	37038708	37038958	1	223037956	223037710
dna2438	1	37043990	37044140	4	131017434	131017558
dna2439	1	37060804	37061150	10	64261139	64261477
dna2444	1	37104077	37104256	5	132173358	132173203
dna2445	1	37129005	37129349	1	10847170	10846856
dna2447	1	37133460	37133606	7	157206840	157206982
dna2448	1	37134201	37134458	9	24949484	24949725
dna2450	1	37158501	37158843	1	10847185	10846858
dna2451	1	37168123	37168440	6	119644690	119645005
dna2452	1	37168453	37168779	7	117259126	117258818
dna2453	1	37174457	37174791	3	190790858	190791182
dna2455	1	37181186	37181529	1	96316305	96316630
dna2457	1	37277344	37277490	3	8811397	8811540
dna2460	1	37310094	37310410	4	227981862	227982162
dna2461	1	37332306	37332645	1	10846857	10847169
dna2462	1	37365344	37365664	1	10846877	10847171
dna2463	1	37386360	37386641	1	124690463	124690754
dna2465	1	37418494	37418723	10	76621483	76621691
dna2468	1	37425088	37425428	1	10846857	10847170
dna2471	1	37468214	37468556	3	220131078	220130744
dna2472	1	37469477	37469735	6	12909572	12909334
dna2473	1	37473191	37473530	1	96316630	96316305
dna2474	1	37479462	37479701	3	221399823	221399599
dna2477	1	37498166	37498511	10	64261139	64261477
dna2480	1	37558593	37558935	3	123425876	123426206
dna2481	1	37566395	37566736	7	117258815	117259127
dna2482	1	37577565	37577890	3	217697052	217696733
dna2484	1	37580177	37580501	10	64261476	64261160
dna2486	1	37606849	37607097	1	10847184	10846944
dna2489	1	37670379	37670570	10	37159716	37159538
dna2490	1	37678104	37678246	7	159015367	159015227
dna2492	1	37705990	37706308	4	75693264	75692972
dna2494	1	37728396	37728626	3	225092666	225092445
dna2495	1	37728608	37728817	9	57823404	57823590
dna2496	1	37748697	37749044	10	64261161	64261477
dna2498	1	37756194	37756506	6	130384980	130385278
dna2499	1	37779486	37779818	1	10847170	10846857
dna2500	1	37815372	37815712	1	10846859	10847199
dna2501	1	37815887	37816232	10	64261476	64261138
dna2502	1	37816796	37817142	10	64261160	64261477
dna2503	1	37820660	37820806	3	8811395	8811540
dna2504	1	37876793	37877138	10	64261143	64261477
dna2505	1	37881808	37882152	10	64261476	64261138
dna2506	1	37882454	37882665	2	5270969	5270762
dna2507	1	37882674	37883015	1	10847199	10846858
dna2508	1	37900180	37900523	10	64261180	64261477
dna2509	1	37926067	37926405	4	53921600	53921928
dna2510	1	37957882	37958227	10	64261143	64261477
dna2513	1	37987488	37987713	3	134924834	134924629
dna2514	1	37988137	37988477	10	64261144	64261477
dna2515	1	37988598	37988938	10	64261476	64261143
dna2516	1	37994396	37994741	10	64261143	64261477
dna2521	1	38064964	38065186	3	220131079	220130869
dna2523	1	38083371	38083715	10	64261476	64261162
dna2525	1	38155923	38156201	4	202864816	202865111
dna2528	1	38205816	38206141	1	10846857	10847186
dna2529	1	38221280	38221432	10	78377375	78377511
dna2530	1	38239958	38240271	5	88208251	88208561
dna2533	1	38251659	38251985	10	64261476	64261160
dna2534	1	38256002	38256272	4	6536056	6535810
dna2535	1	38340984	38341216	7	151738972	151738755
dna2536	1	38362120	38362405	1	96316616	96316360
dna2537	1	38363135	38363461	4	75692992	75693282
dna2538	1	38373458	38373762	10	64261172	64261443
dna2539	1	38375775	38376117	1	236615823	236616139
dna2540	1	38384725	38384904	4	30198056	30198228
dna2542	1	38413047	38413323	3	220130776	220131080
dna2543	1	38475975	38476319	7	151738753	151739093
dna2544	1	38476336	38476663	10	64261175	64261456
dna2546	1	38498897	38499241	1	10846856	10847170
dna2547	1	38505034	38505156	8	151019037	151018918
dna2548	1	38505601	38505936	1	124690463	124690795
dna2549	1	38511949	38512291	10	64261476	64261161
dna2551	1	38550619	38550910	10	95547917	95547637
dna2552	1	38552102	38552259	1	223037957	223037803
dna2553	1	38552297	38552637	10	64261172	64261477
LINE356	1	38782245	38784279	6	14850090	14848091
dna2560	1	38796066	38796411	10	64261476	64261138
dna2561	1	38811658	38812003	10	64261139	64261477
dna2562	1	38827412	38827714	6	130385007	130385283
dna2563	1	38828481	38828664	4	30198214	30198033
dna2564	1	38837324	38837654	1	10847186	10846860
dna2570	1	38958395	38958725	7	171540568	171540259
dna2571	1	38958730	38959070	10	64261476	64261172
dna2572	1	38967274	38967471	1	42191339	42191520
dna2574	1	38986052	38986396	1	96316636	96316321
dna2575	1	39001418	39001765	10	25082822	25082505
dna2579	1	39071990	39072335	8	72802186	72801854
dna2580	1	39072439	39072772	10	64261455	64261143
dna2581	1	39074154	39074500	1	10847185	10846861
dna2582	1	39075023	39075348	3	123426206	123425905
dna2585	1	39113246	39113586	10	64261144	64261477
dna2587	1	39156357	39156675	1	10847187	10846856
dna2588	1	39167055	39167201	3	8811397	8811540
dna2590	1	39198404	39198738	7	8424321	8424000
dna2591	1	39198823	39199146	1	10847185	10846856
dna2593	1	39207924	39208224	8	146603437	146603151
dna2594	1	39214923	39215265	6	130385283	130384968
dna2595	1	39249613	39249759	7	157206982	157206840
dna2597	1	39271488	39271633	2	211947848	211947989
dna2598	1	39282737	39283034	4	75692972	75693282
dna2599	1	39286523	39286864	1	10846856	10847190
dna2601	1	39323047	39323370	10	64261140	64261476
dna2602	1	39325284	39325606	4	53921598	53921926
dna2603	1	39371025	39371238	5	86826517	86826313
dna2608	1	39448454	39448699	8	148507452	148507202
dna2609	1	39479516	39479821	1	10846876	10847171
dna2611	1	39483936	39484098	3	134924920	134924762
dna2616	1	39531754	39532094	10	64261476	64261143
dna2618	1	39539766	39540039	1	96316620	96316374
dna2620	1	39557673	39557985	6	130385301	130384969
dna2621	1	39576113	39576369	3	230158152	230157906
dna2622	1	39580535	39581372	4	202864820	202865677
dna2624	1	39581929	39582087	7	151738753	151738915
dna2625	1	39582360	39582541	1	112405047	112404865
dna2626	1	39675849	39676188	10	64261144	64261476
dna2630	1	39715948	39716285	10	25082825	25082506
dna2632	1	39771448	39771794	1	10847185	10846856
dna2633	1	39773972	39774116	3	8811539	8811394
dna2634	1	39785900	39786243	1	10846856	10847184
dna2637	1	39811838	39812135	3	217697054	217696748
dna2638	1	39817704	39817937	6	99889913	99890136
dna2639	1	39820685	39820831	1	212986096	212985953
dna2640	1	39836928	39837225	7	42973324	42973614
dna2641	1	39852877	39853218	1	84820807	84821147
dna2642	1	39874296	39874631	6	74741618	74741923
dna2643	1	39892704	39893094	5	92060985	92061375
dna2645	1	39902892	39903067	6	105595730	105595569
dna2646	1	39907979	39908154	6	105595730	105595569
dna2647	1	39946960	39947107	7	13847714	13847857
dna2648	1	39974767	39975014	9	133050931	133051175
dna2649	1	40016654	40016819	1	42191519	42191358
dna2650	1	40017098	40017203	10	78377457	78377375
dna2651	1	40033737	40034076	10	64261140	64261476
dna2652	1	40036311	40036544	10	125217641	125217411
dna2654	1	40069128	40069474	10	95547599	95547917
dna2655	1	40071682	40072020	10	64261144	64261475
dna2657	1	40088462	40088801	1	10846857	10847199
dna2659	1	40156786	40157122	3	155653178	155652859
dna2660	1	40159483	40159734	1	31580407	31580162
dna2663	1	40204070	40204415	10	64261476	64261138
dna2665	1	40209319	40209469	3	8811539	8811394
dna2666	1	40236287	40236602	10	64261172	64261456
dna2667	1	40274816	40275131	10	64261139	64261443
dna2668	1	40277419	40277590	4	53921598	53921764
dna2669	1	40277590	40277730	7	13847851	13847726
dna2670	1	40336116	40336462	10	64261139	64261477
dna2671	1	40338000	40338344	10	64261139	64261477
dna2672	1	40346559	40346899	1	84821147	84820811
dna2674	1	40364584	40364829	1	31580375	31580165
dna2675	1	40413017	40413163	9	53503706	53503846
dna2676	1	40426209	40426508	1	5989540	5989841
dna2677	1	40432801	40433132	10	64261440	64261142
dna2678	1	40437531	40437837	10	64261187	64261477
dna2679	1	40440302	40440601	1	77575017	77574719
dna2680	1	40449195	40449507	7	117259141	117258825
dna2682	1	40468388	40468687	1	77574715	77574998
dna2683	1	40469972	40470286	1	10846857	10847170
dna2685	1	40471013	40471302	5	88208555	88208282
dna2687	1	40525140	40525443	10	64261476	64261175
dna2689	1	40528270	40528565	10	64261161	64261435
dna2690	1	40536096	40536392	4	75693010	75693281
dna2691	1	40573599	40573943	10	64261476	64261160
dna2692	1	40581074	40581292	2	158406567	158406327
dna2694	1	40615565	40615907	10	64261139	64261477
dna2695	1	40620541	40620822	8	72802149	72801873
dna2696	1	40639755	40640108	1	96316305	96316630
dna2697	1	40675792	40675972	1	31580414	31580240
dna2698	1	40675843	40675990	4	236660203	236660075
dna2699	1	40680939	40681085	9	53503704	53503846
dna2700	1	40699586	40699731	9	53503846	53503704
dna2701	1	40707033	40707966	5	63156083	63157033
dna2704	1	40714925	40715219	6	153900614	153900327
dna2705	1	40723290	40723583	10	107267967	107267695
dna2706	1	40739958	40740068	5	95900016	95899912
dna2709	1	40784348	40784627	6	138961754	138961486
dna2710	1	40804631	40804783	7	151738925	151738778
dna2714	1	40925836	40926151	10	64261140	64261443
dna2715	1	40984115	40984338	6	142199595	142199812
dna2716	1	40984154	40984408	1	96316340	96316604
dna2717	1	40985720	40986065	10	95547599	95547917
dna2718	1	41064704	41065050	10	64261475	64261138
dna2719	1	41065144	41065485	10	64261476	64261143
dna2720	1	41074165	41074423	6	12909584	12909334
dna2721	1	41085233	41085482	6	162606773	162607015
dna2722	1	41093605	41093945	10	64261476	64261172
dna2729	1	41179829	41179982	3	89012672	89012520
dna2733	1	41278526	41278869	1	223037957	223037655
dna2737	1	41352798	41353076	4	219599486	219599219
dna2740	1	41450295	41450622	3	193299187	193298862
dna2741	1	41458145	41458490	10	64261139	64261477
dna2742	1	41462933	41463248	10	63617881	63618193
dna2743	1	41473664	41474021	1	223037621	223037957
dna2744	1	41480379	41480719	10	64261476	64261172
dna2745	1	41480899	41481246	1	42191207	42191520
dna2746	1	41505816	41506084	1	31580411	31580164
dna2750	1	41605860	41606205	10	95547917	95547598
dna2751	1	41616512	41616657	6	146472669	146472525
dna2758	1	41690583	41690885	6	130385002	130385281
dna2760	1	41761721	41762074	4	36547082	36547418
dna2761	1	41764502	41764645	9	53503844	53503703
dna2762	1	41776504	41776849	10	63618209	63617877
dna2763	1	41779976	41780322	3	155652859	155653184
dna2764	1	41928453	41928765	1	10846857	10847176
dna2765	1	41932253	41932384	10	134438173	134438055
dna2766	1	41999935	42000239	1	96316327	96316615
dna2767	1	42000528	42000873	10	64261476	64261138
dna2768	1	42000873	42001175	1	96316327	96316616
dna2770	1	42032050	42032196	9	53503846	53503703
dna2771	1	42033720	42034056	10	64261144	64261456
dna2773	1	42069696	42070028	10	95547599	95547918
dna2774	1	42070247	42070518	6	130384984	130385249
dna2776	2	3236	3584	1	264292271	264291930
dna2777	2	5876	6185	1	42191201	42191487
dna2778	2	6289	6628	10	95547917	95547579
dna2779	2	6628	6942	4	234401911	234402209
dna2780	2	47425	47762	10	64261443	64261143
dna2781	2	112828	113025	1	56934708	56934516
dna2782	2	115133	115475	1	10847182	10846856
dna2783	2	139351	139694	10	64261476	64261141
dna2785	2	140278	140542	4	234401911	234402194
dna2786	2	165801	166146	10	64261139	64261477
dna2787	2	192027	192180	7	157206840	157206972
dna2788	2	197890	198033	7	13847856	13847721
dna2789	2	222309	222658	10	25082506	25082821
dna2790	2	225249	225592	10	64261141	64261456
dna2791	2	232518	232860	3	207238181	207238492
dna2792	2	236177	236517	3	217697052	217696731
dna2795	2	250279	250619	1	124690463	124690799
dna2796	2	255360	255541	7	117258986	117258815
dna2798	2	262494	262839	10	95547599	95547917
dna2800	2	276846	277200	1	96316630	96316305
dna2801	2	354756	355059	7	8424320	8424027
dna2802	2	382963	383277	1	10846891	10847190
dna2803	2	458729	459074	10	64261139	64261477
dna2805	2	2505242	2505368	2	234714675	234714552
dna2806	2	2518510	2518622	4	12448279	12448387
dna2807	2	2537507	2537816	6	130384975	130385267
dna2808	2	2570883	2571221	1	96316620	96316305
dna2810	2	2575183	2575294	9	124025960	124026067
dna2815	2	2608338	2608539	1	96316443	96316616
dna2817	2	2630741	2631041	3	217696758	217697054
dna2821	2	2685722	2686069	1	42191519	42191197
dna2822	2	2690042	2690302	1	285212987	285213245
dna2824	2	2692679	2693025	1	10847185	10846856
dna2825	2	2720888	2721185	6	130385009	130385283
dna2827	2	2726615	2726783	1	290711455	290711624
dna2828	2	2729530	2729788	1	31580418	31580162
dna2829	2	2732887	2733201	4	75692972	75693282
dna2833	2	2754571	2754838	4	36547399	36547154
dna2835	2	2758981	2759157	8	146603363	146603196
dna2837	2	2781505	2781845	10	64261162	64261477
dna2838	2	2802132	2802444	1	10847185	10846857
dna2839	2	2805767	2805966	6	15415771	15415968
dna2844	2	2837628	2837769	8	4514925	4515064
dna2846	2	2857038	2857256	8	146603403	146603196
dna2847	2	2859901	2860048	4	235086819	235086959
dna2849	2	2868161	2868404	7	148889199	148889440
dna2852	2	2927958	2928103	4	131017557	131017411
dna2853	2	2953636	2953785	1	26821403	26821543
dna2859	2	3000219	3000548	1	10846869	10847185
dna2860	2	3009695	3009841	9	53503846	53503712
dna2862	2	3081450	3081796	10	64261139	64261477
dna2865	2	3102818	3103135	4	36547386	36547093
dna2866	2	3116346	3116689	10	64261476	64261138
dna2868	2	3120510	3120669	6	138961754	138961599
dna2870	2	3161307	3161454	7	8424000	8424129
dna2871	2	3166386	3166508	1	6245293	6245168
dna2873	2	3220481	3220609	7	157206872	157206982
dna2874	2	3225676	3226021	10	64261140	64261477
dna2875	2	3251986	3252329	1	77574715	77575035
dna2876	2	3262955	3263384	8	136667185	136666774
dna2877	2	3263401	3263637	5	47846200	47846415
dna2878	2	3280300	3280581	10	64261206	64261477
dna2879	2	3285525	3285869	1	10846856	10847199
dna2880	2	3310340	3310683	3	220130744	220131079
dna2881	2	3322939	3323356	4	202864816	202865260
dna2882	2	3333365	3333770	1	170176625	170177069
dna2884	2	3345805	3346232	4	202864816	202865260
dna2885	2	3357160	3357501	1	10846858	10847199
dna2887	2	3402948	3403167	9	133051143	133050931
dna2889	2	3428823	3429067	1	31580187	31580419
dna2890	2	3452551	3452895	1	10846857	10847184
dna2891	2	3515853	3516158	3	220130776	220131042
dna2892	2	3542452	3542793	1	96316305	96316616
dna2897	2	3615308	3615627	10	63617883	63618208
dna2898	2	3665877	3666014	6	146881844	146881701
dna2900	2	3682320	3683513	4	202866022	202864813
dna2901	2	3690474	3690598	4	15702331	15702205
dna2905	2	3725067	3725325	1	31580418	31580164
dna2908	2	3791252	3791570	10	64261476	64261172
dna2909	2	3794342	3794486	7	13847714	13847857
dna2911	2	3796644	3796856	9	135613958	135614155
dna2914	2	3828084	3828285	5	10170885	10170687
dna2916	2	3830864	3831064	5	10170885	10170686
dna2919	2	3831685	3832395	6	15087332	15086649
dna2922	2	3893418	3893755	6	130384997	130385299
dna2923	2	3893785	3894127	1	264292267	264291936
dna2924	2	3921014	3921327	10	64261476	64261185
dna2925	2	3949069	3949316	1	31580414	31580174
dna2930	2	4072850	4073039	2	159789524	159789707
dna2931	2	4075881	4076199	6	130385301	130384980
dna2932	2	4126907	4127254	1	10847185	10846856
dna2933	2	4133175	4133517	1	84821141	84820806
dna2934	2	4150818	4150964	1	289281511	289281642
dna2939	2	4165293	4165639	10	64261476	64261138
dna2940	2	4165794	4166121	1	10846856	10847177
dna2941	2	4166206	4166541	7	151738774	151739089
dna2942	2	4225681	4225818	2	36459378	36459239
dna2943	2	4243665	4243998	10	64261172	64261477
dna2944	2	4244825	4244962	1	212986088	212985953
dna2945	2	4248721	4249050	3	35008482	35008152
dna2946	2	4294968	4295301	1	124690794	124690462
dna2948	2	4314060	4314201	1	289281518	289281653
dna2949	2	4320272	4320418	1	212985954	212986097
dna2950	2	4363797	4364137	10	64261476	64261172
dna2955	2	4459973	4460115	9	145379790	145379653
dna2956	2	4461256	4461405	3	191415399	191415254
dna2958	2	5506040	5506370	3	207238180	207238493
dna2959	2	5506492	5506832	3	123426195	123425889
dna2960	2	5528821	5529098	4	53921876	53921615
dna2965	2	5586161	5586307	2	220228087	220227950
dna2968	2	5617051	5617199	9	53503704	53503846
dna2969	2	5630694	5631048	10	64261155	64261476
dna2970	2	5663082	5663391	5	46264102	46264386
dna2971	2	5666347	5666484	6	130385117	130384996
dna2972	2	5676080	5676405	1	236616139	236615823
dna2973	2	5682618	5682872	10	141916595	141916842
dna2974	2	5705015	5705359	3	35008476	35008151
dna2975	2	5716588	5716737	1	145866638	145866776
dna2976	2	5718365	5718677	7	95119924	95119626
dna2978	2	5752937	5753070	1	209532448	209532579
dna2980	2	5786459	5786664	4	202864816	202865011
dna2982	2	5844113	5844369	1	31580164	31580419
dna2983	2	5853585	5853843	6	12909584	12909331
dna2984	2	5948099	5948422	10	64261160	64261456
dna2987	2	5980153	5980495	10	64261476	64261141
dna2988	2	5980493	5980676	3	29778787	29778626
dna2989	2	5989821	5989963	2	213401642	213401771
dna2993	2	6021462	6021598	9	4177276	4177410
dna2995	2	6033510	6033827	1	276117618	276117915
dna2998	2	6059343	6059466	1	220572833	220572939
dna3000	2	6071064	6071403	10	25082814	25082505
dna3005	2	6125461	6125607	7	157206840	157206976
dna3006	2	6127451	6127653	5	10170865	10170686
dna3011	2	6141767	6142112	10	64261140	64261454
dna3015	2	6158561	6158873	7	95119954	95119631
dna3027	2	6219487	6219706	6	161984175	161983970
dna3031	2	6320287	6320602	1	96316307	96316616
dna3032	2	6340836	6341140	1	96316328	96316630
dna3035	2	6378288	6378633	10	25082821	25082506
dna3036	2	6378636	6378966	10	64261456	64261161
dna3037	2	6388838	6389185	1	10846856	10847185
dna3040	2	6403501	6403988	5	98388087	98387602
dna3041	2	6404216	6404614	5	98387651	98388042
dna3045	2	6530408	6530753	10	64261141	64261456
dna3048	2	6567009	6567267	1	31580418	31580164
dna3050	2	6578762	6579020	1	31580418	31580164
LINE426	2	6599041	6599226	2	4468768	4468585
dna3060	2	6632423	6632767	10	64261139	64261477
dna3061	2	6638193	6638540	1	42191197	42191520
dna3071	2	6703774	6704098	6	130385283	130384980
dna3072	2	6711275	6711468	5	10170884	10170691
dna3078	2	6818095	6818281	1	117155735	117155544
dna3079	2	6827188	6827524	1	264292270	264291931
dna3081	2	6837511	6837684	6	15415771	15415934
dna3086	2	6942416	6942669	1	31580418	31580162
dna3087	2	6955960	6956104	1	28527942	28527798
dna3089	2	7003771	7004111	1	10846857	10847190
dna3092	2	7083581	7083926	10	64261139	64261477
dna3093	2	7084535	7084865	3	207238169	207238466
dna3096	2	7178322	7178664	1	10846856	10847185
dna3100	2	7202717	7202863	9	53503704	53503846
dna3101	2	7207071	7207217	9	145664314	145664451
dna3104	2	7219380	7219722	3	217696740	217697054
dna3105	2	7235952	7236293	1	10846857	10847172
dna3106	2	7285642	7285843	1	34257181	34256990
dna3107	2	7285864	7286049	3	134924743	134924919
dna3110	2	7344226	7344551	10	64261159	64261477
dna3111	2	7375311	7375648	3	217697053	217696733
dna3112	2	7376380	7376688	6	130385283	130384980
dna3113	2	7404382	7404640	6	12909584	12909334
dna3114	2	7417075	7417374	7	122610472	122610750
dna3117	2	7440351	7440662	8	93496411	93496701
dna3124	2	7491209	7491533	7	8424321	8424004
dna3131	2	7633490	7633635	3	8811395	8811540
dna3134	2	7640647	7640833	2	33703959	33703779
dna3142	2	7795860	7796046	1	91930194	91930370
dna3143	2	7795880	7796052	1	96316616	96316452
dna3144	2	7814510	7814850	6	130384983	130385301
dna3147	2	7828491	7828816	1	77575019	77574715
dna3149	2	7837474	7837721	1	242722863	242722639
dna3155	2	7911979	7912204	1	66958731	66958957
dna3161	2	7948076	7948420	1	10847168	10846856
dna3162	2	7963941	7964284	10	64261139	64261477
dna3165	2	7983006	7983351	10	64261456	64261138
dna3169	2	8046351	8046693	1	124690794	124690462
dna3170	2	8056933	8057280	10	64261139	64261456
dna3178	2	8175884	8176135	5	46264087	46264309
dna3179	2	8179627	8179964	10	64261471	64261140
dna3180	2	8179969	8180307	6	130385283	130384968
dna3182	2	8180847	8181187	10	64261180	64261477
dna3183	2	8183450	8183696	4	20409049	20408818
dna3184	2	8209573	8209682	6	6766370	6766470
dna3190	2	8279072	8279412	10	64261476	64261172
dna3191	2	8298651	8298991	10	64261144	64261477
dna3193	2	8386775	8387111	6	130384980	130385283
dna3194	2	8412601	8412944	10	64261155	64261476
dna3195	2	8420476	8420801	1	160633502	160633195
dna3196	2	8421001	8421345	1	10846857	10847185
dna3197	2	8440419	8440758	10	64261139	64261456
dna3198	2	8460079	8462876	6	134060012	134057374
dna3206	2	8563783	8563921	2	77940465	77940601
dna3208	2	8576577	8576898	10	76621402	76621716
dna3209	2	8585044	8585277	3	159414576	159414360
dna3210	2	8629883	8631945	2	232591048	232593004
dna3212	2	8671338	8671682	1	10846856	10847170
dna3214	2	8691035	8691381	10	64261476	64261138
dna3215	2	8692910	8693134	1	223037738	223037956
dna3216	2	8693245	8693455	10	78377375	78377564
dna3217	2	8693456	8693786	10	64261161	64261443
dna3224	2	8815759	8816066	1	10847174	10846856
dna3226	2	8884251	8884595	10	25082506	25082832
dna3227	2	8888148	8888483	1	10846856	10847186
dna3228	2	8896297	8896593	7	117259126	117258851
dna3229	2	8901740	8901970	10	64261155	64261367
dna3232	2	8928300	8928597	10	64261188	64261477
dna3233	2	8937472	8937812	10	64261139	64261474
dna3234	2	8951704	8952050	10	64261139	64261477
dna3235	2	8954814	8955064	6	130385222	130384997
dna3236	2	9013085	9013438	1	10847194	10846856
dna3239	2	9037522	9037843	10	63618208	63617877
dna3240	2	9041977	9042322	10	64261172	64261477
dna3241	2	9069550	9069893	1	10846856	10847168
dna3242	2	9138155	9138410	1	31580418	31580166
dna3244	2	9177470	9177869	6	134057804	134057374
dna3253	2	9269597	9269855	6	12909334	12909585
dna3254	2	9289920	9290265	10	63618208	63617878
dna3255	2	9319850	9319990	9	145664314	145664435
dna3257	2	9348230	9349268	4	12261639	12260717
dna3264	2	9379501	9379709	5	11744038	11744238
dna3265	2	9418930	9419072	7	13847714	13847851
dna3269	2	9520578	9520720	7	13847714	13847851
dna3272	2	9581275	9581766	4	133885874	133886336
dna3273	2	9582071	9582252	8	81171985	81172161
dna3276	2	9661879	9662224	10	63618209	63617877
dna3280	2	9713433	9713791	10	64261475	64261138
dna3281	2	9799905	9800240	10	64261139	64261456
dna3284	2	9873420	9873755	3	217696726	217697051
dna3290	2	9882843	9883047	7	116281710	116281513
dna3291	2	9887031	9887193	5	10170849	10170688
dna3294	2	9888088	9888508	6	15087305	15086912
dna3302	2	10019025	10019530	10	74277051	74276556
dna3304	2	10075286	10075436	3	191415257	191415400
dna3305	2	10075470	10075756	3	123425889	123426150
dna3306	2	10078449	10078595	7	136392319	136392463
dna3308	2	10097439	10097724	4	156348073	156347781
dna3310	2	10107653	10107796	9	53503845	53503703
dna3311	2	10129474	10129811	10	64261473	64261139
dna3313	2	10161909	10162294	4	34447941	34447584
dna3314	2	10162637	10163341	3	194482672	194483369
dna3315	2	10169701	10169866	5	89319369	89319513
dna3318	2	10260885	10261172	1	160633475	160633194
dna3319	2	10277813	10278157	10	64261162	64261477
dna3322	2	10304619	10304946	1	77575020	77574715
dna3326	2	10376492	10376650	10	37159538	37159684
dna3327	2	10376763	10376949	5	87111040	87111216
dna3330	2	10379276	10379461	5	10170689	10170864
dna3332	2	10416249	10416400	8	146603441	146603303
dna3334	2	10466819	10466944	3	93595121	93594999
dna3335	2	10469291	10469437	9	53503846	53503703
dna3336	2	10473922	10474165	3	230158136	230157906
dna3337	2	13574830	13575174	1	96316636	96316321
dna3343	2	13676553	13676839	1	96316355	96316616
dna3344	2	13688503	13688848	10	64261139	64261477
dna3349	2	13902091	13902438	1	96316636	96316305
dna3354	2	14060582	14061685	7	107814232	107813224
dna3355	2	14062820	14064516	1	195395015	195393485
dna3356	2	14072977	14073322	10	64261139	64261456
dna3357	2	14101901	14102259	3	134924919	134924568
dna3358	2	14196290	14196460	1	254625562	254625728
dna3359	2	14197400	14197556	5	132173328	132173188
dna3360	2	14199897	14200084	6	138961754	138961561
gypsy195	2	14206392	14213167	5	89846175	89840795
dna3361	2	14241564	14241682	7	143212638	143212539
dna3362	2	14273221	14273513	7	151739036	151738756
dna3363	2	14331489	14331639	1	212986097	212985953
SINE10	2	14350984	14351134	5	56017265	56017138
dna3364	2	14355278	14355579	9	122512544	122512272
dna3368	2	14413248	14413590	1	10847199	10846857
dna3369	2	14413734	14414068	7	151738755	151739093
dna3370	2	14414379	14414557	8	115769901	115769742
dna3371	2	14415042	14415217	7	8424149	8424323
gypsy198	2	14647239	14653385	1	138168888	138163607
dna3378	2	17745692	17746956	1	169553112	169554336
dna3384	2	18228691	18228835	1	145866775	145866638
dna3386	2	18317877	18318295	9	58632289	58632693
dna3387	2	18399201	18399524	4	237495493	237495174
dna3388	2	18399587	18399893	4	75692999	75693279
dna3390	2	18417864	18418203	10	64261144	64261476
dna3391	2	18420252	18420590	7	151739088	151738755
dna3392	2	18421846	18424204	1	6229137	6226924
dna3393	2	18468304	18468644	1	47137607	47137923
gypsy225	2	18561784	18568581	1	134160804	134166157
dna3395	2	18655377	18655695	1	223037653	223037958
dna3398	2	19213876	19214218	10	64261476	64261143
dna3400	2	19279786	19280128	6	130384968	130385283
dna3402	2	19299301	19299636	1	10846867	10847170
gypsy236	2	19689021	19695812	5	89840796	89846175
dna3410	2	19864647	19867531	1	115115682	115112983
gypsy240	2	19939084	19945878	1	134166156	134160804
gypsy244	2	20003976	20010743	1	138163508	138168889
gypsy248	2	20016727	20023390	1	134160883	134166157
dna3411	2	20062768	20063091	6	130385283	130384982
dna3417	2	20349755	20350099	10	64261476	64261139
dna3418	2	20370063	20370206	9	38907315	38907184
dna3421	2	20420982	20422464	8	64321406	64322830
dna3427	2	20458593	20458929	7	117259124	117258808
gypsy258	2	20972996	20979626	5	89846175	89840795
gypsy260	2	21139863	21146675	1	138168888	138163508
gypsy266	2	21943547	21950204	5	89840796	89846175
gypsy267	2	21966124	21972934	5	89840796	89846175
gypsy268	2	22002409	22009163	5	89846175	89840795
gypsy269	2	22031850	22038469	5	89846175	89840795
gypsy272	2	22383303	22390127	1	138168888	138163508
gypsy273	2	22411717	22418529	5	89846175	89840795
dna3428	2	22491598	22491866	6	98011746	98011496
gypsy276	2	22514621	22521209	5	89846175	89840795
gypsy275	2	22514621	22520740	6	50207661	50202744
gypsy277	2	22514702	22521209	5	89846175	89840795
gypsy279	2	22572091	22578553	1	138163508	138168889
dna3431	2	22604057	22604349	6	138961729	138961467
dna3432	2	22715685	22716028	1	96316630	96316305
dna3439	2	22787699	22788039	10	64261476	64261143
dna3440	2	22804109	22804453	10	64261143	64261477
dna3441	2	22839506	22839689	1	17738447	17738273
dna3442	2	22839533	22839697	1	3563129	3562976
dna3447	2	23045651	23045986	7	151738755	151739069
dna3448	2	23046985	23047333	10	64261160	64261477
dna3454	2	23255530	23255863	4	36547095	36547399
dna3455	2	23255966	23256299	1	10847199	10846876
dna3456	2	23265345	23265486	6	138961754	138961615
dna3457	2	23301075	23301405	7	151739078	151738773
dna3460	2	23432353	23432499	1	50098166	50098021
dna3473	2	26534348	26534688	10	64261476	64261143
dna3476	2	26554782	26555127	6	130384968	130385299
dna3480	2	26562596	26562798	9	136137843	136138027
dna3487	2	26611531	26611678	5	183756402	183756257
dna3488	2	26613071	26613414	10	64261140	64261476
dna3489	2	26613417	26613582	4	149954247	149954403
dna3490	2	26613583	26613896	10	64261476	64261180
dna3491	2	26615140	26615483	1	10847170	10846856
dna3496	2	26685846	26686203	1	223037956	223037621
dna3497	2	26687316	26687662	10	64261140	64261477
dna3498	2	26704856	26704991	3	123425880	123426004
dna3501	2	26728539	26728690	5	192265934	192265790
dna3504	2	26754280	26755313	3	38635411	38634328
dna3505	2	26784091	26784230	9	149808088	149808231
dna3509	2	26844417	26844560	6	44006690	44006565
dna3510	2	26879309	26879507	3	123425873	123426066
dna3511	2	26879620	26879771	8	49000228	49000093
dna3514	2	26935956	26936300	1	77575033	77574715
dna3515	2	26936643	26936977	10	64261139	64261442
dna3516	2	26939528	26939869	1	42191518	42191207
dna3518	2	27000176	27000408	1	289340328	289340582
dna3520	2	27130200	27130342	7	157206976	157206840
dna3521	2	27152850	27152996	1	212986097	212985953
dna3522	2	27177773	27178056	4	53921640	53921921
dna3523	2	27200776	27201107	10	64261140	64261436
dna3524	2	27202024	27202307	6	130385270	130385020
dna3525	2	27207266	27207593	1	10847187	10846858
dna3526	2	27211883	27212156	1	42191215	42191452
LINE494	2	27223059	27224338	10	137491077	137492378
dna3527	2	27225507	27225841	7	151738773	151739077
dna3532	2	27309390	27310516	10	5866404	5867513
dna3533	2	27318571	27318758	1	36160402	36160221
dna3534	2	27340095	27340440	5	88208224	88208560
dna3536	2	27426409	27426754	10	37159848	37159548
dna3540	2	30441105	30441443	1	223037637	223037956
dna3541	2	30480505	30480817	3	220130778	220131079
dna3542	2	30487615	30487732	4	12448389	12448279
dna3548	2	30576268	30576603	9	122512541	122512236
dna3550	2	30596738	30597079	10	64261473	64261138
dna3552	2	30611218	30611571	1	96316640	96316305
dna3553	2	30620780	30621127	10	64261144	64261477
dna3554	2	30644652	30644996	10	60721791	60722093
dna3555	2	30645198	30645453	5	151670500	151670746
dna3561	2	30754964	30755254	4	75692999	75693277
dna3562	2	30775262	30775447	3	217696873	217697053
dna3564	2	30786484	30786618	5	78773528	78773645
dna3577	2	30956353	30956684	3	146442705	146443014
dna3579	2	30960910	30961225	1	91930217	91930524
dna3580	2	30961654	30961800	7	157206982	157206840
dna3581	2	30966488	30966623	9	145772927	145772785
dna3582	2	30985737	30985871	10	134438174	134438055
dna3583	2	30994254	30994433	6	130384970	130385147
dna3584	2	30994283	30994562	2	218693364	218693656
dna3585	2	30995355	30995687	3	217697054	217696733
dna3587	2	31001760	31001894	7	40576746	40576874
dna3588	2	31006001	31006293	2	211948092	211947814
dna3590	2	31024820	31025163	1	96316630	96316305
dna3592	2	31026490	31026642	1	223037772	223037621
dna3593	2	31088957	31089301	10	64261456	64261138
dna3594	2	31089312	31089633	7	151738773	151739092
dna3596	2	31155813	31156155	6	130384968	130385283
dna3599	2	31224205	31224549	10	64261139	64261456
dna3600	2	31281426	31281773	10	64261476	64261160
dna3601	2	31295040	31295383	10	64261140	64261477
dna3602	2	31300745	31300948	1	68415061	68414880
dna3605	2	31309250	31309396	4	131017557	131017434
dna3607	2	31316994	31317461	9	95417435	95417905
dna3610	2	31350327	31350473	9	145664314	145664435
dna3611	2	31378006	31378348	1	160633195	160633516
dna3613	2	31381942	31382201	3	209643090	209642840
dna3621	2	32506403	32506725	10	64261160	64261477
dna3624	2	32514038	32514663	2	229396784	229396151
dna3625	2	32520641	32520899	3	123425952	123426193
dna3627	2	32533083	32533404	4	234401911	234402212
dna3628	2	32545612	32545952	7	151739067	151738755
dna3629	2	32548719	32548895	9	24949641	24949473
dna3630	2	32589064	32589402	6	130384968	130385283
dna3633	2	32623237	32623579	9	117669507	117669846
dna3634	2	32623299	32624755	4	53909832	53908383
dna3635	2	32640998	32641283	1	100903145	100902853
dna3636	2	32666473	32666815	10	64261139	64261477
dna3638	2	32738220	32738551	1	10846856	10847168
dna3639	2	32740099	32740443	10	64261139	64261477
dna3640	2	32742558	32742704	9	53503704	53503846
dna3642	2	32760931	32761100	2	80549353	80549523
dna3643	2	32783133	32783341	3	123425890	123426088
dna3644	2	32783352	32783510	6	130385117	130384969
dna3646	2	32811908	32812217	6	130385283	130384997
dna3648	2	32820592	32820914	10	64261159	64261477
dna3649	2	32820905	32821169	6	130385222	130384983
dna3651	2	32842710	32842961	1	117155801	117155546
dna3652	2	32854331	32854674	1	10846856	10847168
dna3653	2	32897315	32897622	1	96316321	96316623
dna3654	2	32912024	32912278	1	10846945	10847186
dna3656	2	32912595	32912844	4	149954444	149954212
dna3657	2	32917517	32917853	6	130385283	130384968
dna3658	2	32919748	32920021	1	223037695	223037952
dna3659	2	32986430	32986766	10	64261171	64261477
dna3660	2	32995552	32995894	8	72802188	72801856
dna3661	2	32998298	32998444	7	157206982	157206840
dna3662	2	32999954	33000214	1	60146644	60146402
dna3665	2	33026837	33027152	1	124690794	124690483
dna3666	2	33029528	33029867	2	53356448	53356122
dna3667	2	33037975	33038218	10	80601264	80601489
dna3668	2	33038398	33038743	10	63618209	63617877
dna3669	2	33060453	33060709	4	28931203	28930966
dna3670	2	33074482	33077335	2	77065645	77068160
dna3671	2	33097482	33097701	5	88208446	88208244
dna3673	2	33120371	33120716	10	64261456	64261138
dna3674	2	33120717	33120925	5	185701071	185700869
dna3678	2	33142619	33142933	3	123426184	123425876
dna3679	2	33156353	33156694	5	46264103	46264419
dna3681	2	33195186	33195524	10	64261140	64261456
dna3682	2	33202630	33202880	1	31580406	31580164
dna3685	2	33225083	33225560	3	159726862	159727349
dna3687	2	33316614	33316946	10	64261160	64261456
dna3688	2	33344322	33344468	9	53503845	53503703
dna3690	2	33444253	33444597	1	10846856	10847186
dna3691	2	33475770	33476106	1	223037957	223037621
dna3692	2	33490731	33490871	1	212985969	212986097
dna3696	2	33523314	33523639	1	236616139	236615838
dna3697	2	33525704	33525996	2	106197342	106197611
LINE522	2	33566379	33566571	3	178541524	178541345
dna3701	2	33612912	33613249	10	64261166	64261474
dna3702	2	33619306	33619450	9	145664314	145664435
dna3703	2	33620395	33620540	9	145664442	145664313
dna3706	2	33630763	33631105	1	77575036	77574715
dna3710	2	33655029	33655230	1	68414880	68415063
dna3714	2	33709490	33709837	10	25082506	25082821
dna3718	2	33734284	33734550	5	46157560	46157816
dna3719	2	33757942	33758286	10	64261139	64261475
dna3720	2	33758689	33758899	1	249103384	249103574
dna3723	2	33759937	33760141	6	15415968	15415769
dna3725	2	33799549	33799740	1	77574739	77574925
dna3727	2	33806872	33807175	6	130384983	130385283
dna3728	2	33807321	33807640	10	64261454	64261141
dna3729	2	33823345	33823687	1	10847199	10846856
LINE530	2	33913559	33913932	10	51010539	51010874
dna3732	2	33925368	33925711	1	160633506	160633194
dna3733	2	33925719	33925978	4	75693002	75693257
dna3740	2	34037272	34037601	4	53921598	53921926
dna3741	2	34037603	34037803	10	95547722	95547917
dna3742	2	34048178	34048518	10	64261476	64261172
dna3743	2	34050845	34053634	2	77065647	77068180
dna3744	2	34100302	34100635	10	63618209	63617881
dna3745	2	34120092	34120318	10	141916807	141916595
dna3747	2	34129697	34130022	4	75693281	75692990
dna3749	2	34143031	34143215	4	218777685	218777503
dna3750	2	34151831	34151972	9	53503846	53503703
dna3752	2	34191497	34191753	1	31580164	31580414
dna3754	2	34203084	34203230	1	212985954	212986097
dna3755	2	34211455	34211601	4	131017434	131017558
dna3761	2	34336913	34337294	5	92060995	92061375
dna3762	2	34337607	34339072	5	92061690	92063152
[truncated: 10,488 more rows]
