# Supplementary material for: Genome-wide development of transposable elements-based markers in foxtail millet and construction of an integrated database
Source: DNA Res. 2014 Nov 26;22(1):79–90. doi: 10.1093/dnares/dsu039 (PMC4379977; doi:10.1093/dnares/dsu039)
Supplement: Supplementary Data [file supp_dsu039_dsu039supp_table28.xls]

## Sheet: Sheet1
Supplementary Table S28: Syntenic relationships between transposable elements of foxtail millet and rice
TE ID	Location on foxtail millet genome			Location on rice genome
	Chromosome	Start	End	Chromosome	Start	End
dna5	1	85238	85581	11	28255037	28254713
dna9	1	106295	106525	12	23238662	23238876
dna11	1	117229	117555	7	18550685	18550385
dna12	1	146818	147157	11	13797683	13797987
dna13	1	149418	149757	6	28138929	28138604
dna14	1	150033	150356	4	28669640	28669957
dna17	1	166604	166732	2	18051693	18051800
dna20	1	213503	213850	5	18456663	18456345
dna23	1	228949	229296	8	23879955	23879632
dna24	1	238153	238352	4	22174477	22174299
dna28	1	241425	241770	4	22174164	22174485
dna30	1	292290	292577	4	22174170	22174441
dna31	1	306185	306550	8	15516974	15517333
dna32	1	314784	315090	5	11251032	11251339
dna37	1	341560	341896	11	28254713	28255029
dna39	1	351718	351998	2	22213974	22214251
dna42	1	402083	402322	11	28254826	28255029
dna44	1	403871	404215	2	10088216	10087898
dna45	1	405694	406040	4	22174185	22174486
dna47	1	456147	456381	11	4529059	4529279
dna49	1	471771	471977	2	22214255	22214050
dna52	1	532572	532821	9	9398429	9398183
dna54	1	537512	537856	11	28254713	28255051
dna65	1	710188	710503	4	22174189	22174477
dna66	1	728230	728443	7	20101676	20101874
dna68	1	740051	740389	4	22174194	22174477
dna69	1	750536	750762	9	9398184	9398429
dna71	1	775331	775678	8	23879621	23879955
dna73	1	824890	827381	2	7745529	7743062
dna74	1	845401	845739	4	22174170	22174485
dna80	1	940707	941022	11	268346	268647
dna81	1	951157	951465	1	14629833	14630139
dna83	1	964871	965118	9	9398183	9398433
dna85	1	996319	996663	8	15585834	15585530
dna91	1	1076853	1080186	9	4901046	4904328
dna94	1	1095296	1095539	4	35301688	35301907
dna96	1	1196955	1197454	11	2784169	2783682
dna97	1	1249282	1249540	9	9398439	9398184
dna100	1	1270416	1270925	4	1946094	1945605
dna101	1	1272121	1272380	8	12648909	12649164
dna102	1	1298471	1298782	4	22174474	22174170
dna105	1	1346672	1346960	4	22174200	22174466
dna114	1	1389295	1389570	8	2930351	2930099
dna115	1	1397158	1397503	8	23879955	23879616
dna116	1	1397738	1397980	1	17513034	17512797
dna118	1	1408153	1408487	11	28254728	28255029
dna119	1	1442075	1442377	2	15608477	15608169
dna121	1	1444784	1445064	2	23719189	23719458
dna129	1	1554447	1554791	4	22174485	22174164
dna133	1	1595358	1595606	9	9398183	9398440
dna135	1	1609686	1610029	4	11241302	11241624
dna136	1	1615194	1615488	11	268650	268379
dna137	1	1635462	1635805	5	28741448	28741138
dna138	1	1638927	1639270	11	28254713	28255029
dna141	1	1686793	1687123	11	20885491	20885791
dna143	1	1746843	1747186	2	22213951	22214255
dna145	1	1803423	1803776	3	15698855	15699163
dna147	1	1807360	1807650	11	28254727	28255000
dna151	1	1834506	1834837	2	15608502	15608193
dna154	1	1884019	1884341	8	15363712	15364015
dna155	1	1892436	1892747	9	14772330	14772032
dna163	1	1983642	1983980	4	28669643	28669957
dna164	1	1995122	1995434	5	28741437	28741137
dna167	1	2012517	2012832	11	28255013	28254713
dna168	1	2016284	2016627	4	22174170	22174485
dna169	1	2044001	2046216	8	11148715	11146548
dna170	1	2058320	2058465	4	21160799	21160950
dna172	1	2065709	2066031	4	22174185	22174490
dna173	1	2150657	2150974	11	28255015	28254742
dna174	1	2151000	2151317	11	28254727	28255024
dna176	1	2164344	2164686	6	31051142	31051450
dna177	1	2165674	2166815	2	7583584	7584743
dna179	1	2215949	2216267	11	28255024	28254713
dna180	1	2230305	2230596	7	26448293	26448008
dna182	1	2249631	2249944	2	22213970	22214261
dna183	1	2249944	2250288	5	18456344	18456661
dna185	1	2270135	2270368	2	26106576	26106334
dna187	1	2284005	2284262	9	9398185	9398440
dna188	1	2327473	2327818	4	22174480	22174170
dna191	1	2360509	2360824	7	13487218	13487531
dna192	1	2361295	2361628	4	22174170	22174480
dna194	1	2410749	2411090	11	28255044	28254713
dna202	1	2615157	2616037	4	17960009	17959150
LINE33	1	2693029	2693270	9	10018906	10018662
dna213	1	2698097	2698426	4	986623	986317
dna214	1	2698430	2698736	8	15585533	15585857
dna215	1	2703575	2703812	1	33008363	33008153
dna217	1	2726585	2726930	4	22174485	22174164
dna219	1	2827929	2829094	8	11146204	11147358
dna221	1	2872904	2873454	11	8262533	8261988
dna223	1	2918043	2919195	10	22225999	22224857
dna227	1	2961780	2962006	11	4529065	4529283
dna228	1	2979157	2979812	6	23995402	23994761
dna230	1	2990012	2991307	10	18602401	18603673
dna231	1	2991278	2991611	6	23969433	23969133
dna236	1	3064492	3065007	11	20595793	20596282
dna238	1	3066480	3066800	7	16335899	16336205
dna240	1	3104573	3104891	4	28669640	28669947
dna249	1	3195404	3195705	11	28254713	28255006
dna250	1	3196228	3196521	8	23879901	23879632
dna251	1	3213896	3214233	4	22174486	22174170
dna252	1	3214274	3214601	11	28255029	28254727
dna254	1	3235228	3235335	8	2930113	2930219
dna257	1	3254611	3254730	11	22941318	22941199
dna258	1	3290763	3291103	11	28255029	28254727
dna260	1	3323348	3323606	9	9398439	9398183
dna261	1	3332824	3333160	9	12014346	12014658
dna268	1	3459618	3460132	1	31964615	31965116
dna271	1	3497137	3497446	6	13060677	13060966
dna272	1	3510058	3510337	10	13715750	13716056
dna274	1	3530267	3530516	9	9398433	9398195
dna276	1	3544507	3544825	11	28255013	28254713
dna277	1	3546472	3546817	12	23524074	23523749
dna278	1	3548137	3550372	10	629349	627127
dna281	1	3575583	3575901	11	28255013	28254713
dna282	1	3577548	3577895	12	23524074	23523749
dna283	1	3579215	3581453	10	629349	627127
dna284	1	3603920	3604266	9	20963223	20963566
dna285	1	3643060	3643367	2	22213995	22214277
dna286	1	3652704	3653049	8	23879621	23879955
dna292	1	3686655	3686777	3	27927624	27927742
dna293	1	3694706	3694938	9	9398207	9398433
dna297	1	3780527	3780789	11	28254713	28254965
dna299	1	3791034	3793001	4	8610437	8608535
dna301	1	3850255	3851902	10	6240293	6238682
dna305	1	3898287	3898786	11	2784171	2783682
dna308	1	3931948	3932277	11	28254713	28255029
dna311	1	3991390	3991689	11	28254713	28255005
dna312	1	3992281	3992619	7	20101920	20101620
dna313	1	3992281	3992619	7	20101920	20101620
dna319	1	4089563	4089888	11	268369	268652
dna320	1	4099356	4099680	9	22375395	22375684
dna321	1	4110066	4110310	9	9398433	9398187
dna327	1	4209601	4209726	9	21070298	21070428
dna328	1	4236612	4236946	3	15699163	15698855
dna332	1	4249422	4249724	8	23879620	23879917
dna333	1	4250402	4250673	1	17512794	17513024
dna337	1	4282791	4283137	11	28254713	28255051
dna338	1	4291235	4291467	8	8935836	8935627
dna339	1	4291808	4292112	4	22174465	22174184
dna340	1	4309939	4310266	6	14156744	14157050
dna341	1	4328275	4328508	11	4529280	4529056
dna343	1	4408792	4409097	9	14772032	14772329
dna344	1	4411982	4412319	5	18768750	18768433
dna345	1	4415826	4415953	9	16869547	16869666
dna346	1	4427455	4427680	11	28254713	28254928
dna347	1	4447258	4447598	9	20963244	20963566
dna348	1	4476039	4476369	8	23879639	23879955
dna349	1	4476787	4477643	4	21102147	21102970
dna350	1	4477635	4478101	4	28179113	28178660
dna351	1	4486711	4487032	11	28255029	28254713
dna354	1	4492404	4492604	8	2930285	2930090
dna355	1	4499007	4499338	4	28669952	28669640
dna356	1	4566754	4567094	4	22174170	22174485
dna357	1	4583094	4583352	9	9398439	9398183
dna358	1	4599989	4600270	11	13797985	13797693
dna359	1	4601459	4601758	9	20963564	20963256
dna360	1	4601793	4602084	1	25196040	25195749
dna361	1	4635391	4635625	5	11251255	11251034
dna362	1	4658744	4658975	10	16002852	16003071
dna364	1	4679205	4679553	11	268659	268344
dna365	1	4704049	4704396	11	28255029	28254713
dna373	1	4839183	4839510	11	13797969	13797683
dna376	1	4874134	4874448	5	28741446	28741137
dna380	1	4972815	4973151	11	28255029	28254713
dna385	1	5012617	5012830	4	24817223	24817438
dna395	1	5111125	5112101	10	627429	626457
dna399	1	5152756	5153050	2	22213974	22214248
dna401	1	5155944	5156252	8	23879655	23879953
dna404	1	5181744	5182085	4	28669959	28669643
dna405	1	5182206	5182551	8	23879621	23879922
dna406	1	5184246	5184575	2	15608498	15608189
dna407	1	5185019	5185362	11	28255029	28254713
dna411	1	5256211	5256322	3	7467401	7467515
dna415	1	5285494	5285834	4	22174170	22174480
dna419	1	5317392	5317738	7	13487536	13487219
dna420	1	5337134	5337240	8	5817494	5817391
dna423	1	5420011	5420335	8	15585861	15585530
dna424	1	5425949	5426507	10	22224854	22225407
dna429	1	5467260	5467606	5	18456663	18456328
dna430	1	5492976	5493254	2	22214264	22214016
dna431	1	5511765	5512089	11	28254713	28255021
dna434	1	5568652	5568997	4	22174170	22174485
dna438	1	5686715	5687010	4	27483618	27483347
dna441	1	5690565	5690890	6	1015857	1015556
dna442	1	5690589	5690872	2	10088205	10087940
dna444	1	5695787	5696134	6	14156746	14157057
dna445	1	5705213	5705543	4	28669640	28669952
dna446	1	5748938	5749254	11	28254719	28255004
dna448	1	5758080	5758402	1	1343540	1343851
dna449	1	5759837	5760037	2	22214083	22214261
dna451	1	5762373	5762632	9	9398439	9398191
dna455	1	5788711	5789058	8	23879632	23879955
dna456	1	5790493	5790822	7	13487217	13487545
dna460	1	5814475	5814824	2	15608169	15608516
dna462	1	5831364	5831675	11	28406686	28406997
dna464	1	5865013	5865320	11	13797683	13797969
dna465	1	5874583	5874889	10	5200462	5200739
dna467	1	5882873	5883217	2	19460553	19460895
dna471	1	5908859	5909098	9	9398439	9398207
dna472	1	5925724	5925982	9	9398433	9398183
dna475	1	5952048	5952246	12	1792627	1792820
dna476	1	5980459	5980768	7	13487522	13487229
dna479	1	5992573	5992752	3	15699024	15698855
dna480	1	6008874	6009343	11	22941200	22941707
dna483	1	6037012	6037270	9	9398432	9398183
dna484	1	6038902	6039136	9	18304948	18304716
dna487	1	6080751	6080889	5	20413684	20413552
dna488	1	6082099	6082445	11	28254713	28255029
dna489	1	6082659	6082903	7	9472412	9472661
dna490	1	6083064	6083389	3	15698855	15699163
LINE63	1	6088506	6090184	7	17838072	17836409
dna495	1	6133359	6133689	5	11251050	11251345
dna496	1	6149770	6150084	4	11241319	11241625
dna503	1	6204349	6204475	4	986306	986423
dna505	1	6239933	6240136	2	32556287	32556109
dna507	1	6246452	6246756	4	24817502	24817208
dna508	1	6278072	6278410	3	27927742	27927434
dna509	1	6290559	6290888	9	20963561	20963231
dna510	1	6335675	6336018	11	268655	268344
dna511	1	6350624	6350948	4	22174486	22174170
dna517	1	6414134	6414460	8	12649221	12648908
dna518	1	6415919	6416432	11	2783682	2784169
dna521	1	6473841	6474186	7	13487549	13487229
dna523	1	6503305	6503643	2	4613752	4614060
dna524	1	6504119	6504448	11	28255011	28254713
dna525	1	6505456	6505637	1	1343675	1343851
dna526	1	6511748	6512074	2	1143326	1143638
dna534	1	6613139	6613482	9	7752419	7752103
dna536	1	6641726	6642071	3	15040155	15040472
dna537	1	6654160	6654476	11	28254719	28255014
dna538	1	6654550	6654894	11	28255029	28254713
dna548	1	6815363	6815668	4	22174501	22174198
dna549	1	6815841	6816180	10	14581774	14582093
dna550	1	6836776	6837088	11	28254726	28255022
dna552	1	6843522	6843749	6	31051368	31051146
dna553	1	6867827	6868180	2	22213951	22214278
dna555	1	6874789	6875129	2	15608495	15608195
dna557	1	6890785	6891091	2	22213950	22214244
dna560	1	6914010	6914195	9	12014638	12014450
dna563	1	6921942	6922195	4	22174187	22174425
dna564	1	6922202	6922541	11	28255029	28254713
dna565	1	6922611	6922918	9	7042247	7041925
dna567	1	6963521	6963853	11	28255029	28254726
dna568	1	6965771	6966059	7	25629829	25630117
dna571	1	7018784	7019129	4	22174485	22174164
dna575	1	7119426	7119636	4	22174486	22174299
dna576	1	7119637	7119983	4	22174170	22174485
dna578	1	7131707	7131983	4	986346	986621
dna579	1	7132029	7132376	2	22214269	22213951
dna580	1	7169737	7170033	4	21914800	21914527
dna582	1	7193067	7193393	11	28255029	28254726
dna585	1	7255033	7255280	4	986566	986347
dna586	1	7287170	7287512	11	28255048	28254713
dna588	1	7312951	7313234	11	28254765	28255013
dna589	1	7320631	7320924	4	24817185	24817484
dna590	1	7323392	7323760	7	13487218	13487536
dna592	1	7412900	7413018	11	22941200	22941317
dna596	1	7498715	7499278	4	958733	958175
dna603	1	7617619	7617963	11	28255029	28254713
dna607	1	7677532	7677782	9	9398183	9398440
dna608	1	7677838	7678136	8	10506587	10506855
dna612	1	7721496	7721839	11	28254713	28255029
dna613	1	7776328	7776647	8	23879643	23879951
dna615	1	7781698	7782026	11	28255034	28254728
dna616	1	7802365	7802698	12	13339807	13339471
dna618	1	7838645	7839064	10	22516179	22516581
dna619	1	7847916	7848155	8	2930137	2930362
dna620	1	7849541	7849886	5	18456663	18456345
dna623	1	7903521	7903822	1	40027849	40027553
dna630	1	7991927	7992224	11	28254755	28255029
dna638	1	8054957	8055300	11	28254713	28255027
dna640	1	8079710	8080032	2	19429336	19429045
dna641	1	8136097	8136373	7	13487486	13487229
dna644	1	8182163	8182436	7	2534489	2534227
dna645	1	8188921	8189265	8	23879955	23879621
dna646	1	8207097	8207409	2	15608240	15608513
dna650	1	8329882	8330196	11	28255013	28254727
dna652	1	8359886	8360221	11	13797986	13797684
dna656	1	8451528	8451867	6	28138623	28138927
dna659	1	8480330	8480649	7	26448269	26447987
dna660	1	8513120	8513463	1	40027535	40027844
dna670	1	8593538	8593855	5	17207247	17207560
dna672	1	8635543	8635888	4	22174485	22174164
dna674	1	8672972	8673229	9	9398183	9398440
dna676	1	8718761	8719098	7	20101622	20101921
dna677	1	8739177	8739491	4	22174189	22174501
dna678	1	8740915	8741239	11	28255029	28254726
dna686	1	8886550	8886895	4	22174164	22174485
dna688	1	8902277	8902451	11	28255001	28254829
dna702	1	9000314	9000642	3	33028757	33028446
dna703	1	9015650	9015936	11	20885792	20885515
dna706	1	9016987	9017322	11	20702384	20702072
dna710	1	9110895	9111153	9	9398439	9398183
dna712	1	9134123	9134468	4	22174170	22174485
dna713	1	9140416	9140745	6	31051144	31051455
dna718	1	9161338	9161583	11	28254789	28255029
dna722	1	9228766	9229098	3	15699163	15698855
dna723	1	9242069	9242230	2	22214086	22214244
dna724	1	9242811	9242943	3	15698855	15698975
dna727	1	9357620	9357943	11	28254744	28255029
dna733	1	9435972	9437204	8	11970651	11969447
dna737	1	9464806	9465019	2	22214263	22214050
dna738	1	9469209	9469550	8	23879937	23879638
dna739	1	9570597	9570926	4	22174480	22174186
dna742	1	9583766	9584088	6	14156734	14157054
dna743	1	9594943	9595265	11	28254713	28255029
dna744	1	9600048	9600392	4	22174485	22174164
dna746	1	9663461	9663777	4	22174196	22174489
dna752	1	9723206	9723372	9	9398286	9398440
dna753	1	9737991	9738249	11	268382	268636
dna756	1	9781595	9781948	2	22214269	22213951
dna759	1	9836058	9836383	11	28254713	28255033
dna764	1	9877851	9878156	5	28741151	28741447
dna766	1	9883121	9883466	4	22174170	22174485
dna767	1	9887123	9887468	4	11241624	11241315
dna768	1	9903714	9903850	1	17512999	17512871
dna770	1	9904223	9904354	8	8935737	8935625
dna772	1	9921558	9921903	4	22174164	22174480
dna773	1	9925586	9925847	4	22174246	22174480
dna787	1	10022942	10023278	6	14156745	14157054
dna792	1	10056602	10056762	2	23719478	23719339
dna793	1	10061651	10061992	11	20885779	20885459
dna795	1	10119745	10120047	4	22174185	22174456
dna796	1	10199486	10199800	11	28255004	28254719
dna797	1	10274106	10274261	1	35323972	35323817
dna798	1	10274124	10274251	2	32556109	32556242
dna804	1	10380817	10381159	11	28255029	28254728
dna805	1	10396350	10396702	9	20963227	20963571
dna807	1	10427796	10428119	3	15698848	15699163
dna808	1	10431851	10432184	6	896839	897154
dna809	1	10437832	10438142	11	28255029	28254713
dna810	1	10438442	10438787	9	14772330	14772032
dna815	1	10527959	10528873	11	18419254	18420164
dna822	1	10608656	10608993	11	28255017	28254713
dna828	1	10751248	10751431	7	23619266	23619085
dna829	1	10751429	10751641	11	28254847	28255029
dna830	1	10756214	10756556	5	28741139	28741448
dna832	1	10779144	10779423	7	22303204	22303468
dna834	1	10807236	10810352	2	4549531	4552410
dna842	1	10850085	10850772	5	16100879	16101566
dna843	1	10851040	10851856	11	25060141	25060953
dna844	1	10851120	10851664	11	25060223	25060764
dna846	1	10873492	10873746	9	9398439	9398187
dna850	1	10910373	10911306	11	24631645	24630713
dna851	1	10911392	10912992	11	24630633	24629011
dna861	1	11023226	11023551	12	13296818	13296493
dna864	1	11053828	11054503	9	7515847	7515191
dna871	1	11098272	11098617	4	22174485	22174164
dna873	1	11107842	11109095	10	4086880	4085663
dna874	1	11125645	11125942	11	28254744	28255004
dna877	1	11137976	11138375	11	22941622	22941199
dna881	1	11271243	11271549	2	22214249	22213941
dna884	1	11358010	11358356	8	15585847	15585530
dna885	1	11376931	11377268	11	28254725	28255015
dna886	1	11381629	11381951	2	22214263	22213941
dna904	1	11841290	11841547	9	9398184	9398440
dna909	1	11928403	11928748	8	15585533	15585847
dna910	1	12001631	12002270	Un	141721	142306
dna916	1	12200027	12200497	1	31964667	31965116
dna921	1	12254975	12255278	2	15608210	15608513
dna922	1	12256187	12256531	11	28255045	28254713
LINE130	1	12327474	12328072	1	21087893	21087296
dna927	1	12352853	12353191	11	13797987	13797677
dna929	1	12357031	12357148	3	10160774	10160875
dna931	1	12416716	12417060	11	28254713	28255029
dna937	1	12447881	12448044	2	22214127	22214276
dna941	1	12469236	12469377	3	15698995	15698855
dna943	1	12471683	12472888	7	24200483	24201644
dna946	1	12552902	12553160	9	9398433	9398183
dna949	1	12641879	12643116	6	21460922	21462006
dna950	1	12698900	12699156	9	9398183	9398440
dna952	1	12702474	12702798	11	28255029	28254729
dna954	1	12723226	12723553	4	22174486	22174170
dna955	1	12725603	12725948	7	13487549	13487229
dna956	1	12732045	12734884	1	19340225	19337632
dna957	1	12744474	12744815	11	717799	718116
dna958	1	12745145	12745489	8	15585848	15585530
dna962	1	12783648	12783880	11	28254820	28255029
dna963	1	12803191	12803457	3	15698849	15699117
dna964	1	12805411	12805732	11	28254727	28255029
dna965	1	12839697	12840019	2	22214255	22213974
dna966	1	12862223	12862433	1	29804038	29804247
dna967	1	12964538	12964880	11	28254713	28255024
dna968	1	12969002	12969401	11	22941200	22941623
dna973	1	13026939	13027492	8	11970325	11969796
dna974	1	13043134	13046436	4	10263013	10259727
dna976	1	13112275	13112619	11	9121523	9121832
dna986	1	13296314	13296652	6	897154	896834
dna1006	1	13541650	13541994	11	28254713	28255029
LINE146	1	13556016	13556321	10	15656343	15656029
dna1007	1	13563054	13563308	9	9398183	9398440
dna1012	1	13609903	13610107	4	22174466	22174303
dna1013	1	13610105	13610448	9	20963565	20963224
dna1015	1	13617393	13617643	3	26195503	26195749
dna1016	1	13620303	13620637	7	20101621	20101948
dna1017	1	13656935	13657295	12	13296818	13296493
dna1018	1	13657574	13657728	10	13123726	13123871
dna1019	1	13657703	13657971	6	6640122	6639877
dna1020	1	13657766	13657995	10	17216590	17216795
dna1021	1	13673647	13674088	11	24063992	24064429
dna1022	1	13674948	13675290	11	23799023	23798699
dna1027	1	13794972	13795235	9	10750214	10750477
dna1043	1	13915049	13915378	11	28254713	28255029
dna1044	1	13916360	13917292	11	24631645	24630713
dna1045	1	13917370	13918948	11	24630633	24629011
dna1047	1	13921721	13922066	5	23241289	23240980
dna1055	1	14251329	14251657	11	28254728	28255029
dna1057	1	14313594	14315193	8	11148354	11146759
dna1058	1	14352199	14352507	8	18815078	18815382
dna1061	1	14412980	14413320	9	20963565	20963244
dna1062	1	14433868	14434207	8	15585847	15585535
dna1070	1	14573877	14573997	11	22941318	22941199
dna1071	1	14771004	14771253	9	9398183	9398429
dna1078	1	15029434	15029725	11	28254726	28254992
dna1080	1	15039858	15040203	8	15585840	15585530
dna1082	1	15145154	15145496	8	23879955	23879621
dna1083	1	15159875	15160169	7	20101904	20101619
dna1089	1	15220702	15220860	4	23506385	23506537
dna1103	1	15588171	15588481	11	28255013	28254713
dna1104	1	15640531	15643382	7	24199035	24201767
dna1105	1	15643497	15643972	9	7512887	7512401
dna1110	1	15909309	15909636	2	22214263	22213974
dna1112	1	15920336	15920680	3	10341440	10341771
dna1114	1	16033130	16033472	11	28255029	28254713
dna1117	1	16036258	16036605	8	23879632	23879955
dna1124	1	16435978	16436285	2	15608497	15608207
dna1127	1	16713594	16713911	9	7752103	7752420
dna1138	1	17085999	17087635	10	6238674	6240287
dna1141	1	17116851	17117375	8	25553810	25554324
dna1142	1	17116958	17117433	8	25553913	25554387
dna1150	1	17422078	17422408	9	7752103	7752419
dna1153	1	17811148	17812939	12	23239120	23237430
dna1154	1	17821603	17822252	12	23237433	23236851
dna1155	1	18036511	18036848	11	717799	718110
dna1158	1	18266716	18269560	10	626532	629349
dna1159	1	18272133	18272380	9	9398188	9398440
dna1162	1	18453662	18453934	11	28255013	28254742
dna1163	1	18457567	18457912	5	23241292	23240984
dna1171	1	19146372	19146499	2	18051797	18051693
dna1175	1	19243355	19244603	2	14928378	14929578
dna1182	1	19583854	19584133	4	22174185	22174440
dna1187	1	19713530	19713722	8	22421586	22421411
dna1189	1	19760868	19761210	2	15608513	15608169
dna1192	1	19766936	19767272	4	22174185	22174486
dna1193	1	19775391	19775649	9	9398439	9398183
dna1203	1	20088153	20088534	12	1582558	1582169
dna1208	1	20252864	20253161	2	15608231	15608513
dna1212	1	20417946	20418286	4	22174486	22174185
dna1216	1	20655513	20655834	11	28254713	28255028
dna1217	1	20657209	20657557	11	28254713	28255029
dna1220	1	20823124	20823469	6	14157053	14156748
dna1221	1	20831171	20831513	11	28255029	28254713
dna1222	1	20847615	20847954	6	16428621	16428299
dna1223	1	20895898	20895998	12	20737055	20737149
dna1228	1	21112523	21112859	2	15608169	15608495
dna1249	1	21545119	21545649	11	18420134	18419613
dna1250	1	21565333	21565607	4	986291	986575
dna1253	1	21573331	21573515	9	9398439	9398256
dna1260	1	21791707	21792020	4	22174196	22174489
dna1261	1	21798368	21798659	2	22214247	22213974
dna1262	1	21805894	21806234	2	15608169	15608503
dna1265	1	21941930	21942441	7	24200890	24200381
dna1268	1	22032275	22032620	4	22174480	22174170
dna1277	1	22271351	22271867	2	9821811	9821310
dna1279	1	22283131	22283449	11	28255029	28254742
dna1280	1	22283643	22283926	4	22174194	22174466
dna1281	1	22290543	22290890	8	23879632	23879955
dna1286	1	22350203	22351780	9	6571273	6569720
dna1288	1	22373341	22373687	11	28406997	28406655
dna1291	1	22423771	22424025	2	23719454	23719209
dna1292	1	22428027	22428277	9	9398191	9398440
dna1297	1	22527650	22527991	5	18768457	18768770
dna1299	1	22581475	22581723	9	9398420	9398184
dna1302	1	22602293	22602807	11	2783682	2784183
dna1303	1	22639896	22640236	4	22174186	22174485
dna1312	1	22681958	22682269	4	22174485	22174206
dna1314	1	22693280	22693586	4	22174486	22174200
dna1317	1	22741948	22742286	11	28254713	28255013
dna1319	1	22773874	22774214	4	11241315	11241625
dna1322	1	22821852	22821965	1	29803995	29804104
dna1324	1	22831702	22832038	6	28138928	28138623
dna1325	1	22835510	22835791	12	7214543	7214265
dna1327	1	22837249	22837763	2	9821310	9821811
dna1328	1	22837253	22837652	11	2783682	2784060
dna1329	1	22852407	22852737	2	22214278	22213941
dna1333	1	22916747	22916966	2	23719186	23719377
dna1334	1	22918894	22919201	2	22213941	22214248
dna1337	1	22957102	22957270	6	17580503	17580648
dna1340	1	23004456	23004709	9	9398427	9398183
dna1343	1	23034185	23034395	9	9398416	9398183
dna1344	1	23056767	23057112	9	20963223	20963566
dna1346	1	23067350	23069198	10	6997770	6995945
dna1350	1	23091272	23091578	7	20101930	20101659
dna1359	1	23143073	23143420	6	1015556	1015879
dna1362	1	23181103	23182291	9	611552	610418
dna1363	1	23263671	23266917	7	24199035	24202097
dna1364	1	23293783	23294118	11	28254727	28255029
dna1366	1	23316082	23317695	10	6238684	6240286
dna1371	1	23401000	23401287	11	28254763	28255048
LINE191	1	23479899	23483218	7	17834597	17837904
dna1376	1	23485608	23485833	2	26106333	26106545
dna1377	1	23498465	23498690	2	26106333	26106545
dna1380	1	23552917	23553215	11	28254713	28255009
dna1390	1	23622850	23623849	6	24244622	24245592
dna1391	1	23623916	23625520	11	24630635	24629011
dna1395	1	23774022	23774273	8	21905208	21905435
dna1396	1	23780259	23780476	2	22214247	22214032
dna1398	1	23797391	23797747	8	10431023	10431378
dna1399	1	23797536	23797793	10	6239880	6240135
dna1400	1	23809493	23809718	2	22214276	22214052
dna1401	1	23810179	23810340	11	3894598	3894440
dna1405	1	23847468	23847804	2	22214275	22213941
dna1406	1	23850004	23850346	2	22214255	22213941
dna1407	1	23877739	23877849	3	10160875	10160774
dna1410	1	23880503	23880848	4	22174164	22174485
dna1412	1	23974793	23975817	10	4085679	4086689
dna1413	1	23975805	23976699	8	11146849	11147735
dna1415	1	24008033	24008340	11	3894783	3894481
dna1416	1	24008341	24008536	2	29857142	29857327
dna1418	1	24009098	24009315	11	28254820	28255027
dna1420	1	24021417	24021730	9	20963253	20963566
dna1428	1	24048831	24049178	8	23879955	23879632
dna1429	1	24111409	24111735	7	16336205	16335892
dna1430	1	24112186	24112493	4	4728045	4727739
dna1433	1	24124730	24125073	11	28254713	28255029
dna1434	1	24138139	24138479	8	10506847	10506536
dna1437	1	24209627	24209940	9	7752411	7752107
dna1444	1	24278905	24281657	12	23236574	23239159
dna1445	1	24282864	24283206	11	28255029	28254713
dna1446	1	24297881	24298227	8	23879938	23879621
dna1447	1	24299974	24300287	11	28254742	28255029
dna1457	1	24353304	24353579	11	28254982	28254742
dna1459	1	24363971	24364315	11	28254713	28255051
dna1466	1	24442119	24442443	4	22174486	22174164
dna1470	1	24458737	24459019	4	22174218	22174493
dna1471	1	24652928	24653253	3	27596520	27596207
dna1476	1	24788560	24788894	11	28254712	28255024
dna1477	1	24789644	24789991	8	23879632	23879955
dna1480	1	24823436	24823778	4	22174170	22174486
dna1483	1	24936818	24936972	6	28138929	28138780
dna1485	1	24962845	24963132	11	28254713	28254984
dna1487	1	24971535	24971833	11	14745889	14745612
dna1488	1	24972627	24972972	8	23879632	23879955
dna1492	1	25020163	25020362	7	13083847	13084036
dna1494	1	25046600	25047417	4	17969430	17970268
dna1495	1	25050473	25050774	5	13991272	13991561
dna1501	1	25140386	25140730	8	15585533	15585847
dna1504	1	25182488	25182830	10	853787	853452
dna1505	1	25182831	25183106	11	28254994	28254727
dna1509	1	25206706	25207047	6	14156741	14157057
dna1525	1	25384529	25384869	4	22174485	22174170
dna1527	1	25406664	25407059	11	16641513	16641908
dna1528	1	25410898	25411154	11	14072705	14072958
dna1532	1	25439016	25439357	4	22174170	22174486
dna1535	1	25473577	25473908	4	22174485	22174186
dna1537	1	25502219	25502396	8	10506556	10506714
dna1538	1	25541871	25541990	11	22941200	22941320
dna1539	1	25556121	25556374	9	9398183	9398427
dna1540	1	25557841	25558166	2	10087905	10088213
dna1542	1	25586300	25586557	9	9398183	9398440
dna1546	1	25592726	25593070	4	986306	986622
dna1547	1	25644230	25644750	11	22941201	22941735
dna1548	1	25671345	25671489	10	22514304	22514447
dna1549	1	25671493	25672201	10	22515261	22515973
dna1550	1	25685649	25686175	10	22516063	22516586
dna1552	1	25710036	25710310	11	28255013	28254743
dna1554	1	25711144	25711473	6	13060966	13060660
dna1555	1	25716009	25716237	4	22174293	22174493
dna1557	1	25763569	25763889	11	28255024	28254727
dna1560	1	25803425	25803771	6	1015553	1015876
dna1561	1	25842062	25842376	4	986623	986306
dna1564	1	25938572	25938903	2	15608194	15608509
dna1567	1	26007662	26007981	11	268689	268381
dna1568	1	26011968	26012260	2	15608513	15608207
dna1569	1	26040703	26042355	6	30443475	30441934
dna1570	1	26045659	26045912	3	26195747	26195503
dna1575	1	26094178	26094494	2	32556109	32556402
dna1579	1	26122595	26122940	4	22174164	22174485
dna1580	1	26123215	26123443	11	28254844	28255051
dna1581	1	26127636	26127980	4	22174485	22174164
dna1583	1	26147933	26148278	4	22174164	22174485
dna1587	1	26211832	26212179	8	23879955	23879632
dna1589	1	26220058	26220382	11	28255029	28254713
dna1592	1	26253612	26253768	2	22214255	22214125
dna1597	1	26350669	26350992	3	27927742	27927434
dna1599	1	26365250	26365592	11	28254713	28255029
dna1600	1	26442372	26442701	4	22174485	22174170
dna1601	1	26495778	26497338	6	20617333	20618887
dna1603	1	26511728	26512049	8	12649221	12648908
dna1604	1	26512320	26512612	8	22297859	22298146
dna1606	1	26513516	26514025	7	17383401	17383896
dna1609	1	26577084	26578238	1	37861927	37860772
dna1610	1	26592436	26592780	8	15585847	15585534
dna1616	1	26626199	26626541	11	28406658	28407000
dna1619	1	26701529	26701789	9	9398183	9398439
dna1621	1	26747787	26748100	11	28254719	28255004
dna1622	1	26774432	26774766	11	28255029	28254712
dna1625	1	26780476	26780820	8	23879621	23879955
dna1626	1	26785429	26785743	11	28255019	28254713
dna1630	1	26823119	26823374	1	17375487	17375232
dna1631	1	26825714	26825960	11	28255004	28254776
dna1637	1	26942753	26943077	4	28669643	28669957
dna1640	1	27000843	27001187	4	22174170	22174486
dna1650	1	27117183	27117524	2	10088221	10087898
dna1654	1	27137691	27137896	11	22941399	22941199
dna1657	1	27148485	27148832	8	23879632	23879955
dna1661	1	27221854	27222193	11	13797681	13797987
dna1662	1	27228045	27228420	2	20739301	20739674
dna1663	1	27232951	27233291	11	28254743	28255051
dna1664	1	27256560	27256906	9	20963565	20963222
dna1674	1	27369721	27369836	11	22941318	22941203
dna1675	1	27374313	27374638	2	23719178	23719479
dna1682	1	27499284	27499625	2	15608509	15608194
dna1685	1	27517924	27518263	11	268345	268655
dna1688	1	27541388	27541615	12	8865711	8865495
dna1689	1	27541803	27542143	9	14772031	14772333
dna1693	1	27604172	27604415	9	9398439	9398197
dna1695	1	27659943	27660288	7	20101616	20101920
dna1698	1	27698718	27698970	9	9398188	9398440
dna1699	1	27699861	27700210	11	13797670	13797987
dna1702	1	27737010	27737356	9	20963565	20963222
dna1703	1	27765112	27765456	11	28254713	28255013
dna1704	1	27768490	27768739	9	9398429	9398185
dna1706	1	27808947	27809290	4	22174170	22174485
dna1708	1	27836185	27836443	9	9398183	9398440
dna1710	1	27844642	27844942	5	23241289	23241015
dna1713	1	27889281	27889532	9	9398439	9398186
dna1717	1	27955276	27955417	11	7412283	7412162
dna1718	1	27965829	27966170	3	27927438	27927742
LINE250	1	27969414	27969532	12	24672981	24673087
dna1719	1	28003349	28003508	6	14157039	14156901
dna1722	1	28043918	28044257	4	11241315	11241625
dna1725	1	28087418	28087753	11	28254713	28255029
dna1729	1	28126250	28126503	9	9398183	9398429
dna1732	1	28188786	28190372	11	24629011	24630633
dna1733	1	28190458	28191390	11	24630716	24631646
dna1734	1	28201061	28201315	9	9398432	9398184
dna1737	1	28250787	28251131	7	13487549	13487218
dna1738	1	28252264	28252607	11	13797677	13797987
dna1739	1	28265682	28266023	11	28255027	28254713
dna1747	1	28335478	28335821	8	23879632	23879955
dna1748	1	28338021	28338359	4	22174485	22174186
dna1752	1	28370331	28370623	11	28255003	28254742
dna1756	1	28383575	28383811	4	16454323	16454557
dna1769	1	28503402	28503741	4	11241623	11241319
dna1770	1	28505502	28505833	8	6144512	6144810
dna1771	1	28516412	28516739	11	28255029	28254726
dna1772	1	28527407	28527715	10	13123753	13124046
dna1773	1	28545013	28545359	2	9057059	9057394
dna1775	1	28559074	28559177	6	17580561	17580648
dna1778	1	28569189	28569534	4	22174170	22174485
dna1779	1	28592636	28592982	4	22174185	22174486
dna1780	1	28593035	28593374	11	28255029	28254713
dna1781	1	28596487	28599786	8	11145442	11148717
dna1782	1	28599875	28600271	1	18696218	18695823
dna1783	1	28600440	28600766	12	7214266	7214578
dna1789	1	28737670	28738005	3	9319918	9320255
dna1790	1	28740399	28740745	8	23879637	23879955
dna1791	1	28743956	28744284	8	15585840	15585530
dna1794	1	28782081	28782237	8	15364016	15363863
dna1795	1	28782249	28782390	9	5327078	5326962
dna1798	1	28808052	28808387	4	28669981	28669640
dna1803	1	29018671	29019015	2	9057394	9057056
dna1804	1	29067527	29067944	12	7303902	7303475
dna1806	1	29102005	29102292	5	11251083	11251358
dna1808	1	29212965	29213367	9	6675943	6676356
dna1813	1	29291168	29291459	8	23879622	23879937
dna1817	1	29327044	29327367	11	4312094	4311776
dna1818	1	29345844	29346182	4	22174486	22174170
dna1824	1	29387622	29387840	11	28254922	28254727
dna1826	1	29413146	29413494	5	18456328	18456666
dna1828	1	29479774	29480090	11	28254742	28255024
dna1831	1	29523029	29523329	11	28255015	28254748
dna1832	1	29532065	29532318	9	9398429	9398183
dna1834	1	29585652	29585931	4	22174234	22174477
dna1835	1	29587002	29587346	4	28669640	28669952
dna1841	1	29625685	29625848	3	10160694	10160848
dna1842	1	29626172	29626514	11	221568	221887
dna1845	1	29651162	29651502	9	20963244	20963566
dna1846	1	29652376	29652633	4	22174196	22174440
dna1847	1	29657347	29657679	11	28254764	28255051
dna1850	1	29703554	29703892	4	11241315	11241625
dna1852	1	29741534	29741711	2	23719393	23719224
dna1854	1	29751473	29751612	3	25317917	25317793
dna1861	1	29797976	29798280	5	28741200	28741479
dna1862	1	29811508	29811821	11	13797683	13797987
dna1864	1	29826457	29826578	7	9472416	9472524
dna1866	1	29861371	29861531	10	21235792	21235633
dna1867	1	29863544	29863881	2	31904753	31904417
dna1868	1	29868095	29868441	2	15608513	15608188
dna1869	1	29868447	29868682	1	34218187	34217953
dna1870	1	29876521	29879358	1	19340225	19337632
dna1872	1	29897898	29899190	2	7744306	7743054
dna1875	1	29930557	29930778	9	9398385	9398183
dna1877	1	29994971	29995073	11	13797872	13797969
dna1878	1	30043456	30043797	11	20702066	20702384
dna1879	1	30047745	30048092	8	23879638	23879954
dna1880	1	30103038	30103381	3	15698855	15699163
dna1881	1	30169455	30169802	3	15698855	15699163
dna1884	1	30188650	30188993	11	28255029	28254713
dna1887	1	30230328	30230655	4	22174501	22174170
dna1888	1	30230683	30231022	11	3894441	3894783
dna1890	1	30264326	30264673	11	28254713	28255029
dna1891	1	30271015	30271272	9	9398427	9398183
dna1894	1	30306346	30306686	4	22174485	22174170
dna1895	1	30326000	30326314	5	4311073	4310795
dna1898	1	30336255	30336600	4	22174164	22174485
dna1899	1	30343258	30343602	4	27483599	27483289
dna1900	1	30379221	30379567	3	15040158	15040489
dna1902	1	30425304	30425628	8	15585856	15585535
dna1903	1	30440624	30440948	11	28254713	28255029
dna1908	1	30541138	30541446	2	22214275	22213938
dna1910	1	30575527	30575873	9	20963565	20963222
dna1914	1	30631254	30631580	11	28255029	28254712
dna1916	1	30634387	30634732	11	28255029	28254713
dna1917	1	30635322	30635635	3	27596207	27596525
dna1918	1	30635703	30635805	2	9057059	9057155
dna1919	1	30635943	30636225	11	28254984	28254713
dna1920	1	30663674	30663973	6	28138894	28138618
dna1924	1	30820696	30821036	4	11241319	11241625
dna1925	1	30834096	30834288	10	13123744	13123913
dna1926	1	30848365	30848524	5	18456479	18456329
dna1934	1	31173755	31174008	9	9398429	9398183
dna1935	1	31176064	31176407	11	28254713	28255029
dna1936	1	31268881	31269196	11	28254743	28255029
dna1939	1	31312878	31313176	10	13123726	13124021
dna1941	1	31338335	31338673	9	20963564	20963243
dna1942	1	31369242	31369583	2	15608169	15608496
dna1947	1	31385708	31386047	8	23879955	23879621
dna1948	1	31393744	31394063	4	22174206	22174477
dna1949	1	31395517	31395860	11	718114	717799
dna1951	1	31408222	31408543	12	13339485	13339810
dna1953	1	31424599	31424792	1	29804222	29804034
dna1954	1	31424803	31424961	4	23498532	23498392
dna1956	1	31468046	31468340	7	26448260	26447984
dna1964	1	31523799	31523942	9	5327081	5326962
dna1965	1	31525860	31526200	4	22174485	22174170
dna1966	1	31540065	31540263	9	17268471	17268651
dna1967	1	31540272	31540601	11	268345	268659
dna1968	1	31541454	31541748	5	23241008	23241286
dna1973	1	31548263	31548410	11	22941343	22941199
dna1977	1	31581363	31581707	4	22174485	22174164
dna1978	1	31583919	31584123	2	1324373	1324178
dna1979	1	31641406	31641721	11	27660019	27659712
dna1985	1	31684559	31684872	8	10506566	10506855
dna1991	1	31738359	31738676	11	28254713	28255029
dna1994	1	31793401	31793727	4	22174501	22174184
dna1997	1	31906042	31906354	2	22214276	22213982
dna1998	1	31906636	31906910	4	986566	986316
dna1999	1	31922482	31922827	4	22174485	22174170
dna2000	1	31925233	31925575	11	13797681	13797987
dna2001	1	31925684	31926018	4	22174486	22174174
dna2004	1	31995902	31996216	11	28254713	28255019
dna2005	1	32062766	32063111	4	22174164	22174485
dna2008	1	32079023	32079350	3	15698848	15699163
dna2010	1	32087092	32087352	9	9398439	9398183
dna2016	1	32138778	32139121	11	28255029	28254727
dna2017	1	32143358	32143701	9	7752419	7752103
dna2019	1	32154444	32154776	11	20702384	20702072
dna2020	1	32214231	32214576	4	22174185	22174486
dna2021	1	32224150	32224486	4	22174171	22174487
dna2022	1	32232887	32233143	9	9398183	9398433
dna2023	1	32233827	32234125	11	28254742	28255024
dna2024	1	32234138	32234382	8	8935628	8935860
dna2026	1	32244540	32244885	8	23879620	23879937
dna2028	1	32251925	32252266	4	11241319	11241625
dna2029	1	32272776	32273029	9	9398438	9398191
dna2034	1	32357658	32357974	11	28255023	28254726
dna2035	1	32359587	32359901	11	28255029	28254727
dna2036	1	32362094	32362408	4	24817189	24817494
dna2037	1	32365599	32365926	4	22174184	22174480
LINE299	1	32370655	32371073	2	30645666	30646084
dna2039	1	32397236	32397537	2	22214261	22213974
dna2040	1	32404368	32404696	2	15608195	15608495
dna2044	1	32481139	32481429	11	28254768	28255029
dna2046	1	32496280	32496527	4	986361	986588
dna2048	1	32501139	32501392	9	9398183	9398433
dna2049	1	32517336	32517656	4	24817204	24817499
dna2051	1	32563379	32563499	11	5618800	5618914
dna2052	1	32563649	32563995	11	28254713	28255028
dna2053	1	32567630	32567923	7	20101914	20101644
dna2059	1	32606865	32606989	4	22174477	22174356
dna2062	1	32630772	32630955	6	14156876	14157051
dna2063	1	32636661	32637003	11	4311780	4312094
dna2065	1	32645472	32645813	10	853452	853785
dna2066	1	32646975	32647227	9	9398184	9398440
dna2067	1	32668252	32668599	7	13487549	13487218
dna2069	1	32692386	32692731	4	22174485	22174164
dna2070	1	32701432	32701762	9	5326971	5327279
dna2071	1	32701795	32701978	4	986306	986485
dna2074	1	32711033	32711286	9	9398429	9398183
dna2081	1	32825024	32825371	8	23879955	23879638
dna2082	1	32826304	32826648	12	20780548	20780862
dna2083	1	32833213	32833557	6	28142876	28143216
dna2087	1	32864817	32865123	9	10750234	10750522
dna2089	1	32886058	32886398	4	22174485	22174170
dna2092	1	32932270	32932565	2	22214263	22213979
dna2095	1	32993037	32993317	2	23719454	23719175
dna2096	1	32993316	32993657	11	28255024	28254713
dna2098	1	33035353	33035678	4	22174485	22174164
dna2100	1	33088436	33088781	4	22174485	22174170
dna2102	1	33095544	33095889	4	22174164	22174485
dna2107	1	33157535	33157875	4	11241319	11241625
dna2112	1	33175338	33175594	8	8945684	8945919
dna2113	1	33193833	33194174	4	11241624	11241319
dna2115	1	33235746	33236001	2	15608246	15608495
dna2116	1	33240445	33240788	4	22174485	22174164
dna2118	1	33268991	33269315	1	40027544	40027845
dna2119	1	33279451	33279715	11	4312073	4311813
dna2122	1	33294638	33294983	5	18768749	18768436
dna2123	1	33315959	33316280	11	13797684	13797969
dna2125	1	33336427	33336753	7	20101622	20101931
dna2126	1	33336865	33337170	4	22174487	22174194
dna2128	1	33348750	33349001	8	12649156	12648909
dna2130	1	33351502	33351806	11	28254744	28255033
dna2133	1	33377557	33377897	11	28254713	28255029
dna2135	1	33444103	33444455	8	23879621	23879938
dna2139	1	33469973	33470224	2	22412517	22412749
dna2140	1	33470244	33470520	8	2930347	2930087
dna2145	1	33605110	33605453	4	22174170	22174485
dna2146	1	33613146	33613392	9	9398197	9398433
dna2147	1	33633370	33633719	4	22174485	22174164
dna2148	1	33651482	33651814	3	10341441	10341772
dna2149	1	33676699	33677044	4	22174164	22174485
dna2151	1	33687347	33687685	2	10087900	10088214
dna2152	1	33696383	33696724	2	15608513	15608186
dna2153	1	33727827	33728105	11	28254742	28255003
dna2158	1	33761795	33762141	11	28254713	28255029
dna2162	1	33836664	33836921	9	9398184	9398440
dna2165	1	33839207	33839547	4	22174170	22174480
dna2169	1	33926839	33927161	5	11251356	11251051
dna2172	1	33962654	33962953	11	28255005	28254726
dna2173	1	33964738	33964867	10	14582075	14581950
dna2176	1	33967315	33967662	7	13487558	13487219
dna2177	1	33967664	33967867	11	14745811	14745609
dna2178	1	33991763	33992106	11	28254713	28255029
dna2181	1	34044528	34044873	8	23879922	23879621
dna2182	1	34047285	34047563	8	10506570	10506822
dna2183	1	34053004	34053304	11	28254747	28255013
dna2184	1	34053793	34053983	3	10160700	10160875
dna2185	1	34054402	34054695	2	6466185	6466473
dna2186	1	34115640	34115900	11	28255029	28254772
dna2187	1	34120550	34120759	1	27167651	27167839
dna2188	1	34120760	34121105	7	20101920	20101616
dna2190	1	34125175	34125515	4	22174485	22174170
dna2191	1	34136187	34136330	10	14582093	14581961
dna2192	1	34136686	34136861	6	17580498	17580648
dna2193	1	34140118	34140458	4	11241315	11241625
dna2194	1	34147171	34147427	4	22174250	22174481
dna2196	1	34180303	34180619	2	22213974	22214244
dna2200	1	34200733	34201069	11	28255029	28254713
dna2203	1	34224347	34225150	Un	142349	141583
dna2204	1	34256906	34257210	6	14156745	14157035
dna2205	1	34257760	34258105	4	22174164	22174485
dna2206	1	34269307	34269651	11	28255029	28254713
dna2208	1	34283550	34283806	9	9398185	9398440
dna2211	1	34299942	34300284	11	717799	718115
dna2212	1	34301576	34301881	8	15585533	15585837
dna2213	1	34310481	34310821	3	27927742	27927434
dna2214	1	34320281	34320620	11	5167783	5168109
dna2215	1	34324729	34325070	9	20963564	20963222
dna2217	1	34349757	34350102	4	22174164	22174485
dna2218	1	34353287	34353632	6	16428621	16428283
dna2219	1	34355769	34356090	1	1343533	1343837
dna2220	1	34361846	34362192	10	853452	853787
dna2221	1	34400763	34401103	4	22174170	22174485
dna2222	1	34402893	34403105	3	15698855	15699054
dna2225	1	34423322	34423636	5	23241287	23241015
dna2227	1	34477211	34477559	6	28143213	28142895
dna2228	1	34478400	34478745	11	28255029	28254713
dna2230	1	34493127	34493420	11	28255029	28254736
dna2231	1	34493423	34493750	4	22174487	22174185
dna2232	1	34493770	34494043	8	22874895	22874630
dna2238	1	34502887	34503166	11	28255015	28254765
dna2239	1	34509893	34510161	9	9398433	9398183
dna2240	1	34558575	34558920	5	28741448	28741137
dna2241	1	34580511	34580827	4	22174477	22174194
dna2243	1	34586188	34586462	11	28255048	28254773
dna2244	1	34587442	34587730	3	6111289	6111001
dna2245	1	34590661	34591841	11	7899030	7897869
dna2246	1	34607089	34607418	6	28138628	28138929
dna2249	1	34620651	34620979	4	24609793	24609484
dna2251	1	34642432	34643100	8	6622300	6621637
dna2256	1	34689496	34689840	8	23879621	23879955
dna2259	1	34704369	34704640	2	23719446	23719200
dna2260	1	34719299	34719576	2	22213957	22214244
dna2262	1	34726081	34726382	4	27483609	27483351
dna2263	1	34728992	34729326	11	13797987	13797684
dna2264	1	34754473	34754818	8	15585533	15585857
dna2266	1	34768586	34768845	8	23879655	23879901
dna2268	1	34798378	34798710	6	28138607	28138923
dna2270	1	34800453	34800618	2	22214117	22214255
dna2271	1	34816518	34816806	9	14772038	14772295
dna2272	1	34829164	34829506	4	28669952	28669640
dna2273	1	34841166	34841509	11	28254713	28255029
dna2275	1	34861602	34861944	9	20963565	20963223
dna2276	1	34867192	34867533	4	11241319	11241625
dna2285	1	34936115	34936396	11	28255013	28254743
dna2286	1	34966612	34966955	11	28254713	28255029
dna2287	1	35003528	35003875	8	15585857	15585535
dna2288	1	35013205	35013545	4	11241624	11241319
dna2289	1	35024631	35024974	11	717799	718115
dna2296	1	35114528	35114832	7	25630110	25629820
dna2297	1	35118738	35119060	4	22174485	22174186
LINE323	1	35147331	35147863	8	785987	785454
dna2299	1	35154943	35155189	9	9398192	9398440
dna2301	1	35182084	35182429	4	22174184	22174481
dna2305	1	35276322	35276664	1	1343856	1343539
dna2306	1	35286738	35286902	4	23506536	23506379
dna2308	1	35290116	35290309	1	1343659	1343853
dna2312	1	35293889	35294142	11	28254763	28254992
dna2313	1	35297151	35297491	7	20101920	20101616
dna2315	1	35306151	35306488	7	27864900	27864579
dna2316	1	35306583	35306819	3	3771891	3771676
dna2318	1	35307786	35308003	1	8328657	8328853
dna2319	1	35318368	35318687	2	22214276	22213974
dna2324	1	35377328	35377575	8	6144512	6144785
dna2325	1	35397507	35397848	5	28741448	28741137
dna2327	1	35424713	35424972	9	12814112	12814370
dna2328	1	35425266	35425606	11	28255029	28254713
dna2330	1	35434652	35434991	7	13487218	13487536
dna2331	1	35496899	35497243	8	23879953	23879621
dna2332	1	35497264	35497608	3	15040155	15040471
dna2333	1	35498745	35499090	2	15608171	15608513
dna2334	1	35499613	35499938	2	22213945	22214247
dna2335	1	35500212	35500507	9	14772330	14772040
dna2336	1	35503279	35503434	3	10160874	10160720
dna2338	1	35564047	35564222	2	22214248	22214079
dna2344	1	35614112	35614450	6	1015857	1015556
dna2347	1	35636211	35636386	6	28138910	28138764
dna2350	1	35668329	35668637	4	22174482	22174207
dna2351	1	35680295	35680448	5	18456329	18456474
dna2352	1	35681571	35681799	10	14581891	14582093
dna2354	1	35700717	35700996	5	23241287	23241018
dna2356	1	35734135	35734475	4	22174485	22174170
dna2357	1	35745196	35745537	4	22174501	22174170
dna2363	1	35799421	35799683	5	22236894	22236633
dna2364	1	35801417	35801758	7	13487536	13487229
dna2366	1	35816313	35816645	6	28138603	28138895
dna2367	1	35817071	35817423	3	10341439	10341771
dna2368	1	35860337	35860677	4	22174170	22174480
dna2374	1	35984236	35984581	4	22174485	22174170
dna2377	1	36044734	36045086	8	5817475	5817153
dna2380	1	36124613	36124922	9	20963561	20963249
dna2381	1	36204603	36204863	11	28254968	28254725
dna2383	1	36215689	36216027	12	23523756	23524074
dna2384	1	36221756	36222072	11	718081	717799
dna2385	1	36241354	36241583	9	9398429	9398206
dna2386	1	36253697	36254033	10	21235948	21235633
dna2387	1	36257221	36257516	4	21914519	21914800
dna2388	1	36279367	36279680	8	5817491	5817177
dna2389	1	36279493	36279652	5	4310931	4310785
dna2390	1	36341008	36341136	8	2930087	2930209
dna2392	1	36356544	36356885	4	11241624	11241319
dna2394	1	36414726	36415068	11	28254727	28255029
dna2395	1	36415054	36415280	8	10506605	10506802
dna2396	1	36420004	36420349	4	22174485	22174164
dna2397	1	36424594	36424851	9	9398183	9398440
dna2400	1	36445750	36446075	11	28406658	28406997
dna2401	1	36455805	36456103	11	13797686	13797975
dna2403	1	36505984	36506329	11	28255029	28254713
dna2409	1	36563280	36563590	9	14772310	14772037
dna2410	1	36566313	36566656	11	28254713	28255051
dna2412	1	36578777	36579000	4	16454323	16454557
dna2415	1	36648176	36648296	11	22941200	22941319
dna2417	1	36650461	36650735	5	6449479	6449738
dna2419	1	36668800	36669046	6	1222828	1222591
dna2420	1	36685476	36685760	4	986623	986362
dna2422	1	36728850	36728965	8	2930098	2930212
dna2424	1	36735510	36735777	2	22213999	22214236
dna2425	1	36741476	36741723	2	23719460	23719229
dna2427	1	36770825	36771170	11	4312094	4311768
dna2429	1	36835656	36835879	1	17512784	17512988
dna2432	1	36933609	36933949	9	20963244	20963566
dna2437	1	37038708	37038958	11	28255029	28254799
dna2439	1	37060804	37061150	2	15608513	15608166
dna2445	1	37129005	37129349	11	28255029	28254713
dna2448	1	37134201	37134458	9	9398184	9398433
dna2450	1	37158501	37158843	4	22174486	22174170
dna2451	1	37168123	37168440	11	28254713	28255028
dna2452	1	37168453	37168779	4	22174486	22174170
dna2460	1	37310094	37310410	6	14156746	14157051
dna2462	1	37365344	37365664	11	28254728	28255015
dna2463	1	37386360	37386641	11	28254727	28255006
dna2465	1	37418494	37418723	4	21914719	21914500
dna2468	1	37425088	37425428	8	10506848	10506536
dna2471	1	37468214	37468556	7	26448294	26447987
dna2472	1	37469477	37469735	9	9398185	9398440
dna2473	1	37473191	37473530	11	717799	718115
dna2474	1	37479462	37479701	5	6430215	6429961
dna2476	1	37481702	37481948	6	31051372	31051146
dna2477	1	37498166	37498511	4	22174485	22174164
dna2480	1	37558593	37558935	2	15608513	15608169
dna2481	1	37566395	37566736	11	28254713	28255029
dna2484	1	37580177	37580501	8	23879620	23879938
dna2485	1	37601064	37601322	9	9398439	9398183
dna2486	1	37606849	37607097	4	34838696	34838460
dna2489	1	37670379	37670570	4	35301853	35301688
dna2493	1	37724940	37725272	2	29857012	29857328
dna2495	1	37728608	37728817	2	15608308	15608513
dna2496	1	37748697	37749044	6	14156745	14157057
dna2498	1	37756194	37756506	6	31051144	31051448
dna2499	1	37779486	37779818	12	13296507	13296818
dna2500	1	37815372	37815712	11	28254713	28255028
dna2501	1	37815887	37816232	4	11241624	11241315
dna2502	1	37816796	37817142	8	23879632	23879955
dna2504	1	37876793	37877138	3	15040472	15040154
dna2505	1	37881808	37882152	12	23524074	23523727
dna2506	1	37882454	37882665	8	2930285	2930087
dna2507	1	37882674	37883015	5	20413682	20413359
dna2509	1	37926067	37926405	11	28254713	28255015
dna2510	1	37957882	37958227	7	20101920	20101616
dna2513	1	37987488	37987713	6	31051233	31051443
dna2514	1	37988137	37988477	4	22174485	22174170
dna2515	1	37988598	37988938	9	20963565	20963227
dna2516	1	37994396	37994741	7	20101920	20101616
dna2521	1	38064964	38065186	9	12814370	12814151
dna2523	1	38083371	38083715	4	11241624	11241315
dna2528	1	38205816	38206141	11	28254716	28255033
dna2529	1	38221280	38221432	10	5200440	5200586
dna2530	1	38239958	38240271	1	36275665	36275374
dna2533	1	38251659	38251985	8	15585533	15585847
dna2535	1	38340984	38341216	9	7042155	7041922
dna2536	1	38362120	38362405	2	32556110	32556370
dna2537	1	38363135	38363461	11	28254717	28255029
dna2538	1	38373458	38373762	11	28255013	28254742
dna2539	1	38375775	38376117	11	28254713	28255045
dna2542	1	38413047	38413323	9	20963262	20963566
dna2543	1	38475975	38476319	9	20963561	20963222
dna2544	1	38476336	38476663	5	18456645	18456329
dna2548	1	38505601	38505936	8	15585855	15585535
dna2549	1	38511949	38512291	11	20688257	20687927
dna2551	1	38550619	38550910	11	28254713	28254993
dna2553	1	38552297	38552637	11	28255013	28254713
dna2560	1	38796066	38796411	4	22174164	22174485
dna2561	1	38811658	38812003	4	22174485	22174170
dna2562	1	38827412	38827714	9	14773225	14773504
dna2563	1	38828481	38828664	3	6111276	6111108
dna2564	1	38837324	38837654	5	18456343	18456661
dna2568	1	38913436	38914239	Un	141582	142350
dna2570	1	38958395	38958725	4	11241622	11241309
dna2571	1	38958730	38959070	11	28254713	28255030
dna2572	1	38967274	38967471	6	14156876	14157057
dna2573	1	38975765	38976070	3	27927714	27927435
dna2574	1	38986052	38986396	11	28255029	28254713
dna2575	1	39001418	39001765	7	13487218	13487559
dna2579	1	39071990	39072335	4	22174164	22174485
dna2580	1	39072439	39072772	4	22174186	22174485
dna2581	1	39074154	39074500	8	23879632	23879952
dna2585	1	39113246	39113586	9	20963244	20963566
dna2587	1	39156357	39156675	11	28255029	28254713
dna2589	1	39191784	39192044	9	9398183	9398440
dna2590	1	39198404	39198738	5	28741164	28741478
dna2591	1	39198823	39199146	2	15608495	15608169
dna2593	1	39207924	39208224	4	24817187	24817480
dna2594	1	39214923	39215265	8	5817493	5817154
dna2597	1	39271488	39271633	4	23506478	23506346
dna2598	1	39282737	39283034	1	25195759	25196042
dna2599	1	39286523	39286864	11	28254713	28255029
dna2601	1	39323047	39323370	11	28255029	28254727
dna2602	1	39325284	39325606	4	24817517	24817187
dna2608	1	39448454	39448699	10	6247545	6247300
dna2609	1	39479516	39479821	2	22213974	22214244
dna2611	1	39483936	39484098	11	13797972	13797828
dna2616	1	39531754	39532094	4	22174170	22174485
dna2618	1	39539766	39540039	11	20545296	20545541
dna2622	1	39580535	39581372	2	4549532	4550399
dna2623	1	39581621	39581766	10	14044741	14044885
dna2624	1	39581929	39582087	2	22214277	22214123
dna2625	1	39582360	39582541	3	10160711	10160876
dna2626	1	39675849	39676188	9	20963244	20963565
dna2630	1	39715948	39716285	7	20101616	20101922
dna2632	1	39771448	39771794	8	23879623	23879955
dna2634	1	39785900	39786243	11	28254713	28255046
dna2637	1	39811838	39812135	5	11251358	11251062
dna2638	1	39817704	39817937	1	29804220	29804020
dna2640	1	39836928	39837225	4	27483307	27483597
dna2641	1	39852877	39853218	11	717799	718115
dna2642	1	39874296	39874631	6	14156749	14157054
dna2643	1	39892704	39893094	2	23394586	23394208
dna2644	1	39898263	39898395	10	4516168	4516048
dna2648	1	39974767	39975014	10	6247326	6247545
dna2649	1	40016654	40016819	5	18456329	18456481
dna2650	1	40017098	40017203	2	9057158	9057056
dna2651	1	40033737	40034076	4	22174480	22174164
dna2654	1	40069128	40069474	9	20963565	20963222
dna2655	1	40071682	40072020	4	22174486	22174171
dna2656	1	40072294	40072552	11	22544175	22544435
dna2657	1	40088462	40088801	11	28254713	28255024
dna2659	1	40156786	40157122	5	18456346	18456663
dna2663	1	40204070	40204415	4	22174164	22174485
dna2666	1	40236287	40236602	11	268652	268344
dna2667	1	40274816	40275131	11	28255029	28254742
dna2668	1	40277419	40277590	4	22174501	22174335
dna2670	1	40336116	40336462	5	18456328	18456666
dna2671	1	40338000	40338344	4	22174480	22174170
dna2676	1	40426209	40426508	9	20963223	20963566
dna2677	1	40432801	40433132	2	23719481	23719188
dna2678	1	40437531	40437837	3	27927449	27927740
dna2679	1	40440302	40440601	7	25629818	25630110
dna2680	1	40449195	40449507	11	20968910	20968616
dna2682	1	40468388	40468687	7	20101619	20101906
dna2683	1	40469972	40470286	11	28254724	28255013
dna2685	1	40471013	40471302	2	22214244	22213995
dna2687	1	40525140	40525443	9	20963565	20963264
dna2689	1	40528270	40528565	5	18456328	18456623
dna2690	1	40536096	40536392	2	22213977	22214263
dna2691	1	40573599	40573943	6	1015876	1015556
dna2692	1	40581074	40581292	4	986589	986333
dna2694	1	40615565	40615907	2	15608509	15608166
dna2695	1	40620541	40620822	2	22214244	22213957
dna2697	1	40675792	40675972	9	9398433	9398256
dna2701	1	40707033	40707966	11	24631664	24630720
dna2705	1	40723290	40723583	2	23719479	23719210
dna2709	1	40784348	40784627	5	22236634	22236926
dna2713	1	40925216	40925335	3	10160768	10160875
dna2714	1	40925836	40926151	11	28255029	28254742
dna2715	1	40984115	40984338	11	28254727	28254928
dna2716	1	40984154	40984408	8	8935638	8935872
dna2717	1	40985720	40986065	4	22174485	22174170
dna2718	1	41064704	41065050	10	13124060	13123745
dna2719	1	41065144	41065485	4	11241624	11241319
dna2722	1	41093605	41093945	4	22174170	22174485
dna2725	1	41140415	41140543	10	4516168	4516048
dna2729	1	41179829	41179982	12	23236589	23236731
dna2730	1	41188034	41188267	9	9398438	9398206
dna2733	1	41278526	41278869	6	28138605	28138929
dna2737	1	41352798	41353076	5	23241291	23241018
dna2740	1	41450295	41450622	7	20101921	20101619
dna2741	1	41458145	41458490	4	22174485	22174164
dna2743	1	41473664	41474021	6	1015876	1015554
dna2744	1	41480379	41480719	11	28254713	28255029
dna2745	1	41480899	41481246	8	23879632	23879955
dna2746	1	41505816	41506084	9	9398431	9398183
dna2750	1	41605860	41606205	4	22174485	22174167
dna2758	1	41690583	41690885	8	15363721	15364016
dna2762	1	41776504	41776849	4	22174485	22174170
dna2763	1	41779976	41780322	6	1015876	1015556
dna2764	1	41928453	41928765	11	28254727	28255013
dna2766	1	41999935	42000239	2	22213974	22214242
dna2767	1	42000528	42000873	4	22174164	22174485
dna2768	1	42000873	42001175	9	5327243	5326962
dna2769	1	42016976	42017292	11	13797986	13797685
dna2771	1	42033720	42034056	4	22174485	22174181
dna2773	1	42069696	42070028	3	15040472	15040156
dna2774	1	42070247	42070518	11	28255028	28254775
dna2776	2	3236	3584	2	9057394	9057077
dna2777	2	5876	6185	7	13487534	13487244
dna2778	2	6289	6628	11	3894783	3894442
dna2779	2	6628	6942	8	15363709	15364014
dna2780	2	47425	47762	4	22174170	22174480
dna2781	2	112828	113025	1	22025155	22025352
dna2782	2	115133	115475	11	28255027	28254713
dna2783	2	139351	139694	5	18456663	18456328
dna2785	2	140278	140542	11	3991065	3991336
dna2786	2	165801	166146	4	22174485	22174164
dna2789	2	222309	222658	11	268652	268345
dna2790	2	225249	225592	4	22174487	22174185
dna2791	2	232518	232860	4	22174185	22174501
dna2792	2	236177	236517	11	20885456	20885776
dna2795	2	250279	250619	8	23879621	23879953
dna2796	2	255360	255541	9	20963388	20963560
dna2798	2	262494	262839	4	11241315	11241625
dna2801	2	354756	355059	9	20963561	20963262
dna2802	2	382963	383277	4	22174200	22174480
dna2803	2	458729	459074	11	28255029	28254727
copia108	2	1683930	1689178	12	21109958	21105551
dna2807	2	2537507	2537816	7	4512291	4511983
dna2808	2	2570883	2571221	1	1343855	1343539
dna2815	2	2608338	2608539	3	15699044	15698855
dna2817	2	2630741	2631041	3	15040428	15040155
dna2818	2	2641876	2642115	9	18304720	18304948
dna2819	2	2647458	2647691	1	10233316	10233092
dna2821	2	2685722	2686069	8	23879955	23879632
dna2822	2	2690042	2690302	9	9398183	9398440
dna2824	2	2692679	2693025	8	23879620	23879955
dna2825	2	2720888	2721185	6	16428326	16428583
dna2828	2	2729530	2729788	9	9398429	9398185
dna2829	2	2732887	2733201	11	28254713	28255021
dna2833	2	2754571	2754838	2	22214263	22213996
dna2835	2	2758981	2759157	11	20885537	20885712
dna2837	2	2781505	2781845	4	11241315	11241625
dna2838	2	2802132	2802444	4	22174486	22174171
dna2846	2	2857038	2857256	4	22174211	22174425
dna2859	2	3000219	3000548	11	28254720	28255029
dna2862	2	3081450	3081796	10	853452	853790
dna2865	2	3102818	3103135	4	22174477	22174194
dna2870	2	3161307	3161454	6	14157051	14156909
dna2874	2	3225676	3226021	11	28255029	28254713
dna2875	2	3251986	3252329	3	15699163	15698850
dna2876	2	3262955	3263384	6	21461188	21461611
dna2877	2	3263401	3263637	4	12301010	12300804
dna2878	2	3280300	3280581	3	27927468	27927745
dna2879	2	3285525	3285869	10	21235633	21235949
dna2880	2	3310340	3310683	2	15608513	15608191
dna2881	2	3322939	3323356	11	22941200	22941651
dna2882	2	3333365	3333770	11	22941200	22941644
dna2884	2	3345805	3346232	11	22941200	22941651
dna2885	2	3357160	3357501	11	24923760	24923456
dna2887	2	3402948	3403167	12	23328105	23328304
dna2889	2	3428823	3429067	9	9398215	9398440
dna2890	2	3452551	3452895	11	20687940	20688257
dna2891	2	3515853	3516158	4	22174479	22174200
dna2892	2	3542452	3542793	11	718113	717799
dna2897	2	3615308	3615627	8	23879622	23879938
dna2900	2	3682320	3683513	11	22942408	22941199
dna2901	2	3690474	3690598	9	14772039	14772168
dna2905	2	3725067	3725325	9	9398439	9398183
dna2908	2	3791252	3791570	8	23879621	23879922
dna2923	2	3893785	3894127	11	718113	717799
dna2924	2	3921014	3921327	5	22236634	22236933
dna2925	2	3949069	3949316	9	9398433	9398195
dna2927	2	4002781	4003749	1	15708354	15707389
dna2928	2	4007839	4009911	4	8609189	8611234
dna2930	2	4072850	4073039	10	21235802	21235632
dna2931	2	4075881	4076199	6	28143180	28142876
dna2939	2	4165293	4165639	5	18456663	18456328
dna2940	2	4165794	4166121	5	18768436	18768741
dna2941	2	4166206	4166541	11	28254713	28255026
dna2943	2	4243665	4243998	11	13797681	13797987
dna2945	2	4248721	4249050	11	28255029	28254719
dna2950	2	4363797	4364137	4	11241624	11241315
dna2958	2	5506040	5506370	8	10506847	10506536
dna2959	2	5506492	5506832	4	22174170	22174486
dna2960	2	5528821	5529098	8	22874616	22874885
dna2971	2	5666347	5666484	8	6144671	6144790
dna2977	2	5737179	5737437	9	9398439	9398183
dna2980	2	5786459	5786664	11	22941200	22941399
dna2984	2	5948099	5948422	11	28255029	28254727
dna2987	2	5980153	5980495	4	22174170	22174486
dna2988	2	5980493	5980676	7	2715465	2715627
dna2994	2	6028768	6029088	4	22174465	22174164
dna2995	2	6033510	6033827	11	28255027	28254743
dna2997	2	6055958	6056483	4	28332989	28332475
dna3000	2	6071064	6071403	11	3991047	3991350
dna3011	2	6141767	6142112	9	7042260	7041944
dna3015	2	6158561	6158873	6	16428285	16428603
dna3031	2	6320287	6320602	4	22174169	22174480
dna3032	2	6340836	6341140	11	28254734	28255024
dna3034	2	6370942	6371062	11	22941318	22941199
dna3035	2	6378288	6378633	7	13487217	13487549
dna3036	2	6378636	6378966	11	28254715	28255029
dna3037	2	6388838	6389185	6	1015874	1015540
dna3040	2	6403501	6403988	2	7583594	7584070
dna3041	2	6404216	6404614	2	7584019	7583624
dna3045	2	6530408	6530753	11	28255029	28254727
dna3048	2	6567009	6567267	9	9398429	9398183
dna3049	2	6572216	6572473	9	9398183	9398440
dna3050	2	6578762	6579020	9	9398429	9398183
dna3060	2	6632423	6632767	5	18456328	18456662
dna3061	2	6638193	6638540	8	23879632	23879955
dna3062	2	6643652	6644979	2	7743125	7744369
dna3071	2	6703774	6704098	11	28254713	28255029
dna3089	2	7003771	7004111	10	14581753	14582093
dna3092	2	7083581	7083926	4	22174485	22174164
dna3093	2	7084535	7084865	11	718097	717799
dna3096	2	7178322	7178664	6	28138929	28138600
dna3104	2	7219380	7219722	11	28255029	28254713
dna3105	2	7235952	7236293	11	4312093	4311789
dna3107	2	7285864	7286049	3	27927561	27927741
dna3110	2	7344226	7344551	4	22174487	22174170
dna3111	2	7375311	7375648	2	15608186	15608495
dna3112	2	7376380	7376688	11	13797969	13797681
dna3113	2	7404382	7404640	9	9398183	9398440
dna3117	2	7440351	7440662	5	18456324	18456632
dna3123	2	7486053	7487010	8	11147235	11146288
dna3124	2	7491209	7491533	4	22174170	22174480
dna3141	2	7781166	7781419	9	9398429	9398183
dna3142	2	7795860	7796046	9	5326962	5327125
dna3143	2	7795880	7796052	9	5326962	5327128
dna3144	2	7814510	7814850	4	24817204	24817521
dna3147	2	7828491	7828816	11	3991069	3991351
dna3154	2	7901002	7901333	11	28254741	28255048
dna3155	2	7911979	7912204	1	29804025	29804246
dna3162	2	7963941	7964284	11	28255029	28254713
dna3164	2	7980410	7982734	10	4695312	4693023
dna3165	2	7983006	7983351	2	10088216	10087898
dna3169	2	8046351	8046693	6	1015874	1015556
dna3170	2	8056933	8057280	7	13487549	13487217
dna3179	2	8179627	8179964	11	28254728	28255037
dna3180	2	8179969	8180307	2	9057394	9057077
dna3182	2	8180847	8181187	4	11241319	11241625
dna3189	2	8278449	8278706	9	9398183	9398440
dna3190	2	8279072	8279412	4	11241624	11241319
dna3191	2	8298651	8298991	4	22174485	22174170
dna3193	2	8386775	8387111	11	28255045	28254727
dna3194	2	8412601	8412944	3	15698855	15699163
dna3195	2	8420476	8420801	6	24406853	24407136
dna3196	2	8421001	8421345	2	15608169	15608512
dna3197	2	8440419	8440758	4	22174485	22174170
dna3208	2	8576577	8576898	11	28254713	28255014
dna3210	2	8629883	8631945	8	18465053	18463058
dna3211	2	8663102	8663615	7	17383894	17383399
dna3214	2	8691035	8691381	4	22174170	22174486
dna3215	2	8692910	8693134	12	1965441	1965665
dna3216	2	8693245	8693455	11	5167784	5167972
dna3217	2	8693456	8693786	5	23240983	23241289
dna3218	2	8702870	8702974	10	10081425	10081322
dna3224	2	8815759	8816066	11	28255019	28254713
dna3226	2	8884251	8884595	5	23240989	23241292
dna3227	2	8888148	8888483	8	10506537	10506847
dna3228	2	8896297	8896593	11	28255029	28254744
dna3229	2	8901740	8901970	3	15698855	15699075
dna3230	2	8919355	8919721	10	4339	3974
dna3231	2	8922597	8922855	9	9398183	9398435
dna3232	2	8928300	8928597	11	28255001	28254728
dna3233	2	8937472	8937812	11	28406997	28406658
dna3234	2	8951704	8952050	5	18456328	18456666
dna3235	2	8954814	8955064	11	3894717	3894475
dna3237	2	9014346	9014597	9	9398408	9398183
dna3239	2	9037522	9037843	4	11241315	11241625
dna3240	2	9041977	9042322	4	22174485	22174185
dna3242	2	9138155	9138410	9	9398439	9398183
dna3244	2	9177470	9177869	5	16055178	16055587
dna3248	2	9243604	9245939	11	22943501	22941199
dna3253	2	9269597	9269855	9	9398439	9398183
dna3254	2	9289920	9290265	4	22174485	22174167
dna3276	2	9661879	9662224	4	22174485	22174170
dna3280	2	9713433	9713791	9	20963224	20963566
dna3281	2	9799905	9800240	2	15608513	15608186
dna3284	2	9873420	9873755	11	28255029	28254713
dna3300	2	10007844	10008135	8	12649194	12648908
dna3302	2	10019025	10019530	4	1945605	1946094
dna3305	2	10075470	10075756	10	5200436	5200719
dna3308	2	10097439	10097724	3	35912603	35912844
dna3311	2	10129474	10129811	4	12674758	12675090
dna3312	2	10153775	10154004	4	16454543	16454330
dna3315	2	10169701	10169866	11	28255029	28254885
dna3318	2	10260885	10261172	8	22874605	22874879
dna3319	2	10277813	10278157	5	28741448	28741137
dna3321	2	10294440	10294546	11	22941202	22941288
dna3322	2	10304619	10304946	12	9323647	9323925
dna3326	2	10376492	10376650	2	22214255	22214126
dna3332	2	10416249	10416400	6	14157054	14156906
dna3333	2	10421590	10421822	11	4529280	4529056
dna3337	2	13574830	13575174	11	28255029	28254713
dna3338	2	13589450	13589619	9	2342026	2342191
dna3339	2	13591064	13594357	4	10263013	10259727
dna3344	2	13688503	13688848	4	22174485	22174164
dna3350	2	13913529	13913754	11	4529057	4529276
dna3351	2	13918580	13918896	2	13165012	13165315
dna3355	2	14062820	14064516	12	23237555	23239120
dna3356	2	14072977	14073322	4	22174485	22174167
dna3357	2	14101901	14102259	8	5817158	5817494
dna3358	2	14196290	14196460	3	15698855	15699013
dna3359	2	14197400	14197556	2	22214126	22214255
dna3361	2	14241564	14241682	4	26735118	26735226
dna3362	2	14273221	14273513	11	28255000	28254729
dna3368	2	14413248	14413590	11	28255029	28254712
dna3369	2	14413734	14414068	11	28254713	28255029
dna3379	2	17790629	17793910	4	10263007	10259727
dna3380	2	17843143	17843379	4	28454155	28453923
dna3386	2	18317877	18318295	10	6239879	6240286
dna3387	2	18399201	18399524	2	22213941	22214263
dna3388	2	18399587	18399893	3	3771628	3771912
dna3390	2	18417864	18418203	4	11241319	11241624
dna3391	2	18420252	18420590	11	28255015	28254713
dna3393	2	18468304	18468644	11	28254728	28255029
dna3395	2	18655377	18655695	2	22213974	22214261
dna3398	2	19213876	19214218	11	13797987	13797681
dna3400	2	19279786	19280128	8	23879621	23879954
dna3404	2	19353887	19354130	2	22214277	22214005
dna3411	2	20062768	20063091	10	13124062	13123743
dna3412	2	20142373	20143830	2	14466537	14465083
dna3417	2	20349755	20350099	2	15608169	15608513
dna3421	2	20420982	20422464	12	21371382	21369953
dna3422	2	20425847	20426187	5	18239826	18240143
dna3427	2	20458593	20458929	4	5116988	5116684
dna3429	2	22509002	22512123	7	24202078	24199035
dna3431	2	22604057	22604349	11	268377	268684
dna3439	2	22787699	22788039	4	22174170	22174480
dna3440	2	22804109	22804453	9	14773182	14773525
dna3447	2	23045651	23045986	11	28254713	28255045
dna3448	2	23046985	23047333	7	13487549	13487217
dna3454	2	23255530	23255863	2	10088198	10087904
dna3455	2	23255966	23256299	4	22174487	22174172
dna3456	2	23265345	23265486	9	7042262	7042126
dna3457	2	23301075	23301405	11	28255037	28254727
dna3459	2	23325348	23325917	9	7515593	7515011
dna3468	2	26508970	26509229	9	9398183	9398432
dna3473	2	26534348	26534688	8	23879955	23879637
dna3476	2	26554782	26555127	11	28255024	28254713
dna3482	2	26588529	26588649	11	22941318	22941199
dna3488	2	26613071	26613414	9	14773179	14773504
dna3489	2	26613417	26613582	8	2930288	2930126
dna3490	2	26613583	26613896	2	15608495	15608190
dna3491	2	26615140	26615483	2	22214280	22213970
dna3495	2	26643782	26644218	8	15517411	15516979
dna3496	2	26685846	26686203	3	27927742	27927430
dna3497	2	26687316	26687662	10	853452	853790
dna3510	2	26879309	26879507	3	15698855	15699043
dna3511	2	26879620	26879771	2	22214131	22214276
copia199	2	26904140	26909724	2	3434287	3439431
dna3514	2	26935956	26936300	10	853452	853790
dna3516	2	26939528	26939869	6	24407155	24406819
dna3518	2	27000176	27000408	12	23328069	23328297
dna3522	2	27177773	27178056	11	28254997	28254726
dna3523	2	27200776	27201107	9	14772330	14772016
dna3524	2	27202024	27202307	11	28254742	28254997
dna3525	2	27207266	27207593	4	986306	986606
dna3526	2	27211883	27212156	2	22214255	22214006
LINE494	2	27223059	27224338	1	21515860	21517156
dna3527	2	27225507	27225841	6	28138929	28138625
dna3531	2	27274766	27275124	6	16273721	16274072
dna3532	2	27309390	27310516	11	7898971	7897859
dna3534	2	27340095	27340440	11	28254713	28255029
dna3536	2	27426409	27426754	11	28254713	28255029
dna3540	2	30441105	30441443	3	10341439	10341770
dna3541	2	30480505	30480817	1	18202476	18202781
dna3547	2	30503250	30503595	6	1015876	1015556
dna3548	2	30576268	30576603	11	3991047	3991350
dna3550	2	30596738	30597079	11	28254713	28255029
dna3551	2	30609821	30610085	9	9398439	9398183
dna3552	2	30611218	30611571	3	15698855	15699163
dna3553	2	30620780	30621127	2	22214276	22213975
dna3561	2	30754964	30755254	11	28254712	28255004
dna3579	2	30960910	30961225	5	23241016	23241289
dna3583	2	30994254	30994433	11	28255029	28254864
dna3585	2	30995355	30995687	11	28254713	28255029
dna3587	2	31001760	31001894	8	10506668	10506536
dna3592	2	31026490	31026642	4	22174353	22174489
dna3593	2	31088957	31089301	2	15608186	15608516
dna3594	2	31089312	31089633	11	28254727	28255045
dna3596	2	31155813	31156155	6	28138623	28138928
dna3599	2	31224205	31224549	8	23879621	23879955
dna3600	2	31281426	31281773	8	5817494	5817177
dna3601	2	31295040	31295383	10	853452	853790
dna3611	2	31378006	31378348	11	28255029	28254712
dna3621	2	32506403	32506725	11	28255029	28254713
dna3625	2	32520641	32520899	5	11251283	11251032
dna3627	2	32533083	32533404	11	28254727	28255029
dna3630	2	32589064	32589402	2	15608495	15608169
dna3631	2	32590725	32591071	11	28254714	28255033
dna3633	2	32623237	32623579	12	19372267	19371928
dna3634	2	32623299	32624755	10	6240139	6238691
dna3636	2	32666473	32666815	7	28763430	28763110
dna3638	2	32738220	32738551	11	28254713	28255015
dna3639	2	32740099	32740443	11	28255029	28254713
dna3643	2	32783133	32783341	3	3771919	3771717
dna3644	2	32783352	32783510	11	14745762	14745609
dna3646	2	32811908	32812217	4	28669641	28669948
dna3648	2	32820592	32820914	4	22174184	22174489
dna3649	2	32820905	32821169	11	28254789	28255033
dna3650	2	32821399	32821720	4	22174485	22174186
dna3652	2	32854331	32854674	4	35301996	35301697
dna3653	2	32897315	32897622	11	28254727	28255029
dna3654	2	32912024	32912278	2	22214021	22214275
dna3656	2	32912595	32912844	8	2930094	2930339
dna3657	2	32917517	32917853	11	28254727	28255029
dna3658	2	32919748	32920021	2	22214008	22214261
dna3659	2	32986430	32986766	4	22174477	22174194
dna3660	2	32995552	32995894	10	13124044	13123728
dna3662	2	32999954	33000214	9	9398439	9398183
dna3663	2	33015364	33015481	9	21070299	21070403
dna3665	2	33026837	33027152	6	28138929	28138623
dna3666	2	33029528	33029867	6	1015876	1015556
dna3668	2	33038398	33038743	4	22174485	22174170
dna3670	2	33074482	33077335	1	19337632	19340225
dna3671	2	33097482	33097701	6	28138726	28138929
dna3672	2	33120237	33120370	3	15698844	15698978
dna3673	2	33120371	33120716	4	22174164	22174485
dna3674	2	33120717	33120925	3	27927536	27927739
dna3678	2	33142619	33142933	11	718091	717799
dna3679	2	33156353	33156694	11	28254713	28255028
dna3681	2	33195186	33195524	4	22174487	22174170
dna3687	2	33316614	33316946	8	23879621	23879944
dna3690	2	33444253	33444597	10	13123744	13124065
dna3691	2	33475770	33476106	7	4511950	4512291
dna3696	2	33523314	33523639	11	28255029	28254727
dna3697	2	33525704	33525996	11	28255006	28254742
dna3701	2	33612912	33613249	11	28255024	28254713
dna3706	2	33630763	33631105	5	11251348	11251032
dna3714	2	33709490	33709837	8	5817154	5817493
dna3719	2	33757942	33758286	8	23879638	23879955
dna3727	2	33806872	33807175	11	28255029	28254727
dna3728	2	33807321	33807640	6	1015855	1015540
dna3729	2	33823345	33823687	11	28255048	28254720
dna3733	2	33925719	33925978	2	21377130	21377361
dna3734	2	33926721	33927063	7	13487536	13487217
dna3740	2	34037272	34037601	4	986623	986315
dna3741	2	34037603	34037803	1	8328817	8328629
dna3742	2	34048178	34048518	4	22174186	22174485
dna3743	2	34050845	34053634	1	19337631	19340225
dna3746	2	34123096	34123327	2	26106576	26106355
dna3747	2	34129697	34130022	11	28255044	28254725
dna3748	2	34135976	34136106	10	22516469	22516586
dna3749	2	34143031	34143215	11	28254746	28254928
dna3752	2	34191497	34191753	9	9398183	9398433
dna3753	2	34200658	34200916	9	9398439	9398183
dna3757	2	34301323	34301640	7	9472411	9472691
dna3759	2	34309769	34310491	Un	142304	141583
dna3761	2	34336913	34337294	2	23394576	23394208
dna3762	2	34337607	34339072	2	23393892	23392428
dna3764	2	34391508	34391805	7	26447984	26448258
dna3765	2	34413040	34413363	11	28255029	28254713
dna3766	2	34415003	34415348	4	22174485	22174170
copia217	2	34901283	34906154	1	42532042	42527753
dna3768	2	36480377	36480713	3	177378	177071
dna3772	2	36585904	36586216	2	22214255	22213974
dna3773	2	36627800	36628146	6	28143213	28142895
dna3776	2	36687667	36687970	6	28138607	28138894
dna3778	2	36705744	36706063	11	28255029	28254742
dna3785	2	36796790	36797125	11	28255009	28254713
dna3788	2	36823216	36823452	9	9398183	9398440
dna3789	2	36832070	36832416	8	23879955	23879638
dna3800	2	36957706	36958033	2	15608194	15608495
dna3803	2	37080689	37081032	12	23523749	23524074
dna3804	2	37097935	37098254	8	5817494	5817158
dna3807	2	37138283	37138620	3	27927438	27927745
dna3808	2	37200740	37201083	4	35301697	35301996
dna3811	2	37253151	37253481	9	20963564	20963244
dna3815	2	37350314	37350639	8	23879923	23879638
dna3820	2	37426859	37427332	11	22941669	22941199
dna3824	2	37488622	37488869	9	9398439	9398202
dna3826	2	37564465	37564791	4	22174485	22174180
dna3827	2	37572568	37572896	11	28255029	28254742
dna3830	2	37578270	37578616	11	13797681	13797987
dna3834	2	37611461	37611806	4	22174170	22174485
dna3835	2	37637709	37638036	11	268648	268346
dna3836	2	37639264	37639600	8	23879638	23879953
dna3838	2	37654412	37654758	5	18456341	18456663
dna3841	2	37669830	37670149	11	28406682	28406994
dna3843	2	37675290	37675629	4	11241624	11241319
dna3847	2	37721364	37721613	11	4312094	4311865
dna3848	2	37734808	37735155	8	23879955	23879632
dna3850	2	37763894	37764407	11	24629833	24629316
dna3853	2	37785773	37786118	11	28255029	28254713
dna3854	2	37795319	37795643	11	20885774	20885458
dna3855	2	37795716	37795992	6	10910273	10910024
dna3856	2	37804223	37804568	10	13123744	13124044
dna3858	2	37825963	37826310	8	23879632	23879955
dna3860	2	37845941	37846286	5	18456663	18456328
dna3861	2	37886780	37887122	11	28254713	28255029
dna3862	2	37908738	37909030	11	28255004	28254728
dna3864	2	37934696	37935041	11	28254713	28255029
dna3865	2	37965548	37965834	4	22174204	22174466
dna3866	2	37997163	37997427	6	7300108	7299850
dna3868	2	38034705	38034984	8	15585579	15585847
dna3870	2	38124668	38124872	2	15608513	15608312
dna3871	2	38125675	38125817	2	15608374	15608513
dna3873	2	38139998	38140343	4	22174170	22174485
dna3875	2	38142290	38142612	9	7752103	7752419
dna3876	2	38157000	38157345	11	28254713	28255029
dna3878	2	38157776	38158030	6	24406928	24407158
dna3885	2	38180578	38180903	11	28255029	28254727
dna3886	2	38186269	38186614	4	22174170	22174485
dna3888	2	38208924	38209082	12	13737106	13736952
dna3890	2	38219150	38219474	11	28254713	28255029
dna3891	2	38226440	38226785	4	22174485	22174164
dna3892	2	38232987	38233327	11	268653	268344
dna3895	2	38271120	38271459	4	22174485	22174170
dna3898	2	38306816	38306959	2	22214276	22214139
dna3899	2	38307344	38307499	11	28254884	28255024
dna3906	2	38378542	38378875	8	18815395	18815082
dna3907	2	38381327	38381577	9	9398184	9398433
dna3908	2	38386856	38387188	8	23879622	23879955
dna3915	2	39483355	39483594	4	22174411	22174170
dna3916	2	39493247	39493586	8	15585533	15585840
dna3918	2	39540512	39540840	11	268655	268369
dna3925	2	39684016	39684337	11	13797969	13797682
dna3926	2	39684560	39684864	6	28138619	28138926
dna3927	2	39705411	39705758	5	18456663	18456329
dna3930	2	39759529	39759868	4	22174485	22174170
dna3934	2	39837973	39838314	11	28255029	28254713
dna3935	2	39847077	39847421	4	22174480	22174170
dna3938	2	39920699	39920872	11	28254982	28254820
dna3940	2	39927493	39927838	4	22174164	22174485
dna3941	2	39934485	39934825	4	22174164	22174480
dna3945	2	40007363	40007702	8	23879952	23879621
dna3950	2	40053112	40053293	1	8328806	8328630
dna3956	2	40182823	40183146	11	28254727	28255029
dna3957	2	40183189	40183533	11	28254713	28255029
dna3962	2	40248786	40249130	11	28255037	28254713
dna3963	2	40275385	40275732	8	23879955	23879638
dna3964	2	40279049	40280540	12	23239137	23237761
dna3970	2	40362407	40364664	4	8607968	8610152
dna3971	2	40362665	40365751	3	24136301	24139379
dna3972	2	40381901	40382215	3	27927431	27927745
dna3973	2	40396702	40397035	8	23879624	23879938
dna3975	2	40452094	40452426	11	28255029	28254713
dna3977	2	40461112	40461458	5	18456328	18456666
dna3978	2	40461741	40462045	11	28254727	28255029
dna3982	2	40474724	40474930	11	3991159	3991371
dna3983	2	40476337	40476650	8	15364016	15363710
dna3987	2	40491419	40491756	11	28254725	28255044
dna3990	2	40518273	40518616	12	23524075	23523727
dna3994	2	40616599	40616931	9	14772330	14772035
dna3995	2	40625060	40625405	2	22214278	22213938
dna3996	2	40625647	40625994	6	1015876	1015556
dna3997	2	40628097	40628395	6	13060966	13060663
dna3998	2	40634074	40634331	9	9398183	9398440
dna3999	2	40651321	40651662	4	11241319	11241625
dna4000	2	40661954	40662294	4	22174186	22174485
dna4001	2	40662426	40662771	7	20101616	20101920
dna4002	2	40750775	40751116	11	28254727	28255029
dna4004	2	40773713	40773967	1	30220063	30219811
dna4006	2	40787375	40787720	4	22174164	22174485
dna4007	2	40797763	40798103	4	22174164	22174480
dna4008	2	40818006	40818323	11	28254713	28255009
dna4011	2	40856003	40856349	11	28254713	28255029
dna4013	2	40910835	40911143	11	13797972	13797684
dna4014	2	40913395	40913735	4	28669640	28669957
dna4017	2	40941490	40941756	8	2930101	2930352
dna4019	2	40977790	40978131	11	28255029	28254713
dna4021	2	41032791	41033179	7	18612461	18612084
dna4022	2	41042108	41043159	7	18602207	18601157
dna4024	2	41106975	41107252	8	15363733	15364016
dna4026	2	41188304	41188576	2	22214235	22213941
dna4027	2	41208849	41209174	4	22174479	22174170
dna4028	2	41209256	41209495	9	9398435	9398191
dna4033	2	41237976	41238319	12	13296818	13296473
dna4035	2	41250369	41250716	2	15608193	15608503
dna4037	2	41261401	41261695	1	6040389	6040660
dna4039	2	41326574	41326915	2	22213974	22214276
dna4040	2	41342637	41342952	11	28255017	28254726
dna4043	2	41400971	41401315	11	28254713	28255030
dna4047	2	47423568	47423893	2	23719478	23719187
dna4049	2	47440491	47440809	6	14284355	14284073
dna4050	2	47451834	47452178	4	22174170	22174485
dna4051	2	47486207	47486497	11	28255013	28254733
dna4052	2	47486867	47487188	11	28255028	28254713
dna4054	2	47519152	47519497	4	22174164	22174485
dna4055	2	47530996	47531341	2	22412775	22412467
dna4060	2	47642246	47642572	2	22214263	22213938
dna4063	2	47720365	47720710	4	22174164	22174485
dna4064	2	47788870	47789151	11	28254750	28255008
dna4065	2	47789316	47789656	4	11241315	11241625
dna4067	2	47831746	47832070	2	15608496	15608166
dna4068	2	47841481	47841818	4	28669640	28669964
dna4069	2	47894192	47894536	4	22174170	22174485
dna4072	2	47916737	47917084	6	1015556	1015879
dna4074	2	47948225	47948565	4	22174485	22174170
dna4076	2	47963253	47963551	6	1015540	1015866
dna4077	2	47969783	47970091	11	28255013	28254742
dna4078	2	47974832	47975035	5	22236647	22236838
dna4082	2	48028088	48028392	11	28255000	28254713
dna4083	2	48029774	48030117	10	12987028	12987344
dna4085	2	48084727	48085020	6	31051179	31051450
dna4086	2	48085490	48085799	8	5817190	5817494
dna4090	2	48125788	48125921	10	4516168	4516046
dna4093	2	48168731	48168837	12	20737149	20737058
dna4094	2	48180738	48180996	9	9398439	9398183
dna4096	2	48192092	48192382	4	986337	986623
dna4099	2	48260782	48261121	2	22412774	22412467
dna4101	2	48333377	48333722	4	22174164	22174485
dna4114	2	48541409	48541715	4	22174201	22174477
dna4115	2	48561188	48561533	4	22174485	22174164
dna4116	2	48566966	48567301	4	28669957	28669643
dna4117	2	48567419	48567760	11	28254713	28255029
dna4118	2	48568072	48568419	6	1015556	1015879
dna4119	2	48568481	48568825	5	18456328	18456666
dna4124	2	48620481	48620791	2	22214277	22213974
dna4126	2	48717726	48717991	2	23719474	23719220
dna4128	2	48793635	48793944	4	22174185	22174466
dna4130	2	48943970	48944315	4	22174164	22174485
dna4138	2	49168831	49169098	11	28254742	28254992
dna4141	3	23440	23777	1	1343539	1343854
dna4143	3	36933	37276	11	28255029	28254713
dna4144	3	59289	59614	4	22174185	22174485
dna4145	3	62142	62406	11	28254747	28254995
dna4148	3	95111	95396	11	28254712	28254992
dna4153	3	144088	144427	2	9057394	9057056
dna4154	3	145091	145278	2	22214118	22214277
dna4157	3	191308	191441	10	5200567	5200440
dna4159	3	232523	232863	4	22174185	22174485
dna4160	3	236037	236331	12	6739192	6738893
dna4167	3	334680	334825	2	22214255	22214136
dna4168	3	334683	334912	9	9224177	9224414
dna4171	3	346553	346826	11	28254727	28254994
dna4172	3	347033	347300	11	28254728	28254977
dna4176	3	355663	356003	4	11241315	11241625
dna4177	3	377941	378275	11	28254727	28255029
dna4179	3	408971	409306	2	10088216	10087898
dna4180	3	413056	413390	11	28255029	28254713
dna4181	3	435002	436370	2	4550938	4549534
dna4182	3	453604	453949	4	22174485	22174170
dna4183	3	474577	474917	8	23879632	23879955
dna4185	3	544303	544643	4	11241315	11241625
dna4186	3	555211	555552	7	13487217	13487521
dna4187	3	555899	556245	9	20963223	20963566
dna4188	3	556389	556645	9	9398183	9398440
dna4190	3	573815	573941	3	15698844	15698971
dna4192	3	580420	580743	11	718114	717808
dna4194	3	590640	591791	5	3119850	3121021
dna4196	3	634220	634567	8	23879955	23879632
dna4197	3	640595	640852	9	9398183	9398440
dna4202	3	747566	747715	7	20101807	20101930
dna4203	3	756835	757153	4	22174183	22174477
dna4208	3	783413	783607	2	22214080	22214244
dna4209	3	811538	811836	11	3991090	3991350
dna4210	3	813832	813998	8	5817494	5817339
dna4211	3	814130	814308	6	17580494	17580648
dna4212	3	858797	860982	11	15333450	15331249
dna4215	3	889455	889743	11	28255029	28254743
dna4217	3	987890	988155	11	28254754	28255000
dna4218	3	992094	992416	4	22174486	22174201
dna4219	3	992417	992634	9	9398239	9398440
dna4224	3	1037825	1038165	4	11241315	11241625
dna4227	3	1074447	1074787	8	23879952	23879636
dna4228	3	1076971	1077229	9	9398439	9398183
dna4229	3	1079122	1079427	10	7348347	7348634
dna4230	3	1079442	1079773	2	23719478	23719180
dna4232	3	1152924	1153245	11	28254732	28255013
dna4233	3	1181212	1181557	4	22174485	22174164
dna4234	3	1185998	1186285	2	12098040	12097754
dna4239	3	1220431	1220776	4	22174485	22174164
dna4241	3	1242854	1243184	11	4312094	4311782
dna4242	3	1280308	1280536	11	14745827	14745613
dna4245	3	1312158	1312474	11	3991350	3991069
dna4248	3	1381684	1382006	11	28254744	28255029
dna4250	3	1391649	1391946	3	5081869	5082133
dna4251	3	1440100	1440431	5	18456328	18456643
dna4252	3	1445545	1445890	4	22174485	22174170
dna4253	3	1450978	1451310	2	23719491	23719180
dna4254	3	1460275	1460620	11	28254713	28255029
dna4255	3	1482194	1482357	4	22174183	22174324
dna4256	3	1506766	1507111	4	22174485	22174164
dna4257	3	1512491	1512837	4	22174486	22174170
dna4259	3	1590350	1590690	9	20963565	20963227
dna4261	3	1608847	1609105	9	9398439	9398183
dna4262	3	1617144	1617454	9	14772036	14772333
dna4264	3	1725563	1725870	4	22174201	22174501
dna4266	3	1771557	1771896	11	28254713	28255024
dna4267	3	1776359	1776669	9	10750509	10750214
dna4268	3	1828320	1828635	4	22174200	22174493
dna4270	3	1837789	1837981	6	17580488	17580648
dna4271	3	1850265	1850605	4	11241624	11241319
dna4272	3	1869419	1869696	11	28254742	28255012
dna4274	3	1871056	1871254	11	717972	717799
dna4275	3	1882357	1882702	4	22174164	22174485
dna4276	3	1884348	1884671	9	14773202	14773504
dna4277	3	1890023	1890363	4	22174170	22174485
dna4280	3	1921530	1921874	4	22174164	22174480
dna4281	3	1924945	1925285	4	22174170	22174485
dna4282	3	1926623	1926802	7	18219146	18218981
dna4283	3	1926913	1927252	4	11241319	11241625
dna4284	3	1941674	1942019	4	22174170	22174486
dna4289	3	1950679	1951024	4	22174480	22174164
dna4292	3	1983293	1983558	4	22174200	22174487
dna4294	3	1985999	1986155	2	23719330	23719179
dna4295	3	1986003	1986182	2	23719328	23719169
dna4296	3	2011085	2011448	12	23523727	23524074
dna4297	3	2011449	2011645	12	10021799	10021976
dna4298	3	2025168	2025331	10	13715911	13716056
dna4299	3	2030471	2030778	4	22174164	22174493
dna4303	3	2042907	2043178	1	31878012	31878273
dna4306	3	2071364	2071560	11	28255025	28254829
dna4307	3	2071570	2071724	8	23879774	23879634
dna4311	3	2080561	2080901	4	28669955	28669641
dna4312	3	2121269	2121585	9	20963271	20963561
dna4314	3	2144135	2144480	4	22174480	22174164
dna4319	3	2220163	2220485	4	22174480	22174184
dna4322	3	2260927	2261230	6	26840390	26840683
dna4323	3	2260965	2261248	5	14650690	14650924
dna4324	3	2272739	2273079	11	28254713	28255029
dna4325	3	2317020	2317340	2	22214276	22213977
dna4330	3	2344730	2345075	5	28741138	28741455
dna4331	3	2350925	2351220	5	11251076	11251358
dna4332	3	2351976	2352273	11	28255029	28254743
dna4335	3	2396154	2396459	2	22213997	22214277
dna4337	3	2402001	2402321	2	22214277	22213971
dna4339	3	2464541	2464848	3	34365340	34365071
dna4340	3	2470277	2470600	5	28741173	28741455
dna4342	3	2541258	2541502	11	3894440	3894667
dna4343	3	2542915	2543239	11	28255029	28254713
dna4346	3	2611388	2611601	11	28254742	28254924
dna4347	3	2619089	2619433	7	4511950	4512290
dna4349	3	2648418	2648746	3	15698848	15699163
dna4350	3	2657746	2658081	9	20963244	20963561
dna4351	3	2661236	2661581	11	28254713	28255029
dna4353	3	2669437	2669766	4	22174168	22174466
dna4354	3	2691234	2691488	9	9398439	9398187
dna4355	3	2692667	2693008	4	22174501	22174164
dna4356	3	2700149	2700494	4	22174485	22174164
dna4357	3	2719788	2720128	9	20963565	20963227
dna4358	3	2732089	2732244	2	22214255	22214125
dna4360	3	2740366	2740680	6	14156744	14157057
dna4361	3	2742097	2742388	7	26447985	26448269
dna4362	3	2755825	2756648	2	20526218	20526986
dna4363	3	2761197	2761542	5	28741138	28741448
dna4366	3	2798007	2798284	9	17268455	17268721
dna4367	3	2814992	2815339	7	20101616	20101943
dna4368	3	2828603	2828948	4	22174170	22174485
dna4370	3	2837510	2837854	8	23879955	23879621
dna4372	3	2867146	2867493	8	23879955	23879632
dna4379	3	2918508	2918847	9	14772327	14772031
dna4380	3	3025227	3025473	8	2930087	2930326
dna4381	3	3025479	3025816	11	13797674	13797969
dna4385	3	3052158	3052495	9	20963244	20963566
dna4386	3	3062026	3062369	11	28254719	28255029
dna4387	3	3062513	3062766	11	28254947	28254725
dna4393	3	3120773	3120929	5	18456474	18456329
dna4395	3	3153679	3154024	4	22174164	22174485
dna4398	3	3199312	3200531	12	6888850	6887638
dna4399	3	3209442	3209789	8	5817494	5817177
dna4400	3	3217704	3218014	6	28138623	28138929
dna4401	3	3278049	3278393	11	268652	268344
dna4402	3	3312669	3312922	9	9398429	9398183
dna4406	3	3383496	3383729	11	22314539	22314320
dna4412	3	3441166	3441495	4	22174164	22174474
dna4413	3	3488055	3488308	9	9398429	9398185
dna4416	3	3525823	3526082	9	9398432	9398183
dna4417	3	3567951	3568272	11	28254728	28255045
dna4418	3	3604760	3605077	8	23879955	23879652
dna4422	3	3653039	3653378	4	22174485	22174164
dna4424	3	3716050	3716386	5	11251062	11251358
dna4426	3	3718761	3719102	4	22174480	22174171
dna4429	3	3772756	3773093	8	23879633	23879953
dna4432	3	3823774	3824004	2	26106355	26106576
dna4434	3	3848876	3849136	11	28255013	28254772
dna4435	3	3854415	3854757	2	15608498	15608187
dna4436	3	3862303	3862640	11	24923759	24923454
dna4437	3	3863399	3863715	11	28254743	28255029
dna4440	3	3932832	3932950	7	12737175	12737287
dna4441	3	3936051	3936319	8	2930087	2930340
dna4442	3	3994887	3995190	9	20963254	20963565
dna4443	3	4001248	4001579	11	718110	717799
dna4444	3	4031889	4032217	11	28254713	28255015
dna4445	3	4032227	4032572	11	20702066	20702384
dna4447	3	4045727	4046066	5	11251032	11251358
dna4449	3	4064029	4064262	9	18304948	18304716
dna4450	3	4091961	4092304	4	28669640	28669957
dna4453	3	4104130	4104456	7	13487534	13487229
dna4454	3	4105481	4105822	11	28255033	28254713
dna4455	3	4120828	4121168	4	11241624	11241319
dna4456	3	4140976	4141322	7	13487536	13487217
dna4457	3	4176181	4176521	3	27927434	27927740
dna4458	3	4182737	4182996	9	22886411	22886158
dna4459	3	4183517	4183813	11	28255012	28254713
dna4464	3	4198015	4198338	4	22174186	22174480
dna4465	3	4250020	4250365	4	22174485	22174164
dna4470	3	4404506	4404730	3	26711145	26710954
dna4471	3	4412300	4412628	5	18456649	18456328
dna4472	3	4418446	4418786	4	986306	986623
dna4473	3	4429529	4429876	8	23879632	23879955
dna4479	3	4509560	4509796	5	6822773	6823007
dna4480	3	4537511	4537831	2	22213946	22214262
dna4481	3	4538414	4538546	1	28197732	28197848
dna4484	3	4575613	4575872	4	22174436	22174200
dna4489	3	4641722	4642048	11	28254727	28255029
dna4492	3	4689226	4689572	4	22174480	22174164
dna4495	3	4697013	4697338	2	22214276	22213945
dna4498	3	4788369	4788656	11	28254763	28255051
dna4503	3	4854404	4854644	9	14358567	14358791
dna4504	3	4856567	4856908	4	28669957	28669640
dna4508	3	4934464	4934668	11	15286278	15286079
dna4512	3	5010676	5011016	4	11241315	11241625
dna4515	3	5039931	5040130	8	8935637	8935834
dna4519	3	5093809	5093982	4	22174334	22174486
dna4520	3	5130415	5131972	9	610398	611923
dna4521	3	5135040	5135385	4	22174485	22174170
dna4522	3	5161513	5161850	3	10341770	10341440
dna4525	3	5235836	5236180	11	28255029	28254713
dna4526	3	5240206	5240456	2	22214013	22214263
dna4527	3	5248440	5248651	9	9398439	9398233
dna4528	3	5249063	5249556	11	22941201	22941739
dna4529	3	5249658	5250000	8	23879638	23879955
dna4533	3	5321397	5321581	11	717955	717799
dna4534	3	5327501	5327822	8	23879955	23879621
dna4535	3	5345313	5345641	9	14772330	14772032
dna4543	3	5558725	5558906	3	15699019	15698855
dna4548	3	5647236	5647555	12	13296818	13296500
dna4552	3	5691292	5691405	10	13715948	13716055
dna4553	3	5695764	5695982	3	15698855	15699062
dna4556	3	5817765	5818066	2	12098031	12097748
dna4557	3	5818060	5819409	2	7744194	7745531
dna4560	3	5858406	5858669	10	4655081	4655333
dna4561	3	5859010	5859351	11	4311780	4312094
dna4563	3	5925743	5927042	6	9646775	9648035
dna4565	3	5934171	5934504	2	32556109	32556402
dna4569	3	6181331	6181803	12	6819347	6818881
dna4570	3	6188559	6188903	7	13487219	13487536
dna4573	3	6258581	6258839	9	9398183	9398440
dna4576	3	6273412	6273665	9	9398429	9398183
dna4577	3	6288729	6289075	12	23524074	23523727
dna4582	3	6438929	6439193	8	5817236	5817497
dna4589	3	6608995	6609293	11	28254742	28255029
dna4592	3	6652743	6653060	6	13060940	13060658
dna4593	3	6656051	6656375	11	28255048	28254727
dna4594	3	6693110	6693451	5	28741456	28741151
dna4596	3	6734629	6734959	4	28669640	28669954
dna4597	3	6735952	6736264	4	986306	986588
dna4598	3	6748220	6748565	11	28255029	28254727
dna4601	3	6788072	6788412	11	28254713	28255029
dna4602	3	6805884	6806228	4	22174489	22174170
dna4603	3	6810214	6810521	5	18456663	18456344
dna4604	3	6810538	6810662	11	26431161	26431275
dna4606	3	6827122	6827436	11	28254727	28255013
dna4607	3	6836815	6838002	10	16297750	16298938
dna4610	3	6871393	6871737	10	13716055	13715723
dna4611	3	6875129	6875434	5	11251331	11251029
dna4612	3	6878523	6878840	8	15585847	15585552
dna4614	3	6923219	6923559	4	22174485	22174170
dna4615	3	6928265	6928523	9	9398429	9398183
dna4617	3	6972286	6972567	9	16569800	16570082
dna4618	3	6989762	6989945	6	14157054	14156876
dna4619	3	6990184	6990310	2	18051695	18051800
dna4630	3	7188716	7188949	2	22214043	22214244
dna4631	3	7203337	7203671	2	15608495	15608170
dna4634	3	7230552	7230846	2	21377397	21377109
dna4635	3	7250084	7250273	11	28254743	28254915
dna4637	3	7252010	7252323	4	22174466	22174194
dna4639	3	7268320	7268631	11	28255013	28254742
dna4640	3	7284970	7285311	3	10341428	10341771
dna4641	3	7286558	7286903	4	22174485	22174164
dna4642	3	7287893	7288236	11	28255029	28254713
dna4643	3	7291695	7292037	11	13797674	13797987
dna4645	3	7293649	7293989	9	7752422	7752113
dna4646	3	7310560	7310885	5	28741448	28741138
dna4647	3	7314860	7315183	11	28255029	28254713
dna4648	3	7317893	7318233	11	28255029	28254713
dna4650	3	7324727	7324898	10	5200440	5200611
dna4653	3	7362391	7362727	11	28255029	28254725
dna4656	3	7376806	7377150	4	28669952	28669637
dna4657	3	7385191	7385534	4	28669958	28669640
dna4658	3	7395706	7395955	9	9398185	9398423
dna4661	3	7441834	7442172	5	11251358	11251029
dna4662	3	7448681	7448923	8	2930341	2930099
dna4663	3	7451710	7452024	4	22174194	22174466
dna4665	3	7463640	7463937	1	25195757	25196039
dna4667	3	7484154	7484497	4	11241311	11241625
dna4668	3	7507222	7507473	9	9398183	9398433
dna4670	3	7555767	7556078	11	28255045	28254736
dna4675	3	7607402	7607745	8	10506538	10506847
dna4678	3	7741506	7741777	2	10087961	10088216
dna4684	3	7836221	7836534	8	23879938	23879621
dna4687	3	7854794	7854981	9	9398250	9398427
dna4688	3	7882917	7883233	11	28255036	28254742
LINE702	3	7898268	7898481	5	14691504	14691295
dna4690	3	7945865	7946212	6	1015556	1015879
dna4691	3	8034304	8034559	3	34548952	34548700
dna4692	3	8068297	8068567	4	986623	986337
dna4693	3	8068619	8068892	2	22214276	22213996
dna4695	3	8088010	8088185	6	16428450	16428298
dna4699	3	8131442	8131770	4	22174170	22174485
dna4705	3	8208254	8208408	10	21235784	21235634
dna4708	3	8292307	8292641	5	11251336	11251029
dna4709	3	8297361	8297559	6	14157036	14156863
dna4710	3	8297758	8297907	6	14156911	14157035
dna4711	3	8301133	8301402	11	28254788	28255045
dna4712	3	8310496	8310776	11	28254970	28254727
dna4713	3	8311986	8312330	8	23879955	23879621
dna4714	3	8315024	8315355	5	18456328	18456645
dna4715	3	8315440	8315755	6	31051452	31051148
dna4718	3	8373165	8373510	4	22174164	22174485
dna4722	3	8416856	8417201	4	22174170	22174485
dna4723	3	8431609	8431950	7	13487229	13487549
dna4724	3	8484749	8485096	8	23879955	23879632
dna4726	3	8489306	8489613	11	28255029	28254720
dna4729	3	8516978	8517296	5	11251032	11251340
dna4730	3	8550222	8550526	4	24817186	24817504
dna4733	3	8592168	8592508	10	15801047	15800730
dna4734	3	8592530	8592807	11	28255002	28254723
dna4735	3	8593177	8593479	11	28254713	28254978
dna4739	3	8647626	8647965	11	28255029	28254713
dna4740	3	8681981	8682303	4	22174466	22174167
dna4742	3	8685655	8686000	4	22174485	22174164
dna4747	3	8707847	8708192	11	28254713	28255029
dna4749	3	8772491	8772835	4	22174480	22174170
dna4752	3	8820575	8820920	4	22174485	22174164
dna4753	3	8830635	8830975	4	22174170	22174485
dna4754	3	8834363	8834694	2	19460882	19460554
dna4755	3	8840784	8841126	5	18456663	18456328
dna4758	3	8991172	8991506	4	22174170	22174501
dna4762	3	9064789	9065108	11	28255029	28254714
dna4763	3	9065109	9065451	8	23879621	23879955
dna4767	3	9094417	9094759	3	10341771	10341428
dna4769	3	9098065	9098374	11	28255029	28254727
dna4772	3	9115155	9115295	4	22174361	22174480
dna4773	3	9126126	9126452	4	22174487	22174184
dna4774	3	9170692	9171028	11	28406997	28406660
dna4775	3	9197571	9197903	11	268650	268344
dna4776	3	9199798	9200105	5	22236937	22236633
dna4784	3	9278456	9278795	3	27927742	27927432
dna4787	3	9313175	9313280	7	13487217	13487313
dna4788	3	9314039	9314256	4	23506307	23506503
dna4789	3	9314650	9314795	1	35323949	35323825
dna4790	3	9332484	9332746	11	28254727	28254969
dna4791	3	9352444	9352697	8	8945674	8945919
dna4792	3	9381615	9381947	11	28255037	28254713
dna4793	3	9384629	9384905	11	28254728	28254992
dna4794	3	9408726	9408970	12	9323657	9323895
dna4797	3	9454371	9454709	2	15608169	15608505
dna4800	3	9506361	9506605	9	9398183	9398432
dna4802	3	9507330	9507676	2	15608169	15608495
dna4804	3	9512076	9512418	8	5817158	5817476
dna4805	3	9534758	9535073	4	27483609	27483325
dna4806	3	9549719	9550066	4	11241307	11241625
dna4807	3	9561640	9561897	9	9398183	9398440
dna4808	3	9582269	9582462	6	17580488	17580648
dna4809	3	9595090	9595346	9	9398183	9398439
dna4811	3	9634067	9635503	8	18464768	18463335
dna4813	3	9675682	9675997	9	20963561	20963262
dna4815	3	9679542	9679844	4	22174480	22174202
dna4816	3	9724970	9725767	Un	142349	141583
dna4818	3	9751598	9751934	11	28406964	28406660
[truncated: 7,637 more rows]
