# Supplementary material for: Genome-wide development of transposable elements-based markers in foxtail millet and construction of an integrated database
Source: DNA Res. 2014 Nov 26;22(1):79–90. doi: 10.1093/dnares/dsu039 (PMC4379977; doi:10.1093/dnares/dsu039)
Supplement: Supplementary Data [file supp_dsu039_dsu039supp_table29.xls]

## Sheet: Sheet1
Supplementary Table S29: Syntenic relationships between transposable elements of foxtail millet and Brachypodium
TE ID	Location on foxtail millet genome			Location on Brachypodium genome
	Chromosome	Start	End	Chromosome	Start	End
dna7	1	93327	93470	1	323198	323057
dna9	1	106295	106525	5	18498838	18499064
dna10	1	108338	108697	5	18499062	18499432
dna50	1	518600	518747	1	323058	323202
dna51	1	531491	531637	1	323201	323057
dna92	1	1083492	1083631	1	323070	323202
dna107	1	1355694	1355841	4	48563537	48563406
dna144	1	1766014	1766159	1	323201	323067
dna153	1	1854335	1854482	1	323201	323057
dna166	1	2011744	2011890	1	323201	323057
dna175	1	2159369	2159530	4	1156603	1156444
dna177	1	2165674	2166815	2	5041232	5040076
dna184	1	2267581	2267727	1	323201	323057
dna215	1	2703575	2703812	1	324978	324750
dna223	1	2918043	2919195	3	24074612	24075720
dna225	1	2930883	2931020	2	54315200	54315061
dna309	1	3965482	3968262	1	60925656	60928246
dna362	1	4658744	4658975	1	324980	324751
dna378	1	4891789	4891935	1	323201	323058
dna421	1	5346727	5346873	1	323057	323202
dna424	1	5425949	5426507	1	63831099	63830558
dna425	1	5427686	5427902	1	324755	324966
dna461	1	5826580	5826725	1	323057	323202
dna501	1	6180330	6180461	1	323091	323202
dna577	1	7125603	7125749	1	323057	323202
dna644	1	8182163	8182436	5	18499152	18499435
dna658	1	8465981	8466126	2	54315055	54315195
dna684	1	8849777	8849978	4	1156573	1156397
dna688	1	8902277	8902451	3	21255827	21255667
dna748	1	9677644	9677788	3	45321492	45321366
dna761	1	9853043	9853190	1	323057	323202
dna778	1	9960390	9960537	1	323057	323190
dna811	1	10439712	10439930	1	324755	324978
dna815	1	10527959	10528873	1	53199317	53200229
dna831	1	10763098	10763243	1	323200	323060
dna842	1	10850085	10850772	5	19803845	19804533
dna843	1	10851040	10851856	3	10117091	10117906
dna844	1	10851120	10851664	3	10117168	10117714
dna845	1	10852368	10852528	3	10118386	10118545
dna850	1	10910373	10911306	2	15313848	15314756
dna851	1	10911392	10912992	2	15314841	15316437
dna864	1	11053828	11054503	2	35381981	35381314
dna912	1	12032043	12032794	2	45923292	45922572
dna956	1	12732045	12734884	5	18496792	18499435
dna960	1	12749385	12749531	1	323057	323202
dna974	1	13043134	13046436	4	13308133	13311406
dna1015	1	13617393	13617643	1	1765228	1765483
dna1044	1	13916360	13917292	2	15313848	15314756
dna1045	1	13917370	13918948	2	15314841	15316437
dna1087	1	15206065	15206209	1	323200	323058
dna1104	1	15640531	15643382	4	13308130	13310906
dna1105	1	15643497	15643972	3	37253348	37253829
dna1139	1	17093795	17093939	1	323057	323201
dna1141	1	17116851	17117375	5	11788963	11789478
dna1151	1	17430155	17430300	1	323058	323202
dna1153	1	17811148	17812939	5	18499434	18497612
dna1154	1	17821603	17822252	2	6288205	6287565
dna1160	1	18281923	18282069	1	323058	323202
dna1238	1	21328269	21328415	2	54315055	54315194
dna1249	1	21545119	21545649	1	53200201	53199689
dna1265	1	21941930	21942441	4	13310020	13309510
dna1266	1	22028133	22028287	4	1156411	1156573
dna1267	1	22028141	22028314	4	1156434	1156604
dna1270	1	22097147	22097294	1	323201	323057
dna1293	1	22447581	22447719	1	323201	323077
dna1300	1	22583510	22583656	2	54315055	54315194
dna1304	1	22646528	22646674	1	323201	323058
dna1363	1	23263671	23266917	2	22304071	22307342
dna1390	1	23622850	23623849	5	10069284	10068307
dna1391	1	23623916	23625520	2	15314842	15316440
dna1398	1	23797391	23797747	5	11788840	11789168
dna1403	1	23831347	23831493	1	323057	323187
dna1438	1	24213218	24213363	1	323059	323202
dna1444	1	24278905	24281657	5	18496753	18499317
dna1460	1	24379019	24379160	1	323201	323067
dna1518	1	25289393	25289539	1	323057	323202
dna1527	1	25406664	25407059	5	26424476	26424081
dna1549	1	25671493	25672201	3	31455750	31455059
dna1576	1	26120462	26120680	1	324750	324981
dna1609	1	26577084	26578238	1	63831120	63829965
dna1618	1	26697010	26697150	1	323191	323057
dna1639	1	26976334	26976480	1	323057	323202
dna1649	1	27116823	27116963	1	323057	323202
dna1651	1	27130227	27130402	4	1156404	1156573
dna1660	1	27217144	27217286	1	323201	323059
dna1662	1	27228045	27228420	3	47518608	47518235
dna1681	1	27492266	27492412	1	323057	323202
dna1688	1	27541388	27541615	1	324756	324967
dna1690	1	27568410	27568556	1	323201	323057
dna1694	1	27655983	27656130	1	323199	323058
dna1697	1	27671757	27671902	1	323057	323202
dna1712	1	27870202	27870349	1	323077	323202
dna1724	1	28068663	28068809	1	323201	323067
dna1732	1	28188786	28190372	2	15316437	15314841
dna1733	1	28190458	28191390	2	15314756	15313848
dna1735	1	28221640	28221786	1	323201	323057
dna1736	1	28246497	28246644	1	323201	323057
dna1754	1	28374135	28374281	1	323201	323057
dna1755	1	28374693	28374839	1	323201	323057
dna1756	1	28383575	28383811	1	324750	324981
dna1777	1	28559990	28560142	1	323058	323202
dna1804	1	29067527	29067944	2	1182244	1182671
dna1837	1	29597757	29597903	1	323201	323057
dna1870	1	29876521	29879358	5	18496792	18499435
dna1872	1	29897898	29899190	3	48073966	48075230
dna1896	1	30331853	30332009	1	323057	323202
dna1904	1	30469010	30469156	1	323199	323057
dna1913	1	30613498	30613638	1	323187	323057
dna1953	1	31424599	31424792	4	42502543	42502334
dna1954	1	31424803	31424961	1	52780805	52780648
dna1960	1	31501932	31502671	1	32965674	32966413
dna1966	1	31540065	31540263	2	23967036	23967231
dna1974	1	31563449	31563595	1	323201	323057
dna2071	1	32701795	32701978	2	23966993	23967173
dna2110	1	33171635	33171781	1	323057	323199
dna2112	1	33175338	33175594	1	68961956	68962199
dna2117	1	33248230	33248372	1	323201	323057
dna2166	1	33878540	33878685	2	54315055	54315194
dna2226	1	34441884	34442030	1	323199	323057
dna2293	1	35058016	35058162	1	323201	323057
dna2304	1	35254797	35254940	1	323201	323057
dna2338	1	35564047	35564222	2	23967007	23967173
dna2343	1	35609198	35609331	3	59478684	59478556
dna2355	1	35727068	35727214	1	323201	323057
dna2369	1	35889727	35889871	1	323201	323057
dna2398	1	36426369	36426553	4	1156630	1156444
dna2407	1	36555355	36558123	5	18499434	18496792
dna2411	1	36574346	36574491	1	323057	323202
dna2412	1	36578777	36579000	1	324750	324977
dna2414	1	36638454	36638600	1	323057	323202
dna2429	1	36835656	36835879	4	48525332	48525525
dna2438	1	37043990	37044140	1	323067	323202
dna2457	1	37277344	37277490	1	323058	323202
dna2547	1	38505034	38505156	2	15560993	15560880
dna2604	1	39384851	39385074	1	324980	324751
dna2621	1	39576113	39576369	3	3081259	3081011
dna2629	1	39707967	39708106	1	323201	323057
dna2633	1	39773972	39774116	1	323201	323057
dna2639	1	39820685	39820831	1	323058	323202
dna2647	1	39946960	39947107	1	323057	323202
dna2675	1	40413017	40413163	2	54315057	54315194
dna2699	1	40680939	40681085	2	54315055	54315201
dna2701	1	40707033	40707966	2	15313843	15314734
dna2751	1	41616512	41616657	1	323201	323057
dna2765	1	41932253	41932384	1	323071	323202
dna2852	2	2927958	2928103	1	323201	323057
dna2853	2	2953636	2953785	1	323057	323202
dna2886	2	3368950	3369186	1	324973	324750
dna2887	2	3402948	3403167	1	46739641	46739419
dna2900	2	3682320	3683513	2	17105817	17104611
dna2909	2	3794342	3794486	1	323201	323057
dna2934	2	4150818	4150964	1	323201	323059
dna2944	2	4244825	4244962	1	323077	323202
dna2997	2	6055958	6056483	3	2145581	2146087
dna3005	2	6125461	6125607	1	323057	323202
dna3040	2	6403501	6403988	5	14494050	14493574
dna3041	2	6404216	6404614	5	14493625	14494010
dna3047	2	6551689	6551880	2	15561035	15560871
dna3100	2	7202717	7202863	2	54315194	54315054
dna3131	2	7633490	7633635	1	323190	323057
dna3171	2	8112548	8112781	1	324750	324967
dna3210	2	8629883	8631945	1	60926250	60928239
dna3312	2	10153775	10154004	1	324972	324753
dna3334	2	10466819	10466944	2	10694425	10694545
dna3339	2	13591064	13594357	4	13308133	13311406
dna3354	2	14060582	14061685	2	6287304	6288328
dna3355	2	14062820	14064516	5	18497735	18499435
dna3379	2	17790629	17793910	4	13308137	13311406
dna3380	2	17843143	17843379	1	324750	324981
dna3386	2	18317877	18318295	5	11788960	11789375
dna3412	2	20142373	20143830	4	34488949	34487535
dna3426	2	20452424	20452654	2	40448882	40448664
dna3429	2	22509002	22512123	4	13311255	13308134
dna3442	2	22839533	22839697	4	1156573	1156411
dna3459	2	23325348	23325917	2	35381719	35381146
dna3518	2	27000176	27000408	3	47040451	47040676
dna3520	2	27130200	27130342	1	323197	323057
dna3521	2	27152850	27152996	1	323057	323202
dna3532	2	27309390	27310516	4	29045385	29044279
dna3533	2	27318571	27318758	3	59478613	59478429
dna3580	2	30961654	30961800	1	323201	323057
dna3607	2	31316994	31317461	2	57803443	57802986
LINE508	2	31425415	31425711	3	24175713	24175411
dna3624	2	32514038	32514663	5	18499434	18498786
dna3633	2	32623237	32623579	5	11789279	11788940
dna3661	2	32998298	32998444	1	323201	323057
dna3670	2	33074482	33077335	5	18499434	18496752
dna3703	2	33620395	33620540	2	54315194	54315054
dna3743	2	34050845	34053634	5	18499334	18496818
dna3749	2	34143031	34143215	3	21255827	21255666
dna3754	2	34203084	34203230	1	323201	323057
dna3755	2	34211455	34211601	1	323057	323202
dna3762	2	34337607	34339072	2	5039771	5041233
dna3767	2	36438333	36438480	1	323201	323057
dna3796	2	36903626	36903774	1	323201	323057
dna3798	2	36929272	36929415	1	323187	323057
dna3814	2	37346385	37346531	1	323059	323202
dna3850	2	37763894	37764407	2	15315647	15316159
dna3866	2	37997163	37997427	1	67946488	67946233
dna3874	2	38141064	38141201	2	15560872	15560993
dna3888	2	38208924	38209082	5	26424742	26424896
dna3924	2	39641451	39641597	2	54315055	54315194
dna3931	2	39810168	39810315	1	323057	323202
dna3933	2	39826288	39826415	2	10694531	10694424
dna3939	2	39922566	39922714	1	323201	323057
dna3964	2	40279049	40280540	5	18499317	18497949
dna3965	2	40280988	40282286	2	6288541	6287304
dna3991	2	40538446	40538593	1	323201	323057
dna3992	2	40551790	40551936	1	323057	323202
dna4004	2	40773713	40773967	1	52780896	52780644
dna4021	2	41032791	41033179	1	22059411	22059797
dna4022	2	41042108	41043159	1	22070822	22071872
dna4044	2	41405927	41406072	1	323057	323202
dna4133	2	48996419	48996637	5	18680601	18680379
dna4152	3	140629	140794	4	1156572	1156412
dna4156	3	172467	172612	1	323201	323057
dna4169	3	343825	343971	1	323057	323202
dna4258	3	1536753	1536897	1	323200	323066
dna4265	3	1748536	1748680	2	54315193	54315069
dna4294	3	1985999	1986155	2	23967148	23967011
dna4306	3	2071364	2071560	2	23967009	23967189
dna4320	3	2241628	2241774	1	323057	323202
dna4326	3	2333743	2333889	1	323057	323202
dna4334	3	2387220	2387362	1	323067	323202
dna4403	3	3339704	3339902	5	18499434	18499225
dna4406	3	3383496	3383729	1	324976	324750
dna4479	3	4509560	4509796	1	324978	324750
dna4500	3	4810494	4810640	1	323057	323202
dna4503	3	4854404	4854644	4	45159743	45159500
dna4530	3	5275131	5275276	2	54315055	54315194
dna4538	3	5435148	5435376	1	324753	324981
dna4547	3	5584168	5584311	1	323059	323202
dna4566	3	5959150	5959292	1	323201	323075
dna4569	3	6181331	6181803	4	44515670	44516139
dna4583	3	6442767	6443071	5	18499432	18499121
dna4604	3	6810538	6810662	3	21255664	21255773
dna4638	3	7255050	7255196	2	54315194	54315054
dna4655	3	7375767	7375915	1	323199	323057
dna4686	3	7853096	7853242	1	323201	323057
dna4698	3	8118750	8118892	1	323057	323187
dna4720	3	8399012	8399157	1	323057	323201
dna4728	3	8514572	8514718	2	54315055	54315193
dna4737	3	8639135	8640621	5	23426965	23425551
dna4738	3	8640780	8640913	2	10694430	10694551
dna4751	3	8808497	8808641	1	323201	323070
dna4811	3	9634067	9635503	4	35370606	35371968
dna4844	3	10124640	10124786	1	323201	323057
dna4864	3	10445822	10446026	2	4856204	4856389
dna4870	3	10495183	10495330	1	323201	323057
dna4879	3	10537506	10538664	2	5040044	5041233
dna4897	3	10696297	10697369	2	35380688	35381723
dna4921	3	11029016	11029163	1	323201	323057
dna4991	3	11856848	11856994	1	323180	323057
dna5018	3	12155623	12155769	1	323201	323057
dna5020	3	12173048	12173167	1	323190	323078
dna5040	3	12486680	12486826	1	323201	323057
dna5041	3	12496990	12497137	1	323201	323057
dna5050	3	12605675	12605924	1	45874797	45875043
dna5072	3	12981600	12981746	1	323057	323202
dna5132	3	13998259	13998527	3	31455219	31454955
dna5136	3	14048146	14048293	1	323201	323057
dna5179	3	14591052	14591305	4	24107196	24107448
dna5203	3	15056196	15056449	3	451655	451400
dna5208	3	15178668	15178812	1	323057	323202
dna5213	3	15330803	15331700	5	23427019	23426160
dna5232	3	15502440	15505289	5	18499324	18496752
dna5258	3	15833274	15833420	1	323201	323057
dna5319	3	17047390	17047535	1	323201	323057
dna5320	3	17053228	17053473	1	45875043	45874793
dna5331	3	17393517	17393765	1	324755	324981
dna5401	3	18322029	18322287	3	44641148	44640897
dna5408	3	18433385	18434181	4	41966636	41965847
dna5414	3	18549491	18549637	1	323201	323057
dna5418	3	18579686	18579832	1	323201	323057
dna5466	3	19021601	19021803	1	52780673	52780863
dna5502	3	19553454	19553600	1	323201	323058
dna5511	3	19622155	19622330	4	1156573	1156401
dna5543	3	19881966	19883497	2	6287304	6288746
dna5544	3	19883470	19884609	5	18498301	18499435
dna5552	3	20006845	20006991	1	323057	323202
dna5558	3	20073557	20073703	1	323201	323057
LINE815	3	20383935	20384107	2	15547061	15547232
dna5585	3	20485767	20485919	1	323057	323198
dna5586	3	20504258	20504507	3	44641148	44640897
dna5605	3	20656857	20657174	1	19729942	19730258
dna5667	3	21534733	21534879	1	323057	323185
dna5716	3	22029111	22029771	5	18498746	18499435
dna5720	3	22100985	22101116	1	323063	323201
dna5727	3	22146770	22146916	1	323201	323067
dna5740	3	22252295	22252440	1	323201	323057
dna5741	3	22258855	22259102	1	34935155	34935399
dna5751	3	22330191	22330416	1	324976	324750
dna5760	3	22459120	22459505	5	19803846	19804228
dna5761	3	22459403	22459799	5	19804137	19804528
dna5762	3	22460087	22460898	3	10117094	10117906
dna5777	3	22615443	22615590	1	323201	323057
dna5811	3	23019244	23019465	2	23967031	23967230
LINE838	3	23055014	23055256	2	9899933	9900186
dna5817	3	23194324	23194569	4	42502540	42502303
dna5819	3	23232996	23233184	1	324970	324794
dna5830	3	23273894	23274039	1	323201	323077
dna5838	3	23343093	23343239	1	323057	323202
dna5937	3	24561472	24564790	4	13308133	13311406
dna5953	3	24820835	24821071	1	324755	324981
dna5960	3	24884083	24884232	1	323057	323202
LINE856	3	25212038	25212413	1	34118076	34118455
dna5986	3	25350220	25350366	1	323057	323202
dna6007	3	25875144	25875353	4	46159019	46159225
dna6009	3	25896153	25896299	1	323057	323202
dna6049	3	26476364	26476716	1	53156	53480
dna6051	3	26537890	26538035	1	323187	323057
dna6052	3	26538659	26538888	1	324967	324750
dna6056	3	26591983	26592916	2	15313848	15314756
dna6057	3	26598022	26598168	1	323057	323202
dna6068	3	26715069	26716252	1	63829965	63831131
dna6076	3	26883824	26884004	2	15561014	15560871
dna6080	3	26901193	26901337	4	45159616	45159750
dna6081	3	26901415	26901638	4	45159547	45159749
dna6103	3	27192697	27192953	4	24107196	24107450
dna6136	3	27736533	27736872	2	27564224	27564562
dna6137	3	27751504	27751759	5	2029927	2029674
dna6150	3	28169599	28169795	4	33490236	33490426
dna6161	3	28469407	28470961	5	26425488	26424081
dna6166	3	28508624	28508769	1	323201	323057
dna6207	3	29775725	29779033	4	13311406	13308133
dna6214	3	29888376	29888625	1	67946236	67946482
dna6220	3	30082911	30083207	3	25683739	25683440
dna6221	3	30083243	30084007	2	35381342	35380573
dna6260	3	31901545	31904724	4	13311290	13308133
dna6297	3	33122889	33123035	1	323057	323202
dna6302	3	33274640	33275368	2	35380986	35381722
dna6337	3	34190605	34190752	1	323057	323202
dna6343	3	34210663	34210891	1	324755	324978
dna6367	3	34623298	34624184	5	2783153	2784012
dna6368	3	34648058	34648724	2	35381095	35381723
dna6377	3	34785424	34787426	5	19404650	19406625
dna6385	3	34833517	34833747	1	68961956	68962199
dna6396	3	35165080	35165306	2	23967231	23967011
dna6426	3	35492780	35494495	4	13308133	13309823
dna6427	3	35505788	35507063	5	6631897	6633190
dna6451	3	36573640	36576799	4	13311255	13308134
dna6454	3	36615029	36617265	3	48075228	48073008
dna6468	3	37099608	37099863	4	40595286	40595529
dna6497	3	37622107	37622338	1	324755	324978
dna6510	3	37862262	37864727	1	47868218	47866028
dna6604	3	39481212	39481358	1	323067	323202
dna6625	3	39587044	39587190	1	323201	323059
dna6672	3	40479750	40479907	5	11789081	11789230
dna6679	3	40573091	40573235	1	323201	323057
dna6709	3	41046919	41047138	2	5041182	5040974
dna6710	3	41047266	41047413	2	5040185	5040044
dna6716	3	41110648	41110794	1	323201	323057
dna6725	3	41289213	41290137	2	15313855	15314769
dna6726	3	41290229	41291836	2	15314858	15316440
dna6727	3	41299653	41299907	4	24107449	24107205
dna6737	3	41616776	41618784	4	13310262	13308385
dna6745	3	41868137	41870152	2	35379557	35381469
dna6762	3	42364476	42364728	4	42502293	42502548
dna6767	3	42408552	42411392	5	18496792	18499435
dna6772	3	42470758	42470999	1	324978	324755
dna6783	3	42590753	42590899	1	323201	323057
dna6788	3	42648317	42648463	1	323201	323057
dna6803	3	42879132	42879277	1	323200	323058
dna6808	3	42950452	42950895	5	2788595	2789037
dna6814	3	42966685	42969816	4	13308134	13311072
dna6822	3	43066204	43069335	4	13308134	13311072
dna6831	3	43236539	43236866	5	27240253	27240565
dna6832	3	43256846	43256992	2	54315055	54315194
dna6833	3	43259513	43259658	1	323201	323057
LINE984	3	43436114	43436720	1	35237803	35237181
dna6908	3	44213353	44213498	1	323201	323058
dna6933	3	44528280	44528432	4	32456	32304
dna7001	3	45418433	45418634	2	23967190	23967011
dna7008	3	45488815	45488958	1	323200	323057
dna7042	3	45879918	45880064	1	323057	323202
dna7057	3	46075557	46075701	1	323057	323202
dna7059	3	46096802	46096944	2	54315194	54315054
dna7063	3	46158176	46158322	1	323057	323202
dna7096	3	46546142	46548948	5	18496761	18499435
dna7098	3	46560309	46560456	1	323199	323057
dna7104	3	46634966	46635203	1	324978	324750
dna7143	3	47041307	47041450	1	323200	323057
dna7155	3	47182683	47182904	1	324971	324755
dna7182	3	47552469	47553931	2	5041232	5039771
dna7186	3	47561921	47562213	3	59052994	59053285
dna7187	3	47562271	47563410	3	37159611	37158524
dna7191	3	47572896	47574132	2	5040998	5039771
dna7194	3	47616881	47617032	1	323201	323061
dna7205	3	47721136	47721280	1	323190	323057
dna7211	3	47927813	47927958	2	54315056	54315194
LINE1051	3	48330822	48331214	4	41830859	41830456
dna7286	3	49024359	49024503	1	323057	323202
dna7336	3	49559586	49559996	5	19804116	19804528
dna7337	3	49560283	49561088	5	19804838	19805643
dna7343	3	49656959	49657105	1	323057	323202
dna7347	3	49699121	49699457	1	19729942	19730259
dna7437	3	50613704	50613850	2	54315055	54315194
dna7446	4	134879	135022	1	323058	323202
dna7456	4	251516	251640	1	323067	323179
dna7457	4	254856	255002	1	323057	323202
dna7499	4	1164378	1164624	1	19729984	19730232
dna7500	4	1164384	1164652	1	19729985	19730259
dna7503	4	1191487	1191628	1	323058	323200
dna7511	4	1369495	1369751	3	59478679	59478429
dna7527	4	1611823	1612073	3	31153071	31152823
dna7529	4	1630916	1631554	5	19404653	19405279
dna7548	4	1900817	1900962	1	323201	323057
dna7559	4	2054944	2055090	1	323201	323058
dna7560	4	2055913	2056059	2	54315195	54315054
dna7641	4	3025395	3025646	1	60689806	60690053
dna7643	4	3026016	3026566	2	5039707	5040234
dna7644	4	3026774	3027192	5	14493589	14493998
dna7675	4	3604608	3606195	2	15316437	15314841
dna7676	4	3606273	3607205	2	15314734	15313863
dna7678	4	3614348	3614843	4	13148303	13148795
dna7679	4	3615167	3615301	2	10694430	10694549
dna7720	4	4194461	4194607	1	323057	323202
dna7734	4	4362465	4362693	1	324980	324755
dna7740	4	4380330	4382072	1	60927424	60925649
dna7741	4	4395665	4395811	1	323201	323057
dna7756	4	4507353	4507608	4	33490203	33490459
dna7760	4	4584498	4584644	1	323057	323202
dna7820	4	5499873	5500018	1	323201	323057
dna7835	4	5727827	5727972	1	323057	323201
dna7847	4	5840665	5840811	1	323057	323202
dna7851	4	5861698	5861844	1	323201	323057
dna7891	4	6273511	6276308	5	18496792	18499430
dna7913	4	6672786	6673035	4	24107449	24107195
dna7931	4	6841898	6842043	1	323057	323202
dna7941	4	6986766	6987000	1	60927430	60927663
dna7948	4	7034532	7035003	2	22138963	22138504
dna7972	4	7222864	7225676	5	18496792	18499368
dna7994	4	7533679	7535348	2	6288775	6287357
dna8017	4	7842107	7842306	4	1156397	1156573
dna8024	4	7913865	7913983	1	323170	323058
dna8036	4	8362339	8364594	4	13311274	13309021
dna8037	4	8365987	8367146	2	35380803	35381982
dna8063	4	8893062	8893204	1	323190	323057
dna8097	4	9328415	9329580	3	24074612	24075720
dna8117	4	9718997	9719142	1	323067	323201
dna8119	4	9824424	9824572	1	323201	323057
dna8128	4	9958353	9958655	1	19730228	19729942
dna8139	4	10078962	10079108	1	323201	323059
dna8150	4	10165521	10165640	5	26424425	26424534
dna8151	4	10165976	10167011	3	42498606	42499654
dna8152	4	10180223	10180648	1	47509184	47508771
dna8158	4	10236507	10236743	1	324978	324750
dna8213	4	10920211	10920357	1	323057	323202
dna8215	4	10924572	10924803	1	324976	324755
dna8227	4	11236789	11236935	1	323057	323202
dna8246	4	11622008	11622438	5	5928769	5928338
dna8258	4	11805109	11807107	4	13311405	13309403
dna8259	4	11833392	11833948	4	26343897	26343345
dna8261	4	11843479	11844414	2	35380967	35381925
dna8267	4	11926192	11926336	2	54315055	54315194
dna8268	4	11929641	11929787	1	323201	323057
dna8271	4	11965425	11965705	5	18499137	18499405
dna8292	4	12329574	12329720	2	54315063	54315194
dna8304	4	12613743	12614367	5	18520184	18519574
LINE1238	4	12710337	12710537	2	15546900	15546701
dna8329	4	12903857	12904003	1	323201	323057
dna8332	4	12939834	12940444	5	26424230	26424836
dna8336	4	13041435	13041589	1	323201	323057
dna8394	4	14000911	14001057	1	323057	323202
dna8408	4	14119145	14119390	5	11787997	11787767
dna8412	4	14171560	14171931	3	48075194	48074833
dna8425	4	14261826	14263181	4	34488850	34487529
dna8459	4	14904991	14905215	1	324755	324972
dna8475	4	15107869	15108651	2	35381471	35380693
dna8477	4	15137150	15137294	1	323201	323058
dna8480	4	15167813	15169129	2	6287349	6288563
dna8481	4	15169131	15169878	5	18498668	18499435
dna8520	4	15953733	15955223	4	13308133	13309584
dna8521	4	15955211	15956820	4	13309799	13311406
dna8536	4	16463006	16463257	4	48525538	48525319
dna8572	4	17060143	17060742	5	11789498	11788919
dna8617	4	17891078	17891315	2	22305182	22305394
dna8624	4	18039579	18042317	5	18499434	18496792
dna8637	4	18292098	18292244	1	323058	323202
dna8652	4	18351757	18352695	4	34488949	34488019
dna8653	4	18351870	18352853	4	34488842	34487861
dna8654	4	18354214	18354401	4	34487855	34487671
dna8655	4	18354554	18354695	4	8373660	8373534
dna8672	4	18810564	18810767	5	2029873	2029674
dna8688	4	19431243	19434060	5	18499317	18496752
dna8717	4	20055555	20057430	4	13308130	13309936
dna8718	4	20069567	20071012	5	6631717	6633190
dna8728	4	20272513	20272670	1	19730094	19729942
dna8731	4	20476395	20476541	1	323201	323057
dna8733	4	20620047	20620194	2	54315194	54315054
dna8772	4	21994660	21996134	4	13308133	13309578
dna8773	4	21996131	21997175	5	2784456	2783423
dna8774	4	22008047	22009397	5	2783132	2784470
dna8775	4	22010769	22011047	3	25683466	25683742
dna8777	4	22023946	22024645	5	19803841	19804533
dna8778	4	22024230	22024640	5	19804116	19804528
dna8779	4	22024925	22025730	5	19804832	19805644
dna8819	4	22887000	22887237	2	15316084	15315848
dna8820	4	22899763	22900772	2	15315848	15314841
dna8821	4	22900850	22901783	2	15314756	15313848
dna8822	4	22908636	22908774	1	323188	323057
dna8938	4	25459641	25459897	5	2982272	2982513
dna8960	4	25986131	25986389	3	48725258	48725005
dna8961	4	25987663	25987808	1	323201	323059
dna9074	4	27963690	27964851	5	23426965	23425876
dna9075	4	27964901	27965191	5	23425755	23425467
dna9076	4	27970103	27970237	2	10694428	10694551
dna9113	4	28589190	28590892	2	22307342	22305636
dna9114	4	28590890	28592065	2	35380512	35381599
LINE1376	4	30076381	30077542	2	16365150	16366310
dna9205	4	30443630	30444163	5	10069138	10068602
dna9206	4	30480692	30482278	2	15314841	15316437
dna9210	4	30517904	30518064	3	21255827	21255684
dna9221	4	30791465	30792019	2	50460996	50461533
dna9235	4	30964556	30964702	1	323077	323202
dna9240	4	31016660	31016880	1	324976	324776
dna9245	4	31102691	31102837	1	323201	323057
dna9369	4	32623274	32623420	1	323057	323202
dna9372	4	32664185	32664383	1	45875014	45874821
dna9395	4	32811454	32814256	5	18499324	18496761
dna9438	4	33316735	33316873	2	15560871	15560992
dna9443	4	33366322	33366469	1	323201	323057
dna9446	4	33399147	33399292	1	323057	323202
dna9455	4	33484901	33485047	1	323201	323057
dna9466	4	33896938	33897083	2	54315193	54315054
dna9477	4	34111168	34111305	1	323201	323067
dna9511	4	34535756	34535903	1	323201	323058
dna9558	4	35239163	35239289	4	32304	32433
dna9559	4	35275852	35275994	1	323187	323058
dna9562	4	35279342	35279488	1	323201	323058
dna9595	4	35646663	35646808	1	323057	323187
dna9614	4	35950571	35950791	1	324761	324978
dna9652	4	36530055	36530204	1	323057	323202
dna9740	4	38077575	38077833	1	23213568	23213822
dna9741	4	38081217	38081363	1	323201	323057
dna9750	4	38177248	38177411	4	1156572	1156418
dna9757	4	38253724	38253870	1	323201	323057
dna9758	4	38259016	38259246	1	324980	324756
dna9766	4	38400805	38401040	1	324978	324750
dna9769	4	38443848	38444047	4	1156397	1156572
dna9772	4	38456673	38456819	1	323057	323202
dna9773	4	38500986	38501132	1	323057	323202
dna9798	4	38782644	38782790	2	54315196	54315054
dna9812	4	39162900	39163046	1	323201	323057
dna9824	4	39299231	39299489	3	44640898	44641149
dna9855	4	39759869	39759983	1	323168	323057
dna9925	5	1040593	1040739	2	54315055	54315194
dna9937	5	1417705	1418250	5	11789496	11788951
dna9964	5	1942694	1943159	1	47315625	47316078
dna9973	5	2048044	2048190	1	323201	323057
dna9975	5	2142884	2143005	1	323058	323179
dna10023	5	2707659	2707999	1	19730259	19729942
dna10033	5	2845124	2845255	3	47040575	47040446
dna10050	5	3109144	3109290	1	323057	323202
dna10053	5	3160313	3163113	5	18496761	18499435
dna10097	5	3965585	3965731	1	323201	323057
dna10108	5	4039304	4039508	1	324952	324751
dna10115	5	4142320	4142574	4	16919382	16919635
LINE1553	5	4724518	4724999	2	15547232	15546751
dna10146	5	4740425	4740572	4	1156415	1156573
dna10195	5	5266038	5266318	1	19729983	19730259
dna10199	5	5344123	5344305	4	32971	33147
dna10206	5	5441211	5441357	1	323057	323187
dna10210	5	5489994	5490140	1	323059	323202
dna10224	5	5582870	5583015	1	323057	323202
dna10237	5	5810146	5810292	1	323057	323202
dna10257	5	6151140	6151285	1	323057	323201
dna10261	5	6201139	6202603	1	47866028	47867353
dna10262	5	6210312	6211272	1	47867336	47868245
dna10278	5	6342236	6342437	4	1156573	1156397
dna10295	5	6572589	6572749	1	65961787	65961945
dna10309	5	6731165	6731405	3	36838890	36838647
dna10311	5	6787402	6787548	1	323201	323057
dna10366	5	7375447	7375680	1	324750	324967
dna10376	5	7489909	7490160	3	59478682	59478429
dna10396	5	7696003	7696153	1	323057	323187
dna10432	5	8064747	8064894	1	323057	323202
dna10441	5	8175683	8175829	1	323201	323059
dna10470	5	8474441	8474548	4	48563537	48563435
dna10545	5	9376841	9376988	1	323201	323057
dna10553	5	9556914	9557142	1	324759	324976
dna10613	5	10262911	10263143	2	23967062	23967279
dna10633	5	10506414	10506561	1	323201	323057
dna10646	5	10630769	10630927	3	21255681	21255827
dna10661	5	10819780	10820688	2	15313848	15314740
dna10662	5	10820766	10822352	2	15314841	15316437
dna10674	5	10979682	10979828	1	323057	323202
dna10676	5	10990129	10990275	1	323057	323202
dna10680	5	11074252	11074398	2	54315055	54315195
dna10688	5	11198736	11198882	2	54315189	54315054
dna10693	5	11240936	11241079	1	323201	323057
dna10717	5	11562083	11562280	2	23967190	23967009
dna10727	5	11743996	11744142	1	323190	323057
dna10841	5	13121130	13121360	3	59478431	59478649
dna10842	5	13121358	13121704	1	19729942	19730259
dna10866	5	13468743	13468952	5	18499032	18499230
dna10869	5	13485339	13485779	5	18498988	18499435
dna10877	5	13647115	13647388	5	18499152	18499435
dna10893	5	13844592	13844857	1	19729983	19730245
dna10895	5	13910346	13910559	1	324750	324976
dna10918	5	14382824	14383211	1	10943495	10943869
dna10932	5	14529798	14530028	1	324750	324978
dna10958	5	14918636	14918839	4	36737695	36737496
dna10963	5	15030534	15030680	1	323201	323057
dna10981	5	15333905	15335321	2	22304074	22305481
dna11002	5	15553203	15553447	1	53488	53233
dna11014	5	15674930	15675182	1	52780647	52780897
dna11032	5	15968011	15968139	5	8604137	8604247
dna11035	5	16009545	16009690	1	323201	323057
dna11056	5	16223341	16223688	5	11789282	11788940
dna11081	5	16760601	16760747	1	323201	323057
dna11104	5	17112188	17114805	5	19407145	19404650
dna11124	5	17970429	17970575	1	323201	323057
dna11170	5	18961522	18962406	3	37253829	37252950
dna11171	5	18962006	18962406	5	2783632	2784011
dna11172	5	18962839	18965017	2	22306236	22304068
dna11198	5	19698398	19698544	1	323057	323202
dna11201	5	19732542	19732793	4	42502293	42502548
dna11203	5	19855235	19858513	4	13311406	13308133
dna11218	5	20496283	20497981	2	22304071	22305764
dna11219	5	20523578	20525158	5	6631596	6633190
dna11243	5	21269094	21269240	1	323057	323202
dna11247	5	21492659	21493550	2	15316441	15315616
dna11255	5	21854123	21855486	2	26779579	26781026
dna11271	5	22342384	22342668	5	18499432	18499151
dna11281	5	22609137	22609763	5	6632561	6633190
dna11286	5	22794040	22794147	1	6923232	6923126
dna11287	5	22794431	22794644	1	6915917	6915703
dna11295	5	23057731	23060498	5	18496752	18499317
dna11310	5	23280087	23280233	1	323201	323057
LINE1685	5	23288208	23288511	2	9900185	9899880
dna11320	5	23465471	23465618	1	323057	323202
dna11333	5	23790025	23792832	5	18496792	18499435
dna11389	5	24630275	24630398	1	323177	323057
dna11394	5	24654209	24654356	1	323057	323202
dna11408	5	24734116	24734262	1	323057	323202
dna11410	5	24742577	24742723	1	323057	323202
dna11411	5	24743531	24743764	2	21219307	21219071
dna11414	5	24765460	24765595	1	323078	323202
dna11430	5	25155629	25155775	2	54315194	54315054
dna11466	5	25782726	25782875	4	1156377	1156527
dna11473	5	25833912	25836538	5	19407145	19404650
dna11478	5	25888218	25888364	1	323057	323202
dna11481	5	25931351	25931496	1	323057	323202
dna11541	5	26660023	26660169	1	323057	323202
dna11553	5	26786635	26786780	2	54315055	54315195
dna11559	5	26890695	26890841	2	54315194	54315054
dna11569	5	26963679	26963826	1	323201	323057
dna11580	5	27136060	27136206	1	323201	323057
dna11592	5	27280027	27280173	1	323201	323057
dna11594	5	27409825	27410079	3	44640902	44641149
dna11599	5	27458275	27458560	5	19805098	19804823
dna11600	5	27458831	27459269	5	19804525	19804087
dna11607	5	27636676	27637749	5	25131986	25132983
dna11608	5	27640935	27642417	2	45921786	45923280
dna11614	5	27684603	27685749	1	53200401	53199269
dna11630	5	27909517	27909657	1	323199	323057
dna11637	5	27971992	27972138	1	323201	323057
dna11660	5	28335001	28335116	5	11787892	11787998
dna11663	5	28335874	28336293	5	11788960	11789375
dna11664	5	28353793	28353936	1	323198	323057
dna11666	5	28382340	28382552	1	324750	324961
dna11676	5	28634785	28635040	3	45673025	45673277
dna11738	5	29712396	29713866	2	17106082	17104611
dna11772	5	30207405	30207646	4	45821089	45821328
dna11776	5	30257245	30257500	4	42502547	42502293
dna11817	5	30690818	30690961	1	323057	323190
dna11820	5	30697677	30697918	4	48525550	48525334
dna11831	5	30885705	30885851	1	323201	323057
dna11832	5	30894364	30894505	1	323190	323057
dna11838	5	31010446	31010678	1	324750	324981
dna11875	5	31477567	31478430	5	12262787	12263651
dna11892	5	31713295	31713441	1	323201	323057
dna11895	5	31758192	31758326	1	323058	323177
dna11909	5	31936835	31936993	1	74752734	74752578
dna11922	5	32090844	32091102	3	44640898	44641149
dna11965	5	32592763	32592910	1	323058	323202
dna11989	5	32867730	32867876	2	54315194	54315054
dna11990	5	32892632	32892780	1	323057	323202
dna12000	5	33009715	33009861	1	323066	323202
dna12029	5	33326317	33326571	4	40595294	40595529
dna12101	5	34306649	34306794	1	323057	323202
dna12115	5	34429738	34429994	4	24107196	24107450
dna12147	5	34668281	34668469	4	1156623	1156431
dna12159	5	34792536	34792681	1	323057	323200
dna12183	5	34982529	34982689	1	35091411	35091566
dna12206	5	35253167	35253556	2	24793912	24793533
dna12229	5	35622712	35622948	1	324980	324750
dna12346	5	36938132	36938278	1	323057	323202
dna12352	5	37127302	37130107	5	18496761	18499435
dna12353	5	37137160	37137287	2	10694545	10694424
dna12374	5	37396650	37396796	1	323201	323057
dna12433	5	38074884	38075030	1	323057	323201
dna12434	5	38086044	38086190	1	323201	323057
dna12440	5	38166066	38166206	1	323057	323180
dna12489	5	38665600	38665747	1	323201	323058
dna12510	5	38909583	38909915	1	19730259	19729942
dna12525	5	39047758	39047904	2	54315194	54315054
dna12532	5	39202593	39202846	5	18499178	18499432
dna12536	5	39214174	39214320	1	323201	323057
dna12550	5	39495090	39495236	1	323201	323057
dna12560	5	39632456	39632602	1	323201	323057
dna12689	5	40926709	40926850	1	323067	323201
dna12692	5	40968701	40968959	3	44640898	44641149
dna12763	5	41766380	41766562	1	10411226	10411055
dna12775	5	41882943	41883186	4	42502545	42502293
dna12813	5	42128175	42128325	2	15560871	15560999
dna12849	5	42392121	42392267	1	323190	323057
dna12898	5	43021723	43021977	3	46640910	46640657
dna12902	5	43091981	43092174	4	1156434	1156631
dna12918	5	43197582	43197724	2	23967038	23967168
dna12920	5	43222907	43223052	2	54315194	54315054
dna12935	5	43584388	43584625	1	52780673	52780897
dna12964	5	43929390	43929538	1	323057	323202
dna12967	5	43961623	43961771	1	323057	323202
dna12977	5	44070623	44070770	1	323057	323202
dna13022	5	44858247	44858393	1	323057	323202
dna13024	5	44912764	44912910	1	323185	323057
dna13026	5	44919801	44919969	4	32971	33108
dna13054	5	45189657	45189791	1	323173	323057
dna13093	5	45616803	45617518	3	2145285	2145984
dna13108	5	45850841	45850986	1	323201	323057
dna13114	5	45964510	45964655	2	54315193	54315054
dna13148	5	46335719	46335849	1	323201	323077
dna13156	5	46434006	46434158	4	32455	32303
dna13181	5	46734106	46734252	1	323058	323202
dna13205	5	46918011	46918157	1	323201	323059
dna13276	6	922720	922862	1	323057	323199
dna13284	6	979053	979289	5	18499276	18499048
dna13285	6	979284	979487	5	18499099	18498900
dna13289	6	989371	989613	5	18499276	18499048
dna13290	6	989614	989811	5	18499098	18498900
dna13331	6	1460513	1460658	1	323057	323201
dna13367	6	1927010	1927156	1	323201	323057
dna13370	6	1940079	1940225	1	323057	323202
dna13371	6	1943275	1943422	1	323201	323058
dna13457	6	2931171	2931322	4	45193478	45193619
dna13484	6	3185707	3186014	3	13697050	13697312
dna13487	6	3212580	3212710	3	13697181	13697306
dna13490	6	3234743	3234989	3	13697066	13697311
dna13491	6	3250404	3250709	3	13697050	13697312
dna13494	6	3294666	3295103	3	41187879	41188310
dna13503	6	3517523	3517657	2	10694425	10694551
dna13511	6	3687255	3687515	1	324978	324750
dna13514	6	3758181	3758410	1	324969	324750
dna13517	6	3781684	3783176	5	11789373	11787856
dna13519	6	3818479	3818625	1	323201	323057
dna13520	6	3885284	3885598	3	14273803	14273490
dna13530	6	3993783	3993926	1	323057	323202
dna13581	6	4707922	4708131	2	48722827	48723042
dna13671	6	5961288	5961416	1	323186	323057
dna13672	6	6004735	6006344	2	15316437	15314841
dna13673	6	6006422	6007338	5	10068329	10069240
dna13680	6	6344691	6345002	5	14505079	14504786
dna13685	6	6501198	6501379	3	15109634	15109442
dna13689	6	6539348	6539648	1	19730259	19729981
dna13693	6	6680875	6681021	1	323057	323202
dna13701	6	6743721	6745278	2	45923279	45921705
dna13702	6	6758651	6759611	5	25132932	25131986
dna13704	6	6849435	6849634	2	44570010	44569808
dna13705	6	6851583	6853240	5	11789425	11787751
dna13719	6	6927295	6927454	5	19404906	19404752
dna13735	6	7180888	7183719	5	18499434	18496792
dna13767	6	7866080	7866448	5	26424142	26424488
dna13773	6	7981380	7981526	1	323057	323202
dna13782	6	8094811	8094946	2	10694545	10694416
dna13783	6	8095056	8096549	3	37158128	37159613
dna13784	6	8096649	8097045	4	13148203	13147805
dna13785	6	8128097	8129766	2	15316437	15314841
dna13786	6	8129844	8130902	2	15314756	15313843
dna13795	6	8247450	8248027	5	11789374	11788798
dna13800	6	8373453	8373983	5	11788849	11789375
dna13819	6	8578878	8580338	4	8375001	8373534
dna13904	6	9670771	9670927	2	4855832	4855690
dna13915	6	9815846	9816238	4	8373566	8373930
dna13916	6	9819675	9820532	2	13974068	13973237
dna13917	6	9819676	9820647	2	13974068	13973122
dna13922	6	9870114	9870244	1	67947629	67947748
dna13954	6	10753651	10756956	4	13311406	13308133
dna13966	6	11002090	11002716	1	12657467	12656842
dna13967	6	11002091	11002813	1	12657466	12656766
dna13968	6	11003127	11003862	5	19804900	19805643
dna13969	6	11004374	11004535	1	56123707	56123547
dna14020	6	12763686	12765272	5	11787751	11789358
dna14021	6	12781503	12782835	2	15316170	15314843
dna14022	6	12782916	12783848	2	15314756	15313848
dna14036	6	13070245	13072737	5	19407151	19404663
dna14068	6	14509447	14509631	1	324807	324981
dna14075	6	14732617	14733298	1	2136709	2136038
dna14093	6	15713150	15713291	4	48563537	48563406
dna14099	6	15788321	15788584	3	2348347	2348094
dna14138	6	17270809	17270983	4	1156572	1156413
dna14199	6	19153256	19153985	5	12263651	12262929
dna14203	6	19177906	19178052	1	323057	323202
dna14216	6	19301037	19301182	1	323200	323077
dna14226	6	19473811	19476366	1	47868214	47866028
dna14241	6	19894050	19894196	1	323057	323202
dna14287	6	20785253	20785489	1	324977	324757
dna14316	6	21164744	21166199	4	8373542	8375002
dna14330	6	21344849	21345076	2	40448660	40448882
dna14333	6	21379131	21379923	1	53200108	53199317
dna14377	6	22174333	22174507	4	1156572	1156413
dna14394	6	22512272	22512505	1	324750	324980
dna14468	6	23859579	23859779	2	35381711	35381511
dna14516	6	24679769	24680140	5	12262786	12263153
dna14543	6	25160643	25161807	1	63829973	63831129
dna14567	6	25397465	25397741	5	27240518	27240253
dna14577	6	25516644	25517094	4	3660520	3660948
dna14633	6	26241567	26241711	1	323058	323202
dna14640	6	26317154	26317300	1	323057	323202
dna14655	6	26471355	26471504	1	323201	323059
dna14658	6	26504984	26505197	1	53280	53488
dna14713	6	27155404	27155550	2	54315055	54315194
dna14754	6	27706298	27706954	1	47868214	47867619
dna14755	6	27707057	27707414	1	47867526	47867887
dna14784	6	28191520	28191768	1	9702757	9703001
dna14805	6	28463540	28463687	1	323057	323202
dna14810	6	28479322	28479467	1	323058	323201
dna14823	6	28659576	28659722	1	323201	323057
dna14830	6	28750340	28750522	2	23967244	23967084
dna14842	6	28911555	28911784	1	59854454	59854685
dna14846	6	28963376	28963522	1	323201	323057
dna14860	6	29089528	29089732	5	19804327	19804528
dna14861	6	29089999	29090814	5	19804823	19805644
dna14935	6	29935112	29937577	5	18499324	18497008
dna14939	6	29979619	29979818	5	12869744	12869550
dna14941	6	29986336	29988111	1	60927457	60925649
dna14952	6	30116432	30116686	2	44570060	44569808
dna15019	6	31012603	31015880	4	13311406	13308133
dna15046	6	31325955	31326234	1	47866436	47866710
dna15051	6	31436955	31437367	2	42017675	42018063
dna15052	6	31437011	31437367	2	42017726	42018063
dna15053	6	31438246	31438493	1	28846875	28846629
dna15079	6	31777003	31777257	5	16458509	16458759
dna15095	6	31969920	31970067	1	323201	323057
dna15105	6	32107149	32109510	1	60925655	60928082
dna15106	6	32153306	32153453	1	323201	323059
dna15122	6	32385697	32385843	1	323066	323202
dna15143	6	32724770	32724909	1	323190	323057
dna15163	6	32902060	32902206	1	323201	323057
dna15198	6	33417701	33418864	3	37159611	37158524
dna15199	6	33418928	33419261	3	37158389	37158059
dna15200	6	33419404	33419537	4	13149893	13150021
dna15204	6	33469313	33470237	2	15313848	15314756
dna15205	6	33470321	33471926	2	15314841	15316437
dna15246	6	34075213	34075360	1	323201	323057
dna15266	6	34302368	34302514	1	323057	323202
dna15290	6	34568788	34569009	1	324980	324757
dna15307	6	34674702	34674840	1	323067	323202
dna15312	6	34707200	34708047	2	45923272	45922426
dna15322	6	34903989	34904135	1	323201	323057
dna15337	6	35236296	35236554	3	44640898	44641149
dna15339	6	35252060	35252205	1	323201	323057
dna15343	6	35312602	35312901	3	59052994	59053286
dna15344	6	35312954	35314002	3	59053360	59054429
dna15349	6	35357538	35357729	3	37158709	37158524
dna15352	6	35410040	35410242	3	37158524	37158709
dna15353	6	35419750	35419869	2	15560873	15560992
dna15359	6	35557956	35558091	4	33108	32999
dna15386	7	264859	265005	1	323057	323202
dna15394	7	427789	428045	1	45875047	45874793
dna15395	7	437727	437957	2	40448660	40448882
dna15396	7	469784	473123	4	13311406	13308130
dna15433	7	1483138	1483531	3	7260985	7260611
dna15477	7	2099757	2099909	2	23967011	23967143
dna15489	7	2359722	2360151	5	2783303	2783706
dna15499	7	2409063	2409209	1	323201	323070
dna15502	7	2447544	2447954	5	19804116	19804528
dna15503	7	2448249	2448965	5	19804926	19805644
dna15511	7	2588067	2588213	1	323057	323202
dna15562	7	3289029	3289192	4	1156411	1156573
dna15616	7	4003004	4003467	3	42498963	42498549
dna15630	7	4200550	4200663	1	323201	323088
dna15642	7	4462498	4462644	1	323057	323202
dna15649	7	4554155	4555038	4	47976060	47976941
dna15718	7	7241274	7241678	3	18428655	18428257
dna15723	7	7271254	7271497	3	25683736	25683496
dna15732	7	7669996	7670141	1	323057	323202
dna15736	7	8013706	8013962	1	11897928	11897674
dna15738	7	8027696	8028346	4	13308133	13308816
dna15739	7	8042068	8044611	4	13308820	13311406
dna15748	7	8285456	8285627	5	11789081	11789237
dna15791	7	9754986	9755329	1	56137678	56138020
dna15792	7	9755092	9755376	3	35308687	35308955
dna15807	7	10449677	10452979	4	13308137	13311406
dna15821	7	10922978	10923241	5	11787778	11788027
dna15822	7	10923339	10923720	5	11788142	11788532
dna15823	7	10923996	10924571	5	11788798	11789360
dna15859	7	11454448	11455073	5	6632562	6633190
dna15874	7	11714664	11715051	2	35381719	35381332
dna15875	7	11715047	11716413	3	37252466	37253829
dna15878	7	11905921	11906742	2	45923196	45922392
dna15879	7	11911351	11913100	2	45922377	45920751
dna15925	7	12398072	12398332	4	42502293	42502548
dna15954	7	13238889	13239033	1	323201	323057
dna15960	7	13418207	13418487	1	19729983	19730245
dna15964	7	13461110	13461255	1	323201	323057
dna15977	7	13634581	13635260	1	39785420	39784733
dna15978	7	13635529	13636343	3	10117091	10117906
dna15979	7	13635609	13636163	1	39784353	39783796
dna15980	7	13636855	13637015	3	10118386	10118545
dna15985	7	13808346	13808552	1	324775	324973
dna15997	7	13922219	13922445	5	19407153	19406938
dna16002	7	14023036	14023178	1	323190	323057
dna16003	7	14023560	14023789	1	324978	324756
dna16005	7	14043489	14043635	1	323057	323202
dna16039	7	14433300	14434105	5	2783152	2783912
dna16040	7	14434132	14436370	5	2344130	2346178
dna16057	7	14896028	14896435	2	1182266	1182671
dna16066	7	14962514	14963408	3	10117984	10117098
dna16067	7	14962604	14963334	3	10117899	10117167
dna16068	7	14963652	14964338	5	19804532	19803845
dna16121	7	15673189	15673336	1	323057	323202
dna16131	7	15766302	15769088	5	18499324	18496792
dna16158	7	16153206	16153353	1	323201	323057
dna16159	7	16197274	16197504	1	324755	324976
dna16167	7	16255354	16255841	4	25740071	25740540
dna16168	7	16257620	16258128	2	57803113	57802601
dna16216	7	16740383	16743240	5	18496752	18499324
dna16219	7	16805181	16805326	1	323057	323202
dna16221	7	16816635	16816863	1	324750	324981
dna16248	7	17003260	17003405	1	323057	323202
dna16255	7	17131565	17132216	5	10986930	10986275
dna16269	7	17287227	17287486	1	68962198	68961955
dna16294	7	17587567	17588678	5	19406033	19407153
dna16328	7	18031627	18031773	1	323057	323202
dna16333	7	18100825	18100971	1	323057	323202
dna16337	7	18199542	18199688	1	323057	323202
dna16356	7	18587703	18587940	1	324976	324750
dna16368	7	18686868	18687015	1	323057	323202
dna16373	7	18742952	18743097	1	323059	323202
dna16376	7	18764458	18764603	1	323059	323202
dna16383	7	18866509	18866655	1	323057	323201
dna16391	7	18930655	18930801	2	54315195	54315054
dna16393	7	18940244	18940442	1	324961	324775
dna16395	7	18955865	18958446	2	45923279	45920751
dna16399	7	19024762	19025011	1	45874794	45875043
dna16439	7	19400166	19400312	1	323057	323199
dna16440	7	19400471	19400613	1	323058	323198
dna16502	7	20269259	20269405	2	54315194	54315054
dna16542	7	21098090	21098237	1	323057	323202
dna16581	7	21617525	21617805	1	19730212	19729942
dna16665	7	22515796	22515942	1	323057	323202
dna16669	7	22575518	22575678	5	19405047	19404882
dna16715	7	23071472	23071618	1	323057	323202
dna16723	7	23129703	23129958	5	2029675	2029927
dna16781	7	24055758	24055882	1	323199	323078
dna16819	7	24490452	24490704	1	52780894	52780644
dna16842	7	24774041	24774187	1	323057	323202
dna16886	7	25341051	25341194	1	323201	323057
dna16910	7	25648547	25648694	1	323057	323202
dna16923	7	25759588	25759735	1	323058	323202
dna16980	7	26280633	26280778	2	54315056	54315194
dna17017	7	26848232	26848457	1	324748	324981
dna17022	7	26913980	26914126	1	323185	323057
dna17039	7	27159805	27159950	1	323200	323057
dna17054	7	27263202	27263348	1	323201	323057
dna17057	7	27292142	27292398	1	68962198	68961955
dna17065	7	27408457	27408599	4	1156552	1156411
dna17126	7	28064154	28064300	1	323057	323202
dna17128	7	28086781	28086944	4	1156412	1156573
dna17129	7	28086788	28086971	4	1156419	1156599
dna17171	7	28506043	28506293	2	21219305	21219052
dna17181	7	28633134	28633281	1	323057	323202
dna17233	7	29298692	29298839	1	323201	323057
dna17242	7	29513105	29513251	1	323057	323202
dna17265	7	29894834	29895021	2	15561035	15560871
dna17324	7	30856090	30856237	1	323057	323202
dna17361	7	31366923	31367068	2	54315056	54315194
dna17366	7	31505358	31505605	3	59478684	59478433
dna17388	7	31907769	31908028	4	42502294	42502548
dna17421	7	32659819	32659965	1	323057	323202
dna17433	7	32760896	32761042	1	323201	323057
dna17444	7	32939241	32939387	1	323201	323057
dna17453	7	33118746	33119001	1	1765482	1765227
dna17454	7	33124580	33124726	1	323057	323202
dna17503	7	33756664	33757059	4	46042022	46042416
dna17521	7	33869169	33869481	1	19729942	19730259
dna17522	7	33869197	33869449	1	19729983	19730228
dna17544	7	34139519	34139658	1	323201	323057
dna17614	7	35065935	35066210	1	19730215	19729942
dna17621	7	35266746	35267017	1	53237	53488
dna17643	7	35543326	35543472	2	54315055	54315195
dna17668	8	130847	130993	1	323190	323057
dna17697	8	741831	742136	2	6287614	6287917
dna17698	8	742134	742732	5	18498819	18499435
dna17709	8	853569	853714	2	54315055	54315194
dna17798	8	2251110	2251325	2	21219274	21219082
dna17805	8	2381503	2382333	5	19805642	19804823
dna17806	8	2382592	2383264	5	19804532	19803848
dna17807	8	2382597	2382923	5	19804525	19804200
dna17810	8	2496174	2497915	3	48075230	48073587
dna17866	8	3025366	3027955	2	15316436	15313854
dna17895	8	3580290	3580519	1	324749	324978
dna17915	8	3783128	3783387	5	26424136	26424398
dna17945	8	4275108	4276849	5	18499324	18497685
dna17964	8	4560887	4561138	1	28846875	28846626
dna18021	8	5217672	5217810	1	323057	323202
dna18029	8	5295602	5296656	5	18499324	18498349
dna18030	8	5296644	5297709	5	18498374	18499324
dna18036	8	5409496	5410052	2	6287304	6287847
dna18037	8	5422056	5422202	1	323057	323202
dna18044	8	5595947	5596092	1	323201	323057
dna18073	8	6032449	6032678	1	324755	324981
dna18080	8	6059506	6059652	1	323201	323057
dna18084	8	6134526	6134703	3	59470429	59470256
dna18085	8	6186148	6186756	5	19803845	19804453
dna18086	8	6186149	6186538	5	19803845	19804232
dna18087	8	6200348	6201182	3	10117083	10117905
dna18088	8	6200367	6201346	3	10117091	10118059
dna18089	8	6201695	6201867	3	10118386	10118557
dna18105	8	6399734	6399971	1	324750	324981
dna18106	8	6405046	6405179	1	323083	323201
dna18139	8	6837708	6840064	5	18496792	18499021
dna18146	8	6858744	6859020	5	18667409	18667675
dna18160	8	7075608	7076125	5	18498908	18499435
dna18165	8	7164915	7166900	2	22303827	22305784
dna18201	8	7757160	7757416	4	24107196	24107450
dna18223	8	8087922	8088068	2	54315055	54315200
dna18235	8	8196261	8196406	1	323058	323202
dna18272	8	8576687	8576835	1	323057	323202
dna18299	8	8886621	8886843	1	324748	324967
dna18313	8	9027027	9027143	1	323087	323202
dna18333	8	9411921	9412308	2	5040188	5039803
dna18336	8	9455405	9455719	1	59854377	59854685
dna18373	8	10223887	10224033	1	323190	323057
dna18455	8	11610245	11611305	2	17105685	17104611
dna18495	8	12114512	12114658	1	323077	323202
dna18498	8	12232280	12235631	4	13308130	13311406
dna18532	8	12667153	12667296	3	45321490	45321366
dna18538	8	12714304	12714450	1	323057	323202
dna18552	8	12881356	12881599	3	59478440	59478684
dna18584	8	13179174	13181934	5	18496752	18499317
dna18603	8	13542063	13542183	2	17104612	17104731
dna18606	8	13555549	13556011	3	10117444	10117905
dna18611	8	13566658	13566872	1	324936	324750
dna18648	8	14608800	14609021	1	324968	324751
dna18702	8	15441504	15441648	1	323057	323202
dna18760	8	17227689	17228155	3	37253827	37253351
dna18765	8	17368994	17369138	1	323067	323202
dna18766	8	17445835	17446313	5	18499324	18498909
dna18775	8	17674387	17674585	1	324748	324935
dna18776	8	17864093	17864345	2	56512233	56512481
dna18786	8	18489695	18489839	1	323201	323057
dna18804	8	19136433	19139598	4	13311249	13308133
dna18821	8	19700578	19701910	2	15316170	15314843
dna18822	8	19701999	19702932	2	15314756	15313848
dna18828	8	19804464	19804610	1	323058	323202
dna18833	8	20114909	20115055	1	323057	323202
dna18841	8	20250214	20250360	1	323057	323202
dna18843	8	20347215	20350520	4	13308133	13311406
dna18868	8	21361246	21363628	4	13311406	13309033
dna18908	8	22007607	22007733	1	323082	323202
dna18919	8	22276627	22277428	5	19805642	19804838
dna18920	8	22277676	22278071	5	19804525	19804137
dna18968	8	23144959	23145183	1	324977	324756
dna19002	8	23682708	23683592	3	37252949	37253829
dna19032	8	24078926	24082237	4	13311406	13308142
dna19139	8	25597473	25597667	1	324977	324794
dna19160	8	26001520	26001659	1	323201	323078
dna19184	8	26343063	26343307	1	324750	324973
dna19275	8	27419335	27419486	2	23967062	23967187
dna19320	8	27903116	27904461	2	13974587	13973240
dna19321	8	27903405	27904595	2	13974293	13973108
dna19332	8	28044992	28045229	1	324757	324976
dna19367	8	28444545	28445679	2	17105754	17104611
dna19383	8	28599435	28600777	4	48043293	48041910
dna19434	8	29147005	29147232	3	42499511	42499286
dna19446	8	29313603	29314248	2	22305021	22305664
dna19468	8	29577914	29578831	2	45922638	45921722
dna19469	8	29578807	29579742	5	25132834	25131986
copia886	8	29959965	29961991	1	19741576	19739886
LINE2997	8	30001858	30002155	1	60294171	60293878
dna19541	8	30391758	30391988	1	324974	324750
dna19548	8	30555480	30555702	3	59478430	59478646
dna19567	8	30796733	30798374	1	47866032	47867416
dna19579	8	30953563	30953705	1	323057	323202
dna19586	8	31025840	31026075	1	324978	324750
dna19637	8	31629203	31629326	2	54315080	54315201
dna19651	8	31768943	31769155	1	324751	324974
dna19659	8	31850500	31850646	1	323201	323057
dna19712	8	32398195	32399429	1	22105555	22104384
dna19713	8	32412687	32413230	1	22104385	22103851
dna19714	8	32418951	32419577	5	26426036	26425407
dna19717	8	32444347	32445392	3	52645926	52644892
dna19724	8	32477442	32480280	5	18496792	18499435
dna19773	8	33097976	33098122	1	323057	323202
dna19775	8	33154723	33154960	1	324752	324976
dna19971	8	35582547	35582804	5	4576865	4577119
dna19990	8	35879293	35879738	3	31454921	31454478
dna20009	8	36140555	36141934	4	13309998	13308627
dna20010	8	36141927	36142132	3	25683545	25683742
dna20028	8	36436776	36437006	2	40448882	40448660
dna20071	8	36981676	36981821	1	323200	323058
dna20152	8	38012624	38012765	2	54315194	54315054
dna20159	8	38025121	38025679	5	18497552	18498100
dna20160	8	38025669	38026486	5	18498464	18499277
dna20173	8	38208320	38208465	1	323200	323059
dna20180	8	38275484	38275664	1	324976	324797
dna20183	8	38287179	38287418	1	324967	324748
dna20189	8	38346443	38346656	1	324978	324763
dna20194	8	38375200	38375389	1	324973	324797
dna20196	8	38382430	38382647	1	324973	324748
dna20200	8	38391352	38391574	1	324952	324750
dna20228	8	38792613	38792757	1	323059	323202
dna20348	8	39747136	39747269	1	323187	323057
dna20349	8	39750088	39750233	1	323058	323190
dna20475	8	40549576	40549808	1	324756	324981
dna20487	9	67989	68116	5	2789056	2789179
dna20493	9	160242	160388	2	54315194	54315054
dna20501	9	436049	436195	1	323201	323058
dna20538	9	901864	902008	1	323198	323057
dna20611	9	1719744	1719933	4	48525474	48525313
dna20665	9	2271359	2271505	1	323059	323202
dna20699	9	2749988	2750423	4	46158617	46159018
dna20701	9	2757673	2757880	3	24075038	24075226
dna20704	9	2820563	2820709	1	323057	323202
dna20709	9	2894880	2895000	1	323088	323202
dna20743	9	3392125	3392515	5	18499032	18499435
dna20767	9	3921620	3922585	5	10069287	10068316
dna20768	9	3922661	3923978	2	15314842	15316159
dna20778	9	4073387	4074072	1	4853428	4854113
dna20779	9	4078790	4078936	1	323201	323057
dna20785	9	4182723	4182870	1	323057	323202
dna20792	9	4389625	4389771	1	323057	323202
dna20818	9	4694050	4694195	1	323057	323187
dna20841	9	4993105	4993426	5	18498988	18499324
dna20884	9	5718701	5721467	5	18496752	18499435
dna20906	9	6077082	6077325	3	51815712	51815494
dna20929	9	6480655	6480801	2	54315055	54315195
dna20988	9	7137778	7137953	1	324748	324922
dna20990	9	7159863	7160009	1	323057	323202
dna21028	9	7496186	7496332	1	323057	323202
dna21033	9	7570941	7571175	1	324754	324981
dna21045	9	7674553	7674701	1	323201	323067
dna21070	9	7914792	7914938	1	323057	323202
dna21071	9	7988197	7989717	2	17104612	17106148
dna21091	9	8220526	8220669	1	323057	323190
dna21093	9	8252405	8252549	1	323201	323067
dna21097	9	8280989	8281135	1	323201	323057
dna21143	9	8882889	8883125	1	324750	324981
dna21191	9	9394678	9394826	1	323201	323057
dna21195	9	9481757	9481903	1	323201	323057
dna21196	9	9481757	9481903	1	323201	323057
dna21275	9	10569073	10569249	4	1156605	1156431
dna21276	9	10569101	10569266	4	1156573	1156411
dna21279	9	10594827	10594975	1	323057	323202
dna21325	9	11212760	11213016	4	24107449	24107195
dna21348	9	11573684	11574937	1	47218928	47217637
dna21351	9	11640685	11640940	1	73600810	73601044
dna21352	9	11652006	11652251	1	52780647	52780897
dna21369	9	11920846	11920992	1	323201	323057
dna21398	9	12375551	12375697	1	323057	323202
dna21426	9	12608418	12608564	1	323201	323057
dna21428	9	12636954	12637093	1	323199	323057
dna21436	9	12689312	12689458	1	323201	323057
dna21445	9	12778225	12778397	1	324918	324750
dna21452	9	12891000	12891170	1	324797	324958
dna21472	9	13183483	13183740	2	44570062	44569808
dna21502	9	13599591	13599736	1	323058	323202
dna21548	9	14028268	14028376	1	323106	323202
dna21549	9	14035573	14035809	1	324978	324750
dna21558	9	14126809	14126948	2	54315194	54315054
dna21603	9	14794963	14795109	1	323057	323202
dna21645	9	15507876	15508022	1	323201	323057
dna21653	9	15672192	15672424	1	324973	324755
dna21688	9	16314926	16315191	1	60736770	60737028
dna21714	9	16574236	16574432	2	4754112	4754308
dna21718	9	16629540	16629686	1	323057	323190
dna21760	9	17122212	17122356	1	323067	323202
dna21815	9	17944620	17944765	1	323190	323057
dna21863	9	18546520	18546723	4	1156397	1156573
dna21865	9	18592552	18592698	1	323057	323202
dna21882	9	18769682	18769828	2	54315055	54315193
dna21886	9	18831152	18831458	5	18680305	18680601
dna21898	9	18969562	18969708	1	323057	323202
dna21958	9	19771211	19771357	1	323070	323202
dna21961	9	19866243	19867380	2	35381981	35380855
dna21964	9	19919495	19920689	2	35381714	35380513
dna21979	9	20132522	20132778	1	14202047	14202304
dna21987	9	20186988	20189295	5	18499430	18497162
dna22001	9	20725350	20725493	1	323057	323202
dna22020	9	20952059	20953499	4	8373533	8374998
dna22021	9	20993602	20993849	3	31152824	31153079
dna22046	9	21301426	21301564	1	323057	323190
dna22084	9	21806860	21807057	2	24637352	24637546
dna22099	9	21986745	21986975	2	40448882	40448664
dna22106	9	22010780	22011003	1	324755	324977
dna22109	9	22060480	22060894	1	25800457	25800054
dna22115	9	22097693	22097840	1	323201	323057
dna22125	9	22293113	22293259	1	323058	323202
dna22143	9	22413307	22413635	4	26064867	26065193
dna22153	9	22562057	22562302	3	21107716	21107469
dna22167	9	22887510	22887655	1	323199	323057
dna22171	9	22897097	22897316	1	44580066	44579865
dna22216	9	23740309	23740452	1	323057	323201
dna22227	9	24055447	24058744	4	13311406	13308133
dna22228	9	24104241	24107557	4	13311406	13308130
dna22270	9	26155709	26155855	1	323057	323202
dna22274	9	26465844	26465990	2	54315194	54315054
dna22275	9	26509703	26512987	4	13311406	13308138
dna22282	9	27252588	27252735	1	323057	323202
dna22345	9	29067473	29070304	5	18499434	18496792
dna22362	9	29771161	29771412	3	50400067	50399821
dna22364	9	29805565	29805795	2	40448660	40448882
dna22368	9	29951723	29951869	1	323201	323059
dna22382	9	30503881	30504064	1	324757	324926
dna22406	9	31780269	31780477	1	324973	324776
dna22437	9	32187399	32190726	4	13311406	13308130
dna22452	9	32386169	32386383	1	59854684	59854462
dna22470	9	32617158	32618790	2	5039561	5041182
dna22471	9	32635142	32635370	1	324750	324981
dna22481	9	32846119	32846360	1	53488	53253
dna22513	9	33279466	33281140	5	18497733	18499306
dna22548	9	33827033	33827517	3	35308453	35308917
dna22549	9	33827155	33827729	3	35308559	35309129
dna22550	9	33827999	33828465	2	15814666	15815129
dna22551	9	33828029	33828715	2	27093375	27094066
dna22555	9	34042815	34046109	4	13311399	13308133
dna22562	9	34127868	34128245	5	11789235	11788862
dna22563	9	34131767	34132508	5	11788502	11787748
dna22586	9	34595975	34596147	3	10118548	10118385
dna22587	9	34596865	34597394	3	10117699	10117167
dna22588	9	34596884	34597474	3	10117678	10117091
dna22589	9	34597742	34598429	5	19804532	19803845
dna22615	9	34950386	34950532	1	323058	323202
dna22622	9	35015934	35016080	1	323057	323202
dna22624	9	35017243	35017389	1	323057	323202
dna22632	9	35178995	35179142	1	323201	323058
dna22638	9	35285176	35285292	1	323088	323202
dna22667	9	35852042	35852188	1	323201	323057
dna22732	9	36677292	36677523	1	324976	324750
dna22758	9	37054486	37054649	4	1156573	1156413
dna22805	9	37995926	37998061	5	26424214	26426324
dna22821	9	38324446	38324706	3	44641148	44640897
dna22828	9	38436486	38436993	5	18499317	18498781
dna22855	9	38682242	38682491	4	42502543	42502300
dna22874	9	39048724	39050374	1	22105135	22103464
dna22880	9	39199534	39199680	1	323201	323057
dna22896	9	39532403	39532549	1	323201	323057
dna22897	9	39560025	39561545	2	17104612	17106104
dna22901	9	39577970	39579481	2	17104612	17106148
dna22920	9	39940645	39943952	4	13311406	13308133
dna22973	9	40622815	40623066	4	4416912	4416653
dna23053	9	41341602	41341748	2	54315194	54315054
dna23063	9	41511428	41511575	1	323057	323202
dna23096	9	41840344	41840574	4	24107224	24107450
dna23120	9	42128513	42128660	2	54315195	54315054
dna23152	9	42527651	42527796	2	54315194	54315054
dna23154	9	42530136	42530276	1	323187	323057
dna23166	9	42733159	42733305	1	323201	323057
dna23205	9	43340324	43340470	1	323201	323057
dna23224	9	43621468	43621766	2	25722753	25723032
dna23225	9	43622999	43623297	2	15314122	15313843
dna23239	9	43815041	43815186	1	323201	323057
dna23241	9	43875195	43875422	1	324758	324981
dna23269	9	44234065	44234324	4	42502293	42502548
dna23272	9	44259266	44259412	1	323057	323202
dna23309	9	44583780	44584007	1	53281	53485
dna23346	9	45030152	45030298	2	54315055	54315195
dna23361	9	45208700	45208902	1	34935398	34935200
dna23385	9	45608396	45608636	2	24637337	24637579
dna23392	9	45704923	45705141	1	324978	324765
dna23402	9	45894449	45894595	2	54315194	54315054
dna23407	9	45936052	45937509	3	52646314	52644891
dna23452	9	46519348	46521367	4	35372266	35370250
dna23453	9	46537721	46537868	1	323201	323057
dna23463	9	46680231	46680377	2	54315194	54315054
dna23486	9	46942076	46942223	1	323201	323058
dna23499	9	47050108	47050356	3	13558598	13558842
dna23556	9	47912474	47912845	3	25684001	25683643
dna23615	9	48493687	48493942	4	24107196	24107450
dna23631	9	48597358	48597593	2	23436128	23435906
dna23641	9	48735843	48736029	2	44569992	44569808
dna23698	9	49440133	49440333	4	45159498	45159685
dna23754	9	49975455	49975989	5	19805440	19804905
dna23792	9	50513406	50513552	1	323201	323057
dna23803	9	50684210	50684355	1	323077	323202
dna23810	9	50783808	50786649	5	18499317	18496752
dna23822	9	51047732	51047877	2	54315055	54315193
dna23831	9	51114534	51114680	1	323057	323202
dna23844	9	51327629	51327797	5	18498065	18498202
dna23845	9	51327795	51329044	5	18498174	18499317
dna23876	9	51740472	51740700	1	44961334	44961527
dna23887	9	51841386	51843589	5	26424066	26426030
dna23914	9	52115731	52115877	1	323057	323202
dna23930	9	52289432	52291634	5	18499430	18497238
dna23948	9	52420910	52421058	1	323201	323057
dna23976	9	52919635	52919875	1	324756	324976
dna23981	9	53032746	53032978	1	40653341	40653127
dna24011	9	53457592	53457738	2	54315194	54315054
dna24055	9	54116945	54117089	1	323201	323057
dna24064	9	54176268	54176890	3	2146101	2145488
dna24100	9	54467260	54467406	1	323057	323202
dna24121	9	54758046	54758946	1	16734319	16733422
dna24128	9	54901031	54901158	2	10694531	10694424
dna24142	9	55191891	55192037	1	323057	323202
dna24155	9	55416489	55416636	1	323057	323202
dna24194	9	55825666	55826460	5	18499324	18498631
dna24199	9	55862610	55862755	1	323057	323202
dna24205	9	55957304	55957628	1	19730258	19729942
dna24208	9	56059724	56059870	1	323201	323057
dna24221	9	56367490	56367635	1	323201	323057
dna24229	9	56487365	56487511	1	323077	323202
dna24247	9	56734262	56734521	3	44640899	44641149
dna24262	9	56869207	56869390	2	15560871	15561035
dna24266	9	56948960	56950387	5	26424369	26425786
dna24276	9	56971971	56972098	3	21255773	21255668
LINE3652	9	58209132	58209279	1	323201	323057
dna24352	9	58248635	58248842	1	324750	324976
dna24365	9	58557800	58557946	1	323057	323202
dna24381	9	58849144	58849396	1	34935394	34935150
dna24382	9	58855095	58855241	2	54315195	54315054
